# Supplementary material for: AI-based histopathology image analysis reveals a distinct subset of endometrial cancers
Source: Nat Commun. 2024 Jun 26;15:4973. doi: 10.1038/s41467-024-49017-2 (PMC11208496; doi:10.1038/s41467-024-49017-2)
Supplement: Supplementary file 4 — Source Data [file 41467_2024_49017_MOESM4_ESM.zip]

Archive with 31 entries (26 files):
- Source Data/
- Source Data/Main-Text-Figure 2.xlsx
- Source Data/Main-Text-Figure 3/
- Source Data/Main-Text-Figure 3/Main-Text-Figure 3 A-C.xlsx
- Source Data/Main-Text-Figure 3/Main-Text-Figure 3 B/
- Source Data/Main-Text-Figure 3/Main-Text-Figure 3 B/EC_clinical.tsv
- Source Data/Main-Text-Figure 3/Main-Text-Figure 3 B/EC_mutation.maf
- Source Data/Main-Text-Figure 4/
- Source Data/Main-Text-Figure 4/Figure 4 - A.tsv
- Source Data/Main-Text-Figure 4/Figure 4 - B.tsv
- Source Data/Main-Text-Figure 4/Figure 4 - C/
- Source Data/Main-Text-Figure 4/Figure 4 - C/dea.R
- Source Data/Main-Text-Figure 4/Figure 4 - C/MANIFEST.txt
- Source Data/Main-Text-Figure 4/Figure 4 - C/p53abn.txt
- Source Data/Main-Text-Figure 4/Figure 4 - C/README.md
- Source Data/Main-Text-Figure 4/Figure 4 - C/tcga_diff_reg.tsv
- Source Data/Main-Text-Figure 4/Figure 4 - C/tcga_downreg.tsv
- Source Data/Main-Text-Figure 4/Figure 4 - C/TCGA_NSMP_patient.txt
- Source Data/Main-Text-Figure 4/Figure 4 - C/TCGA_p53abnlike-NSMP_patient.txt
- Source Data/Main-Text-Figure 4/Figure 4 - C/tcga_upreg.tsv
- Source Data/Main-Text-Figure 4/Figure 4 - D.xlsx
- Source Data/Main-Text-Tables.xlsx
- Source Data/Supplementary-Figure 1.xlsx
- Source Data/Supplementary-Figure 2.xlsx
- Source Data/Supplementary-Figure 3.xlsx
- Source Data/Supplementary-Figure 4.xlsx
- Source Data/Supplementary-Figure 5 - A.xlsx
- Source Data/Supplementary-Figure 5 - B.xlsx
- Source Data/Supplementary-Figure 5 - C.xlsx
- Source Data/Supplementary-Figure 6.xlsx
- Source Data/Supplementary-Tables.xlsx
