# Supplementary material for: AI-based histopathology image analysis reveals a distinct subset of endometrial cancers
Source: Nat Commun. 2024 Jun 26;15:4973. doi: 10.1038/s41467-024-49017-2 (PMC11208496; doi:10.1038/s41467-024-49017-2)
Supplement: Supplementary file 4 — Source Data [file 41467_2024_49017_MOESM4_ESM.zip › Source Data/Main-Text-Figure 2.xlsx]

## Sheet: Figure 2A
Figure 2 A
	Top (ROC)									Bottom (PR)
		Blue Curve			Orange Curve					Blue Curve			Orange Curve
		TPR	FPR		TPR	FPR				Recall	PR		Recall	PR
	0	0	0		0	0			0	0	1		0	1
	1	0.53875	0.010101		0.139104	0.010101			1	0.53875	0.989899		0.0955224	0.989899
	2	0.53875	0.020202		0.294627	0.020202			2	0.820287	0.979798		0.164925	0.979798
	3	0.53875	0.030303		0.376866	0.030303			3	0.854338	0.969697		0.276716	0.969697
	4	0.820287	0.040404		0.464627	0.040404			4	0.871299	0.959596		0.385821	0.959596
	5	0.820287	0.0505051		0.529701	0.0505051			5	0.908951	0.949495		0.50597	0.949495
	6	0.820287	0.0606061		0.573881	0.0606061			6	0.921848	0.939394		0.59403	0.939394
	7	0.830918	0.0707071		0.606269	0.0707071			7	0.935713	0.929293		0.637164	0.929293
	8	0.863792	0.0808081		0.635373	0.0808081			8	0.940055	0.919192		0.67403	0.919192
	9	0.863792	0.0909091		0.657761	0.0909091			9	0.946008	0.909091		0.708358	0.909091
	10	0.886411	0.10101		0.676418	0.10101			10	0.951853	0.89899		0.729104	0.89899
	11	0.892307	0.111111		0.696119	0.111111			11	0.973183	0.888889		0.757612	0.888889
	12	0.89648	0.121212		0.712985	0.121212			12	0.9801	0.878788		0.781791	0.878788
	13	0.89648	0.131313		0.726866	0.131313			13	0.990716	0.868687		0.79791	0.868687
	14	0.897656	0.141414		0.739851	0.141414			14	0.993069	0.858586		0.821343	0.858586
	15	0.898846	0.151515		0.752239	0.151515			15	0.996613	0.848485		0.839701	0.848485
	16	0.913483	0.161616		0.767164	0.161616			16	0.996613	0.838384		0.850896	0.838384
	17	0.913483	0.171717		0.779104	0.171717			17	0.996613	0.828283		0.866716	0.828283
	18	0.913483	0.181818		0.787313	0.181818			18	0.99898	0.818182		0.883582	0.818182
	19	0.924169	0.191919		0.793731	0.191919			19	0.99898	0.808081		0.896567	0.808081
	20	0.932662	0.20202		0.804925	0.20202			20	1	0.79798		0.907015	0.79798
	21	0.932662	0.212121		0.815075	0.212121			21	1	0.787879		0.91806	0.787879
	22	0.935043	0.222222		0.821045	0.222222			22	1	0.777778		0.926716	0.777778
	23	0.939635	0.232323		0.834179	0.232323			23	1	0.767677		0.936716	0.767677
	24	0.939635	0.242424		0.840896	0.242424			24	1	0.757576		0.945075	0.757576
	25	0.939635	0.252525		0.846418	0.252525			25	1	0.747475		0.955522	0.747475
	26	0.947912	0.262626		0.849851	0.262626			26	1	0.737374		0.962239	0.737374
	27	0.949943	0.272727		0.854478	0.272727			27	1	0.727273		0.96791	0.727273
	28	0.951054	0.282828		0.859851	0.282828			28	1	0.717172		0.972836	0.717172
	29	0.957006	0.292929		0.867612	0.292929			29	1	0.707071		0.978507	0.707071
	30	0.957006	0.30303		0.875672	0.30303			30	1	0.69697		0.983284	0.69697
	31	0.960223	0.313131		0.880746	0.313131			31	1	0.686869		0.987463	0.686869
	32	0.970882	0.323232		0.886866	0.323232			32	1	0.676768		0.990299	0.676768
	33	0.972058	0.333333		0.892388	0.333333			33	1	0.666667		0.99209	0.666667
	34	0.972058	0.343434		0.896119	0.343434			34	1	0.656566		0.994328	0.656566
	35	0.972058	0.353535		0.901045	0.353535			35	1	0.646465		0.996716	0.646465
	36	0.976699	0.363636		0.904627	0.363636			36	1	0.636364		0.998507	0.636364
	37	0.981419	0.373737		0.910299	0.373737			37	1	0.626263		0.999701	0.626263
	38	0.981419	0.383838		0.913284	0.383838			38	1	0.616162		1	0.616162
	39	0.984948	0.393939		0.918209	0.393939			39	1	0.606061		1	0.606061
	40	0.984948	0.40404		0.921045	0.40404			40	1	0.59596		1	0.59596
	41	0.987315	0.414141		0.922985	0.414141			41	1	0.585859		1	0.585859
	42	0.989668	0.424242		0.928358	0.424242			42	1	0.575758		1	0.575758
	43	0.989668	0.434343		0.932537	0.434343			43	1	0.565657		1	0.565657
	44	0.992049	0.444444		0.933731	0.444444			44	1	0.555556		1	0.555556
	45	0.994402	0.454545		0.936866	0.454545			45	1	0.545455		1	0.545455
	46	0.994402	0.464646		0.939403	0.464646			46	1	0.535354		1	0.535354
	47	0.994402	0.474747		0.942537	0.474747			47	1	0.525253		1	0.525253
	48	0.994402	0.484848		0.945373	0.484848			48	1	0.515152		1	0.515152
	49	0.994402	0.494949		0.947761	0.494949			49	1	0.505051		1	0.505051
	50	0.995422	0.505051		0.951493	0.505051			50	1	0.494949		1	0.494949
	51	0.995422	0.515152		0.954776	0.515152			51	1	0.484848		1	0.484848
	52	0.996613	0.525253		0.956567	0.525253			52	1	0.474747		1	0.474747
	53	0.996613	0.535354		0.959254	0.535354			53	1	0.464646		1	0.464646
	54	0.996613	0.545455		0.961791	0.545455			54	1	0.454545		1	0.454545
	55	0.996613	0.555556		0.963284	0.555556			55	1	0.444444		1	0.444444
	56	0.996613	0.565657		0.964925	0.565657			56	1	0.434343		1	0.434343
	57	0.996613	0.575758		0.967164	0.575758			57	1	0.424242		1	0.424242
	58	0.997803	0.585859		0.968358	0.585859			58	1	0.414141		1	0.414141
	59	0.997803	0.59596		0.969552	0.59596			59	1	0.40404		1	0.40404
	60	0.997803	0.606061		0.971194	0.606061			60	1	0.393939		1	0.393939
	61	0.997803	0.616162		0.973134	0.616162			61	1	0.383838		1	0.383838
	62	0.99898	0.626263		0.975821	0.626263			62	1	0.373737		1	0.373737
	63	0.99898	0.636364		0.977164	0.636364			63	1	0.363636		1	0.363636
	64	0.99898	0.646465		0.978209	0.646465			64	1	0.353535		1	0.353535
	65	0.99898	0.656566		0.979701	0.656566			65	1	0.343434		1	0.343434
	66	0.99898	0.666667		0.981642	0.666667			66	1	0.333333		1	0.333333
	67	0.99898	0.676768		0.983284	0.676768			67	1	0.323232		1	0.323232
	68	0.99898	0.686869		0.983433	0.686869			68	1	0.313131		1	0.313131
	69	0.99898	0.69697		0.984627	0.69697			69	1	0.30303		1	0.30303
	70	0.99898	0.707071		0.985522	0.707071			70	1	0.292929		1	0.292929
	71	0.99898	0.717172		0.987313	0.717172			71	1	0.282828		1	0.282828
	72	0.99898	0.727273		0.987761	0.727273			72	1	0.272727		1	0.272727
	73	0.99898	0.737374		0.989254	0.737374			73	1	0.262626		1	0.262626
	74	0.99898	0.747475		0.989701	0.747475			74	1	0.252525		1	0.252525
	75	0.99898	0.757576		0.990299	0.757576			75	1	0.242424		1	0.242424
	76	0.99898	0.767677		0.991194	0.767677			76	1	0.232323		1	0.232323
	77	0.99898	0.777778		0.99194	0.777778			77	1	0.222222		1	0.222222
	78	0.99898	0.787879		0.992239	0.787879			78	1	0.212121		1	0.212121
	79	0.99898	0.79798		0.992687	0.79798			79	1	0.20202		1	0.20202
	80	0.99898	0.808081		0.993582	0.808081			80	1	0.191919		1	0.191919
	81	0.99898	0.818182		0.993731	0.818182			81	1	0.181818		1	0.181818
	82	0.99898	0.828283		0.994328	0.828283			82	1	0.171717		1	0.171717
	83	0.99898	0.838384		0.994776	0.838384			83	1	0.161616		1	0.161616
	84	0.99898	0.848485		0.995224	0.848485			84	1	0.151515		1	0.151515
	85	0.99898	0.858586		0.996119	0.858586			85	1	0.141414		1	0.141414
	86	0.99898	0.868687		0.996418	0.868687			86	1	0.131313		1	0.131313
	87	0.99898	0.878788		0.996866	0.878788			87	1	0.121212		1	0.121212
	88	0.99898	0.888889		0.99791	0.888889			88	1	0.111111		1	0.111111
	89	0.99898	0.89899		0.998209	0.89899			89	1	0.10101		1	0.10101
	90	0.99898	0.909091		0.998358	0.909091			90	1	0.0909091		1	0.0909091
	91	0.99898	0.919192		0.998806	0.919192			91	1	0.0808081		1	0.0808081
	92	1	0.929293		0.999254	0.929293			92	1	0.0707071		1	0.0707071
	93	1	0.939394		0.999403	0.939394			93	1	0.0606061		1	0.0606061
	94	1	0.949495		0.999701	0.949495			94	1	0.0505051		1	0.0505051
	95	1	0.959596		0.999701	0.959596			95	1	0.040404		1	0.040404
	96	1	0.969697		0.999851	0.969697			96	1	0.030303		1	0.030303
	97	1	0.979798		1	0.979798			97	1	0.020202		1	0.020202
	98	1	0.989899		1	0.989899			98	1	0.010101		1	0.010101
	99	1	1		1	1			99	1	0		1	0

## Sheet: Figure 2B
Figure 2 B
	Top (Progression Free Survival)					Bottom (Disease Specific Survival)
	subtype	survival	status			subtype	survival	status
	p53wt	3650	censored			p53wt	3650	censored
	p53wt	1041	censored			p53wt	1041	censored
	p53wt	972	event			p53wt	972	event
	p53wt	440	censored			p53wt	440	censored
	p53wt	3650	censored			p53wt	3650	censored
	p53wt	3650	censored			p53wt	3650	censored
	p53wt	3650	censored			p53wt	3650	censored
	p53wt	3650	censored			p53wt	3650	censored
	p53wt	3650	censored			p53wt	3650	censored
	p53wt	3650	censored			p53wt	3650	censored
	p53wt	3650	censored			p53wt	3650	censored
	p53wt	3650	censored			p53wt	3650	censored
	p53wt	3650	censored			p53wt	3650	censored
	p53wt	3650	censored			p53wt	3650	censored
	misclass-p53wt	3650	censored			misclass-p53wt	3650	censored
	p53wt	3650	censored			p53wt	3650	censored
	p53wt	3650	censored			p53wt	3650	censored
	p53wt	3650	censored			p53wt	3650	censored
	p53wt	1454	censored			p53wt	1454	censored
	p53wt	3650	censored			p53wt	3650	censored
	misclass-p53wt	1709	censored			misclass-p53wt	1709	censored
	p53wt	3650	censored			p53wt	3650	censored
	p53wt	3650	censored			p53wt	3650	censored
	p53wt	3650	censored			p53wt	3650	censored
	p53wt	3434	censored			p53wt	3434	censored
	p53wt	3650	censored			p53wt	3650	censored
	p53wt	3650	censored			p53wt	3650	censored
	p53wt	3189	event			p53wt	3189	event
	misclass-p53wt	663	censored			misclass-p53wt	663	censored
	p53wt	3650	censored			p53wt	3650	censored
	p53wt	3650	censored			p53wt	3650	censored
	p53wt	3650	censored			p53wt	3650	censored
	p53wt	2777	event			p53wt	2777	event
	p53wt	3650	censored			p53wt	3650	censored
	p53wt	3650	censored			p53wt	3650	censored
	p53wt	3650	censored			p53wt	3650	censored
	misclass-p53wt	3650	censored			misclass-p53wt	3650	censored
	p53wt	3650	censored			p53wt	3650	censored
	p53wt	3650	censored			p53wt	3650	censored
	misclass-p53wt	3650	censored			misclass-p53wt	3650	censored
	p53wt	3650	censored			p53wt	3650	censored
	p53wt	2236	censored			p53wt	2236	censored
	misclass-p53wt	3650	censored			misclass-p53wt	3650	censored
	p53wt	3650	censored			p53wt	3650	censored
	p53wt	3650	censored			p53wt	3650	censored
	p53wt	3650	censored			p53wt	3650	censored
	p53wt	3650	censored			p53wt	3650	censored
	p53wt	2794	censored			p53wt	2794	censored
	p53wt	136	censored			p53wt	136	censored
	p53wt	3650	censored			p53wt	3650	censored
	p53wt	399	censored			p53wt	399	censored
	p53wt	3650	censored			p53wt	3650	censored
	misclass-p53wt	2492	censored			misclass-p53wt	2492	censored
	p53wt	3650	censored			p53wt	3650	censored
	p53wt	3650	censored			p53wt	3650	censored
	p53wt	3650	censored			p53wt	3650	censored
	p53wt	3650	censored			p53wt	3650	censored
	p53wt	768	event			p53wt	768	event
	p53wt	3650	censored			p53wt	3650	censored
	p53wt	3650	censored			p53wt	3650	censored
	p53wt	3650	censored			p53wt	3650	censored
	p53wt	3650	censored			p53wt	3650	censored
	p53wt	1809	censored			p53wt	1809	censored
	p53wt	3650	censored			p53wt	3650	censored
	misclass-p53wt	3650	censored			misclass-p53wt	3650	censored
	misclass-p53wt	16	censored			misclass-p53wt	16	censored
	p53wt	3650	censored			p53wt	3650	censored
	p53wt	3650	censored			p53wt	3650	censored
	p53wt	3650	censored			p53wt	3650	censored
	p53wt	3650	censored			p53wt	3650	censored
	p53wt	3650	censored			p53wt	3650	censored
	p53wt	3650	censored			p53wt	3650	censored
	p53wt	3650	censored			p53wt	3650	censored
	p53wt	3650	censored			p53wt	3650	censored
	p53wt	3650	censored			p53wt	3650	censored
	p53wt	3650	censored			p53wt	3650	censored
	p53wt	3650	censored			p53wt	3650	censored
	p53wt	3650	censored			p53wt	3650	censored
	misclass-p53wt	3650	censored			misclass-p53wt	3650	censored
	p53wt	3061	censored			p53wt	3061	censored
	p53wt	3650	censored			p53wt	3650	censored
	p53wt	53	censored			p53wt	53	censored
	p53wt	3650	censored			p53wt	3650	censored
	p53wt	3650	censored			p53wt	3650	censored
	p53wt	3435	censored			p53wt	3435	censored
	p53wt	3650	censored			p53wt	3650	censored
	p53wt	3525	censored			p53wt	3525	censored
	p53wt	3430	censored			p53wt	3430	censored
	misclass-p53wt	1544	event			misclass-p53wt	1544	event
	p53wt	3555	censored			p53wt	3555	censored
	p53wt	2805	censored			p53wt	2805	censored
	p53wt	1813	censored			p53wt	1813	censored
	p53wt	3240	censored			p53wt	3240	censored
	p53wt	979	censored			p53wt	979	censored
	p53wt	3201	censored			p53wt	3201	censored
	p53wt	3138	censored			p53wt	3138	censored
	p53wt	3336	censored			p53wt	3336	censored
	p53wt	3223	censored			p53wt	3223	censored
	p53wt	1145	event			p53wt	1145	event
	p53wt	3248	censored			p53wt	3248	censored
	p53wt	3194	censored			p53wt	3194	censored
	p53wt	3100	censored			p53wt	3100	censored
	misclass-p53wt	3118	censored			misclass-p53wt	3118	censored
	p53wt	2953	censored			p53wt	2953	censored
	p53wt	2994	censored			p53wt	2994	censored
	p53wt	2971	censored			p53wt	2971	censored
	p53wt	2773	censored			p53wt	2773	censored
	p53wt	2952	censored			p53wt	2952	censored
	p53wt	891	censored			p53wt	891	censored
	p53wt	1911	censored			p53wt	1911	censored
	p53wt	2888	censored			p53wt	2888	censored
	p53wt	693	censored			p53wt	693	censored
	p53wt	1260	censored			p53wt	1260	censored
	p53wt	2664	censored			p53wt	2664	censored
	p53wt	510	censored			p53wt	510	censored
	p53wt	2479	censored			p53wt	2479	censored
	p53wt	2678	censored			p53wt	2678	censored
	p53wt	2463	censored			p53wt	2463	censored
	misclass-p53wt	399	event			misclass-p53wt	399	event
	p53wt	2573	censored			p53wt	2573	censored
	p53wt	2588	censored			p53wt	2588	censored
	p53wt	2547	censored			p53wt	2547	censored
	misclass-p53wt	2432	censored			misclass-p53wt	2432	censored
	p53wt	2495	censored			p53wt	2495	censored
	p53wt	2234	censored			p53wt	2234	censored
	p53wt	1805	censored			p53wt	1805	censored
	misclass-p53wt	685	event			misclass-p53wt	685	event
	p53wt	2176	censored			p53wt	2176	censored
	p53wt	2370	censored			p53wt	2370	censored
	p53wt	2296	censored			p53wt	2296	censored
	p53wt	2370	censored			p53wt	2370	censored
	misclass-p53wt	2345	censored			misclass-p53wt	2345	censored
	p53wt	2163	censored			p53wt	2163	censored
	p53wt	2271	censored			p53wt	2271	censored
	p53wt	2095	censored			p53wt	2095	censored
	p53wt	2103	censored			p53wt	2103	censored
	misclass-p53wt	159	event			misclass-p53wt	159	event
	p53wt	2162	censored			p53wt	2162	censored
	p53wt	1853	censored			p53wt	1853	censored
	p53wt	1962	censored			p53wt	1962	censored
	p53wt	1951	censored			p53wt	1951	censored
	misclass-p53wt	1547	event			misclass-p53wt	1547	event
	p53wt	3650	censored			p53wt	3650	censored
	p53wt	3650	censored			p53wt	3650	censored
	p53wt	681	censored			p53wt	681	censored
	misclass-p53wt	3650	censored			misclass-p53wt	3650	censored
	p53wt	3650	censored			p53wt	3650	censored
	p53wt	1062	censored			p53wt	1062	censored
	p53wt	1734	event			p53wt	1734	event
	p53wt	2927	censored			p53wt	2927	censored
	p53wt	3650	censored			p53wt	3650	censored
	p53wt	3650	censored			p53wt	3650	censored
	misclass-p53wt	883	event			misclass-p53wt	883	event
	misclass-p53wt	3128	event			misclass-p53wt	3128	event
	p53wt	2864	censored			p53wt	2864	censored
	p53wt	3650	censored			p53wt	3650	censored
	misclass-p53wt	364	event			misclass-p53wt	364	event
	p53wt	1801	event			p53wt	1801	event
	misclass-p53wt	221	event			misclass-p53wt	221	event
	p53wt	3468	censored			p53wt	3468	censored
	p53wt	3220	censored			p53wt	3220	censored
	p53wt	2072	censored			p53wt	2072	censored
	p53wt	2124	censored			p53wt	2124	censored
	misclass-p53wt	1885	censored			misclass-p53wt	1885	censored
	p53wt	1833	censored			p53wt	1833	censored
	p53wt	815	event			p53wt	815	event
	p53wt	1985	event			p53wt	1985	event
	p53wt	2306	censored			p53wt	2306	censored
	p53wt	3650	censored			p53wt	3650	censored
	p53wt	3158	censored			p53wt	3158	censored
	p53wt	1813	censored			p53wt	1813	censored
	p53wt	1150	censored			p53wt	1150	censored
	p53wt	846	censored			p53wt	846	censored
	p53wt	299	event			p53wt	299	event
	misclass-p53wt	2057	censored			misclass-p53wt	2057	censored
	p53wt	41	event			p53wt	41	event
	p53wt	738	censored			p53wt	738	censored
	p53wt	870	censored			p53wt	870	censored
	misclass-p53wt	626	censored			misclass-p53wt	626	censored
	misclass-p53wt	951	censored			misclass-p53wt	951	censored
	misclass-p53wt	778	event			misclass-p53wt	778	event
	misclass-p53wt	2473	censored			misclass-p53wt	2473	censored
	misclass-p53wt	508	event			misclass-p53wt	508	event
	p53wt	752	censored			p53wt	752	censored
	p53wt	594	censored			p53wt	594	censored
	p53wt	889	censored			p53wt	889	censored
	p53wt	1377	censored			p53wt	1377	censored
	p53wt	441	event			p53wt	441	event
	p53wt	1401	censored			p53wt	1401	censored
	p53wt	1293	censored			p53wt	1293	censored
	p53wt	849	censored			p53wt	849	censored
	p53wt	914	censored			p53wt	914	censored
	misclass-p53wt	536	censored			misclass-p53wt	536	censored
	p53wt	316	event			p53wt	316	event
	p53wt	1586	event			p53wt	1586	event
	p53wt	1227	censored			p53wt	1227	censored
	p53wt	961	censored			p53wt	961	censored
	p53wt	39	event			p53wt	39	event
	p53wt	585	censored			p53wt	585	censored
	p53wt	583	censored			p53wt	583	censored
	p53wt	550	censored			p53wt	550	censored
	p53wt	520	censored			p53wt	520	censored
	p53wt	496	censored			p53wt	496	censored
	p53wt	556	censored			p53wt	556	censored
	misclass-p53wt	626	censored			misclass-p53wt	626	censored
	p53wt	1055	censored			p53wt	1055	censored
	p53wt	1150	censored			p53wt	1150	censored
	p53wt	847	censored			p53wt	847	censored
	p53wt	1244	censored			p53wt	1244	censored
	p53wt	1455	censored			p53wt	1455	censored
	p53wt	703	censored			p53wt	703	censored
	misclass-p53wt	923	censored			misclass-p53wt	923	censored
	misclass-p53wt	556	event			misclass-p53wt	556	event
	p53wt	227	censored			p53wt	227	censored
	misclass-p53wt	462	censored			misclass-p53wt	462	censored
	p53wt	220	censored			p53wt	220	censored
	p53wt	256	censored			p53wt	256	censored
	p53wt	482	censored			p53wt	482	censored
	p53wt	893	censored			p53wt	893	censored
	p53wt	1134	censored			p53wt	1134	censored
	p53wt	444	censored			p53wt	444	censored
	p53wt	412	censored			p53wt	412	censored
	p53wt	441	censored			p53wt	441	censored
	p53wt	419	censored			p53wt	419	censored
	misclass-p53wt	365	censored			misclass-p53wt	365	censored
	misclass-p53wt	185	censored			misclass-p53wt	185	censored
	p53wt	406	censored			p53wt	406	censored
	misclass-p53wt	623	event			misclass-p53wt	623	event
	p53wt	1973	censored			p53wt	1973	censored
	p53wt	2172	censored			p53wt	2172	censored
	misclass-p53wt	586	censored			misclass-p53wt	586	censored
	p53wt	1626	censored			p53wt	1626	censored
	p53wt	1189	censored			p53wt	1189	censored
	p53wt	441	event			p53wt	441	event
	misclass-p53wt	256	censored			misclass-p53wt	256	censored
	p53wt	16	censored			p53wt	16	censored
	p53wt	859	censored			p53wt	859	censored
	p53wt	717	censored			p53wt	717	censored
	p53wt	133	censored			p53wt	133	censored
	p53wt	901	censored			p53wt	901	censored
	misclass-p53wt	895	censored			misclass-p53wt	895	censored
	p53wt	57	censored			p53wt	57	censored
	p53wt	879	censored			p53wt	879	censored
	misclass-p53wt	19	censored			misclass-p53wt	19	censored
	misclass-p53wt	1082	censored			misclass-p53wt	1082	censored
	p53wt	1090	censored			p53wt	1090	censored
	p53wt	1124	censored			p53wt	1124	censored
	p53wt	1102	censored			p53wt	1102	censored
	p53wt	895	censored			p53wt	895	censored
	p53wt	1007	censored			p53wt	1007	censored
	p53wt	319	censored			p53wt	319	censored
	p53wt	29	censored			p53wt	29	censored
	p53wt	790	censored			p53wt	790	censored
	p53wt	45	censored			p53wt	45	censored
	p53wt	728	censored			p53wt	728	censored
	p53wt	68	censored			p53wt	68	censored

## Sheet: Figure 2C
Figure 2C
	Top (Progression Free Survival)					Bottom (Disease Specific Survival)
	subtype	survival	status			subtype	survival	status
	p53wt	2308	censored			p53wt	2308	censored
	misclass-p53wt	198	event			misclass-p53wt	232	event
	p53wt	3006	censored			p53wt	3006	censored
	p53wt	2992	censored			p53wt	2992	censored
	p53wt	2991	censored			p53wt	2991	censored
	p53wt	2990	censored			p53wt	2990	censored
	p53wt	940	censored			p53wt	940	censored
	p53wt	2930	censored			p53wt	2930	censored
	p53wt	3650	censored			p53wt	564	censored
	p53wt	564	censored			p53wt	3650	censored
	p53wt	3650	censored			p53wt	2265	event
	misclass-p53wt	2285	censored			p53wt	2740	censored
	p53wt	3650	censored			misclass-p53wt	2716	censored
	p53wt	2740	censored			p53wt	3476	censored
	misclass-p53wt	2716	censored			misclass-p53wt	2344	censored
	p53wt	3476	censored			misclass-p53wt	119	event
	misclass-p53wt	2344	censored			misclass-p53wt	2450	censored
	misclass-p53wt	2450	censored			p53wt	3650	censored
	p53wt	3650	censored			p53wt	2360	censored
	p53wt	2360	censored			p53wt	2265	censored
	p53wt	3650	censored			p53wt	2170	censored
	p53wt	2265	censored			p53wt	2108	censored
	p53wt	2170	censored			p53wt	2102	censored
	p53wt	2108	censored			p53wt	1190	censored
	p53wt	2102	censored			p53wt	2012	censored
	p53wt	1190	censored			p53wt	3650	censored
	p53wt	2012	censored			p53wt	1756	censored
	p53wt	3650	censored			p53wt	1739	censored
	p53wt	3650	censored			p53wt	3650	censored
	p53wt	1756	censored			p53wt	328	censored
	p53wt	1739	censored			p53wt	1220	censored
	p53wt	3650	censored			p53wt	1611	censored
	p53wt	328	censored			p53wt	1604	censored
	p53wt	1220	censored			p53wt	73	censored
	p53wt	1611	censored			p53wt	2015	censored
	p53wt	1604	censored			p53wt	1562	censored
	p53wt	73	event			p53wt	1548	censored
	p53wt	2015	censored			p53wt	1513	censored
	p53wt	1562	censored			p53wt	1466	censored
	p53wt	1548	censored			p53wt	1320	censored
	p53wt	1513	censored			misclass-p53wt	1316	censored
	p53wt	1466	censored			p53wt	1275	censored
	p53wt	1320	censored			misclass-p53wt	717	event
	misclass-p53wt	1316	censored			p53wt	1418	censored
	p53wt	1275	censored			p53wt	3650	censored
	p53wt	1418	censored			p53wt	30	censored
	p53wt	3650	censored			p53wt	3650	censored
	p53wt	30	censored			p53wt	3650	censored
	p53wt	3650	censored			p53wt	3650	censored
	p53wt	3650	censored			p53wt	3650	censored
	p53wt	3650	censored			p53wt	3650	censored
	p53wt	3650	censored			p53wt	3339	event
	p53wt	3650	censored			p53wt	2289	event
	p53wt	2894	censored			p53wt	2894	censored
	p53wt	3650	censored			p53wt	3650	censored
	p53wt	3650	censored			p53wt	3650	censored
	p53wt	3650	censored			p53wt	3361	censored
	p53wt	3650	censored			misclass-p53wt	2394	event
	p53wt	3361	censored			misclass-p53wt	370	event
	p53wt	9	censored			p53wt	1760	event
	p53wt	3650	censored			p53wt	9	censored
	p53wt	3650	censored			p53wt	3650	censored
	p53wt	3650	censored			p53wt	2326	event
	p53wt	3650	censored			p53wt	2231	event
	p53wt	3650	censored			p53wt	3650	censored
	p53wt	3318	censored			p53wt	3650	censored
	p53wt	3650	censored			p53wt	3650	censored
	p53wt	1752	censored			p53wt	3318	censored
	p53wt	3638	censored			misclass-p53wt	488	event
	p53wt	3650	censored			p53wt	3650	censored
	p53wt	3650	censored			p53wt	3638	censored
	misclass-p53wt	3034	censored			p53wt	3650	censored
	p53wt	3650	censored			p53wt	3650	censored
	p53wt	2592	censored			misclass-p53wt	3034	censored
	p53wt	3650	censored			p53wt	3650	censored
	p53wt	3650	censored			p53wt	2592	censored
	p53wt	3650	censored			p53wt	3650	censored
	p53wt	1396	censored			p53wt	3650	censored
	p53wt	3650	censored			p53wt	3650	censored
	p53wt	3650	censored			p53wt	1396	censored
	p53wt	3650	censored			p53wt	3650	censored
	p53wt	2797	censored			p53wt	3650	censored
	p53wt	3650	censored			p53wt	3650	censored
	p53wt	3551	censored			p53wt	2797	censored
	p53wt	3548	censored			p53wt	857	event
	p53wt	3363	censored			p53wt	3650	censored
	p53wt	3358	censored			p53wt	462	event
	p53wt	3650	censored			p53wt	207	event
	p53wt	635	censored			p53wt	3551	censored
	p53wt	1718	censored			p53wt	3548	censored
	misclass-p53wt	3650	censored			p53wt	3363	censored
	p53wt	3650	censored			p53wt	3358	censored
	misclass-p53wt	2629	censored			p53wt	635	censored
	misclass-p53wt	3650	censored			p53wt	1718	censored
	p53wt	3650	censored			p53wt	3650	censored
	misclass-p53wt	3650	censored			misclass-p53wt	2629	censored
	misclass-p53wt	1595	censored			misclass-p53wt	3650	censored
	p53wt	3650	censored			p53wt	676	event
	misclass-p53wt	447	event			misclass-p53wt	3650	censored
	misclass-p53wt	1714	censored			misclass-p53wt	1595	censored
	p53wt	1906	censored			p53wt	3650	censored
	misclass-p53wt	551	event			misclass-p53wt	1118	event
	misclass-p53wt	468	event			misclass-p53wt	1714	censored
	p53wt	1103	event			p53wt	1906	censored
	misclass-p53wt	749	event			misclass-p53wt	615	event
	misclass-p53wt	1238	event			misclass-p53wt	625	event
	misclass-p53wt	1240	censored			p53wt	1650	censored
	misclass-p53wt	965	censored			misclass-p53wt	1587	event
	misclass-p53wt	409	event			misclass-p53wt	1284	event
	misclass-p53wt	1523	event			misclass-p53wt	1240	censored
	misclass-p53wt	3650	censored			misclass-p53wt	965	censored
	p53wt	1566	censored			misclass-p53wt	594	event
	misclass-p53wt	3306	censored			misclass-p53wt	1675	censored
	p53wt	1621	censored			misclass-p53wt	3650	censored
	p53wt	2337	censored			p53wt	1566	censored
	p53wt	1089	censored			misclass-p53wt	3306	censored
	p53wt	1418	censored			p53wt	1621	censored
	p53wt	2008	censored			p53wt	2337	censored
	p53wt	207	event			p53wt	1089	censored
	p53wt	2972	censored			p53wt	1418	censored
	p53wt	3650	censored			p53wt	2008	censored
	p53wt	1999	censored			p53wt	400	event
	p53wt	1115	event			p53wt	2972	censored
	p53wt	1570	censored			p53wt	3650	censored
	p53wt	2745	censored			p53wt	1999	censored
	misclass-p53wt	1044	event			p53wt	1455	event
	p53wt	3650	censored			p53wt	2745	censored
	p53wt	57	censored			misclass-p53wt	1488	event
	p53wt	1860	censored			p53wt	3650	censored
	p53wt	3175	censored			p53wt	57	censored
	p53wt	1865	censored			p53wt	1860	censored
	p53wt	1562	censored			p53wt	3175	censored
	p53wt	990	censored			p53wt	1865	censored
	misclass-p53wt	3650	censored			p53wt	1562	censored
	misclass-p53wt	2102	censored			p53wt	990	censored
	p53wt	1168	event			misclass-p53wt	3650	censored
	misclass-p53wt	1630	event			misclass-p53wt	2102	censored
	p53wt	1776	censored			p53wt	2559	censored
	p53wt	3443	censored			misclass-p53wt	3650	censored
	p53wt	1391	event			p53wt	1776	censored
	p53wt	2763	censored			p53wt	3443	censored
	p53wt	3650	censored			p53wt	1442	event
	misclass-p53wt	180	event			p53wt	2763	censored
	p53wt	2052	censored			p53wt	3650	censored
	p53wt	739	censored			misclass-p53wt	921	event
	p53wt	3650	censored			p53wt	2052	censored
	p53wt	17	censored			p53wt	739	censored
	p53wt	729	censored			p53wt	3650	censored
	p53wt	567	event			p53wt	17	censored
	p53wt	1364	censored			p53wt	729	censored
	p53wt	3092	censored			p53wt	1919	censored
	p53wt	1846	censored			p53wt	1364	censored
	p53wt	2638	censored			p53wt	3092	censored
	p53wt	1194	censored			p53wt	1846	censored
	p53wt	1260	event			p53wt	1194	censored
	p53wt	2362	censored			p53wt	3185	censored
	p53wt	627	censored			p53wt	2362	censored
	p53wt	3601	censored			p53wt	627	censored
	p53wt	2183	censored			p53wt	3601	censored
	p53wt	3650	censored			p53wt	3650	censored
	p53wt	537	event			p53wt	1479	event
	p53wt	2006	censored			misclass-p53wt	2447	censored
	misclass-p53wt	2447	censored			p53wt	2130	censored
	p53wt	2130	censored			misclass-p53wt	2407	censored
	misclass-p53wt	2407	censored			p53wt	1789	censored
	p53wt	1789	censored			p53wt	1242	event
	p53wt	288	event			p53wt	3650	censored
	p53wt	3650	censored			p53wt	2254	censored
	p53wt	339	event			p53wt	2332	censored
	p53wt	2332	censored			misclass-p53wt	2290	censored
	misclass-p53wt	2290	censored			p53wt	3442	censored
	p53wt	3442	censored			misclass-p53wt	3650	censored
	misclass-p53wt	3650	censored			p53wt	1994	censored
	p53wt	1994	censored			p53wt	2226	censored
	p53wt	2226	censored			p53wt	2154	censored
	p53wt	2154	censored			p53wt	3116	censored
	p53wt	3116	censored			p53wt	354	event
	p53wt	260	event
