# Supplementary material for: AI-based histopathology image analysis reveals a distinct subset of endometrial cancers
Source: Nat Commun. 2024 Jun 26;15:4973. doi: 10.1038/s41467-024-49017-2 (PMC11208496; doi:10.1038/s41467-024-49017-2)
Supplement: Supplementary file 4 — Source Data [file 41467_2024_49017_MOESM4_ESM.zip › Source Data/Main-Text-Figure 3/Main-Text-Figure 3 A-C.xlsx]

## Sheet: Figure 3A
Figure 3A
		x	y	type
	0	11.5669	5.30282	NSMP
	1	12.1483	-1.59007	NSMP
	2	10.1797	5.94895	NSMP
	3	10.9599	2.62431	NSMP
	4	9.99336	2.65579	NSMP
	5	10.1478	3.32889	NSMP
	6	10.0014	2.64419	NSMP
	7	9.8481	2.67016	NSMP
	8	10.2829	3.40126	NSMP
	9	9.81958	2.71476	NSMP
	10	10.1262	2.68345	NSMP
	11	9.83671	2.70928	NSMP
	12	10.0422	2.81724	NSMP
	13	9.59423	1.47067	NSMP
	14	10.1802	3.4038	NSMP
	15	9.85712	2.69585	NSMP
	16	10.1607	3.42728	NSMP
	17	10.0458	4.63238	NSMP
	18	10.0951	-0.316788	NSMP
	19	10.0946	-0.266599	NSMP
	20	9.98404	-0.378841	NSMP
	21	11.4559	-0.56989	NSMP
	22	11.2777	-0.536821	NSMP
	23	10.1562	-0.351822	NSMP
	24	9.98803	-0.312193	NSMP
	25	10.0578	-0.26148	NSMP
	26	9.81245	5.31885	NSMP
	27	11.7163	0.279269	NSMP
	28	11.7989	0.0414479	NSMP
	29	11.7726	0.209962	NSMP
	30	13.2889	-0.517618	NSMP
	31	13.3522	-0.522604	NSMP
	32	13.3443	-0.518325	NSMP
	33	13.3209	-0.518932	NSMP
	34	13.2553	-0.577832	NSMP
	35	13.2656	-0.562199	NSMP
	36	13.4104	-0.539501	NSMP
	37	13.3987	-0.518782	NSMP
	38	13.368	-0.472924	NSMP
	39	10.2752	-0.171532	NSMP
	40	10.1988	-0.140894	NSMP
	41	10.1087	-0.113946	NSMP
	42	9.10528	1.28015	NSMP
	43	8.86849	0.353865	NSMP
	44	9.66687	3.65605	NSMP
	45	10.2311	-0.207618	NSMP
	46	10.2205	-0.179109	NSMP
	47	13.3053	-0.715689	NSMP
	48	13.3163	-0.686861	NSMP
	49	9.15823	1.95027	NSMP
	50	9.10963	1.9914	NSMP
	51	9.09001	1.90783	NSMP
	52	9.09388	1.79046	NSMP
	53	9.06748	1.76719	NSMP
	54	9.10661	1.81629	NSMP
	55	9.03932	1.89815	NSMP
	56	9.10284	1.81822	NSMP
	57	6.68132	6.24403	NSMP
	58	6.40745	6.08633	NSMP
	59	6.57473	6.21871	NSMP
	60	6.67254	6.25069	NSMP
	61	6.54491	6.18481	NSMP
	62	6.58702	6.22483	NSMP
	63	6.48401	6.19591	NSMP
	64	6.47869	6.13832	NSMP
	65	6.41614	6.10528	NSMP
	66	10.3293	6.07162	NSMP
	67	6.56948	5.87284	NSMP
	68	10.4393	5.89131	NSMP
	69	10.3786	6.03951	NSMP
	70	6.47805	5.85806	NSMP
	71	6.43138	5.8457	NSMP
	72	10.5694	5.87383	NSMP
	73	10.637	5.91289	NSMP
	74	10.0528	5.91486	NSMP
	75	6.45274	5.83541	NSMP
	76	9.89854	4.28402	NSMP
	77	6.17189	6.29591	NSMP
	78	6.61494	5.82907	NSMP
	79	6.42344	6.21481	NSMP
	80	9.20638	7.42611	NSMP
	81	9.36401	7.23238	NSMP
	82	10.7174	3.84899	NSMP
	83	10.6868	3.83043	NSMP
	84	10.741	3.86701	NSMP
	85	9.12675	1.43548	NSMP
	86	10.6739	3.79303	NSMP
	87	9.95999	4.99417	NSMP
	88	9.93867	4.91977	NSMP
	89	9.21861	4.39044	NSMP
	90	10.141	5.08802	NSMP
	91	10.2903	5.39585	NSMP
	92	10.9121	0.832376	NSMP
	93	10.7413	0.823762	NSMP
	94	10.6584	0.82299	NSMP
	95	9.55555	1.43152	NSMP
	96	9.23273	0.705308	NSMP
	97	10.9904	0.854565	NSMP
	98	10.7287	0.935666	NSMP
	99	9.6159	1.40813	NSMP
	100	10.6617	0.963914	NSMP
	101	10.7572	0.905387	NSMP
	102	10.6252	0.931009	NSMP
	103	10.9466	0.850088	NSMP
	104	9.5946	1.41839	NSMP
	105	9.6143	1.40117	NSMP
	106	10.6381	1.01748	NSMP
	107	10.7205	1.03414	NSMP
	108	10.8642	0.894795	NSMP
	109	10.8697	0.903042	NSMP
	110	10.2227	1.20985	NSMP
	111	10.3863	1.10894	NSMP
	112	9.67004	1.39623	NSMP
	113	9.62515	1.39335	NSMP
	114	10.77	0.84236	NSMP
	115	10.6576	0.776717	NSMP
	116	10.5948	0.830719	NSMP
	117	9.78287	0.827677	NSMP
	118	9.38903	0.957887	NSMP
	119	10.6421	-0.31456	NSMP
	120	10.4939	-0.489602	NSMP
	121	10.6232	-0.41329	NSMP
	122	10.8169	1.93759	NSMP
	123	10.6852	1.83636	NSMP
	124	10.6873	1.88784	NSMP
	125	10.8729	0.390676	NSMP
	126	13.6944	-0.787377	NSMP
	127	13.7424	-0.810896	NSMP
	128	13.8061	-0.840579	NSMP
	129	13.8205	-0.857413	NSMP
	130	13.6224	-0.74487	NSMP
	131	13.7948	-0.833314	NSMP
	132	13.7926	-0.844447	NSMP
	133	13.8156	-0.84346	NSMP
	134	13.7987	-0.835793	NSMP
	135	13.7544	-0.810743	NSMP
	136	13.7996	-0.834291	NSMP
	137	13.8059	-0.83153	NSMP
	138	13.8065	-0.838458	NSMP
	139	13.7193	-0.789719	NSMP
	140	13.7551	-0.801924	NSMP
	141	13.7751	-0.79116	NSMP
	142	13.6181	-0.675115	NSMP
	143	13.7362	-0.769952	NSMP
	144	13.5639	-0.735295	NSMP
	145	13.373	-0.676099	NSMP
	146	13.6817	-0.789342	NSMP
	147	12.9813	-0.559803	NSMP
	148	12.9636	-0.558809	NSMP
	149	12.7956	-0.527675	NSMP
	150	12.5738	-0.375115	NSMP
	151	13.0102	-0.496704	NSMP
	152	13.1589	-0.62269	NSMP
	153	13.1897	-0.664647	NSMP
	154	13.0489	-0.581846	NSMP
	155	12.7826	-0.597076	NSMP
	156	12.7162	-0.434878	NSMP
	157	12.6762	-0.402155	NSMP
	158	10.9509	5.82322	NSMP
	159	10.1752	6.00646	NSMP
	160	9.7275	5.35715	NSMP
	161	9.08148	4.23375	NSMP
	162	9.0731	4.21847	NSMP
	163	9.05539	4.01877	NSMP
	164	10.041	4.68234	NSMP
	165	9.08535	4.14531	NSMP
	166	10.4887	6.46907	NSMP
	167	9.04199	0.725815	NSMP
	168	9.06499	0.782292	NSMP
	169	9.02327	0.810209	NSMP
	170	9.0216	0.796615	NSMP
	171	9.25629	1.01096	NSMP
	172	8.99653	0.713292	NSMP
	173	9.07121	0.694569	NSMP
	174	8.9927	0.754559	NSMP
	175	9.03286	0.709276	NSMP
	176	8.97893	0.849099	NSMP
	177	9.02668	0.729481	NSMP
	178	9.08733	0.654881	NSMP
	179	9.0682	0.697178	NSMP
	180	9.08632	0.635377	NSMP
	181	9.08895	0.630336	NSMP
	182	9.11547	0.702557	NSMP
	183	9.04301	0.720384	NSMP
	184	9.10484	0.632417	NSMP
	185	9.08873	0.650644	NSMP
	186	9.06251	0.685252	NSMP
	187	9.0882	0.652122	NSMP
	188	9.11478	0.654989	NSMP
	189	9.75716	1.77043	NSMP
	190	9.57159	1.6189	NSMP
	191	9.76472	1.79934	NSMP
	192	10.7294	5.54793	NSMP
	193	10.8251	5.59784	NSMP
	194	10.4951	5.28586	NSMP
	195	11.0858	5.30823	NSMP
	196	10.2442	5.49452	NSMP
	197	10.6017	5.16088	NSMP
	198	11.1205	5.14523	NSMP
	199	9.64918	3.14471	NSMP
	200	11.1804	5.00468	NSMP
	201	9.79779	3.09107	NSMP
	202	9.68318	2.96602	NSMP
	203	10.7351	5.61431	NSMP
	204	10.8468	5.59244	NSMP
	205	8.72292	0.213258	NSMP
	206	8.72767	0.200148	NSMP
	207	8.73827	0.183747	NSMP
	208	8.80172	0.234958	NSMP
	209	8.8486	0.30468	NSMP
	210	10.7874	2.02542	NSMP
	211	8.76736	0.179358	NSMP
	212	8.77668	0.192826	NSMP
	213	8.81448	0.224069	NSMP
	214	8.8558	0.621817	NSMP
	215	8.83881	0.874827	NSMP
	216	8.81401	0.228091	NSMP
	217	8.72952	0.21207	NSMP
	218	8.78735	0.201793	NSMP
	219	8.83996	0.369845	NSMP
	220	8.79965	0.764652	NSMP
	221	8.80322	0.9428	NSMP
	222	8.72064	0.409886	NSMP
	223	8.84381	0.935426	NSMP
	224	8.87157	0.74357	NSMP
	225	8.74006	0.272905	NSMP
	226	8.80611	0.212501	NSMP
	227	10.7012	-0.652554	NSMP
	228	10.6938	-0.728255	NSMP
	229	10.686	-0.729422	NSMP
	230	10.7027	-0.702505	NSMP
	231	10.6571	-0.548897	NSMP
	232	10.6434	-0.654061	NSMP
	233	10.514	-0.631357	NSMP
	234	10.3975	-0.632837	NSMP
	235	10.4036	-0.518102	NSMP
	236	10.6664	-0.58661	NSMP
	237	10.7897	-0.574229	NSMP
	238	10.6442	-0.740878	NSMP
	239	10.4869	-0.717304	NSMP
	240	10.4691	-0.685256	NSMP
	241	10.6082	-0.514396	NSMP
	242	10.4245	-0.774875	NSMP
	243	10.3488	-0.736496	NSMP
	244	10.2978	-0.565162	NSMP
	245	10.632	-0.51463	NSMP
	246	10.7191	-0.613041	NSMP
	247	10.7155	-0.612903	NSMP
	248	10.719	-0.71154	NSMP
	249	11.6849	-1.89158	NSMP
	250	11.8503	-2.25302	NSMP
	251	11.8597	-2.40428	NSMP
	252	11.9213	-2.68539	NSMP
	253	11.6404	-1.91799	NSMP
	254	11.7577	-1.94979	NSMP
	255	11.8663	-2.57639	NSMP
	256	11.8729	-2.7208	NSMP
	257	11.8984	-2.75049	NSMP
	258	11.6273	-1.85478	NSMP
	259	11.7804	-2.04684	NSMP
	260	11.8869	-2.71397	NSMP
	261	11.8758	-2.73412	NSMP
	262	11.6915	-1.88216	NSMP
	263	11.8047	-2.22314	NSMP
	264	11.8791	-2.67344	NSMP
	265	9.74427	2.84529	NSMP
	266	11.7851	-2.02955	NSMP
	267	11.5312	-0.873067	NSMP
	268	11.597	-1.95563	NSMP
	269	11.6741	-1.99983	NSMP
	270	11.707	-2.05955	NSMP
	271	11.6627	-1.97613	NSMP
	272	11.7483	-2.03579	NSMP
	273	11.6849	-2.00027	NSMP
	274	11.7386	-2.09333	NSMP
	275	11.659	-1.93264	NSMP
	276	9.56392	2.82167	NSMP
	277	11.7805	-2.14747	NSMP
	278	11.5825	-1.86464	NSMP
	279	11.6091	-1.94953	NSMP
	280	11.6598	-1.95372	NSMP
	281	9.83902	4.7169	NSMP
	282	9.72228	4.82688	NSMP
	283	9.58497	6.3735	NSMP
	284	9.8685	4.77052	NSMP
	285	9.61886	4.80714	NSMP
	286	9.6382	6.36611	NSMP
	287	9.77802	4.7745	NSMP
	288	9.56819	6.39057	NSMP
	289	12.1649	2.98334	NSMP
	290	9.66752	7.26983	NSMP
	291	10.5226	7.68468	NSMP
	292	10.453	7.63009	NSMP
	293	10.2754	7.53102	NSMP
	294	10.4479	7.62293	NSMP
	295	10.4667	7.54349	NSMP
	296	10.4157	7.49202	NSMP
	297	10.4249	7.63158	NSMP
	298	10.4579	7.64439	NSMP
	299	10.3359	7.52257	NSMP
	300	6.2222	6.61971	NSMP
	301	9.15095	0.151558	NSMP
	302	9.14993	0.264453	NSMP
	303	9.02276	0.529779	NSMP
	304	9.23339	0.166503	NSMP
	305	9.99026	0.549184	NSMP
	306	12.2621	-1.57728	NSMP
	307	12.2639	-1.58227	NSMP
	308	12.0599	-1.53499	NSMP
	309	12.6389	-0.436799	NSMP
	310	12.2814	-1.57798	NSMP
	311	12.2756	-1.55459	NSMP
	312	12.2829	-1.55352	NSMP
	313	12.3677	-1.30223	NSMP
	314	12.287	-1.31919	NSMP
	315	12.3022	-1.56721	NSMP
	316	12.3259	-1.51952	NSMP
	317	12.2908	-1.54205	NSMP
	318	12.3109	-1.45197	NSMP
	319	12.2903	-1.49787	NSMP
	320	10.4597	-0.353158	NSMP
	321	12.2598	-1.48901	NSMP
	322	12.287	-1.44885	NSMP
	323	12.4567	-0.344752	NSMP
	324	9.48064	1.37373	NSMP
	325	12.6911	-0.58209	NSMP
	326	12.6945	-0.149435	NSMP
	327	12.7692	-0.139371	NSMP
	328	12.69	-0.457923	NSMP
	329	12.5767	-0.56641	NSMP
	330	12.8099	-0.088315	NSMP
	331	12.6914	-0.423063	NSMP
	332	12.6137	-0.557122	NSMP
	333	12.2483	-0.224725	NSMP
	334	12.4825	-0.409392	NSMP
	335	12.6078	-0.545855	NSMP
	336	9.27566	2.88192	NSMP
	337	9.374	2.92555	NSMP
	338	9.17262	2.8015	NSMP
	339	11.5158	-1.37333	NSMP
	340	11.6151	-1.43508	NSMP
	341	10.8245	-0.497938	NSMP
	342	11.323	4.73399	NSMP
	343	11.4135	-1.16689	NSMP
	344	11.3795	-0.67941	NSMP
	345	11.619	-0.800529	NSMP
	346	11.5189	-0.757878	NSMP
	347	10.3021	-0.515527	NSMP
	348	11.4587	-0.893165	NSMP
	349	11.6	-0.812742	NSMP
	350	11.6037	-0.787799	NSMP
	351	10.5081	-0.411871	NSMP
	352	11.3246	-0.988853	NSMP
	353	11.5338	-0.620601	NSMP
	354	11.5705	-0.610212	NSMP
	355	11.7489	-0.635577	NSMP
	356	11.6648	-0.542193	NSMP
	357	10.231	3.30753	NSMP
	358	10.1583	3.0376	NSMP
	359	11.3749	-1.16109	NSMP
	360	11.5703	-1.04493	NSMP
	361	11.5405	-1.02385	NSMP
	362	11.3725	-1.03621	NSMP
	363	11.115	-0.919996	NSMP
	364	11.7141	-0.909574	NSMP
	365	11.6148	-0.978994	NSMP
	366	10.9705	-0.568846	NSMP
	367	11.0547	-0.656365	NSMP
	368	11.7407	-0.839639	NSMP
	369	11.7525	-0.872975	NSMP
	370	11.657	-0.893277	NSMP
	371	11.3692	-0.626986	NSMP
	372	11.8978	-0.709601	NSMP
	373	11.3206	6.16305	NSMP
	374	11.1989	5.45274	NSMP
	375	11.1585	6.33137	NSMP
	376	11.4863	6.06313	NSMP
	377	11.1441	6.09077	NSMP
	378	11.0722	6.2733	NSMP
	379	10.2072	4.16314	NSMP
	380	11.9077	5.41912	NSMP
	381	11.8571	5.50368	NSMP
	382	9.92285	5.2388	NSMP
	383	11.8543	5.42727	NSMP
	384	11.9109	5.40755	NSMP
	385	11.9165	5.42014	NSMP
	386	11.8753	5.44957	NSMP
	387	11.88	5.42904	NSMP
	388	11.9101	5.43028	NSMP
	389	11.9359	5.42694	NSMP
	390	9.28873	4.54683	NSMP
	391	9.3054	4.10722	NSMP
	392	9.30485	3.96761	NSMP
	393	9.44584	3.86416	NSMP
	394	6.20459	5.2324	NSMP
	395	6.15597	5.14862	NSMP
	396	9.26266	3.91832	NSMP
	397	9.28062	3.88018	NSMP
	398	8.8192	1.9197	NSMP
	399	10.3727	-0.703357	NSMP
	400	10.363	-0.746844	NSMP
	401	10.341	-0.759351	NSMP
	402	10.3735	-0.759	NSMP
	403	10.3909	-0.684553	NSMP
	404	10.4142	-0.735858	NSMP
	405	10.3821	-0.711744	NSMP
	406	10.4685	-0.734695	NSMP
	407	10.2354	-0.542236	NSMP
	408	10.3322	-0.543431	NSMP
	409	10.3606	-0.619491	NSMP
	410	10.4795	-0.666745	NSMP
	411	10.3974	-0.680954	NSMP
	412	10.3782	-0.69476	NSMP
	413	10.1666	3.15617	NSMP
	414	10.4155	-0.699867	NSMP
	415	10.4002	-0.668884	NSMP
	416	11.0182	4.65685	NSMP
	417	10.2499	-0.661516	NSMP
	418	11.877	-2.74482	NSMP
	419	11.8863	-2.74069	NSMP
	420	11.8608	-2.7083	NSMP
	421	11.9125	-2.74992	NSMP
	422	11.8911	-2.74956	NSMP
	423	11.8836	-2.72532	NSMP
	424	11.8773	-2.72023	NSMP
	425	11.9478	-2.79928	NSMP
	426	11.8829	-2.69169	NSMP
	427	11.8679	-2.70619	NSMP
	428	11.867	-2.70441	NSMP
	429	11.9284	-2.76924	NSMP
	430	11.8829	-2.667	NSMP
	431	11.8937	-2.69163	NSMP
	432	11.9104	-2.70611	NSMP
	433	11.8961	-2.71991	NSMP
	434	11.9118	-2.75383	NSMP
	435	11.9395	-2.77721	NSMP
	436	5.35488	3.6595	NSMP
	437	10.2363	3.22963	NSMP
	438	9.61601	3.72014	NSMP
	439	11.3582	0.872141	NSMP
	440	11.8059	0.92835	NSMP
	441	11.905	1.00252	NSMP
	442	11.6719	1.01236	NSMP
	443	11.7243	0.985976	NSMP
	444	11.9123	1.19153	NSMP
	445	12.018	1.18801	NSMP
	446	11.0429	4.12156	NSMP
	447	11.6046	1.03604	NSMP
	448	11.7412	1.08619	NSMP
	449	11.9368	1.21577	NSMP
	450	12.0309	1.13337	NSMP
	451	11.2713	4.37052	NSMP
	452	11.1076	4.44471	NSMP
	453	11.3704	4.42688	NSMP
	454	11.1094	5.25713	NSMP
	455	9.13111	5.06953	NSMP
	456	10.4363	4.81728	NSMP
	457	10.857	5.57197	NSMP
	458	9.66991	6.46814	NSMP
	459	9.62622	6.38342	NSMP
	460	9.6888	6.51204	NSMP
	461	9.66915	6.47293	NSMP
	462	9.76874	6.44642	NSMP
	463	9.84714	6.41841	NSMP
	464	9.77893	6.44017	NSMP
	465	9.65952	6.45638	NSMP
	466	9.6351	6.44236	NSMP
	467	9.87606	6.40172	NSMP
	468	9.91269	6.39161	NSMP
	469	9.90535	6.43967	NSMP
	470	9.89256	6.53861	NSMP
	471	9.81831	6.67811	NSMP
	472	9.87718	6.39541	NSMP
	473	9.88176	6.39861	NSMP
	474	9.94336	6.39938	NSMP
	475	10.0202	6.36857	NSMP
	476	9.68083	6.49152	NSMP
	477	9.63404	6.46909	NSMP
	478	11.8413	3.81722	NSMP
	479	11.8507	3.312	NSMP
	480	11.9336	3.56736	NSMP
	481	11.7883	3.34001	NSMP
	482	11.9799	3.29867	NSMP
	483	11.5604	3.55	NSMP
	484	11.9556	3.3533	NSMP
	485	11.4646	3.75499	NSMP
	486	11.6818	3.43891	NSMP
	487	11.8943	3.73074	NSMP
	488	11.8219	3.41198	NSMP
	489	9.65133	2.71405	NSMP
	490	9.78246	3.23611	NSMP
	491	9.50981	1.49432	NSMP
	492	11.2511	5.43349	NSMP
	493	9.04968	3.98039	NSMP
	494	9.02999	4.05771	NSMP
	495	9.08142	5.07995	NSMP
	496	9.71623	4.93301	NSMP
	497	9.85478	4.04601	NSMP
	498	9.81891	3.90499	NSMP
	499	9.99123	3.75406	NSMP
	500	10.0003	3.8105	NSMP
	501	9.91221	4.02602	NSMP
	502	9.73494	4.20788	NSMP
	503	10.0489	3.69938	NSMP
	504	10.0441	3.86086	NSMP
	505	10.0392	3.77273	NSMP
	506	9.94908	3.75007	NSMP
	507	9.80774	4.17538	NSMP
	508	7.77656	6.68738	NSMP
	509	7.90397	6.64656	NSMP
	510	7.80966	6.64411	NSMP
	511	7.84529	6.50424	NSMP
	512	9.24531	6.95916	NSMP
	513	11.0798	5.20872	NSMP
	514	9.12226	3.97619	NSMP
	515	10.9467	5.09733	NSMP
	516	11.0474	1.9116	NSMP
	517	11.0316	1.94589	NSMP
	518	11.0213	1.90599	NSMP
	519	11.087	1.8179	NSMP
	520	11.044	1.92514	NSMP
	521	10.0802	4.34353	NSMP
	522	10.071	3.2146	NSMP
	523	10.8268	2.1517	NSMP
	524	11.0083	1.9782	NSMP
	525	11.0573	1.91616	NSMP
	526	9.09976	5.06439	NSMP
	527	9.18666	4.84075	NSMP
	528	9.49758	5.43558	NSMP
	529	10.6444	6.96983	NSMP
	530	10.6806	7.01532	NSMP
	531	6.31177	5.75554	NSMP
	532	6.41712	5.83088	NSMP
	533	6.35511	5.90906	NSMP
	534	6.35442	5.7563	NSMP
	535	6.35497	5.806	NSMP
	536	6.35536	5.8192	NSMP
	537	6.34077	5.96171	NSMP
	538	6.38346	5.82548	NSMP
	539	6.32552	5.77171	NSMP
	540	6.32247	5.79224	NSMP
	541	6.13405	6.15959	NSMP
	542	6.39576	5.89766	NSMP
	543	9.74395	6.51762	NSMP
	544	10.9124	0.581093	NSMP
	545	11.4915	0.262856	NSMP
	546	12.0371	-0.265323	NSMP
	547	9.56924	-0.224865	NSMP
	548	9.68186	-0.309842	NSMP
	549	9.64774	-0.305038	NSMP
	550	9.44494	-0.1838	NSMP
	551	9.61731	-0.258203	NSMP
	552	9.70534	-0.336277	NSMP
	553	9.63598	-0.340451	NSMP
	554	9.00121	0.988338	NSMP
	555	9.71909	-0.385147	NSMP
	556	9.741	-0.339007	NSMP
	557	9.7344	-0.370079	NSMP
	558	9.58229	-0.244298	NSMP
	559	9.55621	-0.23104	NSMP
	560	9.52307	-0.182403	NSMP
	561	9.00714	1.17877	NSMP
	562	8.73412	0.371766	NSMP
	563	9.1442	0.167793	NSMP
	564	9.01514	0.176163	NSMP
	565	9.37599	0.0315171	NSMP
	566	9.1213	0.0460059	NSMP
	567	8.93966	1.7279	NSMP
	568	8.71472	1.87048	NSMP
	569	8.88143	1.5364	NSMP
	570	9.04493	3.38192	NSMP
	571	8.74304	1.77189	NSMP
	572	8.77326	1.37548	NSMP
	573	8.98152	3.11639	NSMP
	574	8.78451	1.66079	NSMP
	575	8.81253	1.19564	NSMP
	576	9.13151	3.44497	NSMP
	577	8.78398	1.92465	NSMP
	578	8.85586	1.58552	NSMP
	579	8.89896	3.92059	NSMP
	580	10.1936	3.55833	NSMP
	581	9.23159	0.639309	NSMP
	582	11.7822	0.089778	NSMP
	583	11.5272	0.053873	NSMP
	584	10.2578	4.43945	NSMP
	585	10.1929	3.33172	NSMP
	586	10.3318	2.03109	NSMP
	587	11.5791	0.252499	NSMP
	588	10.9987	0.483749	NSMP
	589	10.4086	5.37237	NSMP
	590	9.62747	6.32496	NSMP
	591	11.3119	0.436	NSMP
	592	9.16032	5.92008	NSMP
	593	10.21	3.52488	NSMP
	594	10.3098	1.6397	NSMP
	595	11.6486	0.211284	NSMP
	596	10.7012	5.80706	NSMP
	597	9.80092	5.0976	NSMP
	598	8.97119	0.998121	NSMP
	599	8.88504	1.07262	NSMP
	600	8.85555	1.06483	NSMP
	601	8.97134	0.935498	NSMP
	602	8.91766	1.04403	NSMP
	603	8.89415	1.05886	NSMP
	604	10.3537	2.79726	NSMP
	605	10.3654	0.768494	NSMP
	606	9.31697	4.60281	NSMP
	607	9.41705	3.94149	NSMP
	608	9.01078	1.05705	NSMP
	609	8.93405	1.02154	NSMP
	610	8.90765	1.01333	NSMP
	611	10.3536	0.748848	NSMP
	612	10.378	0.674905	NSMP
	613	10.3159	0.709207	NSMP
	614	10.4075	0.654532	NSMP
	615	10.4668	0.724309	NSMP
	616	10.3462	0.900198	NSMP
	617	10.4146	0.697886	NSMP
	618	10.4227	0.658827	NSMP
	619	10.395	0.667488	NSMP
	620	10.435	0.724532	NSMP
	621	10.452	0.695601	NSMP
	622	10.3727	0.827988	NSMP
	623	10.3175	0.833318	NSMP
	624	10.4307	0.654545	NSMP
	625	10.4188	0.6461	NSMP
	626	10.4142	0.659925	NSMP
	627	10.4677	0.626435	NSMP
	628	10.5779	0.884612	NSMP
	629	10.896	0.769613	NSMP
	630	10.3859	0.727008	NSMP
	631	10.4423	0.645465	NSMP
	632	10.4527	0.654152	NSMP
	633	10.9613	1.01526	NSMP
	634	10.4656	0.620121	NSMP
	635	9.9822	1.07066	NSMP
	636	10.0283	0.909006	NSMP
	637	9.71723	1.02063	NSMP
	638	12.1602	-0.156911	NSMP
	639	12.0461	-0.272056	NSMP
	640	12.2222	-0.135388	NSMP
	641	12.3368	-0.0876868	NSMP
	642	12.029	0.236733	NSMP
	643	12.0802	0.0622464	NSMP
	644	12.1807	-0.140889	NSMP
	645	12.1674	-0.134022	NSMP
	646	12.1616	-0.082942	NSMP
	647	12.0105	0.458687	NSMP
	648	12.1603	-0.0250073	NSMP
	649	12.239	-0.0341294	NSMP
	650	12.1911	-0.119106	NSMP
	651	12.1847	-0.061339	NSMP
	652	12.0685	0.352384	NSMP
	653	12.147	0.124001	NSMP
	654	12.1394	0.0585939	NSMP
	655	12.1865	-0.0261605	NSMP
	656	12.1542	-0.0316027	NSMP
	657	12.2798	-0.137572	NSMP
	658	12.204	-0.131836	NSMP
	659	12.1089	1.5206	NSMP
	660	12.1645	1.53529	NSMP
	661	12.2009	1.57525	NSMP
	662	12.198	1.55525	NSMP
	663	12.0734	1.55218	NSMP
	664	12.1251	1.53313	NSMP
	665	12.1437	1.59104	NSMP
	666	12.1991	1.53214	NSMP
	667	12.2325	1.44889	NSMP
	668	12.0738	1.51584	NSMP
	669	12.0423	1.49575	NSMP
	670	12.1782	1.57371	NSMP
	671	12.1818	1.52096	NSMP
	672	12.2449	1.45213	NSMP
	673	10.3012	1.23804	NSMP
	674	12.1793	1.52573	NSMP
	675	12.1921	1.51577	NSMP
	676	12.2132	1.50311	NSMP
	677	12.0798	1.43166	NSMP
	678	12.1471	1.53216	NSMP
	679	12.1643	1.55175	NSMP
	680	6.77659	6.1986	NSMP
	681	6.32922	6.15526	NSMP
	682	6.41883	6.15362	NSMP
	683	6.46475	6.16163	NSMP
	684	10.4991	5.90963	NSMP
	685	10.6321	5.88927	NSMP
	686	9.23436	5.34723	NSMP
	687	9.15319	5.56427	NSMP
	688	9.11024	5.56497	NSMP
	689	8.86415	5.5391	NSMP
	690	10.5439	5.91764	NSMP
	691	10.6252	5.9082	NSMP
	692	10.9435	7.02236	NSMP
	693	10.9514	7.01399	NSMP
	694	10.9541	7.02183	NSMP
	695	10.9014	7.03863	NSMP
	696	10.8861	7.11773	NSMP
	697	10.8205	7.02089	NSMP
	698	11.0099	6.9303	NSMP
	699	10.8679	7.11804	NSMP
	700	10.964	6.29357	NSMP
	701	10.9053	7.05551	NSMP
	702	10.7854	7.21402	NSMP
	703	10.6314	7.38271	NSMP
	704	10.96	6.97501	NSMP
	705	10.93	7.05382	NSMP
	706	10.8058	7.19267	NSMP
	707	10.9372	7.03674	NSMP
	708	10.8611	7.11654	NSMP
	709	10.8892	7.11776	NSMP
	710	10.6794	7.32581	NSMP
	711	5.17961	4.02642	NSMP
	712	5.05909	3.90091	NSMP
	713	10.9632	5.87377	NSMP
	714	10.7661	7.36278	NSMP
	715	10.6774	7.23794	NSMP
	716	9.04331	4.30245	NSMP
	717	9.28275	4.24411	NSMP
	718	9.33799	6.79903	NSMP
	719	9.29832	6.47452	NSMP
	720	9.38718	6.83249	NSMP
	721	9.46967	6.90436	NSMP
	722	10.9635	4.18764	NSMP
	723	10.9461	4.39953	NSMP
	724	11.0323	4.17918	NSMP
	725	8.85131	5.70695	NSMP
	726	11.2054	4.32364	NSMP
	727	6.84913	5.32202	NSMP
	728	6.66922	5.45408	NSMP
	729	9.97882	2.86138	NSMP
	730	10.0645	3.69306	NSMP
	731	9.72089	4.40332	NSMP
	732	9.75594	2.9627	NSMP
	733	9.71214	2.78656	NSMP
	734	11.6541	6.64336	NSMP
	735	11.1317	1.20165	NSMP
	736	11.1712	1.33979	NSMP
	737	11.182	1.17403	NSMP
	738	11.1651	1.21234	NSMP
	739	11.0973	1.43107	NSMP
	740	10.8118	0.992809	NSMP
	741	9.54135	1.43034	NSMP
	742	11.1602	1.34227	NSMP
	743	11.2228	1.10308	NSMP
	744	11.1204	1.28424	NSMP
	745	10.2112	4.3813	NSMP
	746	9.47133	4.19484	NSMP
	747	10.2311	4.52436	NSMP
	748	10.0939	4.46321	NSMP
	749	10.0445	4.45292	NSMP
	750	10.6201	2.61059	NSMP
	751	10.2718	4.31008	NSMP
	752	9.90025	4.28127	NSMP
	753	8.77156	3.64816	NSMP
	754	9.97952	4.41977	NSMP
	755	10.7501	2.47554	NSMP
	756	10.8887	2.35956	NSMP
	757	10.861	2.34349	NSMP
	758	10.7623	2.492	NSMP
	759	10.8879	2.32149	NSMP
	760	10.7829	2.33496	NSMP
	761	9.08718	4.30816	NSMP
	762	10.1717	4.65067	NSMP
	763	10.8399	2.36732	NSMP
	764	10.8655	2.33389	NSMP
	765	10.7323	2.26326	NSMP
	766	10.5634	2.15245	NSMP
	767	10.4927	2.15345	NSMP
	768	10.4292	2.22944	NSMP
	769	10.903	2.2888	NSMP
	770	10.8445	2.2109	NSMP
	771	10.8043	2.32945	NSMP
	772	10.4775	2.10962	NSMP
	773	10.7661	2.46446	NSMP
	774	9.13987	1.37934	NSMP
	775	10.8804	2.28407	NSMP
	776	10.8658	2.25508	NSMP
	777	10.7633	2.20158	NSMP
	778	10.3841	2.03044	NSMP
	779	10.746	2.50983	NSMP
	780	10.8437	2.24098	NSMP
	781	10.883	2.32883	NSMP
	782	10.8625	2.17582	NSMP
	783	10.8477	2.20763	NSMP
	784	10.7881	2.40451	NSMP
	785	10.6604	2.52845	NSMP
	786	10.7673	2.23531	NSMP
	787	10.7844	2.25001	NSMP
	788	10.7894	2.3602	NSMP
	789	10.7465	2.40221	NSMP
	790	10.7374	2.47031	NSMP
	791	10.9618	3.01611	NSMP
	792	10.9475	3.063	NSMP
	793	10.8064	3.12084	NSMP
	794	10.6905	3.88449	NSMP
	795	10.6537	4.14278	NSMP
	796	10.9465	3.03407	NSMP
	797	10.9441	2.99262	NSMP
	798	10.9045	3.04707	NSMP
	799	10.7958	3.16388	NSMP
	800	10.609	3.30109	NSMP
	801	10.9232	3.03737	NSMP
	802	10.9224	2.98672	NSMP
	803	10.9061	3.05151	NSMP
	804	10.7279	3.43218	NSMP
	805	10.5679	4.02136	NSMP
	806	10.9309	3.00453	NSMP
	807	10.8457	2.92963	NSMP
	808	10.8295	3.04339	NSMP
	809	10.6926	3.4834	NSMP
	810	10.8952	2.95817	NSMP
	811	10.8755	2.99906	NSMP
	812	10.9055	3.05159	NSMP
	813	10.8727	3.10643	NSMP
	814	9.86942	5.03964	NSMP
	815	10.9127	3.05506	NSMP
	816	10.9218	3.06913	NSMP
	817	10.8787	3.12481	NSMP
	818	10.323	3.40203	NSMP
	819	10.8214	4.87803	NSMP
	820	10.1866	4.53261	NSMP
	821	10.2901	4.67196	NSMP
	822	9.75837	3.73953	NSMP
	823	10.7853	4.83653	NSMP
	824	10.0855	4.805	NSMP
	825	9.84028	4.90149	NSMP
	826	10.9363	5.0302	NSMP
	827	10.7445	4.92381	NSMP
	828	9.9118	5.16423	NSMP
	829	10.9534	5.07695	NSMP
	830	10.9138	4.99311	NSMP
	831	9.60863	4.99453	NSMP
	832	9.83087	5.23081	NSMP
	833	10.4634	4.65097	NSMP
	834	11.8056	5.64825	NSMP
	835	11.8711	5.61634	NSMP
	836	11.9823	5.61767	NSMP
	837	12.9636	5.91557	NSMP
	838	13.0519	6.03184	NSMP
	839	13.0994	6.01605	NSMP
	840	13.3213	6.03203	NSMP
	841	7.16833	3.96412	NSMP
	842	12.6616	5.06858	NSMP
	843	12.4095	5.00801	NSMP
	844	8.92737	2.22055	NSMP
	845	9.02637	2.25921	NSMP
	846	8.94065	2.17851	NSMP
	847	9.20426	2.1173	NSMP
	848	9.00763	2.19423	NSMP
	849	9.37684	2.26364	NSMP
	850	9.90178	1.40557	NSMP
	851	9.27014	1.73835	NSMP
	852	9.80846	1.69501	NSMP
	853	9.82091	1.42604	NSMP
	854	9.69723	1.46507	NSMP
	855	8.93047	2.20996	NSMP
	856	8.96084	1.67619	NSMP
	857	9.09166	1.71743	NSMP
	858	9.20751	1.65667	NSMP
	859	9.08735	1.59419	NSMP
	860	9.17406	1.58643	NSMP
	861	9.0618	2.07034	NSMP
	862	8.97226	1.53056	NSMP
	863	9.11583	1.6723	NSMP
	864	9.17537	1.65242	NSMP
	865	9.20836	1.67812	NSMP
	866	9.17318	1.65646	NSMP
	867	9.05316	2.12019	NSMP
	868	8.88424	1.6806	NSMP
	869	9.10985	1.70851	NSMP
	870	9.19013	1.69997	NSMP
	871	9.151	1.67311	NSMP
	872	9.20179	1.67478	NSMP
	873	9.00637	2.21178	NSMP
	874	8.92143	1.76627	NSMP
	875	9.04937	1.66704	NSMP
	876	9.08783	1.71713	NSMP
	877	9.05144	1.71308	NSMP
	878	8.88838	2.29111	NSMP
	879	9.02704	1.72367	NSMP
	880	8.88557	1.84505	NSMP
	881	8.97979	1.78947	NSMP
	882	9.22017	1.62088	NSMP
	883	12.2653	3.35059	NSMP
	884	12.3344	3.34153	NSMP
	885	12.3002	3.34754	NSMP
	886	12.319	3.36359	NSMP
	887	12.2828	3.38273	NSMP
	888	12.3167	3.31458	NSMP
	889	12.283	3.4602	NSMP
	890	12.2476	3.48577	NSMP
	891	12.3157	3.30827	NSMP
	892	12.2929	3.43168	NSMP
	893	12.2265	3.51029	NSMP
	894	12.3388	3.32966	NSMP
	895	12.2966	3.37364	NSMP
	896	12.3437	3.29561	NSMP
	897	12.3372	3.31697	NSMP
	898	12.3025	3.36055	NSMP
	899	12.329	3.32572	NSMP
	900	12.2342	3.39646	NSMP
	901	12.3472	3.01565	NSMP
	902	12.3968	3.22934	NSMP
	903	12.384	3.29339	NSMP
	904	12.3169	2.88193	NSMP
	905	12.3356	2.89482	NSMP
	906	12.3333	3.15091	NSMP
	907	12.3823	3.0394	NSMP
	908	12.3757	3.18902	NSMP
	909	12.7516	0.963413	NSMP
	910	12.6939	0.94789	NSMP
	911	12.7189	0.978803	NSMP
	912	12.4654	2.74739	NSMP
	913	12.3852	3.07868	NSMP
	914	12.6898	0.945136	NSMP
	915	12.6848	0.94801	NSMP
	916	12.6614	0.916892	NSMP
	917	12.679	0.939604	NSMP
	918	12.324	3.36506	NSMP
	919	12.3341	3.37226	NSMP
	920	12.2978	3.44021	NSMP
	921	12.6085	4.94756	NSMP
	922	12.5387	4.94149	NSMP
	923	12.5905	4.95122	NSMP
	924	12.5359	4.89646	NSMP
	925	12.2907	4.92852	NSMP
	926	12.6283	4.97374	NSMP
	927	12.6004	4.94767	NSMP
	928	12.6207	4.9618	NSMP
	929	12.5551	4.91683	NSMP
	930	12.5796	4.93126	NSMP
	931	12.5976	4.94035	NSMP
	932	12.6176	4.93566	NSMP
	933	12.5828	4.92467	NSMP
	934	12.5879	4.93872	NSMP
	935	8.83063	5.13138	NSMP
	936	9.20568	5.22288	NSMP
	937	10.8286	4.87746	NSMP
	938	9.16177	5.20579	NSMP
	939	9.28891	4.94665	NSMP
	940	10.1405	3.91143	NSMP
	941	9.26638	4.9717	NSMP
	942	10.164	4.08774	NSMP
	943	11.0001	5.85624	NSMP
	944	10.928	5.96009	NSMP
	945	10.1663	3.80555	NSMP
	946	10.1313	3.81978	NSMP
	947	10.1909	3.7889	NSMP
	948	10.1663	3.80554	NSMP
	949	10.2177	3.83147	NSMP
	950	10.1599	3.83424	NSMP
	951	10.1913	3.7961	NSMP
	952	10.1084	3.78656	NSMP
	953	10.1634	3.92038	NSMP
	954	10.0479	3.75702	NSMP
	955	9.50938	3.89003	NSMP
	956	10.1686	3.77806	NSMP
	957	10.1974	3.6351	NSMP
	958	9.84482	3.74472	NSMP
	959	9.89164	3.7126	NSMP
	960	10.1619	3.85558	NSMP
	961	9.71652	3.64143	NSMP
	962	9.50676	4.28615	NSMP
	963	10.2004	3.8261	NSMP
	964	12.0837	2.73301	NSMP
	965	12.0338	3.1423	NSMP
	966	11.9339	3.00112	NSMP
	967	11.8268	2.93317	NSMP
	968	12.1342	2.73287	NSMP
	969	11.9554	2.80337	NSMP
	970	12.0035	2.75812	NSMP
	971	11.9732	2.79621	NSMP
	972	11.9719	2.86431	NSMP
	973	11.9536	2.83227	NSMP
	974	11.9356	2.83766	NSMP
	975	12.134	2.69469	NSMP
	976	9.43333	4.19468	NSMP
	977	9.36703	4.05788	NSMP
	978	12.1031	2.77266	NSMP
	979	11.8199	3.67855	NSMP
	980	11.7648	3.67149	NSMP
	981	10.926	4.24407	NSMP
	982	11.0515	4.30918	NSMP
	983	11.1876	4.79178	NSMP
	984	11.1636	5.03789	NSMP
	985	11.355	4.33201	NSMP
	986	11.2995	4.28277	NSMP
	987	11.3288	4.40285	NSMP
	988	11.2233	4.77332	NSMP
	989	11.3631	4.27899	NSMP
	990	11.3965	4.38617	NSMP
	991	11.3361	4.3287	NSMP
	992	11.2356	4.50977	NSMP
	993	11.285	4.14862	NSMP
	994	11.1265	4.7015	NSMP
	995	11.1618	4.82853	NSMP
	996	8.92206	4.74516	NSMP
	997	9.03793	4.92019	NSMP
	998	9.03011	4.89481	NSMP
	999	10.6206	4.95276	NSMP
	1000	9.28321	1.2783	NSMP
	1001	9.30082	1.10544	NSMP
	1002	9.45266	1.05921	NSMP
	1003	8.9486	1.72259	NSMP
	1004	8.8172	1.5396	NSMP
	1005	8.63579	1.49683	NSMP
	1006	8.62158	1.48309	NSMP
	1007	8.86541	1.64365	NSMP
	1008	8.64076	1.51259	NSMP
	1009	8.60399	1.51216	NSMP
	1010	8.60218	1.50441	NSMP
	1011	8.62668	1.48596	NSMP
	1012	8.44413	1.11864	NSMP
	1013	8.65566	1.43089	NSMP
	1014	8.5816	1.42245	NSMP
	1015	8.98103	1.69712	NSMP
	1016	8.74775	1.53496	NSMP
	1017	8.7502	1.61381	NSMP
	1018	12.659	0.854131	NSMP
	1019	12.485	0.716848	NSMP
	1020	9.76983	1.92347	NSMP
	1021	10.2015	3.41092	NSMP
	1022	11.2941	5.20479	NSMP
	1023	11.265	5.18434	NSMP
	1024	11.3097	5.35953	NSMP
	1025	11.2943	5.3256	NSMP
	1026	11.1649	5.47346	NSMP
	1027	10.6732	5.25032	NSMP
	1028	11.2651	5.21742	NSMP
	1029	11.1509	5.67209	NSMP
	1030	10.7576	5.27699	NSMP
	1031	10.8036	6.16617	NSMP
	1032	9.14595	5.18119	NSMP
	1033	11.0487	5.83258	NSMP
	1034	10.979	5.71099	NSMP
	1035	10.6769	6.2937	NSMP
	1036	10.781	5.93491	NSMP
	1037	10.8098	5.9938	NSMP
	1038	10.9899	5.85074	NSMP
	1039	9.59686	6.75643	NSMP
	1040	10.675	6.04275	NSMP
	1041	10.7359	5.96899	NSMP
	1042	11.0694	5.74444	NSMP
	1043	10.9424	5.83726	NSMP
	1044	11.2747	4.43339	NSMP
	1045	10.2841	4.63215	NSMP
	1046	9.19322	4.18105	NSMP
	1047	10.1752	1.87761	NSMP
	1048	10.5387	1.78516	NSMP
	1049	10.572	1.8455	NSMP
	1050	10.6189	1.65743	NSMP
	1051	10.5601	1.73458	NSMP
	1052	10.6193	1.41808	NSMP
	1053	10.4881	1.70463	NSMP
	1054	10.5784	1.31139	NSMP
	1055	12.3146	1.1013	NSMP
	1056	12.6838	0.0686313	NSMP
	1057	12.7555	-0.324209	NSMP
	1058	12.7668	-0.314363	NSMP
	1059	12.2737	1.37387	NSMP
	1060	12.0932	0.76741	NSMP
	1061	12.7758	-0.0577568	NSMP
	1062	12.8093	-0.169477	NSMP
	1063	12.8129	-0.122084	NSMP
	1064	12.7817	-0.0855102	NSMP
	1065	12.7937	-0.116447	NSMP
	1066	12.8454	-0.100406	NSMP
	1067	12.3423	1.01238	NSMP
	1068	12.503	0.753166	NSMP
	1069	12.4893	0.693654	NSMP
	1070	10.1405	3.691	NSMP
	1071	9.06192	6.27626	NSMP
	1072	9.56597	3.76658	NSMP
	1073	9.62727	6.43638	NSMP
	1074	9.61098	5.35951	NSMP
	1075	10.2966	6.48253	NSMP
	1076	10.6092	6.26466	NSMP
	1077	11.2578	4.54196	NSMP
	1078	9.56801	5.25115	NSMP
	1079	11.2442	4.0217	NSMP
	1080	9.33494	3.86424	NSMP
	1081	10.1446	3.63483	NSMP
	1082	14.0726	5.76193	NSMP
	1083	14.0548	5.63914	NSMP
	1084	14.0367	5.85745	NSMP
	1085	14.0836	5.71765	NSMP
	1086	14.0003	5.9173	NSMP
	1087	14.0019	5.88854	NSMP
	1088	14.0401	5.90321	NSMP
	1089	14.0912	5.75352	NSMP
	1090	14.0091	5.63552	NSMP
	1091	14.0102	5.80174	NSMP
	1092	14.0442	5.77105	NSMP
	1093	14.0443	5.76262	NSMP
	1094	13.9699	5.89545	NSMP
	1095	13.9987	5.86512	NSMP
	1096	14.0324	5.7337	NSMP
	1097	14.0487	5.75344	NSMP
	1098	13.8827	5.95019	NSMP
	1099	14.0255	5.63709	NSMP
	1100	13.9297	5.9348	NSMP
	1101	14.0135	5.73121	NSMP
	1102	13.9257	5.89489	NSMP
	1103	13.9904	5.87378	NSMP
	1104	14.0075	5.87391	NSMP
	1105	13.9883	5.8502	NSMP
	1106	14.2863	5.6708	NSMP
	1107	14.146	5.83579	NSMP
	1108	13.9466	5.78341	NSMP
	1109	14.0597	5.78691	NSMP
	1110	14.0062	5.57175	NSMP
	1111	14.0846	5.65884	NSMP
	1112	13.8406	5.48736	NSMP
	1113	14.0077	5.56538	NSMP
	1114	14.0665	5.64171	NSMP
	1115	13.8499	5.47735	NSMP
	1116	3.62075	2.34509	NSMP
	1117	3.60481	2.35407	NSMP
	1118	3.59984	2.35525	NSMP
	1119	3.68219	2.40077	NSMP
	1120	3.59324	2.34998	NSMP
	1121	3.66541	2.39881	NSMP
	1122	3.59867	2.34911	NSMP
	1123	3.58998	2.34894	NSMP
	1124	3.71707	2.38979	NSMP
	1125	3.63415	2.3703	NSMP
	1126	3.61402	2.35381	NSMP
	1127	3.63274	2.36376	NSMP
	1128	3.62895	2.36927	NSMP
	1129	3.61914	2.36095	NSMP
	1130	3.6042	2.35218	NSMP
	1131	3.6315	2.36829	NSMP
	1132	14.4839	5.74667	NSMP
	1133	14.4717	5.76617	NSMP
	1134	14.4637	5.79099	NSMP
	1135	14.4347	5.82201	NSMP
	1136	14.238	5.75583	NSMP
	1137	14.482	5.75921	NSMP
	1138	14.5532	5.73775	NSMP
	1139	14.455	5.81236	NSMP
	1140	14.4076	5.83184	NSMP
	1141	14.353	5.87814	NSMP
	1142	14.1873	5.8179	NSMP
	1143	14.471	5.79331	NSMP
	1144	14.4854	5.79494	NSMP
	1145	14.475	5.83512	NSMP
	1146	10.0932	4.43744	NSMP
	1147	14.4355	5.85412	NSMP
	1148	14.2558	5.65885	NSMP
	1149	14.4241	5.8605	NSMP
	1150	14.4231	5.83964	NSMP
	1151	14.4117	5.82845	NSMP
	1152	14.4312	5.83883	NSMP
	1153	14.3054	5.69598	NSMP
	1154	14.3548	5.76268	NSMP
	1155	14.485	5.77886	NSMP
	1156	14.4185	5.79182	NSMP
	1157	14.366	5.85367	NSMP
	1158	15.1898	5.7647	NSMP
	1159	15.182	5.78157	NSMP
	1160	14.9425	5.6995	NSMP
	1161	15.2472	5.67685	NSMP
	1162	15.1804	5.71739	NSMP
	1163	15.2302	5.74218	NSMP
	1164	15.2921	5.70068	NSMP
	1165	15.263	5.70127	NSMP
	1166	15.2503	5.7095	NSMP
	1167	15.2465	5.70693	NSMP
	1168	15.1322	5.80093	NSMP
	1169	15.3054	5.6586	NSMP
	1170	15.2624	5.71154	NSMP
	1171	15.2613	5.71017	NSMP
	1172	15.2375	5.7409	NSMP
	1173	15.2643	5.71189	NSMP
	1174	9.33151	2.74293	NSMP
	1175	15.3216	5.67153	NSMP
	1176	15.3293	5.64809	NSMP
	1177	15.3074	5.646	NSMP
	1178	15.2158	5.66804	NSMP
	1179	15.3121	5.66422	NSMP
	1180	15.1936	5.71104	NSMP
	1181	15.3092	5.63655	NSMP
	1182	15.3018	5.6532	NSMP
	1183	15.3012	5.65791	NSMP
	1184	15.3051	5.63858	NSMP
	1185	15.0605	5.81342	NSMP
	1186	15.1742	5.75704	NSMP
	1187	15.1621	5.7359	NSMP
	1188	9.34496	4.1054	NSMP
	1189	10.1656	1.9402	NSMP
	1190	10.1469	1.97809	NSMP
	1191	10.1995	1.81155	NSMP
	1192	11.0689	4.25437	NSMP
	1193	10.194	1.8664	NSMP
	1194	10.1318	1.60824	NSMP
	1195	9.3464	4.62473	NSMP
	1196	10.126	1.90416	NSMP
	1197	9.93571	4.25753	NSMP
	1198	10.0501	4.36161	NSMP
	1199	9.97116	4.38228	NSMP
	1200	9.90587	4.26657	NSMP
	1201	9.97726	4.40046	NSMP
	1202	12.7715	6.13043	NSMP
	1203	9.82463	4.38165	NSMP
	1204	9.88459	4.31348	NSMP
	1205	9.81578	4.33647	NSMP
	1206	5.63288	4.50658	NSMP
	1207	10.1548	4.66883	NSMP
	1208	10.0756	4.74176	NSMP
	1209	10.1632	4.65407	NSMP
	1210	10.1719	4.64435	NSMP
	1211	10.0223	4.65365	NSMP
	1212	10.0284	4.58686	NSMP
	1213	9.94688	4.74292	NSMP
	1214	9.84211	4.81583	NSMP
	1215	9.90185	4.80877	NSMP
	1216	9.61762	4.55831	NSMP
	1217	10.1072	4.64871	NSMP
	1218	11.3415	6.23833	NSMP
	1219	11.2145	6.21638	NSMP
	1220	11.1884	6.32351	NSMP
	1221	11.2383	6.30154	NSMP
	1222	9.91683	4.11562	NSMP
	1223	11.3527	6.13257	NSMP
	1224	11.2374	6.25027	NSMP
	1225	11.0091	6.20938	NSMP
	1226	11.1083	6.31415	NSMP
	1227	9.69731	3.8943	NSMP
	1228	10.1507	4.63107	NSMP
	1229	9.8141	4.50321	NSMP
	1230	11.0165	6.34557	NSMP
	1231	11.1136	6.37337	NSMP
	1232	9.94119	7.19499	NSMP
	1233	12.3768	5.87926	NSMP
	1234	12.3346	5.86213	NSMP
	1235	12.3352	5.86101	NSMP
	1236	12.3494	5.8631	NSMP
	1237	12.4581	5.8975	NSMP
	1238	12.3518	5.87519	NSMP
	1239	12.3479	5.87301	NSMP
	1240	12.3388	5.84381	NSMP
	1241	10.1825	9.9158	NSMP
	1242	10.2303	9.98624	NSMP
	1243	10.1899	9.94164	NSMP
	1244	10.2093	9.93001	NSMP
	1245	7.31861	4.23188	NSMP
	1246	7.3223	4.3044	NSMP
	1247	7.31316	4.34315	NSMP
	1248	9.1258	6.34451	NSMP
	1249	9.83658	5.53877	NSMP
	1250	9.74674	5.25245	NSMP
	1251	9.69495	5.30633	NSMP
	1252	9.60331	5.06777	NSMP
	1253	9.58121	4.97182	NSMP
	1254	9.81313	5.4775	NSMP
	1255	9.63869	5.07939	NSMP
	1256	9.58054	5.00733	NSMP
	1257	9.84259	5.37236	NSMP
	1258	9.83492	5.515	NSMP
	1259	9.7538	5.4708	NSMP
	1260	10.819	5.20956	NSMP
	1261	11.2638	4.90511	NSMP
	1262	10.9877	5.17665	NSMP
	1263	10.6243	0.751087	NSMP
	1264	10.9706	0.485692	NSMP
	1265	11.0013	0.453753	NSMP
	1266	10.6781	0.824915	NSMP
	1267	10.6132	0.801501	NSMP
	1268	10.7654	0.685686	NSMP
	1269	10.9578	0.488274	NSMP
	1270	10.8815	0.45059	NSMP
	1271	9.77623	1.39829	NSMP
	1272	10.7256	0.83994	NSMP
	1273	10.7182	0.837618	NSMP
	1274	9.43659	0.801945	NSMP
	1275	10.7162	0.826023	NSMP
	1276	10.6673	0.859498	NSMP
	1277	10.2408	1.19352	NSMP
	1278	11.1214	0.389679	NSMP
	1279	10.7774	6.9589	NSMP
	1280	11.1244	4.98882	NSMP
	1281	11.1967	4.9876	NSMP
	1282	10.894	5.7716	NSMP
	1283	9.42467	3.23395	NSMP
	1284	9.28306	3.8471	NSMP
	1285	9.67901	6.16936	NSMP
	1286	10.6914	5.93895	NSMP
	1287	10.4324	5.13192	NSMP
	1288	10.6363	7.71761	NSMP
	1289	9.71416	5.66517	NSMP
	1290	10.1406	5.72776	NSMP
	1291	10.594	5.16587	NSMP
	1292	10.1126	5.92116	NSMP
	1293	6.535	6.16148	NSMP
	1294	13.2773	-0.180269	NSMP
	1295	13.1595	-0.25052	NSMP
	1296	12.3931	-0.336249	NSMP
	1297	12.1168	-0.372009	NSMP
	1298	13.3027	-0.262139	NSMP
	1299	13.3098	-0.119856	NSMP
	1300	13.1888	-0.157296	NSMP
	1301	13.162	-0.136225	NSMP
	1302	13.0587	-0.160414	NSMP
	1303	13.3306	-0.132808	NSMP
	1304	13.3555	-0.119162	NSMP
	1305	13.3327	-0.134279	NSMP
	1306	13.2586	-0.142667	NSMP
	1307	13.1914	-0.1383	NSMP
	1308	13.3117	-0.160744	NSMP
	1309	13.3423	-0.153571	NSMP
	1310	13.3391	-0.14609	NSMP
	1311	13.3397	-0.158692	NSMP
	1312	13.2787	-0.240966	NSMP
	1313	13.2161	-0.234696	NSMP
	1314	13.121	-0.281588	NSMP
	1315	11.3169	5.09454	NSMP
	1316	11.1883	5.0564	NSMP
	1317	11.3288	5.14428	NSMP
	1318	11.4214	5.2186	NSMP
	1319	9.65757	4.27679	NSMP
	1320	9.11797	4.94198	NSMP
	1321	9.05149	5.11089	NSMP
	1322	9.32477	-0.467195	NSMP
	1323	9.32124	-0.452026	NSMP
	1324	9.32093	-0.510394	NSMP
	1325	9.31587	-0.489139	NSMP
	1326	9.34599	-0.425459	NSMP
	1327	9.14238	-0.310609	NSMP
	1328	9.31265	-0.522728	NSMP
	1329	9.30547	-0.515552	NSMP
	1330	9.1236	-0.316017	NSMP
	1331	9.31064	-0.504695	NSMP
	1332	9.30764	-0.508627	NSMP
	1333	9.29771	-0.481785	NSMP
	1334	9.29457	-0.450703	NSMP
	1335	9.24237	-0.379943	NSMP
	1336	9.20408	-0.319556	NSMP
	1337	9.14659	1.08933	NSMP
	1338	9.10606	1.03431	NSMP
	1339	9.08394	0.951947	NSMP
	1340	9.27307	1.37259	NSMP
	1341	9.20903	1.11057	NSMP
	1342	9.2704	1.35064	NSMP
	1343	9.34971	1.37608	NSMP
	1344	9.24882	1.41857	NSMP
	1345	9.22863	1.55507	NSMP
	1346	9.10607	1.04205	NSMP
	1347	9.08697	1.04229	NSMP
	1348	9.73432	3.39599	NSMP
	1349	9.67574	3.34356	NSMP
	1350	9.63979	3.31972	NSMP
	1351	9.68385	3.37359	NSMP
	1352	9.55696	3.38727	NSMP
	1353	9.69408	3.39058	NSMP
	1354	9.72078	3.36842	NSMP
	1355	9.67929	3.38682	NSMP
	1356	9.728	3.33851	NSMP
	1357	9.67602	3.38281	NSMP
	1358	11.1923	4.56854	NSMP
	1359	11.269	4.52066	NSMP
	1360	11.3365	4.58942	NSMP
	1361	11.2993	4.7599	NSMP
	1362	11.1124	4.43803	NSMP
	1363	11.1952	4.64759	NSMP
	1364	11.2064	4.79313	NSMP
	1365	11.2113	5.24624	NSMP
	1366	11.3472	4.43836	NSMP
	1367	11.3498	4.30465	NSMP
	1368	9.55873	2.94005	NSMP
	1369	9.6103	2.92047	NSMP
	1370	9.67104	3.00746	NSMP
	1371	12.2016	-1.30077	NSMP
	1372	12.1932	-1.02406	NSMP
	1373	12.2988	-1.55497	NSMP
	1374	12.3005	-1.5509	NSMP
	1375	12.3346	-1.53886	NSMP
	1376	12.2841	-1.09878	NSMP
	1377	12.293	-1.53187	NSMP
	1378	12.3109	-1.55526	NSMP
	1379	12.3172	-1.48049	NSMP
	1380	9.19519	0.087662	NSMP
	1381	12.2867	-1.11942	NSMP
	1382	12.3223	-1.06688	NSMP
	1383	12.4594	-1.04775	NSMP
	1384	12.3037	-1.22348	NSMP
	1385	12.1042	-0.820442	NSMP
	1386	12.8618	-1.17429	NSMP
	1387	12.8231	-1.13491	NSMP
	1388	12.8395	-1.13847	NSMP
	1389	12.756	-1.07431	NSMP
	1390	12.8239	-1.14337	NSMP
	1391	12.8318	-1.1256	NSMP
	1392	12.8036	-1.06717	NSMP
	1393	12.82	-1.11488	NSMP
	1394	12.7072	-1.03274	NSMP
	1395	12.8087	-1.08622	NSMP
	1396	12.7829	-0.987747	NSMP
	1397	12.6998	-0.747016	NSMP
	1398	12.6379	-0.818387	NSMP
	1399	12.4007	-0.518883	NSMP
	1400	12.767	-1.00095	NSMP
	1401	12.7262	-0.961769	NSMP
	1402	12.689	-0.718738	NSMP
	1403	12.6662	-0.689202	NSMP
	1404	12.8209	-1.15266	NSMP
	1405	12.8132	-1.17668	NSMP
	1406	12.8185	-1.13872	NSMP
	1407	11.96	6.59004	NSMP
	1408	11.9545	6.59959	NSMP
	1409	11.8817	6.66178	NSMP
	1410	11.9512	6.61008	NSMP
	1411	11.9539	6.60384	NSMP
	1412	11.903	6.58276	NSMP
	1413	11.9413	6.54694	NSMP
	1414	11.8951	6.6143	NSMP
	1415	11.9308	6.58822	NSMP
	1416	8.30738	0.532591	NSMP
	1417	8.40183	0.455585	NSMP
	1418	8.56849	0.4295	NSMP
	1419	8.60865	0.398054	NSMP
	1420	8.32051	0.484207	NSMP
	1421	8.53967	0.57599	NSMP
	1422	8.3105	0.576537	NSMP
	1423	8.3421	0.49488	NSMP
	1424	8.43763	0.486651	NSMP
	1425	8.29634	0.560273	NSMP
	1426	8.21335	0.567247	NSMP
	1427	8.27066	0.632298	NSMP
	1428	5.45948	4.01642	NSMP
	1429	8.21613	0.632936	NSMP
	1430	8.43468	0.65602	NSMP
	1431	8.40693	0.560117	NSMP
	1432	12.7017	-0.173852	NSMP
	1433	12.7022	-0.253208	NSMP
	1434	12.6876	-0.152122	NSMP
	1435	12.6664	-0.15279	NSMP
	1436	12.5979	0.141817	NSMP
	1437	12.698	-0.238591	NSMP
	1438	12.6759	-0.290469	NSMP
	1439	7.26564	4.47974	NSMP
	1440	9.57021	7.42385	NSMP
	1441	9.94252	5.6479	NSMP
	1442	10.0558	5.83834	NSMP
	1443	9.54637	5.33352	NSMP
	1444	9.82541	5.52316	NSMP
	1445	9.74089	2.30624	NSMP
	1446	9.8902	2.50485	NSMP
	1447	9.97185	2.85947	NSMP
	1448	10.0708	3.956	NSMP
	1449	9.98057	0.11781	NSMP
	1450	9.80825	0.272108	NSMP
	1451	10.6772	1.83851	NSMP
	1452	9.26108	1.62139	NSMP
	1453	9.27972	1.61097	NSMP
	1454	9.44895	0.138383	NSMP
	1455	9.51073	0.034135	NSMP
	1456	9.47757	0.0804665	NSMP
	1457	9.38427	0.174941	NSMP
	1458	9.44936	0.0831726	NSMP
	1459	9.46777	0.300133	NSMP
	1460	9.51229	0.25988	NSMP
	1461	9.59208	0.126663	NSMP
	1462	9.57859	0.417301	NSMP
	1463	9.52761	0.0453747	NSMP
	1464	9.38853	0.15412	NSMP
	1465	9.4869	0.0740543	NSMP
	1466	9.19553	0.5312	NSMP
	1467	9.90334	0.351365	NSMP
	1468	9.3689	0.158939	NSMP
	1469	9.47534	0.0317732	NSMP
	1470	9.2302	0.425345	NSMP
	1471	9.93178	0.809112	NSMP
	1472	9.97199	0.688144	NSMP
	1473	9.65916	0.484329	NSMP
	1474	6.94844	5.42475	NSMP
	1475	11.0706	5.80735	NSMP
	1476	9.91842	3.9721	NSMP
	1477	9.93106	4.21636	NSMP
	1478	11.2871	5.60127	NSMP
	1479	11.0794	5.87241	NSMP
	1480	11.1687	5.72629	NSMP
	1481	11.3053	5.57567	NSMP
	1482	11.2934	5.49939	NSMP
	1483	11.0743	5.8881	NSMP
	1484	11.3715	4.21285	NSMP
	1485	12.1242	-0.546388	NSMP
	1486	12.1272	-0.400244	NSMP
	1487	11.2486	4.20315	NSMP
	1488	12.1177	-0.573575	NSMP
	1489	12.1354	-0.670458	NSMP
	1490	12.1043	-0.621097	NSMP
	1491	10.4843	1.11205	NSMP
	1492	10.1414	1.04517	NSMP
	1493	10.4739	1.05354	NSMP
	1494	9.83729	1.21128	NSMP
	1495	10.135	1.05904	NSMP
	1496	10.0089	1.10781	NSMP
	1497	10.3321	0.955107	NSMP
	1498	10.6257	1.06475	NSMP
	1499	10.3657	1.00061	NSMP
	1500	8.1196	-0.915603	NSMP
	1501	8.13758	-0.978745	NSMP
	1502	8.15368	-0.946571	NSMP
	1503	8.19885	-0.880353	NSMP
	1504	8.11671	-0.916255	NSMP
	1505	8.14863	-0.948969	NSMP
	1506	8.13742	-0.984265	NSMP
	1507	8.14539	-0.988016	NSMP
	1508	8.14215	-0.982592	NSMP
	1509	10.7126	1.23587	NSMP
	1510	8.1648	-0.955593	NSMP
	1511	8.204	-1.00817	NSMP
	1512	8.16133	-0.997256	NSMP
	1513	8.16535	-0.973989	NSMP
	1514	8.96124	1.42044	NSMP
	1515	8.19547	-0.933772	NSMP
	1516	8.18437	-0.947992	NSMP
	1517	8.17001	-0.965017	NSMP
	1518	8.18834	-0.974324	NSMP
	1519	8.1888	-0.966035	NSMP
	1520	8.21856	-0.966885	NSMP
	1521	8.20045	-0.903737	NSMP
	1522	8.19041	-0.91857	NSMP
	1523	8.17693	-0.887105	NSMP
	1524	8.17113	-0.938861	NSMP
	1525	8.14784	-0.945602	NSMP
	1526	11.917	-0.423274	NSMP
	1527	11.9959	-0.36514	NSMP
	1528	11.9857	-0.346876	NSMP
	1529	11.4473	-0.425871	NSMP
	1530	11.818	-0.38292	NSMP
	1531	11.8924	-0.351186	NSMP
	1532	11.8766	-0.344563	NSMP
	1533	11.9773	-0.335086	NSMP
	1534	11.5751	-0.444261	NSMP
	1535	11.657	-0.236117	NSMP
	1536	11.6575	-0.163283	NSMP
	1537	11.6394	-0.198885	NSMP
	1538	11.7271	-0.294531	NSMP
	1539	12.0317	-0.248514	NSMP
	1540	11.5452	0.124027	NSMP
	1541	11.614	-0.0437385	NSMP
	1542	11.6636	-0.236195	NSMP
	1543	11.6891	-0.24748	NSMP
	1544	11.3811	0.568499	NSMP
	1545	11.8722	-0.386949	NSMP
	1546	11.9558	-0.380662	NSMP
	1547	11.9358	-0.364342	NSMP
	1548	10.3488	4.74867	NSMP
	1549	9.65736	5.20566	NSMP
	1550	10.3362	4.77936	NSMP
	1551	10.4465	4.92152	NSMP
	1552	11.1155	5.57061	NSMP
	1553	11.1245	5.96448	NSMP
	1554	11.3209	5.62048	NSMP
	1555	11.0871	4.82513	NSMP
	1556	10.2972	4.18898	NSMP
	1557	11.253	6.26061	NSMP
	1558	11.2611	6.38468	NSMP
	1559	9.82232	4.16684	NSMP
	1560	9.91178	4.20555	NSMP
	1561	9.56676	4.37412	NSMP
	1562	9.96839	4.15006	NSMP
	1563	11.1756	5.21167	NSMP
	1564	9.4422	2.06519	NSMP
	1565	9.77633	2.78451	NSMP
	1566	10.1588	3.55187	NSMP
	1567	10.1082	3.53326	NSMP
	1568	10.1608	3.76498	NSMP
	1569	10.1217	5.60957	NSMP
	1570	10.0543	3.89095	NSMP
	1571	9.47536	4.20646	NSMP
	1572	10.5018	2.68727	NSMP
	1573	10.02	2.34408	NSMP
	1574	9.78125	2.7508	NSMP
	1575	11.6503	-0.330727	NSMP
	1576	11.6345	-0.351023	NSMP
	1577	11.638	-0.337826	NSMP
	1578	11.6472	-0.319765	NSMP
	1579	11.4232	-0.157046	NSMP
	1580	9.51221	1.25772	NSMP
	1581	11.2482	4.29684	NSMP
	1582	11.328	4.45493	NSMP
	1583	12.4642	0.683835	NSMP
	1584	12.39	0.72793	NSMP
	1585	11.2943	4.38193	NSMP
	1586	10.1046	4.11384	NSMP
	1587	12.4246	0.776838	NSMP
	1588	12.4102	0.763602	NSMP
	1589	11.4039	4.58723	NSMP
	1590	12.3016	0.953627	NSMP
	1591	12.4076	0.50378	NSMP
	1592	10.7115	6.85734	NSMP
	1593	10.9701	0.907937	NSMP
	1594	10.6677	-0.309097	NSMP
	1595	10.2523	1.24375	NSMP
	1596	10.9118	0.994188	NSMP
	1597	11.0081	0.957874	NSMP
	1598	10.6645	1.15364	NSMP
	1599	10.9668	1.01498	NSMP
	1600	11.0079	0.961422	NSMP
	1601	10.8229	1.1158	NSMP
	1602	11.0514	1.01668	NSMP
	1603	11.2082	0.87831	NSMP
	1604	10.2528	1.13061	NSMP
	1605	9.51897	6.17919	NSMP
	1606	9.50863	6.04685	NSMP
	1607	9.4738	6.10873	NSMP
	1608	9.54382	6.09088	NSMP
	1609	10.5749	5.77686	NSMP
	1610	9.49987	6.11114	NSMP
	1611	9.49406	6.10971	NSMP
	1612	9.74355	5.86698	NSMP
	1613	11.4519	5.34651	NSMP
	1614	11.2935	5.45441	NSMP
	1615	11.2666	5.48457	NSMP
	1616	11.4103	5.35077	NSMP
	1617	11.3124	5.44163	NSMP
	1618	11.3864	5.37989	NSMP
	1619	9.34153	5.03322	NSMP
	1620	11.1442	5.39249	NSMP
	1621	11.1223	5.17464	NSMP
	1622	11.1198	5.44381	NSMP
	1623	11.3846	5.37471	NSMP
	1624	11.341	5.37618	NSMP
	1625	9.63056	3.51972	NSMP
	1626	9.85784	4.6398	NSMP
	1627	9.53179	3.48383	NSMP
	1628	9.9562	4.10449	NSMP
	1629	11.269	5.54631	NSMP
	1630	11.142	5.52927	NSMP
	1631	11.2073	5.605	NSMP
	1632	11.202	5.56971	NSMP
	1633	11.5604	3.3353	NSMP
	1634	10.2184	2.71522	NSMP
	1635	9.10745	3.94519	NSMP
	1636	9.06861	4.08748	NSMP
	1637	12.4013	0.827397	NSMP
	1638	12.448	0.888411	NSMP
	1639	12.4513	0.867132	NSMP
	1640	12.2086	0.961873	NSMP
	1641	12.4155	0.885448	NSMP
	1642	12.4365	0.867592	NSMP
	1643	12.1036	1.13209	NSMP
	1644	12.2991	0.924909	NSMP
	1645	12.3929	0.856232	NSMP
	1646	12.1637	0.960588	NSMP
	1647	12.445	0.808617	NSMP
	1648	12.4697	0.834758	NSMP
	1649	10.1085	11.5328	p53abn-like NSMP
	1650	10.1442	11.5304	p53abn-like NSMP
	1651	10.066	11.5838	p53abn-like NSMP
	1652	10.0337	11.6261	p53abn-like NSMP
	1653	10.1833	11.5006	p53abn-like NSMP
	1654	10.203	11.6523	p53abn-like NSMP
	1655	10.1611	11.5914	p53abn-like NSMP
	1656	10.0815	11.5944	p53abn-like NSMP
	1657	10.0606	11.6026	p53abn-like NSMP
	1658	10.2175	11.6371	p53abn-like NSMP
	1659	10.2091	11.6509	p53abn-like NSMP
	1660	10.199	11.6541	p53abn-like NSMP
	1661	10.0804	11.5273	p53abn-like NSMP
	1662	10.0792	11.5571	p53abn-like NSMP
	1663	10.237	11.7156	p53abn-like NSMP
	1664	10.2213	11.6691	p53abn-like NSMP
	1665	10.1808	11.6219	p53abn-like NSMP
	1666	10.158	11.5277	p53abn-like NSMP
	1667	10.0985	11.5422	p53abn-like NSMP
	1668	10.2087	11.6403	p53abn-like NSMP
	1669	10.1709	11.4514	p53abn-like NSMP
	1670	10.0719	11.5264	p53abn-like NSMP
	1671	10.0429	11.5877	p53abn-like NSMP
	1672	10.1779	11.3934	p53abn-like NSMP
	1673	10.2413	11.1661	p53abn-like NSMP
	1674	10.1723	11.4114	p53abn-like NSMP
	1675	10.0429	11.42	p53abn-like NSMP
	1676	10.0544	11.4159	p53abn-like NSMP
	1677	10.1798	11.2299	p53abn-like NSMP
	1678	10.1693	11.2427	p53abn-like NSMP
	1679	10.1561	11.4171	p53abn-like NSMP
	1680	10.0607	11.4649	p53abn-like NSMP
	1681	10.1441	11.526	p53abn-like NSMP
	1682	10.1967	11.1114	p53abn-like NSMP
	1683	10.1094	11.2631	p53abn-like NSMP
	1684	10.1223	11.2974	p53abn-like NSMP
	1685	10.144	11.3916	p53abn-like NSMP
	1686	10.1096	11.4876	p53abn-like NSMP
	1687	10.1099	10.98	p53abn-like NSMP
	1688	5.75374	3.25197	p53abn-like NSMP
	1689	10.0774	11.1452	p53abn-like NSMP
	1690	10.1513	11.4281	p53abn-like NSMP
	1691	10.0949	11.3745	p53abn-like NSMP
	1692	10.1702	11.3672	p53abn-like NSMP
	1693	10.0925	11.3784	p53abn-like NSMP
	1694	10.1185	11.2932	p53abn-like NSMP
	1695	10.2606	11.0606	p53abn-like NSMP
	1696	10.8451	10.5793	p53abn-like NSMP
	1697	10.4532	10.8598	p53abn-like NSMP
	1698	10.2845	11.0325	p53abn-like NSMP
	1699	10.3726	10.9385	p53abn-like NSMP
	1700	10.8417	10.5535	p53abn-like NSMP
	1701	10.4568	10.8518	p53abn-like NSMP
	1702	10.8414	10.5713	p53abn-like NSMP
	1703	10.5785	10.77	p53abn-like NSMP
	1704	10.8195	10.5535	p53abn-like NSMP
	1705	10.4432	10.8708	p53abn-like NSMP
	1706	10.5831	10.741	p53abn-like NSMP
	1707	10.4556	10.869	p53abn-like NSMP
	1708	10.8204	10.5635	p53abn-like NSMP
	1709	10.2757	11.0502	p53abn-like NSMP
	1710	10.8913	10.473	p53abn-like NSMP
	1711	10.8394	10.4914	p53abn-like NSMP
	1712	10.9081	10.4088	p53abn-like NSMP
	1713	10.952	10.5116	p53abn-like NSMP
	1714	10.9193	10.4576	p53abn-like NSMP
	1715	10.9749	10.5834	p53abn-like NSMP
	1716	10.9786	10.6015	p53abn-like NSMP
	1717	10.9898	10.6026	p53abn-like NSMP
	1718	10.9476	10.5722	p53abn-like NSMP
	1719	10.9507	10.54	p53abn-like NSMP
	1720	10.5548	10.7212	p53abn-like NSMP
	1721	10.924	10.5935	p53abn-like NSMP
	1722	10.9517	10.5834	p53abn-like NSMP
	1723	10.6253	10.6263	p53abn-like NSMP
	1724	10.7294	10.6161	p53abn-like NSMP
	1725	10.4307	10.865	p53abn-like NSMP
	1726	10.4478	10.8539	p53abn-like NSMP
	1727	4.96821	4.25312	p53abn-like NSMP
	1728	4.91975	4.11565	p53abn-like NSMP
	1729	4.8656	4.11498	p53abn-like NSMP
	1730	4.95153	4.16699	p53abn-like NSMP
	1731	4.92827	3.96635	p53abn-like NSMP
	1732	4.97929	4.36261	p53abn-like NSMP
	1733	10.4399	10.0337	p53abn-like NSMP
	1734	10.4469	9.98626	p53abn-like NSMP
	1735	10.4266	10.0964	p53abn-like NSMP
	1736	10.4296	10.1255	p53abn-like NSMP
	1737	10.2251	10.0451	p53abn-like NSMP
	1738	10.4181	10.0657	p53abn-like NSMP
	1739	10.4094	10.0775	p53abn-like NSMP
	1740	10.3302	10.0302	p53abn-like NSMP
	1741	10.2541	9.9107	p53abn-like NSMP
	1742	10.4473	10.061	p53abn-like NSMP
	1743	10.5146	10.0872	p53abn-like NSMP
	1744	10.4091	10.0794	p53abn-like NSMP
	1745	10.3856	10.0504	p53abn-like NSMP
	1746	10.3942	10.0741	p53abn-like NSMP
	1747	10.4359	10.0884	p53abn-like NSMP
	1748	10.3931	10.0299	p53abn-like NSMP
	1749	10.2767	9.95303	p53abn-like NSMP
	1750	10.2986	10.0258	p53abn-like NSMP
	1751	10.3261	10.0236	p53abn-like NSMP
	1752	10.3311	10.0009	p53abn-like NSMP
	1753	10.3074	10.0259	p53abn-like NSMP
	1754	10.2372	9.99831	p53abn-like NSMP
	1755	10.2132	10.0155	p53abn-like NSMP
	1756	10.2143	9.97238	p53abn-like NSMP
	1757	10.2708	10.0255	p53abn-like NSMP
	1758	10.1921	9.9846	p53abn-like NSMP
	1759	10.347	9.89582	p53abn-like NSMP
	1760	7.35732	6.05193	p53abn-like NSMP
	1761	7.63847	6.35545	p53abn-like NSMP
	1762	7.35366	6.03352	p53abn-like NSMP
	1763	7.74043	6.0286	p53abn-like NSMP
	1764	7.4211	6.10251	p53abn-like NSMP
	1765	7.40948	5.99784	p53abn-like NSMP
	1766	7.55756	6.21436	p53abn-like NSMP
	1767	7.41298	6.00333	p53abn-like NSMP
	1768	7.43617	6.04687	p53abn-like NSMP
	1769	7.38505	6.00473	p53abn-like NSMP
	1770	7.44124	6.01626	p53abn-like NSMP
	1771	7.43545	5.99204	p53abn-like NSMP
	1772	7.43164	6.00606	p53abn-like NSMP
	1773	7.45916	5.79883	p53abn-like NSMP
	1774	7.43983	5.95591	p53abn-like NSMP
	1775	7.61805	6.13456	p53abn-like NSMP
	1776	7.40018	6.01305	p53abn-like NSMP
	1777	7.39336	6.01967	p53abn-like NSMP
	1778	7.6966	6.00263	p53abn-like NSMP
	1779	7.78689	6.21107	p53abn-like NSMP
	1780	7.66531	6.20176	p53abn-like NSMP
	1781	7.62863	6.45909	p53abn-like NSMP
	1782	7.60801	6.53504	p53abn-like NSMP
	1783	7.32779	6.12282	p53abn-like NSMP
	1784	7.30947	6.12202	p53abn-like NSMP
	1785	7.3258	6.11667	p53abn-like NSMP
	1786	7.13513	5.82488	p53abn-like NSMP
	1787	8.65566	5.0074	p53abn-like NSMP
	1788	9.04954	5.07996	p53abn-like NSMP
	1789	10.2179	5.25023	p53abn-like NSMP
	1790	10.2818	5.3124	p53abn-like NSMP
	1791	10.1227	5.28687	p53abn-like NSMP
	1792	10.4638	5.42428	p53abn-like NSMP
	1793	10.3604	5.28536	p53abn-like NSMP
	1794	10.4566	5.47573	p53abn-like NSMP
	1795	10.2562	5.34743	p53abn-like NSMP
	1796	10.2716	5.35721	p53abn-like NSMP
	1797	8.1049	4.34476	p53abn-like NSMP
	1798	8.12875	4.32701	p53abn-like NSMP
	1799	8.27173	4.5734	p53abn-like NSMP
	1800	10.2664	5.26609	p53abn-like NSMP
	1801	10.2931	5.27685	p53abn-like NSMP
	1802	10.2955	5.29256	p53abn-like NSMP
	1803	8.16667	4.37771	p53abn-like NSMP
	1804	7.68925	3.47609	p53abn-like NSMP
	1805	8.34401	5.38874	p53abn-like NSMP
	1806	7.67309	3.68357	p53abn-like NSMP
	1807	7.96353	4.24195	p53abn-like NSMP
	1808	8.09251	4.39546	p53abn-like NSMP
	1809	8.18261	5.59578	p53abn-like NSMP
	1810	8.78496	5.08768	p53abn-like NSMP
	1811	9.01018	5.08842	p53abn-like NSMP
	1812	10.1542	5.20322	p53abn-like NSMP
	1813	10.2599	5.22126	p53abn-like NSMP
	1814	4.72738	1.92502	p53abn-like NSMP
	1815	4.72451	1.90894	p53abn-like NSMP
	1816	4.74017	1.90214	p53abn-like NSMP
	1817	4.77315	1.89453	p53abn-like NSMP
	1818	4.68771	1.96067	p53abn-like NSMP
	1819	4.68465	2.00498	p53abn-like NSMP
	1820	4.69389	1.96596	p53abn-like NSMP
	1821	4.73745	1.90665	p53abn-like NSMP
	1822	4.72095	1.9592	p53abn-like NSMP
	1823	4.72496	1.97785	p53abn-like NSMP
	1824	4.6083	2.25808	p53abn-like NSMP
	1825	4.54971	2.37573	p53abn-like NSMP
	1826	4.65176	2.15024	p53abn-like NSMP
	1827	4.66088	2.08004	p53abn-like NSMP
	1828	4.67032	2.12555	p53abn-like NSMP
	1829	4.68747	2.09545	p53abn-like NSMP
	1830	4.37175	2.59509	p53abn-like NSMP
	1831	4.34805	2.64139	p53abn-like NSMP
	1832	4.38605	2.62999	p53abn-like NSMP
	1833	4.43002	2.49885	p53abn-like NSMP
	1834	4.46633	2.47839	p53abn-like NSMP
	1835	4.31322	2.63103	p53abn-like NSMP
	1836	4.44695	2.74077	p53abn-like NSMP
	1837	4.28423	2.6531	p53abn-like NSMP
	1838	4.34704	2.72619	p53abn-like NSMP
	1839	4.7673	1.91159	p53abn-like NSMP
	1840	4.76187	1.88893	p53abn-like NSMP
	1841	4.73773	1.91989	p53abn-like NSMP
	1842	4.77695	1.93131	p53abn-like NSMP
	1843	4.76155	1.9156	p53abn-like NSMP
	1844	4.98603	2.4338	p53abn-like NSMP
	1845	4.72035	2.23421	p53abn-like NSMP
	1846	4.49572	2.41148	p53abn-like NSMP
	1847	3.94542	2.51303	p53abn-like NSMP
	1848	4.61756	2.33789	p53abn-like NSMP
	1849	4.64935	2.28937	p53abn-like NSMP
	1850	4.6301	2.20481	p53abn-like NSMP
	1851	4.46182	2.52741	p53abn-like NSMP
	1852	3.92827	2.51206	p53abn-like NSMP
	1853	4.63114	2.27571	p53abn-like NSMP
	1854	4.67578	2.32637	p53abn-like NSMP
	1855	5.04292	3.21699	p53abn-like NSMP
	1856	4.35193	2.64888	p53abn-like NSMP
	1857	4.09552	2.60598	p53abn-like NSMP
	1858	4.65338	2.35228	p53abn-like NSMP
	1859	4.72155	2.40576	p53abn-like NSMP
	1860	4.40715	2.93911	p53abn-like NSMP
	1861	4.1656	2.64441	p53abn-like NSMP
	1862	4.40563	2.64659	p53abn-like NSMP
	1863	4.66247	2.33667	p53abn-like NSMP
	1864	4.32585	2.79212	p53abn-like NSMP
	1865	4.22376	2.73056	p53abn-like NSMP
	1866	4.70451	1.99885	p53abn-like NSMP
	1867	4.69421	2.02847	p53abn-like NSMP
	1868	4.63539	2.17521	p53abn-like NSMP
	1869	4.48356	2.5751	p53abn-like NSMP
	1870	10.2311	3.02535	p53abn-like NSMP
	1871	10.1582	2.11862	p53abn-like NSMP
	1872	6.23276	0.489139	p53abn-like NSMP
	1873	6.20991	0.517309	p53abn-like NSMP
	1874	6.22363	0.557852	p53abn-like NSMP
	1875	6.23253	0.573056	p53abn-like NSMP
	1876	6.1941	0.456713	p53abn-like NSMP
	1877	6.19341	0.464617	p53abn-like NSMP
	1878	6.2072	0.442349	p53abn-like NSMP
	1879	6.21474	0.437494	p53abn-like NSMP
	1880	6.20421	0.460506	p53abn-like NSMP
	1881	6.18683	0.461457	p53abn-like NSMP
	1882	6.20821	0.411937	p53abn-like NSMP
	1883	6.22198	0.421832	p53abn-like NSMP
	1884	6.23727	0.40033	p53abn-like NSMP
	1885	6.24178	0.443227	p53abn-like NSMP
	1886	6.20115	0.445174	p53abn-like NSMP
	1887	6.23795	0.377491	p53abn-like NSMP
	1888	6.22533	0.41112	p53abn-like NSMP
	1889	6.21507	0.413892	p53abn-like NSMP
	1890	6.19435	0.481147	p53abn-like NSMP
	1891	6.25667	0.442152	p53abn-like NSMP
	1892	6.20026	0.444366	p53abn-like NSMP
	1893	6.20885	0.428257	p53abn-like NSMP
	1894	6.23578	0.432941	p53abn-like NSMP
	1895	6.29694	0.650492	p53abn-like NSMP
	1896	6.32486	0.710552	p53abn-like NSMP
	1897	6.1933	0.769734	p53abn-like NSMP
	1898	4.68826	4.30379	p53abn-like NSMP
	1899	7.42332	0.677374	p53abn-like NSMP
	1900	4.64922	4.30954	p53abn-like NSMP
	1901	7.63912	0.688681	p53abn-like NSMP
	1902	4.93646	4.23321	p53abn-like NSMP
	1903	4.6597	4.30448	p53abn-like NSMP
	1904	4.47785	4.41857	p53abn-like NSMP
	1905	4.39665	4.44545	p53abn-like NSMP
	1906	4.46473	4.48031	p53abn-like NSMP
	1907	5.34052	3.80612	p53abn-like NSMP
	1908	4.53385	4.44369	p53abn-like NSMP
	1909	4.38399	4.56597	p53abn-like NSMP
	1910	4.35775	4.62313	p53abn-like NSMP
	1911	4.3355	4.67805	p53abn-like NSMP
	1912	4.37477	4.63846	p53abn-like NSMP
	1913	5.06633	4.22959	p53abn-like NSMP
	1914	4.53598	4.42039	p53abn-like NSMP
	1915	4.44849	4.44114	p53abn-like NSMP
	1916	4.45123	4.52639	p53abn-like NSMP
	1917	4.36708	4.65853	p53abn-like NSMP
	1918	7.41939	0.67848	p53abn-like NSMP
	1919	7.34921	0.714614	p53abn-like NSMP
	1920	6.26634	0.790524	p53abn-like NSMP
	1921	6.1858	0.493991	p53abn-like NSMP
	1922	6.16968	0.498187	p53abn-like NSMP
	1923	6.16313	0.549648	p53abn-like NSMP
	1924	4.81936	9.25047	p53abn-like NSMP
	1925	4.84719	9.24934	p53abn-like NSMP
	1926	4.83302	9.24935	p53abn-like NSMP
	1927	4.79492	9.24462	p53abn-like NSMP
	1928	10.1938	7.06547	p53abn-like NSMP
	1929	9.62362	6.55979	p53abn-like NSMP
	1930	9.37335	6.62778	p53abn-like NSMP
	1931	9.43803	6.56836	p53abn-like NSMP
	1932	11.0031	9.92798	p53abn-like NSMP
	1933	10.9166	9.85543	p53abn-like NSMP
	1934	10.98	9.9334	p53abn-like NSMP
	1935	10.9039	9.85613	p53abn-like NSMP
	1936	10.9397	9.91517	p53abn-like NSMP
	1937	10.9733	9.92469	p53abn-like NSMP
	1938	10.8215	9.79585	p53abn-like NSMP
	1939	10.8592	9.78153	p53abn-like NSMP
	1940	10.8126	9.58002	p53abn-like NSMP
	1941	10.9219	9.90328	p53abn-like NSMP
	1942	6.70538	4.60579	p53abn-like NSMP
	1943	10.8366	9.73109	p53abn-like NSMP
	1944	10.7652	9.53215	p53abn-like NSMP
	1945	9.30199	6.87691	p53abn-like NSMP
	1946	8.46124	5.86428	p53abn-like NSMP
	1947	8.49063	5.87839	p53abn-like NSMP
	1948	8.76291	5.91681	p53abn-like NSMP
	1949	8.45669	5.93527	p53abn-like NSMP
	1950	8.47115	5.89616	p53abn-like NSMP
	1951	8.60254	5.79596	p53abn-like NSMP
	1952	8.52313	5.85341	p53abn-like NSMP
	1953	7.06982	3.75598	p53abn-like NSMP
	1954	7.02826	3.69912	p53abn-like NSMP
	1955	7.08635	3.76082	p53abn-like NSMP
	1956	7.03527	3.68615	p53abn-like NSMP
	1957	7.15248	3.83964	p53abn-like NSMP
	1958	7.03789	3.68936	p53abn-like NSMP
	1959	7.06137	3.67021	p53abn-like NSMP
	1960	7.17212	3.70279	p53abn-like NSMP
	1961	7.07627	3.76669	p53abn-like NSMP
	1962	7.10089	3.81142	p53abn-like NSMP
	1963	7.0447	3.72001	p53abn-like NSMP
	1964	7.03843	3.69604	p53abn-like NSMP
	1965	7.18125	3.81592	p53abn-like NSMP
	1966	7.15513	3.92753	p53abn-like NSMP
	1967	7.07092	3.79626	p53abn-like NSMP
	1968	7.08239	3.7813	p53abn-like NSMP
	1969	7.11236	3.82374	p53abn-like NSMP
	1970	7.14151	3.86353	p53abn-like NSMP
	1971	7.08875	3.79977	p53abn-like NSMP
	1972	7.09942	3.7955	p53abn-like NSMP
	1973	7.07334	3.76609	p53abn-like NSMP
	1974	7.1799	3.86634	p53abn-like NSMP
	1975	7.53395	3.48647	p53abn-like NSMP
	1976	8.18137	9.45723	p53abn-like NSMP
	1977	8.13649	9.49253	p53abn-like NSMP
	1978	8.1884	9.45383	p53abn-like NSMP
	1979	8.1529	9.48176	p53abn-like NSMP
	1980	8.1752	9.45931	p53abn-like NSMP
	1981	7.96246	9.60639	p53abn-like NSMP
	1982	7.9663	9.62243	p53abn-like NSMP
	1983	7.96432	9.63524	p53abn-like NSMP
	1984	7.94838	9.6235	p53abn-like NSMP
	1985	7.94837	9.63539	p53abn-like NSMP
	1986	7.96349	9.64031	p53abn-like NSMP
	1987	7.93816	9.61693	p53abn-like NSMP
	1988	7.94963	9.62196	p53abn-like NSMP
	1989	7.95151	9.61442	p53abn-like NSMP
	1990	8.07132	9.68613	p53abn-like NSMP
	1991	7.97663	9.59459	p53abn-like NSMP
	1992	7.93062	9.62732	p53abn-like NSMP
	1993	9.22401	9.16035	p53abn-like NSMP
	1994	9.34895	9.07237	p53abn-like NSMP
	1995	9.20916	9.12916	p53abn-like NSMP
	1996	9.10736	9.26088	p53abn-like NSMP
	1997	9.01437	9.23217	p53abn-like NSMP
[truncated: 1,919 more rows]

## Sheet: Figure 3C
	Left (Progression Free Survival)					Right (Disease Specific Survival)
	subtype	survival	status			subtype	survival	status
	p53wt	2308	censored			p53wt	2308	censored
	p53wt	3006	censored			p53wt	3006	censored
	p53wt	2992	censored			p53wt	2992	censored
	p53wt	2991	censored			p53wt	2991	censored
	p53wt	2990	censored			p53wt	2990	censored
	p53wt	940	censored			p53wt	940	censored
	p53wt	2930	censored			p53wt	2930	censored
	p53wt	564	censored			p53wt	3650	censored
	p53wt	3650	censored			p53wt	564	censored
	p53wt	2265	event			p53wt	3650	censored
	p53wt	2740	censored			misclass-p53wt	2285	censored
	misclass-p53wt	2716	censored			p53wt	3650	censored
	p53wt	3476	censored			p53wt	2740	censored
	misclass-p53wt	119	event			misclass-p53wt	2716	censored
	misclass-p53wt	2450	censored			p53wt	3476	censored
	p53wt	3650	censored			misclass-p53wt	2450	censored
	p53wt	2360	censored			p53wt	3650	censored
	p53wt	2265	censored			p53wt	2360	censored
	p53wt	2170	censored			p53wt	3650	censored
	p53wt	2108	censored			p53wt	2265	censored
	p53wt	1190	censored			p53wt	2170	censored
	p53wt	2012	censored			p53wt	2108	censored
	p53wt	3650	censored			p53wt	1190	censored
	p53wt	1756	censored			p53wt	2012	censored
	p53wt	1739	censored			p53wt	3650	censored
	p53wt	328	censored			p53wt	3650	censored
	p53wt	1220	censored			p53wt	1756	censored
	p53wt	1611	censored			p53wt	1739	censored
	p53wt	1604	censored			p53wt	328	censored
	p53wt	73	censored			p53wt	1220	censored
	p53wt	2015	censored			p53wt	1611	censored
	p53wt	1562	censored			p53wt	1604	censored
	p53wt	1548	censored			p53wt	73	event
	p53wt	1513	censored			p53wt	2015	censored
	p53wt	1466	censored			p53wt	1562	censored
	p53wt	1320	censored			p53wt	1548	censored
	misclass-p53wt	1316	censored			p53wt	1513	censored
	p53wt	1275	censored			p53wt	1466	censored
	misclass-p53wt	717	event			p53wt	1320	censored
	p53wt	1418	censored			misclass-p53wt	1316	censored
	p53wt	30	censored			p53wt	1275	censored
	p53wt	3650	censored			p53wt	1418	censored
	p53wt	3650	censored			p53wt	30	censored
	p53wt	3650	censored			p53wt	3650	censored
	p53wt	3650	censored			p53wt	3650	censored
	p53wt	3650	censored			p53wt	3650	censored
	p53wt	3339	event			p53wt	3650	censored
	p53wt	2289	event			p53wt	3650	censored
	p53wt	2894	censored			p53wt	2894	censored
	p53wt	3650	censored			p53wt	3650	censored
	p53wt	3650	censored			p53wt	3650	censored
	p53wt	3361	censored			p53wt	3650	censored
	misclass-p53wt	2394	event			p53wt	3650	censored
	p53wt	1760	event			p53wt	3361	censored
	p53wt	9	censored			p53wt	9	censored
	p53wt	3650	censored			p53wt	3650	censored
	p53wt	2326	event			p53wt	3650	censored
	p53wt	2231	event			p53wt	3650	censored
	p53wt	3650	censored			p53wt	3650	censored
	p53wt	3650	censored			p53wt	3650	censored
	p53wt	3650	censored			p53wt	3318	censored
	p53wt	3318	censored			p53wt	3650	censored
	misclass-p53wt	488	event			p53wt	1752	censored
	p53wt	3650	censored			p53wt	3638	censored
	p53wt	3638	censored			p53wt	3650	censored
	p53wt	3650	censored			p53wt	3650	censored
	p53wt	3650	censored			p53wt	3650	censored
	p53wt	3650	censored			p53wt	2592	censored
	p53wt	2592	censored			p53wt	3650	censored
	p53wt	3650	censored			p53wt	3650	censored
	p53wt	3650	censored			p53wt	3650	censored
	p53wt	3650	censored			p53wt	1396	censored
	p53wt	1396	censored			p53wt	3650	censored
	p53wt	3650	censored			p53wt	3650	censored
	p53wt	3650	censored			p53wt	3650	censored
	p53wt	3650	censored			p53wt	2797	censored
	p53wt	2797	censored			p53wt	3650	censored
	p53wt	857	event			p53wt	3551	censored
	p53wt	3650	censored			p53wt	3548	censored
	p53wt	462	event			p53wt	3358	censored
	p53wt	207	event			p53wt	3650	censored
	p53wt	3551	censored			p53wt	635	censored
	p53wt	3548	censored			p53wt	1718	censored
	p53wt	3358	censored			p53wt	3650	censored
	p53wt	635	censored			misclass-p53wt	2629	censored
	p53wt	1718	censored			misclass-p53wt	3650	censored
	p53wt	3650	censored			p53wt	3650	censored
	misclass-p53wt	2629	censored			misclass-p53wt	3650	censored
	misclass-p53wt	3650	censored			misclass-p53wt	1595	censored
	p53wt	676	event			p53wt	3650	censored
	misclass-p53wt	3650	censored			misclass-p53wt	447	event
	misclass-p53wt	1595	censored			misclass-p53wt	1714	censored
	p53wt	3650	censored			p53wt	1906	censored
	misclass-p53wt	1118	event			misclass-p53wt	468	event
	misclass-p53wt	1714	censored			p53wt	1103	event
	p53wt	1906	censored			misclass-p53wt	749	event
	misclass-p53wt	625	event			misclass-p53wt	1240	censored
	p53wt	1650	censored			misclass-p53wt	965	censored
	misclass-p53wt	1587	event			misclass-p53wt	409	event
	misclass-p53wt	1240	censored			misclass-p53wt	3650	censored
	misclass-p53wt	965	censored			p53wt	1566	censored
	misclass-p53wt	594	event			misclass-p53wt	3306	censored
	misclass-p53wt	3650	censored			p53wt	1621	censored
	p53wt	1566	censored			p53wt	2337	censored
	misclass-p53wt	3306	censored			p53wt	1089	censored
	p53wt	1621	censored			p53wt	1418	censored
	p53wt	2337	censored			p53wt	2008	censored
	p53wt	1089	censored			p53wt	207	event
	p53wt	1418	censored			p53wt	2972	censored
	p53wt	2008	censored			p53wt	3650	censored
	p53wt	400	event			p53wt	1999	censored
	p53wt	2972	censored			p53wt	1115	event
	p53wt	3650	censored			p53wt	1570	censored
	p53wt	1999	censored			p53wt	2745	censored
	p53wt	1455	event			misclass-p53wt	1044	event
	p53wt	2745	censored			p53wt	3650	censored
	misclass-p53wt	1488	event			p53wt	57	censored
	p53wt	3650	censored			p53wt	1860	censored
	p53wt	57	censored			p53wt	3175	censored
	p53wt	1860	censored			p53wt	1865	censored
	p53wt	3175	censored			p53wt	1562	censored
	p53wt	1865	censored			p53wt	990	censored
	p53wt	1562	censored			misclass-p53wt	3650	censored
	p53wt	990	censored			misclass-p53wt	2102	censored
	misclass-p53wt	3650	censored			p53wt	1168	event
	misclass-p53wt	2102	censored			misclass-p53wt	1630	event
	p53wt	2559	censored			p53wt	1776	censored
	misclass-p53wt	3650	censored			p53wt	3443	censored
	p53wt	1776	censored			p53wt	1391	event
	p53wt	3443	censored			p53wt	2763	censored
	p53wt	1442	event			p53wt	3650	censored
	p53wt	2763	censored			misclass-p53wt	180	event
	p53wt	3650	censored			p53wt	2052	censored
	misclass-p53wt	921	event			p53wt	739	censored
	p53wt	2052	censored			p53wt	3650	censored
	p53wt	739	censored			p53wt	17	censored
	p53wt	3650	censored			p53wt	729	censored
	p53wt	17	censored			p53wt	567	event
	p53wt	729	censored			p53wt	1364	censored
	p53wt	1919	censored			p53wt	3092	censored
	p53wt	1364	censored			p53wt	1846	censored
	p53wt	3092	censored			p53wt	2638	censored
	p53wt	1846	censored			p53wt	1194	censored
	p53wt	1194	censored			p53wt	1260	event
	p53wt	3185	censored			p53wt	2362	censored
	p53wt	2362	censored			p53wt	627	censored
	p53wt	627	censored			p53wt	3601	censored
	p53wt	3601	censored			p53wt	2183	censored
	p53wt	3650	censored			p53wt	3650	censored
	p53wt	1479	event			p53wt	537	event
	misclass-p53wt	2447	censored			p53wt	2006	censored
	p53wt	2130	censored			misclass-p53wt	2447	censored
	misclass-p53wt	2407	censored			p53wt	2130	censored
	p53wt	1789	censored			misclass-p53wt	2407	censored
	p53wt	1242	event			p53wt	1789	censored
	p53wt	3650	censored			p53wt	288	event
	p53wt	2254	censored			p53wt	3650	censored
	p53wt	2332	censored			p53wt	339	event
	misclass-p53wt	2290	censored			p53wt	2332	censored
	p53wt	3442	censored			misclass-p53wt	2290	censored
	misclass-p53wt	3650	censored			p53wt	3442	censored
	p53wt	1994	censored			misclass-p53wt	3650	censored
	p53wt	2226	censored			p53wt	1994	censored
	p53wt	2154	censored			p53wt	2226	censored
	p53wt	3116	censored			p53wt	2154	censored
	p53wt	354	event			p53wt	3116	censored
						p53wt	260	event
