# Supplementary material for: AI-based histopathology image analysis reveals a distinct subset of endometrial cancers
Source: Nat Commun. 2024 Jun 26;15:4973. doi: 10.1038/s41467-024-49017-2 (PMC11208496; doi:10.1038/s41467-024-49017-2)
Supplement: Supplementary file 4 — Source Data [file 41467_2024_49017_MOESM4_ESM.zip › Source Data/Main-Text-Figure 3/Main-Text-Figure 3 B/EC_clinical.tsv]

	Tumor_Sample_Barcode	stage	grade	subtype
0	98	II	grade 1	NSMP
1	427	III	grade 2	NSMP
2	585	IA	grade 2	NSMP
3	401	IA	grade 2	NSMP
4	157	IA	grade 1	NSMP
5	480	III	grade 3	NSMP
6	554	IA	grade 1	NSMP
7	598	IA	grade 1	NSMP
8	523	IA	grade 1	NSMP
9	448	III	grade 1	NSMP
10	244	II	grade 2	NSMP
11	221	IA	grade 3	NSMP
12	782	IA	grade 2	NSMP
13	574	IA	grade 1	NSMP
14	735	IV	grade 1	NSMP
15	327	IA	grade 2	NSMP
16	891	IA	grade 1	NSMP
17	788		grade 1	NSMP
18	609	III	grade 3	NSMP
19	416	IA	grade 1	NSMP
20	322	IA	grade 1	NSMP
21	265	IA	grade 1	NSMP
22	20	IB/C	grade 1	NSMP
23	269	IV	grade 3	NSMP
24	608	IA	grade 1	NSMP
25	74	III	grade 2	NSMP
26	426	IA	grade 1	NSMP
27	217	IA	grade 2	NSMP
28	399	IA	grade 2	NSMP
29	407	IA	grade 2	NSMP
30	65	II	grade 2	NSMP
31	57	III	grade 2	NSMP
32	896	IA	grade 1	NSMP
33	3		grade 3	NSMP
34	2		grade 3	NSMP
35	343	II	grade 2	NSMP
36	199	IB/C	grade 3	NSMP
37	478	IA	grade 1	NSMP
38	375	IA	grade 1	NSMP
39	75	IA	grade 1	NSMP
40	82	IA	grade 1	NSMP
41	590	IA	grade 1	NSMP
42	779	IA	grade 2	NSMP
43	54	IB/C	grade 1	NSMP
44	615	IA	grade 1	NSMP
45	571	IA	grade 1	NSMP
46	114	IB/C	grade 1	NSMP
47	285	IB/C	grade 2	NSMP
48	180	IA	grade 3	NSMP
49	163	IA	grade 1	NSMP
50	722	III	grade 2	NSMP
51	341	III	grade 1	NSMP
52	51	IA	grade 1	NSMP
53	200	IA	grade 1	NSMP
54	669	I	grade 3	NSMP
55	463	IA	grade 1	NSMP
56	424	IA	grade 1	NSMP
57	524	IA	grade 1	NSMP
58	807	IA	grade 1	NSMP
59	852	IA	grade 1	NSMP
60	604	IA	grade 1	NSMP
61	219	IB/C	grade 1	NSMP
62	508	IA	grade 2	NSMP
63	391	IA	grade 1	NSMP
64	469	IA	grade 2	NSMP
65	853	III	grade 1	NSMP
66	354	II	grade 2	NSMP
67	251	IB/C	grade 1	NSMP
68	165	III	grade 2	NSMP
69	346	IA	grade 1	NSMP
70	476	IA	grade 1	NSMP
71	41	IA	grade 1	NSMP
72	660	IB/C	grade 1	NSMP
73	498	IA	grade 1	NSMP
74	706	IB/C	grade 2	NSMP
75	182	IA	grade 2	NSMP
76	939	IA	grade 1	NSMP
77	938	IA	grade 1	NSMP
78	283	IA	grade 1	NSMP
79	901	IA	grade 1	NSMP
80	56	IB/C	grade 1	NSMP
81	55	IA	grade 1	NSMP
82	38	IA	grade 1	NSMP
83	627	IA	grade 1	NSMP
84	740	IA	grade 1	NSMP
85	309	II	grade 1	NSMP
86	204	IA	grade 1	NSMP
87	467	IA	grade 1	NSMP
88	116	IA	grade 1	NSMP
89	4	IV	grade 3	NSMP
90	586	IA	grade 1	NSMP
91	18	IA	grade 1	NSMP
92	304	IB/C	grade 1	NSMP
93	282	IB/C	grade 1	NSMP
94	944	IA	grade 1	NSMP
95	904	III	grade 1	NSMP
96	905	IA	grade 1	NSMP
97	195	IA	grade 2	NSMP
98	906	IA	grade 1	NSMP
99	370	IA	grade 1	NSMP
100	908	IA	grade 1	NSMP
101	652	IA	grade 3	NSMP
102	276	IA	grade 1	NSMP
103	239	IA	grade 3	NSMP
104	139	IB/C	grade 1	NSMP
105	270	IA	grade 1	NSMP
106	181	IA	grade 1	NSMP
107	614	IA	grade 1	NSMP
108	106	IA	grade 1	NSMP
109	274	IA	grade 2	NSMP
110	897	IA	grade 1	NSMP
111	31	IA	grade 1	NSMP
112	941	IB/C	grade 1	NSMP
113	293	IB/C	grade 1	NSMP
114	89	IA	grade 1	NSMP
115	898	IB/C	grade 1	NSMP
116	71	IA	grade 2	NSMP
117	413	IA	grade 1	NSMP
118	359	IA	grade 2	NSMP
119	342	IB/C	grade 1	NSMP
120	191	IA	grade 1	NSMP
121	24	IA	grade 1	NSMP
122	942	IA	grade 3	NSMP
123	19	IA	grade 1	NSMP
124	900	IA	grade 1	NSMP
125	910	IA	grade 1	NSMP
126	115	IA	grade 1	NSMP
127	913	IA	grade 1	NSMP
128	924	IA	grade 1	NSMP
129	380	IA	grade 1	NSMP
130	911	II	grade 3	NSMP
131	119	II	grade 1	NSMP
132	17	II	grade 1	NSMP
133	926	II	grade 1	NSMP
134	921	IA	grade 1	NSMP
135	928	IA	grade 1	NSMP
136	893	IA	grade 1	NSMP
137	929	II	grade 1	NSMP
138	925	IA	grade 1	NSMP
139	393	IA	grade 1	NSMP
140	6	IB/C	grade 2	NSMP
141	277	IA	grade 1	NSMP
142	156	IA	grade 1	NSMP
143	932	IA	grade 1	NSMP
144	892	IA	grade 1	NSMP
145	85	IA	grade 1	NSMP
146	88	IA	grade 1	NSMP
147	916	IA	grade 1	NSMP
148	918	II	grade 3	NSMP
149	135	IA	grade 1	NSMP
150	16	IA	grade 1	NSMP
151	920	IA	grade 2	NSMP
152	934	IA	grade 1	NSMP
153	339	IA	grade 1	NSMP
154	22	IA	grade 3	p53abnlike-NSMP
155	529	IA	grade 1	p53abnlike-NSMP
156	81	III	grade 3	p53abnlike-NSMP
157	371	IA	grade 2	p53abnlike-NSMP
158	61	IA	grade 3	p53abnlike-NSMP
159	320	IA	grade 3	p53abnlike-NSMP
160	151	III	grade 3	p53abnlike-NSMP
161	682	IB/C	grade 3	p53abnlike-NSMP
162	10	IB/C	grade 2	p53abnlike-NSMP
163	927	IA	grade 3	p53abnlike-NSMP
164	528	IB/C	grade 3	p53abnlike-NSMP
165	940	IA	grade 3	p53abnlike-NSMP
166	591	IB/C	grade 3	p53abnlike-NSMP
167	573	I	grade 3	p53abnlike-NSMP
168	389	III	grade 3	p53abnlike-NSMP
169	303	III	grade 3	p53abnlike-NSMP
170	291	IB/C	grade 3	p53abnlike-NSMP
171	919	IB/C	grade 3	p53abnlike-NSMP
172	903	III	grade 3	p53abnlike-NSMP
173	527	IA	grade 1	p53abnlike-NSMP
174	421	IB/C	grade 3	p53abnlike-NSMP
175	297	IA	grade 3	p53abnlike-NSMP
176	425	IV	grade 3	p53abnlike-NSMP
177	161	IA	grade 3	p53abnlike-NSMP
178	73	IB/C	grade 2	p53abnlike-NSMP
179	496	II	grade 3	p53abnlike-NSMP
180	333	II	grade 3	p53abnlike-NSMP
181	48	III	grade 3	p53abnlike-NSMP
182	319	III	grade 3	p53abnlike-NSMP
183	273	IA	grade 3	p53abnlike-NSMP
184	338	III	grade 3	p53abnlike-NSMP
185	310	IB/C	grade 3	p53abnlike-NSMP
186	867	IB/C	grade 1	p53abnlike-NSMP
187	384	IB/C	grade 3	p53abnlike-NSMP
188	305	IV	grade 3	p53abnlike-NSMP
189	885	IA	grade 3	p53abnlike-NSMP
190	811	II	grade 3	p53abnlike-NSMP
191	177	IA	grade 3	p53abnlike-NSMP
192	484	IA	grade 3	p53abn
193	316	IV	grade 3	p53abn
194	294	IA	grade 3	p53abn
195	336	IA	grade 3	p53abn
196	361	III	grade 3	p53abn
197	695	II	grade 3	p53abn
198	593	IV	grade 3	p53abn
199	187	IA	grade 3	p53abn
200	226	III	grade 3	p53abn
201	34	IA	grade 3	p53abn
202	661	IA	grade 3	p53abn
203	377	IA	grade 3	p53abn
204	724	IA	grade 3	p53abn
205	599	III	grade 3	p53abn
206	477	IA	grade 3	p53abn
207	390	IV	grade 3	p53abn
208	622	IB/C	grade 3	p53abn
209	644	III	grade 3	p53abn
210	383	III	grade 3	p53abn
211	423	III	grade 3	p53abn
212	850	IV	grade 3	p53abn
213	218	III	grade 3	p53abn
214	340	IV	grade 3	p53abn
215	302	IV	grade 3	p53abn
216	1	IA	grade 3	p53abn
217	723	IV	grade 3	p53abn
218	397	IV	grade 3	p53abn
219	349	IV	grade 3	p53abn
220	150	III	grade 3	p53abn
221	693	IA	grade 3	p53abn
222	162	III	grade 3	p53abn
223	691	IV	grade 3	p53abn
224	222	IA	grade 3	p53abn
225	824	IA	grade 1	p53abn
226	250	IA	grade 3	p53abn
227	192	IA	grade 1	p53abn
228	190	IA	grade 3	p53abn
229	432	IA	grade 3	p53abn
230	72	IA	grade 2	p53abn
231	266	IB/C	grade 2	p53abn
232	617	III	grade 3	p53abn
233	430	III	grade 3	p53abn
234	745	III	grade 3	p53abn
235	176	IA	grade 3	p53abn
236	45	IB/C	grade 3	p53abn
237	866	IB/C	grade 3	p53abn
238	235	IA	grade 3	p53abn
239	314	IA	grade 3	p53abn
240	205	IA	grade 3	p53abn
241	465	III	grade 3	p53abn
242	742	IA	grade 3	p53abn
243	203	III	grade 3	p53abn
244	790	IA	grade 3	p53abn
245	364	IA	grade 3	p53abn
246	307	III	grade 3	p53abn
247	100	IB/C	grade 3	p53abn
248	946	IV	grade 3	p53abn
249	667	IA	grade 1	p53abn
250	44	III	grade 3	p53abn
251	344	IA	grade 3	p53abn
252	936	IA	grade 3	p53abn
253	935	IV	grade 3	p53abn
254	923	IB/C	grade 3	p53abn
255	917	IB/C	grade 3	p53abn
256	140	IB/C	grade 3	p53abn
257	902	III	grade 3	p53abn
258	321	III	grade 3	p53abn
259	230	IA	grade 3	p53abn
260	121	IB/C	grade 3	p53abn
261	126	III	grade 3	p53abn
262	363	IA	grade 3	p53abn
263	193	II	grade 3	p53abn
264	26	III	grade 3	p53abn
265	785	III	grade 3	p53abn
266	42	III	grade 3	p53abn
267	883	IV	grade 3	p53abn
268	325	IB/C	grade 3	p53abn
269	353	III	grade 3	p53abn
270	385	III	grade 3	p53abn
271	775	IA	grade 3	p53abn
272	777	II	grade 3	p53abn
273	206	IV	grade 3	p53abn
274	212	IV	grade 3	p53abn
275	261	III	grade 3	p53abn
276	66	IA	grade 3	p53abn
277	245	IB/C	grade 3	p53abn
278	225	IA	grade 3	p53abn
279	431	IA	grade 3	p53abn
280	628	II	grade 3	p53abn
281	227	III	grade 3	p53abn
282	746	III	grade 3	p53abn
283	678	IV	grade 3	p53abn
284	587	IB/C	grade 3	p53abn
285	945	IV	grade 3	p53abn
286	743	III	grade 3	p53abn
