# Supplementary material for: AI-based histopathology image analysis reveals a distinct subset of endometrial cancers
Source: Nat Commun. 2024 Jun 26;15:4973. doi: 10.1038/s41467-024-49017-2 (PMC11208496; doi:10.1038/s41467-024-49017-2)
Supplement: Supplementary file 4 — Source Data [file 41467_2024_49017_MOESM4_ESM.zip › Source Data/Main-Text-Figure 3/Main-Text-Figure 3 B/EC_mutation.maf]

	Hugo_Symbol	Chromosome	Start_Position	End_Position	Reference_Allele	Tumor_Seq_Allele2	Variant_Classification	Variant_Type	Tumor_Sample_Barcode
0	P53	14	110104029	110104029	T	C	wild type	SNP	98
1	PTEN	11	103231495	103231495	T	C	Unk	SNP	98
2	PPP2R5C	13	147780457	147780457	T	C	Unk	SNP	98
3	PPP2R1A	14	36767968	36767968	T	C	wild type	SNP	98
4	PIK3CA	8	69599419	69599419	T	C	Unk	SNP	98
5	KRAS	18	50188257	50188257	T	C	Unk	SNP	98
6	FBXW7	5	144320740	144320740	T	C	wild type	SNP	98
7	CTNNB1	13	135523198	135523198	T	C	wild type	SNP	98
8	BRAF	22	129555519	129555519	T	C	Unk	SNP	98
9	ARID1A	11	54280907	54280907	T	C	Unk	SNP	98
10	ER	8	75164347	75164347	T	C	positive	SNP	98
11	PR	16	134078491	134078491	T	C	positive	SNP	98
12	P53	10	167388608	167388608	T	C	wild type	SNP	427
13	PTEN	6	29007898	29007898	T	C	wild type	SNP	427
14	PPP2R5C	5	74476168	74476168	T	C	wild type	SNP	427
15	PPP2R1A	19	60693624	60693624	T	C	wild type	SNP	427
16	PIK3CA	13	98727969	98727969	T	C	wild type	SNP	427
17	KRAS	9	100886598	100886598	T	C	wild type	SNP	427
18	FBXW7	20	109159936	109159936	T	C	wild type	SNP	427
19	CTNNB1	15	88232267	88232267	T	C	mutated	SNP	427
20	BRAF	7	126742984	126742984	T	C	wild type	SNP	427
21	ARID1A	6	54121696	54121696	T	C	mutated	SNP	427
22	ER	2	120880164	120880164	T	C	positive	SNP	427
23	PR	12	102351564	102351564	T	C	positive	SNP	427
24	P53	8	129396801	129396801	T	C	wild type	SNP	585
25	PTEN	3	98464774	98464774	T	C	wild type	SNP	585
26	PPP2R5C	0	33812566	33812566	T	C	wild type	SNP	585
27	PPP2R1A	2	63789693	63789693	T	C	wild type	SNP	585
28	PIK3CA	21	77515840	77515840	T	C	wild type	SNP	585
29	KRAS	3	161347538	161347538	T	C	wild type	SNP	585
30	FBXW7	8	1244465	1244465	T	C	wild type	SNP	585
31	CTNNB1	21	23589806	23589806	T	C	wild type	SNP	585
32	BRAF	15	167102852	167102852	T	C	wild type	SNP	585
33	ARID1A	21	11308815	11308815	T	C	wild type	SNP	585
34	ER	15	46505427	46505427	T	C	positive	SNP	585
35	PR	8	158525220	158525220	T	C	positive	SNP	585
36	P53	8	72200826	72200826	T	C	wild type	SNP	401
37	PTEN	20	103650100	103650100	T	C	mutated	SNP	401
38	PPP2R5C	15	151872856	151872856	T	C	wild type	SNP	401
39	PPP2R1A	12	135409783	135409783	T	C	wild type	SNP	401
40	PIK3CA	16	57505290	57505290	T	C	wild type	SNP	401
41	KRAS	6	3930686	3930686	T	C	wild type	SNP	401
42	FBXW7	7	128897876	128897876	T	C	wild type	SNP	401
43	CTNNB1	7	117602266	117602266	T	C	wild type	SNP	401
44	BRAF	1	96103258	96103258	T	C	wild type	SNP	401
45	ARID1A	5	151567395	151567395	T	C	mutated	SNP	401
46	ER	20	56084409	56084409	T	C	positive	SNP	401
47	PR	16	114206706	114206706	T	C	negative	SNP	401
48	P53	9	60021559	60021559	T	C	wild type	SNP	157
49	PTEN	15	136486149	136486149	T	C	wild type	SNP	157
50	PPP2R5C	11	68018304	68018304	T	C	wild type	SNP	157
51	PPP2R1A	21	146810920	146810920	T	C	wild type	SNP	157
52	PIK3CA	7	156689390	156689390	T	C	wild type	SNP	157
53	KRAS	21	120325585	120325585	T	C	wild type	SNP	157
54	FBXW7	18	148766153	148766153	T	C	wild type	SNP	157
55	CTNNB1	19	75293406	75293406	T	C	wild type	SNP	157
56	BRAF	18	84470602	84470602	T	C	wild type	SNP	157
57	ARID1A	0	166756217	166756217	T	C	wild type	SNP	157
58	ER	12	147371657	147371657	T	C	positive	SNP	157
59	PR	18	37834251	37834251	T	C	positive	SNP	157
60	P53	20	28320756	28320756	T	C	wild type	SNP	480
61	PTEN	10	149064337	149064337	T	C	mutated	SNP	480
62	PPP2R5C	17	77130635	77130635	T	C	wild type	SNP	480
63	PPP2R1A	8	76602712	76602712	T	C	wild type	SNP	480
64	PIK3CA	3	36035234	36035234	T	C	mutated	SNP	480
65	KRAS	21	76167021	76167021	T	C	wild type	SNP	480
66	FBXW7	16	56066671	56066671	T	C	wild type	SNP	480
67	CTNNB1	14	9518463	9518463	T	C	wild type	SNP	480
68	BRAF	12	85065974	85065974	T	C	wild type	SNP	480
69	ARID1A	17	27848791	27848791	T	C	wild type	SNP	480
70	ER	13	122861894	122861894	T	C	positive	SNP	480
71	PR	13	161374642	161374642	T	C	negative	SNP	480
72	P53	17	111738941	111738941	T	C	wild type	SNP	554
73	PTEN	15	8557756	8557756	T	C	Unk	SNP	554
74	PPP2R5C	19	163607885	163607885	T	C	Unk	SNP	554
75	PPP2R1A	0	60052407	60052407	T	C	Unk	SNP	554
76	PIK3CA	8	153773685	153773685	T	C	Unk	SNP	554
77	KRAS	17	141356502	141356502	T	C	Unk	SNP	554
78	FBXW7	18	147460203	147460203	T	C	Unk	SNP	554
79	CTNNB1	3	142954015	142954015	T	C	wild type	SNP	554
80	BRAF	6	8741960	8741960	T	C	Unk	SNP	554
81	ARID1A	12	159927075	159927075	T	C	Unk	SNP	554
82	ER	10	1185029	1185029	T	C	Unk	SNP	554
83	PR	1	21263900	21263900	T	C	positive	SNP	554
84	P53	6	139964650	139964650	T	C	wild type	SNP	598
85	PTEN	12	135208384	135208384	T	C	wild type	SNP	598
86	PPP2R5C	1	85247139	85247139	T	C	wild type	SNP	598
87	PPP2R1A	1	41968488	41968488	T	C	wild type	SNP	598
88	PIK3CA	17	25789326	25789326	T	C	wild type	SNP	598
89	KRAS	18	29972825	29972825	T	C	wild type	SNP	598
90	FBXW7	3	36874699	36874699	T	C	mutated	SNP	598
91	CTNNB1	17	45327170	45327170	T	C	wild type	SNP	598
92	BRAF	1	22200009	22200009	T	C	wild type	SNP	598
93	ARID1A	15	89455378	89455378	T	C	wild type	SNP	598
94	ER	17	145842923	145842923	T	C	positive	SNP	598
95	PR	16	109503469	109503469	T	C	positive	SNP	598
96	P53	10	70965349	70965349	T	C	wild type	SNP	523
97	PTEN	11	109038375	109038375	T	C	wild type	SNP	523
98	PPP2R5C	13	125523599	125523599	T	C	wild type	SNP	523
99	PPP2R1A	14	136310462	136310462	T	C	wild type	SNP	523
100	PIK3CA	15	4696445	4696445	T	C	wild type	SNP	523
101	KRAS	19	118258160	118258160	T	C	wild type	SNP	523
102	FBXW7	8	8003852	8003852	T	C	wild type	SNP	523
103	CTNNB1	17	61352470	61352470	T	C	wild type	SNP	523
104	BRAF	8	154584011	154584011	T	C	wild type	SNP	523
105	ARID1A	7	127246519	127246519	T	C	wild type	SNP	523
106	ER	14	25899533	25899533	T	C	positive	SNP	523
107	PR	12	37762795	37762795	T	C	positive	SNP	523
108	P53	1	90249554	90249554	T	C	wild type	SNP	448
109	PTEN	16	81596523	81596523	T	C	mutated	SNP	448
110	PPP2R5C	16	61371766	61371766	T	C	wild type	SNP	448
111	PPP2R1A	16	103587880	103587880	T	C	wild type	SNP	448
112	PIK3CA	19	114100913	114100913	T	C	wild type	SNP	448
113	KRAS	19	51366039	51366039	T	C	wild type	SNP	448
114	FBXW7	13	167839721	167839721	T	C	wild type	SNP	448
115	CTNNB1	20	10648922	10648922	T	C	mutated	SNP	448
116	BRAF	1	136917523	136917523	T	C	wild type	SNP	448
117	ARID1A	0	130754696	130754696	T	C	wild type	SNP	448
118	ER	16	27856929	27856929	T	C	positive	SNP	448
119	PR	15	137194133	137194133	T	C	positive	SNP	448
120	P53	14	106168126	106168126	T	C	wild type	SNP	244
121	PTEN	14	24926941	24926941	T	C	wild type	SNP	244
122	PPP2R5C	20	148975720	148975720	T	C	wild type	SNP	244
123	PPP2R1A	20	36751448	36751448	T	C	wild type	SNP	244
124	PIK3CA	17	46991499	46991499	T	C	wild type	SNP	244
125	KRAS	8	108796342	108796342	T	C	wild type	SNP	244
126	FBXW7	16	136206601	136206601	T	C	wild type	SNP	244
127	CTNNB1	21	90154652	90154652	T	C	wild type	SNP	244
128	BRAF	0	44137384	44137384	T	C	wild type	SNP	244
129	ARID1A	18	128348519	128348519	T	C	wild type	SNP	244
130	ER	0	2527138	2527138	T	C	positive	SNP	244
131	PR	5	30264351	30264351	T	C	positive	SNP	244
132	P53	22	150369130	150369130	T	C	wild type	SNP	221
133	PTEN	14	21713528	21713528	T	C	wild type	SNP	221
134	PPP2R5C	13	91890238	91890238	T	C	wild type	SNP	221
135	PPP2R1A	16	118153928	118153928	T	C	wild type	SNP	221
136	PIK3CA	10	94729343	94729343	T	C	wild type	SNP	221
137	KRAS	11	87186752	87186752	T	C	wild type	SNP	221
138	FBXW7	9	96341319	96341319	T	C	wild type	SNP	221
139	CTNNB1	14	7530070	7530070	T	C	wild type	SNP	221
140	BRAF	11	135591155	135591155	T	C	wild type	SNP	221
141	ARID1A	16	162406425	162406425	T	C	wild type	SNP	221
142	ER	13	58924052	58924052	T	C	negative	SNP	221
143	PR	18	86486042	86486042	T	C	negative	SNP	221
144	P53	11	3785361	3785361	T	C	wild type	SNP	782
145	PTEN	3	14134660	14134660	T	C	wild type	SNP	782
146	PPP2R5C	22	5232149	5232149	T	C	wild type	SNP	782
147	PPP2R1A	18	59132239	59132239	T	C	wild type	SNP	782
148	PIK3CA	0	41333609	41333609	T	C	wild type	SNP	782
149	KRAS	7	156033500	156033500	T	C	wild type	SNP	782
150	FBXW7	17	58155301	58155301	T	C	wild type	SNP	782
151	CTNNB1	8	87113479	87113479	T	C	wild type	SNP	782
152	BRAF	8	3059582	3059582	T	C	wild type	SNP	782
153	ARID1A	18	94391277	94391277	T	C	wild type	SNP	782
154	ER	20	22623202	22623202	T	C	positive	SNP	782
155	PR	18	102008055	102008055	T	C	positive	SNP	782
156	P53	7	106626379	106626379	T	C	wild type	SNP	574
157	PTEN	12	165299382	165299382	T	C	mutated	SNP	574
158	PPP2R5C	14	138295580	138295580	T	C	wild type	SNP	574
159	PPP2R1A	5	101565834	101565834	T	C	wild type	SNP	574
160	PIK3CA	17	145251208	145251208	T	C	wild type	SNP	574
161	KRAS	20	105224859	105224859	T	C	wild type	SNP	574
162	FBXW7	18	9269556	9269556	T	C	wild type	SNP	574
163	CTNNB1	8	162761033	162761033	T	C	mutated	SNP	574
164	BRAF	21	135168227	135168227	T	C	wild type	SNP	574
165	ARID1A	2	163817828	163817828	T	C	wild type	SNP	574
166	ER	5	159727373	159727373	T	C	positive	SNP	574
167	PR	13	46143920	46143920	T	C	negative	SNP	574
168	P53	11	161378875	161378875	T	C	wild type	SNP	735
169	PTEN	8	158292567	158292567	T	C	mutated	SNP	735
170	PPP2R5C	1	33036131	33036131	T	C	wild type	SNP	735
171	PPP2R1A	13	38275294	38275294	T	C	wild type	SNP	735
172	PIK3CA	12	48123387	48123387	T	C	wild type	SNP	735
173	KRAS	10	153634360	153634360	T	C	mutated	SNP	735
174	FBXW7	14	73918783	73918783	T	C	wild type	SNP	735
175	CTNNB1	21	127481000	127481000	T	C	wild type	SNP	735
176	BRAF	3	156058572	156058572	T	C	mutated	SNP	735
177	ARID1A	8	80484484	80484484	T	C	wild type	SNP	735
178	ER	4	112207954	112207954	T	C	positive	SNP	735
179	PR	10	73573113	73573113	T	C	positive	SNP	735
180	P53	14	45602592	45602592	T	C	wild type	SNP	327
181	PTEN	10	90415249	90415249	T	C	mutated	SNP	327
182	PPP2R5C	22	58854879	58854879	T	C	wild type	SNP	327
183	PPP2R1A	20	84615794	84615794	T	C	wild type	SNP	327
184	PIK3CA	11	157327759	157327759	T	C	wild type	SNP	327
185	KRAS	18	146720546	146720546	T	C	wild type	SNP	327
186	FBXW7	17	122972518	122972518	T	C	mutated	SNP	327
187	CTNNB1	7	115943350	115943350	T	C	mutated	SNP	327
188	BRAF	3	54772825	54772825	T	C	wild type	SNP	327
189	ARID1A	18	151634802	151634802	T	C	wild type	SNP	327
190	ER	12	124193477	124193477	T	C	positive	SNP	327
191	PR	12	723446	723446	T	C	positive	SNP	327
192	P53	9	97575414	97575414	T	C	wild type	SNP	891
193	PTEN	7	48156231	48156231	T	C	wild type	SNP	891
194	PPP2R5C	21	137876062	137876062	T	C	wild type	SNP	891
195	PPP2R1A	22	75903095	75903095	T	C	wild type	SNP	891
196	PIK3CA	1	8689142	8689142	T	C	wild type	SNP	891
197	KRAS	20	56297789	56297789	T	C	wild type	SNP	891
198	FBXW7	10	20366858	20366858	T	C	wild type	SNP	891
199	CTNNB1	0	31259437	31259437	T	C	wild type	SNP	891
200	BRAF	22	51996668	51996668	T	C	wild type	SNP	891
201	ARID1A	6	62897868	62897868	T	C	wild type	SNP	891
202	ER	6	21574467	21574467	T	C	positive	SNP	891
203	PR	13	50699061	50699061	T	C	positive	SNP	891
204	P53	1	84493113	84493113	T	C	wild type	SNP	788
205	PTEN	13	19179470	19179470	T	C	mutated	SNP	788
206	PPP2R5C	8	98476719	98476719	T	C	wild type	SNP	788
207	PPP2R1A	17	90317653	90317653	T	C	wild type	SNP	788
208	PIK3CA	2	50620639	50620639	T	C	mutated	SNP	788
209	KRAS	13	60485604	60485604	T	C	wild type	SNP	788
210	FBXW7	16	63253729	63253729	T	C	wild type	SNP	788
211	CTNNB1	1	167171267	167171267	T	C	wild type	SNP	788
212	BRAF	3	127312876	127312876	T	C	wild type	SNP	788
213	ARID1A	22	1172607	1172607	T	C	mutated	SNP	788
214	ER	11	108235758	108235758	T	C	positive	SNP	788
215	PR	16	65750904	65750904	T	C	positive	SNP	788
216	P53	7	119378218	119378218	T	C	wild type	SNP	609
217	PTEN	22	125391726	125391726	T	C	Unk	SNP	609
218	PPP2R5C	9	22952990	22952990	T	C	Unk	SNP	609
219	PPP2R1A	18	159498183	159498183	T	C	wild type	SNP	609
220	PIK3CA	11	65726244	65726244	T	C	Unk	SNP	609
221	KRAS	10	57353633	57353633	T	C	Unk	SNP	609
222	FBXW7	2	33645289	33645289	T	C	wild type	SNP	609
223	CTNNB1	16	157348800	157348800	T	C	wild type	SNP	609
224	BRAF	0	34193426	34193426	T	C	Unk	SNP	609
225	ARID1A	11	58345018	58345018	T	C	Unk	SNP	609
226	ER	7	30677041	30677041	T	C	negative	SNP	609
227	PR	16	90281324	90281324	T	C	positive	SNP	609
228	P53	5	41602280	41602280	T	C	wild type	SNP	416
229	PTEN	20	161168355	161168355	T	C	Unk	SNP	416
230	PPP2R5C	14	20194169	20194169	T	C	Unk	SNP	416
231	PPP2R1A	13	97975558	97975558	T	C	wild type	SNP	416
232	PIK3CA	20	39603501	39603501	T	C	Unk	SNP	416
233	KRAS	17	53233231	53233231	T	C	Unk	SNP	416
234	FBXW7	20	48762708	48762708	T	C	wild type	SNP	416
235	CTNNB1	6	162011748	162011748	T	C	wild type	SNP	416
236	BRAF	5	22224918	22224918	T	C	Unk	SNP	416
237	ARID1A	9	75304117	75304117	T	C	Unk	SNP	416
238	ER	18	63034965	63034965	T	C	positive	SNP	416
239	PR	5	3823443	3823443	T	C	positive	SNP	416
240	P53	1	108142508	108142508	T	C	wild type	SNP	322
241	PTEN	21	142845861	142845861	T	C	Unk	SNP	322
242	PPP2R5C	8	98859311	98859311	T	C	Unk	SNP	322
243	PPP2R1A	9	168034777	168034777	T	C	wild type	SNP	322
244	PIK3CA	3	29383419	29383419	T	C	Unk	SNP	322
245	KRAS	9	135358297	135358297	T	C	Unk	SNP	322
246	FBXW7	21	80804938	80804938	T	C	mutated	SNP	322
247	CTNNB1	15	117837845	117837845	T	C	mutated	SNP	322
248	BRAF	16	62521889	62521889	T	C	Unk	SNP	322
249	ARID1A	7	50173347	50173347	T	C	Unk	SNP	322
250	ER	2	73565272	73565272	T	C	positive	SNP	322
251	PR	10	28085403	28085403	T	C	positive	SNP	322
252	P53	17	132958515	132958515	T	C	wild type	SNP	265
253	PTEN	22	80953267	80953267	T	C	Unk	SNP	265
254	PPP2R5C	15	11847897	11847897	T	C	Unk	SNP	265
255	PPP2R1A	4	68608028	68608028	T	C	wild type	SNP	265
256	PIK3CA	13	60949293	60949293	T	C	Unk	SNP	265
257	KRAS	3	65076167	65076167	T	C	Unk	SNP	265
258	FBXW7	9	152037180	152037180	T	C	wild type	SNP	265
259	CTNNB1	13	111511780	111511780	T	C	wild type	SNP	265
260	BRAF	17	25546489	25546489	T	C	Unk	SNP	265
261	ARID1A	20	65434462	65434462	T	C	Unk	SNP	265
262	ER	8	127320385	127320385	T	C	positive	SNP	265
263	PR	0	128167596	128167596	T	C	positive	SNP	265
264	P53	5	118383921	118383921	T	C	wild type	SNP	20
265	PTEN	17	144418099	144418099	T	C	Unk	SNP	20
266	PPP2R5C	11	37062503	37062503	T	C	Unk	SNP	20
267	PPP2R1A	19	122376244	122376244	T	C	wild type	SNP	20
268	PIK3CA	11	15175478	15175478	T	C	Unk	SNP	20
269	KRAS	8	100020772	100020772	T	C	Unk	SNP	20
270	FBXW7	10	110775954	110775954	T	C	wild type	SNP	20
271	CTNNB1	2	166962205	166962205	T	C	mutated	SNP	20
272	BRAF	4	1684448	1684448	T	C	Unk	SNP	20
273	ARID1A	13	150230611	150230611	T	C	Unk	SNP	20
274	ER	12	93279489	93279489	T	C	positive	SNP	20
275	PR	21	28816938	28816938	T	C	positive	SNP	20
276	P53	12	111413256	111413256	T	C	wild type	SNP	269
277	PTEN	0	54762970	54762970	T	C	Unk	SNP	269
278	PPP2R5C	16	1721636	1721636	T	C	Unk	SNP	269
279	PPP2R1A	12	111533722	111533722	T	C	Unk	SNP	269
280	PIK3CA	7	12194344	12194344	T	C	Unk	SNP	269
281	KRAS	14	154504642	154504642	T	C	Unk	SNP	269
282	FBXW7	16	33503161	33503161	T	C	Unk	SNP	269
283	CTNNB1	13	80666873	80666873	T	C	wild type	SNP	269
284	BRAF	18	51904508	51904508	T	C	Unk	SNP	269
285	ARID1A	14	46390345	46390345	T	C	Unk	SNP	269
286	ER	10	146777495	146777495	T	C	positive	SNP	269
287	PR	7	22495784	22495784	T	C	positive	SNP	269
288	P53	0	126916431	126916431	T	C	wild type	SNP	608
289	PTEN	15	4916494	4916494	T	C	Unk	SNP	608
290	PPP2R5C	1	204116	204116	T	C	Unk	SNP	608
291	PPP2R1A	20	161338991	161338991	T	C	wild type	SNP	608
292	PIK3CA	18	62115251	62115251	T	C	Unk	SNP	608
293	KRAS	14	23739913	23739913	T	C	Unk	SNP	608
294	FBXW7	17	121400763	121400763	T	C	wild type	SNP	608
295	CTNNB1	20	146853076	146853076	T	C	mutated	SNP	608
296	BRAF	20	21379246	21379246	T	C	Unk	SNP	608
297	ARID1A	2	137541823	137541823	T	C	Unk	SNP	608
298	ER	22	56108117	56108117	T	C	negative	SNP	608
299	PR	20	148866108	148866108	T	C	positive	SNP	608
300	P53	7	78575471	78575471	T	C	wild type	SNP	74
301	PTEN	0	22577147	22577147	T	C	Unk	SNP	74
302	PPP2R5C	15	40701910	40701910	T	C	Unk	SNP	74
303	PPP2R1A	20	61981335	61981335	T	C	wild type	SNP	74
304	PIK3CA	17	155348317	155348317	T	C	Unk	SNP	74
305	KRAS	2	52914273	52914273	T	C	Unk	SNP	74
306	FBXW7	14	45756486	45756486	T	C	wild type	SNP	74
307	CTNNB1	19	161072695	161072695	T	C	mutated	SNP	74
308	BRAF	14	10199759	10199759	T	C	Unk	SNP	74
309	ARID1A	10	18245883	18245883	T	C	Unk	SNP	74
310	ER	10	29721553	29721553	T	C	positive	SNP	74
311	PR	1	64014317	64014317	T	C	positive	SNP	74
312	P53	3	37884635	37884635	T	C	mutated	SNP	426
313	PTEN	14	145406346	145406346	T	C	Unk	SNP	426
314	PPP2R5C	21	101436864	101436864	T	C	Unk	SNP	426
315	PPP2R1A	22	123601815	123601815	T	C	wild type	SNP	426
316	PIK3CA	7	115046983	115046983	T	C	Unk	SNP	426
317	KRAS	7	61764383	61764383	T	C	Unk	SNP	426
318	FBXW7	15	140100447	140100447	T	C	wild type	SNP	426
319	CTNNB1	21	20826304	20826304	T	C	mutated	SNP	426
320	BRAF	3	168409583	168409583	T	C	Unk	SNP	426
321	ARID1A	17	108414247	108414247	T	C	Unk	SNP	426
322	ER	14	99185534	99185534	T	C	positive	SNP	426
323	PR	16	125851678	125851678	T	C	positive	SNP	426
324	P53	16	15026226	15026226	T	C	wild type	SNP	217
325	PTEN	5	163972175	163972175	T	C	Unk	SNP	217
326	PPP2R5C	18	153180234	153180234	T	C	Unk	SNP	217
327	PPP2R1A	19	21105121	21105121	T	C	wild type	SNP	217
328	PIK3CA	16	161716664	161716664	T	C	Unk	SNP	217
329	KRAS	17	148530141	148530141	T	C	Unk	SNP	217
330	FBXW7	21	4817410	4817410	T	C	wild type	SNP	217
331	CTNNB1	9	42864139	42864139	T	C	mutated	SNP	217
332	BRAF	20	99885082	99885082	T	C	Unk	SNP	217
333	ARID1A	13	150948680	150948680	T	C	Unk	SNP	217
334	ER	7	141749165	141749165	T	C	positive	SNP	217
335	PR	15	12820991	12820991	T	C	positive	SNP	217
336	P53	20	141163343	141163343	T	C	wild type	SNP	399
337	PTEN	16	25304009	25304009	T	C	Unk	SNP	399
338	PPP2R5C	2	14565636	14565636	T	C	Unk	SNP	399
339	PPP2R1A	9	78368295	78368295	T	C	wild type	SNP	399
340	PIK3CA	22	58014025	58014025	T	C	Unk	SNP	399
341	KRAS	15	61263297	61263297	T	C	Unk	SNP	399
342	FBXW7	2	83440438	83440438	T	C	wild type	SNP	399
343	CTNNB1	14	57652491	57652491	T	C	wild type	SNP	399
344	BRAF	8	44643538	44643538	T	C	Unk	SNP	399
345	ARID1A	12	162332351	162332351	T	C	Unk	SNP	399
346	ER	5	87922874	87922874	T	C	positive	SNP	399
347	PR	7	163957541	163957541	T	C	negative	SNP	399
348	P53	15	135705779	135705779	T	C	wild type	SNP	407
349	PTEN	10	47139948	47139948	T	C	Unk	SNP	407
350	PPP2R5C	19	73627602	73627602	T	C	Unk	SNP	407
351	PPP2R1A	2	131187481	131187481	T	C	wild type	SNP	407
352	PIK3CA	11	34596137	34596137	T	C	Unk	SNP	407
353	KRAS	11	118912741	118912741	T	C	Unk	SNP	407
354	FBXW7	13	155506902	155506902	T	C	wild type	SNP	407
355	CTNNB1	9	97670034	97670034	T	C	wild type	SNP	407
356	BRAF	13	161384633	161384633	T	C	Unk	SNP	407
357	ARID1A	9	90079267	90079267	T	C	Unk	SNP	407
358	ER	22	64115043	64115043	T	C	positive	SNP	407
359	PR	16	120461264	120461264	T	C	positive	SNP	407
360	P53	2	74266518	74266518	T	C	wild type	SNP	65
361	PTEN	19	134010538	134010538	T	C	Unk	SNP	65
362	PPP2R5C	19	86904174	86904174	T	C	Unk	SNP	65
363	PPP2R1A	7	87380084	87380084	T	C	mutated	SNP	65
364	PIK3CA	12	28946300	28946300	T	C	Unk	SNP	65
365	KRAS	9	149428635	149428635	T	C	Unk	SNP	65
366	FBXW7	12	67349674	67349674	T	C	wild type	SNP	65
367	CTNNB1	0	18926962	18926962	T	C	Unk	SNP	65
368	BRAF	2	125193107	125193107	T	C	Unk	SNP	65
369	ARID1A	15	94995779	94995779	T	C	Unk	SNP	65
370	ER	20	79456244	79456244	T	C	positive	SNP	65
371	PR	22	85891312	85891312	T	C	positive	SNP	65
372	P53	20	72569220	72569220	T	C	wild type	SNP	57
373	PTEN	20	15694389	15694389	T	C	wild type	SNP	57
374	PPP2R5C	22	30164991	30164991	T	C	wild type	SNP	57
375	PPP2R1A	12	77216689	77216689	T	C	wild type	SNP	57
376	PIK3CA	5	154030816	154030816	T	C	wild type	SNP	57
377	KRAS	13	51088168	51088168	T	C	wild type	SNP	57
378	FBXW7	4	45868459	45868459	T	C	wild type	SNP	57
379	CTNNB1	0	80105646	80105646	T	C	wild type	SNP	57
380	BRAF	19	75605998	75605998	T	C	wild type	SNP	57
381	ARID1A	21	88484923	88484923	T	C	wild type	SNP	57
382	ER	11	95541681	95541681	T	C	positive	SNP	57
383	PR	2	128443005	128443005	T	C	negative	SNP	57
384	P53	9	51507296	51507296	T	C	wild type	SNP	896
385	PTEN	5	144551247	144551247	T	C	Unk	SNP	896
386	PPP2R5C	3	15877977	15877977	T	C	Unk	SNP	896
387	PPP2R1A	3	81781402	81781402	T	C	wild type	SNP	896
388	PIK3CA	11	67825803	67825803	T	C	Unk	SNP	896
389	KRAS	3	61398369	61398369	T	C	Unk	SNP	896
390	FBXW7	12	92811677	92811677	T	C	wild type	SNP	896
391	CTNNB1	4	93222202	93222202	T	C	wild type	SNP	896
392	BRAF	7	42030160	42030160	T	C	Unk	SNP	896
393	ARID1A	6	87600269	87600269	T	C	Unk	SNP	896
394	ER	5	108089679	108089679	T	C	positive	SNP	896
395	PR	0	80044239	80044239	T	C	positive	SNP	896
396	P53	7	13724595	13724595	T	C	wild type	SNP	3
397	PTEN	16	146524199	146524199	T	C	Unk	SNP	3
398	PPP2R5C	5	159869165	159869165	T	C	Unk	SNP	3
399	PPP2R1A	2	98403086	98403086	T	C	wild type	SNP	3
400	PIK3CA	20	60548616	60548616	T	C	Unk	SNP	3
401	KRAS	7	168389322	168389322	T	C	Unk	SNP	3
402	FBXW7	11	141551146	141551146	T	C	wild type	SNP	3
403	CTNNB1	3	48716425	48716425	T	C	mutated	SNP	3
404	BRAF	7	58862067	58862067	T	C	Unk	SNP	3
405	ARID1A	13	43037629	43037629	T	C	Unk	SNP	3
406	ER	17	44319942	44319942	T	C	positive	SNP	3
407	PR	3	169747377	169747377	T	C	positive	SNP	3
408	P53	13	105127654	105127654	T	C	wild type	SNP	2
409	PTEN	18	78584047	78584047	T	C	Unk	SNP	2
410	PPP2R5C	16	60379341	60379341	T	C	Unk	SNP	2
411	PPP2R1A	2	122958139	122958139	T	C	wild type	SNP	2
412	PIK3CA	1	161994302	161994302	T	C	Unk	SNP	2
413	KRAS	6	32091380	32091380	T	C	Unk	SNP	2
414	FBXW7	17	110096519	110096519	T	C	wild type	SNP	2
415	CTNNB1	10	150390282	150390282	T	C	wild type	SNP	2
416	BRAF	12	106750402	106750402	T	C	Unk	SNP	2
417	ARID1A	17	140000279	140000279	T	C	Unk	SNP	2
418	ER	20	102060556	102060556	T	C	negative	SNP	2
419	PR	14	70049368	70049368	T	C	positive	SNP	2
420	P53	9	116630919	116630919	T	C	wild type	SNP	343
421	PTEN	22	58002211	58002211	T	C	Unk	SNP	343
422	PPP2R5C	18	128645398	128645398	T	C	Unk	SNP	343
423	PPP2R1A	12	56057886	56057886	T	C	Unk	SNP	343
424	PIK3CA	15	131255057	131255057	T	C	Unk	SNP	343
425	KRAS	12	130956394	130956394	T	C	wild type	SNP	343
426	FBXW7	20	109640855	109640855	T	C	Unk	SNP	343
427	CTNNB1	4	53000544	53000544	T	C	mutated	SNP	343
428	BRAF	9	140733368	140733368	T	C	Unk	SNP	343
429	ARID1A	9	22279902	22279902	T	C	Unk	SNP	343
430	ER	20	166301728	166301728	T	C	Unk	SNP	343
431	PR	18	117330366	117330366	T	C	positive	SNP	343
432	P53	10	113083492	113083492	T	C	wild type	SNP	199
433	PTEN	16	102533662	102533662	T	C	Unk	SNP	199
434	PPP2R5C	8	55515696	55515696	T	C	Unk	SNP	199
435	PPP2R1A	18	18001901	18001901	T	C	wild type	SNP	199
436	PIK3CA	10	84399399	84399399	T	C	Unk	SNP	199
437	KRAS	7	110232767	110232767	T	C	Unk	SNP	199
438	FBXW7	3	139884710	139884710	T	C	wild type	SNP	199
439	CTNNB1	6	90688480	90688480	T	C	wild type	SNP	199
440	BRAF	20	155844872	155844872	T	C	Unk	SNP	199
441	ARID1A	13	42428249	42428249	T	C	Unk	SNP	199
442	ER	7	135424240	135424240	T	C	positive	SNP	199
443	PR	20	107444841	107444841	T	C	positive	SNP	199
444	P53	20	160806071	160806071	T	C	wild type	SNP	478
445	PTEN	3	70954014	70954014	T	C	mutated	SNP	478
446	PPP2R5C	22	17643818	17643818	T	C	wild type	SNP	478
447	PPP2R1A	21	122196197	122196197	T	C	wild type	SNP	478
448	PIK3CA	8	102784156	102784156	T	C	wild type	SNP	478
449	KRAS	1	43912806	43912806	T	C	wild type	SNP	478
450	FBXW7	7	3603055	3603055	T	C	wild type	SNP	478
451	CTNNB1	19	2908277	2908277	T	C	mutated	SNP	478
452	BRAF	13	48884386	48884386	T	C	wild type	SNP	478
453	ARID1A	18	152460768	152460768	T	C	mutated	SNP	478
454	ER	16	143700670	143700670	T	C	positive	SNP	478
455	PR	11	118546285	118546285	T	C	positive	SNP	478
456	P53	17	120808733	120808733	T	C	wild type	SNP	375
457	PTEN	8	18469164	18469164	T	C	Unk	SNP	375
458	PPP2R5C	18	103332713	103332713	T	C	Unk	SNP	375
459	PPP2R1A	1	44259211	44259211	T	C	wild type	SNP	375
460	PIK3CA	1	123902429	123902429	T	C	Unk	SNP	375
461	KRAS	0	19075289	19075289	T	C	Unk	SNP	375
462	FBXW7	13	120925377	120925377	T	C	wild type	SNP	375
463	CTNNB1	11	117949751	117949751	T	C	wild type	SNP	375
464	BRAF	0	8146595	8146595	T	C	Unk	SNP	375
465	ARID1A	19	154695362	154695362	T	C	Unk	SNP	375
466	ER	0	158783359	158783359	T	C	Unk	SNP	375
467	PR	18	141480505	141480505	T	C	positive	SNP	375
468	P53	19	43592585	43592585	T	C	wild type	SNP	75
469	PTEN	10	45317997	45317997	T	C	wild type	SNP	75
470	PPP2R5C	6	73268455	73268455	T	C	wild type	SNP	75
471	PPP2R1A	5	24901465	24901465	T	C	wild type	SNP	75
472	PIK3CA	21	83827220	83827220	T	C	wild type	SNP	75
473	KRAS	13	165679470	165679470	T	C	wild type	SNP	75
474	FBXW7	15	12102641	12102641	T	C	wild type	SNP	75
475	CTNNB1	22	104379552	104379552	T	C	wild type	SNP	75
476	BRAF	11	133932716	133932716	T	C	wild type	SNP	75
477	ARID1A	20	142929032	142929032	T	C	wild type	SNP	75
478	ER	18	79046433	79046433	T	C	positive	SNP	75
479	PR	17	145780067	145780067	T	C	positive	SNP	75
480	P53	10	41220973	41220973	T	C	wild type	SNP	82
481	PTEN	0	104734695	104734695	T	C	mutated	SNP	82
482	PPP2R5C	19	167192703	167192703	T	C	wild type	SNP	82
483	PPP2R1A	18	150824726	150824726	T	C	wild type	SNP	82
484	PIK3CA	2	88744293	88744293	T	C	wild type	SNP	82
485	KRAS	1	4697143	4697143	T	C	wild type	SNP	82
486	FBXW7	19	96442485	96442485	T	C	wild type	SNP	82
487	CTNNB1	12	40620174	40620174	T	C	mutated	SNP	82
488	BRAF	4	168214824	168214824	T	C	wild type	SNP	82
489	ARID1A	22	162268119	162268119	T	C	wild type	SNP	82
490	ER	20	168779333	168779333	T	C	positive	SNP	82
491	PR	6	103536320	103536320	T	C	positive	SNP	82
492	P53	12	2998976	2998976	T	C	wild type	SNP	590
493	PTEN	22	28268399	28268399	T	C	mutated	SNP	590
494	PPP2R5C	3	77932822	77932822	T	C	wild type	SNP	590
495	PPP2R1A	14	108592047	108592047	T	C	wild type	SNP	590
496	PIK3CA	7	152917600	152917600	T	C	wild type	SNP	590
497	KRAS	17	6948685	6948685	T	C	mutated	SNP	590
498	FBXW7	3	142428375	142428375	T	C	wild type	SNP	590
499	CTNNB1	15	14069819	14069819	T	C	wild type	SNP	590
500	BRAF	18	142113379	142113379	T	C	wild type	SNP	590
501	ARID1A	4	93191289	93191289	T	C	wild type	SNP	590
502	ER	11	151730227	151730227	T	C	positive	SNP	590
503	PR	2	78393574	78393574	T	C	positive	SNP	590
504	P53	17	39393452	39393452	T	C	wild type	SNP	779
505	PTEN	18	145914184	145914184	T	C	mutated	SNP	779
506	PPP2R5C	14	19307952	19307952	T	C	wild type	SNP	779
507	PPP2R1A	17	23628867	23628867	T	C	wild type	SNP	779
508	PIK3CA	19	164727121	164727121	T	C	wild type	SNP	779
509	KRAS	5	161151626	161151626	T	C	wild type	SNP	779
510	FBXW7	13	107258310	107258310	T	C	wild type	SNP	779
511	CTNNB1	8	10521555	10521555	T	C	mutated	SNP	779
512	BRAF	19	65787551	65787551	T	C	wild type	SNP	779
513	ARID1A	12	12845603	12845603	T	C	mutated	SNP	779
514	ER	7	26438836	26438836	T	C	positive	SNP	779
515	PR	3	129170914	129170914	T	C	positive	SNP	779
516	P53	3	70834073	70834073	T	C	wild type	SNP	54
517	PTEN	18	56730336	56730336	T	C	mutated	SNP	54
518	PPP2R5C	6	36127650	36127650	T	C	wild type	SNP	54
519	PPP2R1A	3	47118354	47118354	T	C	wild type	SNP	54
520	PIK3CA	1	120915585	120915585	T	C	mutated	SNP	54
521	KRAS	12	65890016	65890016	T	C	wild type	SNP	54
522	FBXW7	17	22377204	22377204	T	C	wild type	SNP	54
523	CTNNB1	8	148599264	148599264	T	C	mutated	SNP	54
524	BRAF	5	46524351	46524351	T	C	wild type	SNP	54
525	ARID1A	19	78816148	78816148	T	C	wild type	SNP	54
526	ER	19	24398826	24398826	T	C	positive	SNP	54
527	PR	18	7222819	7222819	T	C	positive	SNP	54
528	P53	3	62912349	62912349	T	C	wild type	SNP	615
529	PTEN	13	43109156	43109156	T	C	wild type	SNP	615
530	PPP2R5C	11	12810516	12810516	T	C	wild type	SNP	615
531	PPP2R1A	15	167082589	167082589	T	C	wild type	SNP	615
532	PIK3CA	9	80288244	80288244	T	C	wild type	SNP	615
533	KRAS	10	59397747	59397747	T	C	mutated	SNP	615
534	FBXW7	2	104390095	104390095	T	C	wild type	SNP	615
535	CTNNB1	5	145371606	145371606	T	C	wild type	SNP	615
536	BRAF	19	76557227	76557227	T	C	wild type	SNP	615
537	ARID1A	13	48405099	48405099	T	C	wild type	SNP	615
538	ER	22	103964843	103964843	T	C	positive	SNP	615
539	PR	22	86159900	86159900	T	C	positive	SNP	615
540	P53	22	61385325	61385325	T	C	wild type	SNP	571
541	PTEN	1	16294895	16294895	T	C	mutated	SNP	571
542	PPP2R5C	20	150476773	150476773	T	C	wild type	SNP	571
543	PPP2R1A	3	153576734	153576734	T	C	wild type	SNP	571
544	PIK3CA	8	56850157	56850157	T	C	mutated	SNP	571
545	KRAS	11	76375976	76375976	T	C	wild type	SNP	571
546	FBXW7	16	152726633	152726633	T	C	wild type	SNP	571
547	CTNNB1	2	121198001	121198001	T	C	wild type	SNP	571
548	BRAF	3	99014134	99014134	T	C	wild type	SNP	571
549	ARID1A	21	93807050	93807050	T	C	wild type	SNP	571
550	ER	2	86165667	86165667	T	C	Unk	SNP	571
551	PR	6	49325958	49325958	T	C	Unk	SNP	571
552	P53	7	143616005	143616005	T	C	wild type	SNP	114
553	PTEN	22	67350167	67350167	T	C	mutated	SNP	114
554	PPP2R5C	9	104149844	104149844	T	C	wild type	SNP	114
555	PPP2R1A	4	117965328	117965328	T	C	wild type	SNP	114
556	PIK3CA	13	57355068	57355068	T	C	mutated	SNP	114
557	KRAS	15	6725285	6725285	T	C	wild type	SNP	114
558	FBXW7	6	67157894	67157894	T	C	wild type	SNP	114
559	CTNNB1	0	111325903	111325903	T	C	mutated	SNP	114
560	BRAF	21	116235099	116235099	T	C	wild type	SNP	114
561	ARID1A	2	61640904	61640904	T	C	mutated	SNP	114
562	ER	10	150349310	150349310	T	C	positive	SNP	114
563	PR	12	86290031	86290031	T	C	positive	SNP	114
564	P53	18	93114501	93114501	T	C	wild type	SNP	285
565	PTEN	9	77774398	77774398	T	C	mutated	SNP	285
566	PPP2R5C	16	167337590	167337590	T	C	wild type	SNP	285
567	PPP2R1A	22	166543302	166543302	T	C	wild type	SNP	285
568	PIK3CA	16	144006396	144006396	T	C	wild type	SNP	285
569	KRAS	22	138011516	138011516	T	C	wild type	SNP	285
570	FBXW7	9	150680078	150680078	T	C	wild type	SNP	285
571	CTNNB1	14	107494711	107494711	T	C	wild type	SNP	285
572	BRAF	17	30465113	30465113	T	C	wild type	SNP	285
573	ARID1A	12	74401828	74401828	T	C	wild type	SNP	285
574	ER	14	151670439	151670439	T	C	positive	SNP	285
575	PR	19	157956096	157956096	T	C	positive	SNP	285
576	P53	6	53761005	53761005	T	C	wild type	SNP	180
577	PTEN	3	102622540	102622540	T	C	Unk	SNP	180
578	PPP2R5C	5	138388981	138388981	T	C	Unk	SNP	180
579	PPP2R1A	19	134522200	134522200	T	C	Unk	SNP	180
580	PIK3CA	2	76663052	76663052	T	C	Unk	SNP	180
581	KRAS	17	101277159	101277159	T	C	Unk	SNP	180
582	FBXW7	14	48474898	48474898	T	C	Unk	SNP	180
583	CTNNB1	17	50798921	50798921	T	C	wild type	SNP	180
584	BRAF	1	140031896	140031896	T	C	Unk	SNP	180
585	ARID1A	20	115824115	115824115	T	C	Unk	SNP	180
586	ER	3	91193197	91193197	T	C	Unk	SNP	180
587	PR	20	92725073	92725073	T	C	Unk	SNP	180
588	P53	5	152043019	152043019	T	C	wild type	SNP	163
589	PTEN	9	66505675	66505675	T	C	mutated	SNP	163
590	PPP2R5C	21	42523641	42523641	T	C	wild type	SNP	163
591	PPP2R1A	3	81191057	81191057	T	C	wild type	SNP	163
592	PIK3CA	6	82113606	82113606	T	C	mutated	SNP	163
593	KRAS	3	90472084	90472084	T	C	wild type	SNP	163
594	FBXW7	1	52996474	52996474	T	C	wild type	SNP	163
595	CTNNB1	12	72328313	72328313	T	C	mutated	SNP	163
596	BRAF	16	93547270	93547270	T	C	mutated	SNP	163
597	ARID1A	3	67012550	67012550	T	C	wild type	SNP	163
598	ER	20	161230671	161230671	T	C	positive	SNP	163
599	PR	17	14608697	14608697	T	C	negative	SNP	163
600	P53	20	69482734	69482734	T	C	wild type	SNP	722
601	PTEN	4	69740310	69740310	T	C	wild type	SNP	722
602	PPP2R5C	19	142017928	142017928	T	C	wild type	SNP	722
603	PPP2R1A	0	151314469	151314469	T	C	wild type	SNP	722
604	PIK3CA	10	58492955	58492955	T	C	mutated	SNP	722
605	KRAS	12	85255604	85255604	T	C	wild type	SNP	722
606	FBXW7	13	14257150	14257150	T	C	wild type	SNP	722
607	CTNNB1	1	73405706	73405706	T	C	wild type	SNP	722
608	BRAF	10	75880133	75880133	T	C	wild type	SNP	722
609	ARID1A	16	108960164	108960164	T	C	mutated	SNP	722
610	ER	21	59627185	59627185	T	C	positive	SNP	722
611	PR	22	143411031	143411031	T	C	positive	SNP	722
612	P53	12	72916933	72916933	T	C	wild type	SNP	341
613	PTEN	2	148680920	148680920	T	C	mutated	SNP	341
614	PPP2R5C	16	61292924	61292924	T	C	wild type	SNP	341
615	PPP2R1A	21	29388996	29388996	T	C	wild type	SNP	341
616	PIK3CA	0	3945686	3945686	T	C	mutated	SNP	341
617	KRAS	4	26019874	26019874	T	C	wild type	SNP	341
618	FBXW7	17	155150994	155150994	T	C	wild type	SNP	341
619	CTNNB1	15	102356116	102356116	T	C	wild type	SNP	341
620	BRAF	19	153481299	153481299	T	C	wild type	SNP	341
621	ARID1A	1	139061192	139061192	T	C	wild type	SNP	341
622	ER	0	139300836	139300836	T	C	positive	SNP	341
623	PR	9	83484309	83484309	T	C	positive	SNP	341
624	P53	5	93194500	93194500	T	C	wild type	SNP	51
625	PTEN	7	105428106	105428106	T	C	wild type	SNP	51
626	PPP2R5C	21	38768218	38768218	T	C	wild type	SNP	51
627	PPP2R1A	1	153215193	153215193	T	C	wild type	SNP	51
628	PIK3CA	21	14282292	14282292	T	C	wild type	SNP	51
629	KRAS	15	36779140	36779140	T	C	wild type	SNP	51
630	FBXW7	10	148786983	148786983	T	C	wild type	SNP	51
631	CTNNB1	11	113530347	113530347	T	C	wild type	SNP	51
632	BRAF	6	44243342	44243342	T	C	wild type	SNP	51
633	ARID1A	10	55283188	55283188	T	C	wild type	SNP	51
634	ER	0	150972058	150972058	T	C	positive	SNP	51
635	PR	22	61089119	61089119	T	C	positive	SNP	51
636	P53	2	84515274	84515274	T	C	wild type	SNP	200
637	PTEN	6	51377943	51377943	T	C	mutated	SNP	200
638	PPP2R5C	6	109138437	109138437	T	C	wild type	SNP	200
639	PPP2R1A	5	44862193	44862193	T	C	wild type	SNP	200
640	PIK3CA	14	55311254	55311254	T	C	mutated	SNP	200
641	KRAS	4	154364016	154364016	T	C	wild type	SNP	200
642	FBXW7	22	94566538	94566538	T	C	wild type	SNP	200
643	CTNNB1	10	119329054	119329054	T	C	mutated	SNP	200
644	BRAF	13	38408868	38408868	T	C	wild type	SNP	200
645	ARID1A	16	62050462	62050462	T	C	wild type	SNP	200
646	ER	21	79223565	79223565	T	C	positive	SNP	200
647	PR	7	94096980	94096980	T	C	positive	SNP	200
648	P53	12	24643004	24643004	T	C	wild type	SNP	669
649	PTEN	14	2429462	2429462	T	C	mutated	SNP	669
650	PPP2R5C	22	95728197	95728197	T	C	wild type	SNP	669
651	PPP2R1A	12	169196259	169196259	T	C	wild type	SNP	669
652	PIK3CA	19	106277821	106277821	T	C	mutated	SNP	669
653	KRAS	22	23301339	23301339	T	C	wild type	SNP	669
654	FBXW7	12	121482811	121482811	T	C	wild type	SNP	669
655	CTNNB1	5	18440794	18440794	T	C	wild type	SNP	669
656	BRAF	2	24020002	24020002	T	C	wild type	SNP	669
657	ARID1A	11	6435099	6435099	T	C	wild type	SNP	669
658	ER	10	50331245	50331245	T	C	positive	SNP	669
659	PR	16	96346327	96346327	T	C	positive	SNP	669
660	P53	5	153577021	153577021	T	C	wild type	SNP	463
661	PTEN	20	13043990	13043990	T	C	mutated	SNP	463
662	PPP2R5C	8	70543058	70543058	T	C	wild type	SNP	463
663	PPP2R1A	1	19703950	19703950	T	C	wild type	SNP	463
664	PIK3CA	12	69692091	69692091	T	C	wild type	SNP	463
665	KRAS	5	78614712	78614712	T	C	wild type	SNP	463
666	FBXW7	6	122093250	122093250	T	C	wild type	SNP	463
667	CTNNB1	5	132907533	132907533	T	C	wild type	SNP	463
668	BRAF	19	29300320	29300320	T	C	wild type	SNP	463
669	ARID1A	19	112081163	112081163	T	C	wild type	SNP	463
670	ER	21	5058339	5058339	T	C	positive	SNP	463
671	PR	0	39032135	39032135	T	C	positive	SNP	463
672	P53	11	90196235	90196235	T	C	wild type	SNP	424
673	PTEN	16	18308222	18308222	T	C	mutated	SNP	424
674	PPP2R5C	18	128828258	128828258	T	C	wild type	SNP	424
675	PPP2R1A	1	42159688	42159688	T	C	wild type	SNP	424
676	PIK3CA	13	117950444	117950444	T	C	wild type	SNP	424
677	KRAS	7	63616303	63616303	T	C	wild type	SNP	424
678	FBXW7	5	107454984	107454984	T	C	wild type	SNP	424
679	CTNNB1	22	62399137	62399137	T	C	mutated	SNP	424
680	BRAF	13	74814629	74814629	T	C	wild type	SNP	424
681	ARID1A	3	98128020	98128020	T	C	mutated	SNP	424
682	ER	1	60762058	60762058	T	C	positive	SNP	424
683	PR	17	39790328	39790328	T	C	negative	SNP	424
684	P53	14	5435163	5435163	T	C	wild type	SNP	524
685	PTEN	7	48298141	48298141	T	C	wild type	SNP	524
686	PPP2R5C	22	49842206	49842206	T	C	wild type	SNP	524
687	PPP2R1A	9	8677732	8677732	T	C	wild type	SNP	524
688	PIK3CA	12	53723742	53723742	T	C	wild type	SNP	524
689	KRAS	16	131064605	131064605	T	C	mutated	SNP	524
690	FBXW7	8	28104931	28104931	T	C	wild type	SNP	524
691	CTNNB1	22	117443006	117443006	T	C	wild type	SNP	524
692	BRAF	17	152670585	152670585	T	C	wild type	SNP	524
693	ARID1A	21	87077379	87077379	T	C	wild type	SNP	524
694	ER	1	92295372	92295372	T	C	positive	SNP	524
695	PR	20	79869572	79869572	T	C	positive	SNP	524
696	P53	2	6718669	6718669	T	C	wild type	SNP	807
697	PTEN	13	97323426	97323426	T	C	wild type	SNP	807
698	PPP2R5C	4	75374950	75374950	T	C	wild type	SNP	807
699	PPP2R1A	4	85765424	85765424	T	C	wild type	SNP	807
700	PIK3CA	2	33477108	33477108	T	C	wild type	SNP	807
701	KRAS	7	55512152	55512152	T	C	wild type	SNP	807
702	FBXW7	10	117702126	117702126	T	C	wild type	SNP	807
703	CTNNB1	10	43112405	43112405	T	C	wild type	SNP	807
704	BRAF	21	27207458	27207458	T	C	wild type	SNP	807
705	ARID1A	5	72493918	72493918	T	C	mutated	SNP	807
706	ER	1	141933884	141933884	T	C	positive	SNP	807
707	PR	5	121940862	121940862	T	C	positive	SNP	807
708	P53	6	15893206	15893206	T	C	wild type	SNP	852
709	PTEN	12	78780591	78780591	T	C	mutated	SNP	852
710	PPP2R5C	16	93699676	93699676	T	C	wild type	SNP	852
711	PPP2R1A	4	57650493	57650493	T	C	wild type	SNP	852
712	PIK3CA	3	124538309	124538309	T	C	wild type	SNP	852
713	KRAS	1	72416777	72416777	T	C	wild type	SNP	852
714	FBXW7	12	87616548	87616548	T	C	wild type	SNP	852
715	CTNNB1	6	46315840	46315840	T	C	wild type	SNP	852
716	BRAF	15	13999488	13999488	T	C	wild type	SNP	852
717	ARID1A	4	669569	669569	T	C	wild type	SNP	852
718	ER	8	132965306	132965306	T	C	positive	SNP	852
719	PR	20	74290828	74290828	T	C	positive	SNP	852
720	P53	14	158502870	158502870	T	C	wild type	SNP	604
721	PTEN	11	88087277	88087277	T	C	mutated	SNP	604
722	PPP2R5C	10	144754604	144754604	T	C	wild type	SNP	604
723	PPP2R1A	15	122635481	122635481	T	C	wild type	SNP	604
724	PIK3CA	5	5037794	5037794	T	C	wild type	SNP	604
725	KRAS	7	168197154	168197154	T	C	wild type	SNP	604
726	FBXW7	22	52024479	52024479	T	C	wild type	SNP	604
727	CTNNB1	8	56066001	56066001	T	C	wild type	SNP	604
728	BRAF	8	98103674	98103674	T	C	wild type	SNP	604
729	ARID1A	2	152165323	152165323	T	C	mutated	SNP	604
730	ER	12	58316787	58316787	T	C	positive	SNP	604
731	PR	0	72814760	72814760	T	C	negative	SNP	604
732	P53	6	166643971	166643971	T	C	wild type	SNP	219
733	PTEN	0	75543899	75543899	T	C	mutated	SNP	219
734	PPP2R5C	11	26009781	26009781	T	C	wild type	SNP	219
735	PPP2R1A	11	24458156	24458156	T	C	wild type	SNP	219
736	PIK3CA	12	59425680	59425680	T	C	mutated	SNP	219
737	KRAS	22	165355983	165355983	T	C	wild type	SNP	219
738	FBXW7	2	62900885	62900885	T	C	wild type	SNP	219
739	CTNNB1	7	74663121	74663121	T	C	mutated	SNP	219
740	BRAF	16	74037957	74037957	T	C	wild type	SNP	219
741	ARID1A	16	84795559	84795559	T	C	wild type	SNP	219
742	ER	4	150873961	150873961	T	C	positive	SNP	219
743	PR	8	134065699	134065699	T	C	positive	SNP	219
744	P53	13	137704351	137704351	T	C	wild type	SNP	508
745	PTEN	21	127898671	127898671	T	C	wild type	SNP	508
746	PPP2R5C	1	144397066	144397066	T	C	wild type	SNP	508
747	PPP2R1A	17	160349948	160349948	T	C	wild type	SNP	508
748	PIK3CA	1	15165901	15165901	T	C	mutated	SNP	508
749	KRAS	11	30778656	30778656	T	C	wild type	SNP	508
750	FBXW7	20	158909134	158909134	T	C	wild type	SNP	508
751	CTNNB1	20	50575923	50575923	T	C	mutated	SNP	508
752	BRAF	14	96175675	96175675	T	C	wild type	SNP	508
753	ARID1A	1	147089978	147089978	T	C	wild type	SNP	508
754	ER	10	16015044	16015044	T	C	positive	SNP	508
755	PR	9	48121789	48121789	T	C	negative	SNP	508
756	P53	0	156448952	156448952	T	C	wild type	SNP	391
757	PTEN	18	29562533	29562533	T	C	mutated	SNP	391
758	PPP2R5C	22	34363230	34363230	T	C	wild type	SNP	391
759	PPP2R1A	17	28218815	28218815	T	C	wild type	SNP	391
760	PIK3CA	16	166383615	166383615	T	C	mutated	SNP	391
761	KRAS	22	126721329	126721329	T	C	wild type	SNP	391
762	FBXW7	3	152457473	152457473	T	C	wild type	SNP	391
763	CTNNB1	9	57958040	57958040	T	C	wild type	SNP	391
764	BRAF	13	168965922	168965922	T	C	wild type	SNP	391
765	ARID1A	18	150641310	150641310	T	C	mutated	SNP	391
766	ER	21	26911491	26911491	T	C	positive	SNP	391
767	PR	19	39985477	39985477	T	C	positive	SNP	391
768	P53	10	137024037	137024037	T	C	wild type	SNP	469
769	PTEN	2	87924060	87924060	T	C	mutated	SNP	469
770	PPP2R5C	20	65746494	65746494	T	C	wild type	SNP	469
771	PPP2R1A	14	90968200	90968200	T	C	wild type	SNP	469
772	PIK3CA	9	15182271	15182271	T	C	wild type	SNP	469
773	KRAS	18	118360737	118360737	T	C	wild type	SNP	469
774	FBXW7	4	10819542	10819542	T	C	wild type	SNP	469
775	CTNNB1	6	147775734	147775734	T	C	mutated	SNP	469
776	BRAF	4	13325299	13325299	T	C	wild type	SNP	469
777	ARID1A	2	75889643	75889643	T	C	mutated	SNP	469
778	ER	11	48499966	48499966	T	C	positive	SNP	469
779	PR	0	128932251	128932251	T	C	positive	SNP	469
780	P53	18	94026400	94026400	T	C	wild type	SNP	853
781	PTEN	5	169602922	169602922	T	C	mutated	SNP	853
782	PPP2R5C	14	86063103	86063103	T	C	wild type	SNP	853
783	PPP2R1A	16	167775932	167775932	T	C	wild type	SNP	853
784	PIK3CA	5	103936561	103936561	T	C	mutated	SNP	853
785	KRAS	6	102039214	102039214	T	C	wild type	SNP	853
786	FBXW7	12	156341841	156341841	T	C	wild type	SNP	853
787	CTNNB1	18	165525684	165525684	T	C	wild type	SNP	853
788	BRAF	1	49895270	49895270	T	C	wild type	SNP	853
789	ARID1A	9	119405102	119405102	T	C	mutated	SNP	853
790	ER	11	143033572	143033572	T	C	positive	SNP	853
791	PR	5	47223645	47223645	T	C	positive	SNP	853
792	P53	10	152891915	152891915	T	C	wild type	SNP	354
793	PTEN	1	47212822	47212822	T	C	mutated	SNP	354
794	PPP2R5C	9	95459625	95459625	T	C	wild type	SNP	354
795	PPP2R1A	8	111549848	111549848	T	C	wild type	SNP	354
796	PIK3CA	9	3309237	3309237	T	C	wild type	SNP	354
797	KRAS	7	23310019	23310019	T	C	wild type	SNP	354
798	FBXW7	1	144502479	144502479	T	C	wild type	SNP	354
799	CTNNB1	16	80534738	80534738	T	C	mutated	SNP	354
800	BRAF	10	127479227	127479227	T	C	wild type	SNP	354
801	ARID1A	9	114768723	114768723	T	C	mutated	SNP	354
802	ER	18	13648530	13648530	T	C	positive	SNP	354
803	PR	8	67252516	67252516	T	C	positive	SNP	354
804	P53	5	142622773	142622773	T	C	wild type	SNP	251
805	PTEN	8	48792474	48792474	T	C	mutated	SNP	251
806	PPP2R5C	9	10272753	10272753	T	C	wild type	SNP	251
807	PPP2R1A	14	95044276	95044276	T	C	wild type	SNP	251
808	PIK3CA	16	110896696	110896696	T	C	mutated	SNP	251
809	KRAS	1	86881348	86881348	T	C	mutated	SNP	251
810	FBXW7	19	53867320	53867320	T	C	wild type	SNP	251
811	CTNNB1	16	156814552	156814552	T	C	wild type	SNP	251
812	BRAF	20	43134678	43134678	T	C	wild type	SNP	251
813	ARID1A	2	148109967	148109967	T	C	mutated	SNP	251
814	ER	17	10588300	10588300	T	C	positive	SNP	251
815	PR	3	89222158	89222158	T	C	positive	SNP	251
816	P53	16	74840410	74840410	T	C	wild type	SNP	165
817	PTEN	3	7234558	7234558	T	C	mutated	SNP	165
818	PPP2R5C	14	38260188	38260188	T	C	wild type	SNP	165
819	PPP2R1A	22	27033922	27033922	T	C	wild type	SNP	165
820	PIK3CA	22	54059286	54059286	T	C	wild type	SNP	165
821	KRAS	9	91839159	91839159	T	C	wild type	SNP	165
822	FBXW7	21	11975661	11975661	T	C	wild type	SNP	165
823	CTNNB1	21	99330733	99330733	T	C	mutated	SNP	165
824	BRAF	7	128948397	128948397	T	C	wild type	SNP	165
825	ARID1A	16	126804366	126804366	T	C	mutated	SNP	165
826	ER	1	72791856	72791856	T	C	positive	SNP	165
827	PR	12	63045285	63045285	T	C	positive	SNP	165
828	P53	5	127635367	127635367	T	C	wild type	SNP	346
829	PTEN	14	98265621	98265621	T	C	mutated	SNP	346
830	PPP2R5C	13	26993426	26993426	T	C	wild type	SNP	346
831	PPP2R1A	13	990435	990435	T	C	wild type	SNP	346
832	PIK3CA	6	36888677	36888677	T	C	wild type	SNP	346
833	KRAS	21	119723545	119723545	T	C	wild type	SNP	346
834	FBXW7	0	185989	185989	T	C	wild type	SNP	346
835	CTNNB1	6	47280972	47280972	T	C	wild type	SNP	346
836	BRAF	12	29338886	29338886	T	C	wild type	SNP	346
837	ARID1A	6	160666042	160666042	T	C	mutated	SNP	346
838	ER	3	133809894	133809894	T	C	positive	SNP	346
839	PR	8	71872491	71872491	T	C	positive	SNP	346
840	P53	13	51342973	51342973	T	C	wild type	SNP	476
841	PTEN	3	20445109	20445109	T	C	mutated	SNP	476
842	PPP2R5C	0	99583707	99583707	T	C	wild type	SNP	476
843	PPP2R1A	7	105647730	105647730	T	C	wild type	SNP	476
844	PIK3CA	9	138365246	138365246	T	C	wild type	SNP	476
845	KRAS	2	2348644	2348644	T	C	wild type	SNP	476
846	FBXW7	1	84255155	84255155	T	C	wild type	SNP	476
847	CTNNB1	6	123673235	123673235	T	C	mutated	SNP	476
848	BRAF	3	98612086	98612086	T	C	wild type	SNP	476
849	ARID1A	8	85940143	85940143	T	C	wild type	SNP	476
850	ER	14	127138549	127138549	T	C	positive	SNP	476
851	PR	9	102977400	102977400	T	C	positive	SNP	476
852	P53	19	17822043	17822043	T	C	wild type	SNP	41
853	PTEN	10	122915762	122915762	T	C	mutated	SNP	41
854	PPP2R5C	7	38512929	38512929	T	C	wild type	SNP	41
855	PPP2R1A	14	73888757	73888757	T	C	wild type	SNP	41
856	PIK3CA	8	6497244	6497244	T	C	wild type	SNP	41
857	KRAS	6	155686241	155686241	T	C	mutated	SNP	41
858	FBXW7	12	103016487	103016487	T	C	wild type	SNP	41
859	CTNNB1	20	120751612	120751612	T	C	wild type	SNP	41
860	BRAF	22	150673514	150673514	T	C	wild type	SNP	41
861	ARID1A	2	168873641	168873641	T	C	mutated	SNP	41
862	ER	5	100252402	100252402	T	C	positive	SNP	41
863	PR	6	151769813	151769813	T	C	positive	SNP	41
864	P53	10	69307280	69307280	T	C	wild type	SNP	660
865	PTEN	15	29718006	29718006	T	C	mutated	SNP	660
866	PPP2R5C	10	88272569	88272569	T	C	wild type	SNP	660
867	PPP2R1A	0	163528396	163528396	T	C	wild type	SNP	660
868	PIK3CA	22	148965757	148965757	T	C	mutated	SNP	660
869	KRAS	12	126619178	126619178	T	C	wild type	SNP	660
870	FBXW7	16	49908223	49908223	T	C	wild type	SNP	660
871	CTNNB1	7	160171162	160171162	T	C	wild type	SNP	660
872	BRAF	0	82386801	82386801	T	C	wild type	SNP	660
873	ARID1A	22	15129299	15129299	T	C	wild type	SNP	660
874	ER	19	129849031	129849031	T	C	positive	SNP	660
875	PR	18	75389727	75389727	T	C	positive	SNP	660
876	P53	3	136245523	136245523	T	C	wild type	SNP	498
877	PTEN	1	1067978	1067978	T	C	mutated	SNP	498
878	PPP2R5C	13	40447653	40447653	T	C	wild type	SNP	498
879	PPP2R1A	11	158030156	158030156	T	C	wild type	SNP	498
880	PIK3CA	16	138262564	138262564	T	C	mutated	SNP	498
881	KRAS	20	110679352	110679352	T	C	wild type	SNP	498
882	FBXW7	16	152100546	152100546	T	C	wild type	SNP	498
883	CTNNB1	6	142702358	142702358	T	C	mutated	SNP	498
884	BRAF	17	23345048	23345048	T	C	wild type	SNP	498
885	ARID1A	18	36041	36041	T	C	wild type	SNP	498
886	ER	3	129812660	129812660	T	C	positive	SNP	498
887	PR	10	16574029	16574029	T	C	positive	SNP	498
888	P53	6	69648053	69648053	T	C	wild type	SNP	706
889	PTEN	21	81307132	81307132	T	C	wild type	SNP	706
890	PPP2R5C	11	67014910	67014910	T	C	wild type	SNP	706
891	PPP2R1A	8	121295902	121295902	T	C	wild type	SNP	706
892	PIK3CA	3	167392723	167392723	T	C	wild type	SNP	706
893	KRAS	7	106248610	106248610	T	C	wild type	SNP	706
894	FBXW7	10	44067183	44067183	T	C	wild type	SNP	706
895	CTNNB1	18	111587817	111587817	T	C	mutated	SNP	706
896	BRAF	2	86213914	86213914	T	C	wild type	SNP	706
897	ARID1A	2	87974796	87974796	T	C	wild type	SNP	706
898	ER	0	85129106	85129106	T	C	positive	SNP	706
899	PR	14	94714545	94714545	T	C	positive	SNP	706
900	P53	17	65880172	65880172	T	C	wild type	SNP	182
901	PTEN	11	90002596	90002596	T	C	mutated	SNP	182
902	PPP2R5C	14	140224374	140224374	T	C	wild type	SNP	182
903	PPP2R1A	9	126646978	126646978	T	C	wild type	SNP	182
904	PIK3CA	6	89986619	89986619	T	C	mutated	SNP	182
905	KRAS	4	126230100	126230100	T	C	wild type	SNP	182
906	FBXW7	20	153872806	153872806	T	C	wild type	SNP	182
907	CTNNB1	10	52675619	52675619	T	C	mutated	SNP	182
908	BRAF	3	6481131	6481131	T	C	wild type	SNP	182
909	ARID1A	16	54680071	54680071	T	C	wild type	SNP	182
910	ER	13	57661287	57661287	T	C	positive	SNP	182
911	PR	17	71121713	71121713	T	C	positive	SNP	182
912	P53	11	40696216	40696216	T	C	wild type	SNP	939
913	PTEN	12	123967678	123967678	T	C	Unk	SNP	939
914	PPP2R5C	6	66545487	66545487	T	C	Unk	SNP	939
915	PPP2R1A	18	106626833	106626833	T	C	mutated	SNP	939
916	PIK3CA	7	132800946	132800946	T	C	Unk	SNP	939
917	KRAS	2	15849081	15849081	T	C	Unk	SNP	939
918	FBXW7	17	121733420	121733420	T	C	wild type	SNP	939
919	CTNNB1	13	79676621	79676621	T	C	wild type	SNP	939
920	BRAF	17	73830154	73830154	T	C	Unk	SNP	939
921	ARID1A	7	128187654	128187654	T	C	Unk	SNP	939
922	ER	6	154313136	154313136	T	C	positive	SNP	939
923	PR	2	101482799	101482799	T	C	negative	SNP	939
924	P53	22	100144839	100144839	T	C	wild type	SNP	938
925	PTEN	2	141802298	141802298	T	C	Unk	SNP	938
926	PPP2R5C	2	96408064	96408064	T	C	Unk	SNP	938
927	PPP2R1A	22	128761445	128761445	T	C	wild type	SNP	938
928	PIK3CA	0	140518836	140518836	T	C	Unk	SNP	938
929	KRAS	13	152727735	152727735	T	C	Unk	SNP	938
930	FBXW7	3	154257490	154257490	T	C	wild type	SNP	938
931	CTNNB1	18	150013450	150013450	T	C	wild type	SNP	938
932	BRAF	19	18623726	18623726	T	C	Unk	SNP	938
933	ARID1A	15	65611710	65611710	T	C	Unk	SNP	938
934	ER	9	49954202	49954202	T	C	positive	SNP	938
935	PR	8	122198501	122198501	T	C	positive	SNP	938
936	P53	17	100564694	100564694	T	C	wild type	SNP	283
937	PTEN	8	104322808	104322808	T	C	Unk	SNP	283
938	PPP2R5C	14	137717272	137717272	T	C	Unk	SNP	283
939	PPP2R1A	5	79600896	79600896	T	C	mutated	SNP	283
940	PIK3CA	5	107734116	107734116	T	C	Unk	SNP	283
941	KRAS	5	56277584	56277584	T	C	Unk	SNP	283
942	FBXW7	17	112284149	112284149	T	C	mutated	SNP	283
943	CTNNB1	18	46882994	46882994	T	C	wild type	SNP	283
944	BRAF	13	138459761	138459761	T	C	Unk	SNP	283
945	ARID1A	18	154479679	154479679	T	C	Unk	SNP	283
946	ER	19	30344987	30344987	T	C	positive	SNP	283
947	PR	1	91912614	91912614	T	C	positive	SNP	283
948	P53	17	156051122	156051122	T	C	mutated	SNP	901
949	PTEN	13	18184589	18184589	T	C	Unk	SNP	901
950	PPP2R5C	10	169512150	169512150	T	C	Unk	SNP	901
951	PPP2R1A	16	20413424	20413424	T	C	wild type	SNP	901
952	PIK3CA	12	122203635	122203635	T	C	Unk	SNP	901
953	KRAS	6	82723943	82723943	T	C	Unk	SNP	901
954	FBXW7	5	146171713	146171713	T	C	wild type	SNP	901
955	CTNNB1	21	88659561	88659561	T	C	wild type	SNP	901
956	BRAF	0	166290757	166290757	T	C	Unk	SNP	901
957	ARID1A	20	7729758	7729758	T	C	Unk	SNP	901
958	ER	18	76787664	76787664	T	C	Unk	SNP	901
959	PR	16	111693537	111693537	T	C	positive	SNP	901
960	P53	8	38147432	38147432	T	C	wild type	SNP	56
961	PTEN	5	25086174	25086174	T	C	Unk	SNP	56
962	PPP2R5C	3	167661274	167661274	T	C	Unk	SNP	56
963	PPP2R1A	20	107065782	107065782	T	C	wild type	SNP	56
964	PIK3CA	20	12598450	12598450	T	C	Unk	SNP	56
965	KRAS	19	117043703	117043703	T	C	Unk	SNP	56
966	FBXW7	10	130727198	130727198	T	C	wild type	SNP	56
967	CTNNB1	22	64142337	64142337	T	C	mutated	SNP	56
968	BRAF	2	88455451	88455451	T	C	Unk	SNP	56
969	ARID1A	4	155775331	155775331	T	C	Unk	SNP	56
970	ER	12	154736578	154736578	T	C	positive	SNP	56
971	PR	21	18978225	18978225	T	C	positive	SNP	56
972	P53	18	81583246	81583246	T	C	wild type	SNP	55
973	PTEN	10	78085063	78085063	T	C	Unk	SNP	55
974	PPP2R5C	16	146445233	146445233	T	C	Unk	SNP	55
975	PPP2R1A	14	130497921	130497921	T	C	wild type	SNP	55
976	PIK3CA	3	98305753	98305753	T	C	Unk	SNP	55
977	KRAS	19	67020735	67020735	T	C	Unk	SNP	55
978	FBXW7	4	103575703	103575703	T	C	wild type	SNP	55
979	CTNNB1	16	125236578	125236578	T	C	wild type	SNP	55
980	BRAF	12	79305370	79305370	T	C	Unk	SNP	55
981	ARID1A	2	50066359	50066359	T	C	Unk	SNP	55
982	ER	12	19659881	19659881	T	C	positive	SNP	55
983	PR	4	37330209	37330209	T	C	positive	SNP	55
984	P53	19	104795630	104795630	T	C	wild type	SNP	38
985	PTEN	1	85622655	85622655	T	C	Unk	SNP	38
986	PPP2R5C	18	168326400	168326400	T	C	Unk	SNP	38
987	PPP2R1A	16	101455943	101455943	T	C	wild type	SNP	38
988	PIK3CA	19	21679589	21679589	T	C	Unk	SNP	38
989	KRAS	10	116117512	116117512	T	C	Unk	SNP	38
990	FBXW7	13	109448418	109448418	T	C	wild type	SNP	38
991	CTNNB1	19	154145890	154145890	T	C	wild type	SNP	38
992	BRAF	17	169327287	169327287	T	C	Unk	SNP	38
993	ARID1A	17	124034097	124034097	T	C	Unk	SNP	38
994	ER	13	27863471	27863471	T	C	positive	SNP	38
995	PR	10	48810244	48810244	T	C	negative	SNP	38
996	P53	19	92898012	92898012	T	C	wild type	SNP	627
997	PTEN	6	126559837	126559837	T	C	Unk	SNP	627
998	PPP2R5C	19	89746021	89746021	T	C	Unk	SNP	627
999	PPP2R1A	6	121407485	121407485	T	C	wild type	SNP	627
1000	PIK3CA	3	27596308	27596308	T	C	Unk	SNP	627
1001	KRAS	11	148751964	148751964	T	C	Unk	SNP	627
1002	FBXW7	15	95663998	95663998	T	C	mutated	SNP	627
1003	CTNNB1	20	129749139	129749139	T	C	wild type	SNP	627
1004	BRAF	13	108471618	108471618	T	C	Unk	SNP	627
1005	ARID1A	2	40296726	40296726	T	C	Unk	SNP	627
1006	ER	18	18956926	18956926	T	C	positive	SNP	627
1007	PR	13	114592488	114592488	T	C	positive	SNP	627
1008	P53	2	47756788	47756788	T	C	wild type	SNP	740
1009	PTEN	13	17817293	17817293	T	C	Unk	SNP	740
1010	PPP2R5C	21	123305718	123305718	T	C	Unk	SNP	740
1011	PPP2R1A	11	123670293	123670293	T	C	wild type	SNP	740
1012	PIK3CA	12	51807442	51807442	T	C	Unk	SNP	740
1013	KRAS	12	47046688	47046688	T	C	Unk	SNP	740
1014	FBXW7	21	76881667	76881667	T	C	wild type	SNP	740
1015	CTNNB1	14	150016595	150016595	T	C	wild type	SNP	740
1016	BRAF	16	61274161	61274161	T	C	Unk	SNP	740
1017	ARID1A	19	147337272	147337272	T	C	Unk	SNP	740
1018	ER	20	19676981	19676981	T	C	positive	SNP	740
1019	PR	21	66227045	66227045	T	C	positive	SNP	740
1020	P53	8	93418100	93418100	T	C	wild type	SNP	309
1021	PTEN	20	166806360	166806360	T	C	Unk	SNP	309
1022	PPP2R5C	7	97635962	97635962	T	C	Unk	SNP	309
1023	PPP2R1A	0	92397710	92397710	T	C	wild type	SNP	309
1024	PIK3CA	1	92532763	92532763	T	C	Unk	SNP	309
1025	KRAS	9	40193800	40193800	T	C	Unk	SNP	309
1026	FBXW7	10	106730002	106730002	T	C	wild type	SNP	309
1027	CTNNB1	15	68400637	68400637	T	C	wild type	SNP	309
1028	BRAF	19	74940314	74940314	T	C	Unk	SNP	309
1029	ARID1A	16	29648675	29648675	T	C	Unk	SNP	309
1030	ER	8	168031967	168031967	T	C	positive	SNP	309
1031	PR	5	93735394	93735394	T	C	positive	SNP	309
1032	P53	0	29310543	29310543	T	C	wild type	SNP	204
1033	PTEN	3	4004241	4004241	T	C	Unk	SNP	204
1034	PPP2R5C	18	81885358	81885358	T	C	Unk	SNP	204
1035	PPP2R1A	16	167702706	167702706	T	C	wild type	SNP	204
1036	PIK3CA	1	97651491	97651491	T	C	Unk	SNP	204
1037	KRAS	15	169556098	169556098	T	C	Unk	SNP	204
1038	FBXW7	10	26561878	26561878	T	C	wild type	SNP	204
1039	CTNNB1	13	114787482	114787482	T	C	wild type	SNP	204
1040	BRAF	21	34174831	34174831	T	C	Unk	SNP	204
1041	ARID1A	19	50433220	50433220	T	C	Unk	SNP	204
1042	ER	22	158570122	158570122	T	C	positive	SNP	204
1043	PR	14	56473405	56473405	T	C	positive	SNP	204
1044	P53	20	161003271	161003271	T	C	wild type	SNP	467
1045	PTEN	20	63143824	63143824	T	C	Unk	SNP	467
1046	PPP2R5C	12	88606546	88606546	T	C	Unk	SNP	467
1047	PPP2R1A	0	11548992	11548992	T	C	wild type	SNP	467
1048	PIK3CA	2	140382419	140382419	T	C	Unk	SNP	467
1049	KRAS	21	15022095	15022095	T	C	Unk	SNP	467
1050	FBXW7	19	82018916	82018916	T	C	mutated	SNP	467
1051	CTNNB1	7	154264615	154264615	T	C	mutated	SNP	467
1052	BRAF	1	87481121	87481121	T	C	Unk	SNP	467
1053	ARID1A	14	26634928	26634928	T	C	Unk	SNP	467
1054	ER	7	163923587	163923587	T	C	positive	SNP	467
1055	PR	22	158068709	158068709	T	C	positive	SNP	467
1056	P53	21	30247569	30247569	T	C	wild type	SNP	116
1057	PTEN	9	167457515	167457515	T	C	Unk	SNP	116
1058	PPP2R5C	13	90522391	90522391	T	C	Unk	SNP	116
1059	PPP2R1A	18	121802398	121802398	T	C	wild type	SNP	116
1060	PIK3CA	3	147986990	147986990	T	C	Unk	SNP	116
1061	KRAS	11	108508320	108508320	T	C	Unk	SNP	116
1062	FBXW7	8	106784184	106784184	T	C	mutated	SNP	116
1063	CTNNB1	1	159101448	159101448	T	C	wild type	SNP	116
1064	BRAF	4	110268358	110268358	T	C	Unk	SNP	116
1065	ARID1A	14	143574596	143574596	T	C	Unk	SNP	116
1066	ER	14	108712084	108712084	T	C	positive	SNP	116
1067	PR	2	49814176	49814176	T	C	positive	SNP	116
1068	P53	10	138335018	138335018	T	C	wild type	SNP	4
1069	PTEN	16	124222833	124222833	T	C	Unk	SNP	4
1070	PPP2R5C	13	47811795	47811795	T	C	Unk	SNP	4
1071	PPP2R1A	19	70371342	70371342	T	C	wild type	SNP	4
1072	PIK3CA	10	40708585	40708585	T	C	Unk	SNP	4
1073	KRAS	9	27568631	27568631	T	C	Unk	SNP	4
1074	FBXW7	4	3671010	3671010	T	C	wild type	SNP	4
1075	CTNNB1	22	56331517	56331517	T	C	wild type	SNP	4
1076	BRAF	18	104499823	104499823	T	C	Unk	SNP	4
1077	ARID1A	6	153280211	153280211	T	C	Unk	SNP	4
1078	ER	4	34597956	34597956	T	C	positive	SNP	4
1079	PR	6	30576582	30576582	T	C	positive	SNP	4
1080	P53	8	35447103	35447103	T	C	wild type	SNP	586
1081	PTEN	21	134246804	134246804	T	C	Unk	SNP	586
1082	PPP2R5C	0	119833993	119833993	T	C	Unk	SNP	586
1083	PPP2R1A	16	122763711	122763711	T	C	wild type	SNP	586
1084	PIK3CA	0	117574613	117574613	T	C	Unk	SNP	586
1085	KRAS	19	102018689	102018689	T	C	Unk	SNP	586
1086	FBXW7	10	144310223	144310223	T	C	wild type	SNP	586
1087	CTNNB1	4	891999	891999	T	C	mutated	SNP	586
1088	BRAF	7	142929343	142929343	T	C	Unk	SNP	586
1089	ARID1A	10	57882888	57882888	T	C	Unk	SNP	586
1090	ER	22	120140462	120140462	T	C	positive	SNP	586
1091	PR	9	42507444	42507444	T	C	positive	SNP	586
1092	P53	0	12518140	12518140	T	C	wild type	SNP	18
1093	PTEN	21	114275973	114275973	T	C	Unk	SNP	18
1094	PPP2R5C	18	162096159	162096159	T	C	Unk	SNP	18
1095	PPP2R1A	1	141281719	141281719	T	C	wild type	SNP	18
1096	PIK3CA	4	44265366	44265366	T	C	Unk	SNP	18
1097	KRAS	16	22457364	22457364	T	C	Unk	SNP	18
1098	FBXW7	10	61784828	61784828	T	C	mutated	SNP	18
1099	CTNNB1	4	33406525	33406525	T	C	mutated	SNP	18
1100	BRAF	10	128725420	128725420	T	C	Unk	SNP	18
1101	ARID1A	13	84322531	84322531	T	C	Unk	SNP	18
1102	ER	1	142598964	142598964	T	C	negative	SNP	18
1103	PR	13	77050237	77050237	T	C	Unk	SNP	18
1104	P53	6	24991700	24991700	T	C	wild type	SNP	304
1105	PTEN	13	40066486	40066486	T	C	Unk	SNP	304
1106	PPP2R5C	14	48709061	48709061	T	C	Unk	SNP	304
1107	PPP2R1A	15	42415161	42415161	T	C	wild type	SNP	304
1108	PIK3CA	12	127353787	127353787	T	C	Unk	SNP	304
1109	KRAS	14	146943354	146943354	T	C	Unk	SNP	304
1110	FBXW7	17	61223464	61223464	T	C	wild type	SNP	304
1111	CTNNB1	6	109886405	109886405	T	C	mutated	SNP	304
1112	BRAF	4	143393477	143393477	T	C	Unk	SNP	304
1113	ARID1A	3	130630297	130630297	T	C	Unk	SNP	304
1114	ER	1	6176443	6176443	T	C	positive	SNP	304
1115	PR	9	161086219	161086219	T	C	positive	SNP	304
1116	P53	9	30519108	30519108	T	C	mutated	SNP	282
1117	PTEN	9	133861951	133861951	T	C	Unk	SNP	282
1118	PPP2R5C	12	57058952	57058952	T	C	Unk	SNP	282
1119	PPP2R1A	19	150218576	150218576	T	C	mutated	SNP	282
1120	PIK3CA	5	94783560	94783560	T	C	Unk	SNP	282
1121	KRAS	1	169363727	169363727	T	C	wild type	SNP	282
1122	FBXW7	19	157382898	157382898	T	C	wild type	SNP	282
1123	CTNNB1	6	17983194	17983194	T	C	mutated	SNP	282
1124	BRAF	12	19070024	19070024	T	C	Unk	SNP	282
1125	ARID1A	19	64542861	64542861	T	C	Unk	SNP	282
1126	ER	3	31765507	31765507	T	C	positive	SNP	282
1127	PR	22	29137612	29137612	T	C	Unk	SNP	282
1128	P53	9	22927440	22927440	T	C	wild type	SNP	944
1129	PTEN	2	4266629	4266629	T	C	Unk	SNP	944
1130	PPP2R5C	18	154273289	154273289	T	C	Unk	SNP	944
1131	PPP2R1A	15	56884377	56884377	T	C	Unk	SNP	944
1132	PIK3CA	14	67410832	67410832	T	C	Unk	SNP	944
1133	KRAS	7	95263075	95263075	T	C	Unk	SNP	944
1134	FBXW7	16	134469937	134469937	T	C	Unk	SNP	944
1135	CTNNB1	14	121921552	121921552	T	C	wild type	SNP	944
1136	BRAF	7	95496002	95496002	T	C	Unk	SNP	944
1137	ARID1A	16	138917118	138917118	T	C	Unk	SNP	944
1138	ER	11	87572839	87572839	T	C	Unk	SNP	944
1139	PR	19	76242717	76242717	T	C	positive	SNP	944
1140	P53	11	40239927	40239927	T	C	wild type	SNP	904
1141	PTEN	12	38641072	38641072	T	C	Unk	SNP	904
1142	PPP2R5C	8	167987508	167987508	T	C	Unk	SNP	904
1143	PPP2R1A	16	2736260	2736260	T	C	Unk	SNP	904
1144	PIK3CA	5	104173167	104173167	T	C	Unk	SNP	904
1145	KRAS	20	68648886	68648886	T	C	Unk	SNP	904
1146	FBXW7	10	69043803	69043803	T	C	Unk	SNP	904
1147	CTNNB1	14	17305296	17305296	T	C	wild type	SNP	904
1148	BRAF	12	74176698	74176698	T	C	Unk	SNP	904
1149	ARID1A	14	86527594	86527594	T	C	Unk	SNP	904
1150	ER	15	64704008	64704008	T	C	positive	SNP	904
1151	PR	18	59692070	59692070	T	C	positive	SNP	904
1152	P53	0	105245733	105245733	T	C	wild type	SNP	905
1153	PTEN	21	29866891	29866891	T	C	Unk	SNP	905
1154	PPP2R5C	15	81082621	81082621	T	C	Unk	SNP	905
1155	PPP2R1A	13	107381589	107381589	T	C	wild type	SNP	905
1156	PIK3CA	3	64450425	64450425	T	C	Unk	SNP	905
1157	KRAS	17	71885555	71885555	T	C	Unk	SNP	905
1158	FBXW7	6	116774507	116774507	T	C	mutated	SNP	905
1159	CTNNB1	5	159250234	159250234	T	C	mutated	SNP	905
1160	BRAF	2	1508215	1508215	T	C	Unk	SNP	905
1161	ARID1A	20	85293048	85293048	T	C	Unk	SNP	905
1162	ER	15	104973588	104973588	T	C	positive	SNP	905
1163	PR	1	127133503	127133503	T	C	positive	SNP	905
1164	P53	4	55254613	55254613	T	C	wild type	SNP	195
1165	PTEN	22	25088596	25088596	T	C	Unk	SNP	195
1166	PPP2R5C	11	120098930	120098930	T	C	Unk	SNP	195
1167	PPP2R1A	0	166687700	166687700	T	C	wild type	SNP	195
1168	PIK3CA	11	23177231	23177231	T	C	Unk	SNP	195
1169	KRAS	10	159457726	159457726	T	C	Unk	SNP	195
1170	FBXW7	2	79157638	79157638	T	C	mutated	SNP	195
1171	CTNNB1	7	139221529	139221529	T	C	Unk	SNP	195
1172	BRAF	8	133504355	133504355	T	C	Unk	SNP	195
1173	ARID1A	1	117323063	117323063	T	C	Unk	SNP	195
1174	ER	13	36696120	36696120	T	C	positive	SNP	195
1175	PR	14	14388894	14388894	T	C	positive	SNP	195
1176	P53	19	36662299	36662299	T	C	wild type	SNP	906
1177	PTEN	18	88066321	88066321	T	C	Unk	SNP	906
1178	PPP2R5C	12	112126919	112126919	T	C	Unk	SNP	906
1179	PPP2R1A	10	100979094	100979094	T	C	wild type	SNP	906
1180	PIK3CA	10	42891009	42891009	T	C	Unk	SNP	906
1181	KRAS	22	157838841	157838841	T	C	Unk	SNP	906
1182	FBXW7	2	44077296	44077296	T	C	wild type	SNP	906
1183	CTNNB1	4	130894849	130894849	T	C	mutated	SNP	906
1184	BRAF	11	146523370	146523370	T	C	Unk	SNP	906
1185	ARID1A	12	142912199	142912199	T	C	Unk	SNP	906
1186	ER	16	136934091	136934091	T	C	positive	SNP	906
1187	PR	3	46457968	46457968	T	C	positive	SNP	906
1188	P53	6	149038270	149038270	T	C	wild type	SNP	370
1189	PTEN	22	21498509	21498509	T	C	Unk	SNP	370
1190	PPP2R5C	14	1157760	1157760	T	C	Unk	SNP	370
1191	PPP2R1A	7	81042109	81042109	T	C	wild type	SNP	370
1192	PIK3CA	0	21080889	21080889	T	C	Unk	SNP	370
1193	KRAS	21	53683377	53683377	T	C	Unk	SNP	370
1194	FBXW7	16	19195964	19195964	T	C	wild type	SNP	370
1195	CTNNB1	10	128038545	128038545	T	C	wild type	SNP	370
1196	BRAF	6	115506893	115506893	T	C	Unk	SNP	370
1197	ARID1A	16	127905546	127905546	T	C	Unk	SNP	370
1198	ER	0	2561348	2561348	T	C	positive	SNP	370
1199	PR	22	65659011	65659011	T	C	positive	SNP	370
1200	P53	11	138014453	138014453	T	C	wild type	SNP	908
1201	PTEN	13	123308173	123308173	T	C	Unk	SNP	908
1202	PPP2R5C	2	5467913	5467913	T	C	Unk	SNP	908
1203	PPP2R1A	8	22646827	22646827	T	C	wild type	SNP	908
1204	PIK3CA	6	127244027	127244027	T	C	Unk	SNP	908
1205	KRAS	2	19341950	19341950	T	C	Unk	SNP	908
1206	FBXW7	1	145016975	145016975	T	C	wild type	SNP	908
1207	CTNNB1	18	50242265	50242265	T	C	wild type	SNP	908
1208	BRAF	4	67194054	67194054	T	C	Unk	SNP	908
1209	ARID1A	7	73866748	73866748	T	C	Unk	SNP	908
1210	ER	11	46253641	46253641	T	C	positive	SNP	908
1211	PR	10	44200748	44200748	T	C	positive	SNP	908
1212	P53	8	136324752	136324752	T	C	wild type	SNP	652
1213	PTEN	21	90607322	90607322	T	C	Unk	SNP	652
1214	PPP2R5C	1	55954901	55954901	T	C	Unk	SNP	652
1215	PPP2R1A	6	48865600	48865600	T	C	wild type	SNP	652
1216	PIK3CA	1	134745193	134745193	T	C	Unk	SNP	652
1217	KRAS	3	31573679	31573679	T	C	Unk	SNP	652
1218	FBXW7	16	72796271	72796271	T	C	wild type	SNP	652
1219	CTNNB1	16	79334912	79334912	T	C	mutated	SNP	652
1220	BRAF	11	64477803	64477803	T	C	Unk	SNP	652
1221	ARID1A	10	5441204	5441204	T	C	Unk	SNP	652
1222	ER	14	126283444	126283444	T	C	positive	SNP	652
1223	PR	15	77264683	77264683	T	C	positive	SNP	652
1224	P53	12	31112602	31112602	T	C	wild type	SNP	276
1225	PTEN	6	83776250	83776250	T	C	Unk	SNP	276
1226	PPP2R5C	12	137507589	137507589	T	C	Unk	SNP	276
1227	PPP2R1A	6	155862103	155862103	T	C	wild type	SNP	276
1228	PIK3CA	4	37753181	37753181	T	C	Unk	SNP	276
1229	KRAS	14	87245730	87245730	T	C	Unk	SNP	276
1230	FBXW7	3	106609549	106609549	T	C	wild type	SNP	276
1231	CTNNB1	5	86227917	86227917	T	C	wild type	SNP	276
1232	BRAF	21	25035632	25035632	T	C	Unk	SNP	276
1233	ARID1A	13	166337396	166337396	T	C	Unk	SNP	276
1234	ER	9	142696587	142696587	T	C	positive	SNP	276
1235	PR	13	89135600	89135600	T	C	positive	SNP	276
1236	P53	5	94385708	94385708	T	C	wild type	SNP	239
1237	PTEN	6	124800027	124800027	T	C	Unk	SNP	239
1238	PPP2R5C	15	50564795	50564795	T	C	Unk	SNP	239
1239	PPP2R1A	16	92032233	92032233	T	C	wild type	SNP	239
1240	PIK3CA	7	87289751	87289751	T	C	Unk	SNP	239
1241	KRAS	22	4736141	4736141	T	C	Unk	SNP	239
1242	FBXW7	21	91507877	91507877	T	C	wild type	SNP	239
1243	CTNNB1	11	154481234	154481234	T	C	wild type	SNP	239
1244	BRAF	18	46303776	46303776	T	C	Unk	SNP	239
1245	ARID1A	18	73702987	73702987	T	C	Unk	SNP	239
1246	ER	14	78973229	78973229	T	C	positive	SNP	239
1247	PR	4	26511004	26511004	T	C	Unk	SNP	239
1248	P53	7	131614655	131614655	T	C	wild type	SNP	139
1249	PTEN	13	105548073	105548073	T	C	Unk	SNP	139
1250	PPP2R5C	16	24288674	24288674	T	C	Unk	SNP	139
1251	PPP2R1A	19	91859606	91859606	T	C	wild type	SNP	139
1252	PIK3CA	5	54526557	54526557	T	C	Unk	SNP	139
1253	KRAS	7	142432862	142432862	T	C	Unk	SNP	139
1254	FBXW7	12	26884847	26884847	T	C	wild type	SNP	139
1255	CTNNB1	11	137156191	137156191	T	C	wild type	SNP	139
1256	BRAF	17	134617120	134617120	T	C	Unk	SNP	139
1257	ARID1A	15	25383844	25383844	T	C	Unk	SNP	139
1258	ER	21	12015706	12015706	T	C	positive	SNP	139
1259	PR	11	126765478	126765478	T	C	positive	SNP	139
1260	P53	17	19580319	19580319	T	C	wild type	SNP	270
1261	PTEN	22	106301034	106301034	T	C	Unk	SNP	270
1262	PPP2R5C	13	96322603	96322603	T	C	Unk	SNP	270
1263	PPP2R1A	14	85346160	85346160	T	C	wild type	SNP	270
1264	PIK3CA	0	124994440	124994440	T	C	Unk	SNP	270
1265	KRAS	15	31054193	31054193	T	C	Unk	SNP	270
1266	FBXW7	9	52117261	52117261	T	C	wild type	SNP	270
1267	CTNNB1	16	16082710	16082710	T	C	wild type	SNP	270
1268	BRAF	17	128571539	128571539	T	C	Unk	SNP	270
1269	ARID1A	15	140760640	140760640	T	C	Unk	SNP	270
1270	ER	5	20612506	20612506	T	C	positive	SNP	270
1271	PR	19	39733388	39733388	T	C	positive	SNP	270
1272	P53	1	129089882	129089882	T	C	wild type	SNP	181
1273	PTEN	13	59890128	59890128	T	C	Unk	SNP	181
1274	PPP2R5C	5	122866893	122866893	T	C	Unk	SNP	181
1275	PPP2R1A	19	7727497	7727497	T	C	mutated	SNP	181
1276	PIK3CA	20	155428364	155428364	T	C	Unk	SNP	181
1277	KRAS	12	25736552	25736552	T	C	Unk	SNP	181
1278	FBXW7	12	72384710	72384710	T	C	wild type	SNP	181
1279	CTNNB1	17	59764276	59764276	T	C	wild type	SNP	181
1280	BRAF	9	140537836	140537836	T	C	Unk	SNP	181
1281	ARID1A	10	59230127	59230127	T	C	Unk	SNP	181
1282	ER	11	161373994	161373994	T	C	positive	SNP	181
1283	PR	14	15846406	15846406	T	C	Unk	SNP	181
1284	P53	3	29846343	29846343	T	C	wild type	SNP	614
1285	PTEN	8	112913907	112913907	T	C	Unk	SNP	614
1286	PPP2R5C	14	12399413	12399413	T	C	Unk	SNP	614
1287	PPP2R1A	5	9292172	9292172	T	C	wild type	SNP	614
1288	PIK3CA	5	155504243	155504243	T	C	Unk	SNP	614
1289	KRAS	2	140752310	140752310	T	C	Unk	SNP	614
1290	FBXW7	1	418827	418827	T	C	wild type	SNP	614
1291	CTNNB1	20	168513459	168513459	T	C	wild type	SNP	614
1292	BRAF	22	156456087	156456087	T	C	Unk	SNP	614
1293	ARID1A	9	15315729	15315729	T	C	Unk	SNP	614
1294	ER	9	56066043	56066043	T	C	positive	SNP	614
1295	PR	9	39403017	39403017	T	C	positive	SNP	614
1296	P53	19	26384313	26384313	T	C	wild type	SNP	106
1297	PTEN	9	47571950	47571950	T	C	Unk	SNP	106
1298	PPP2R5C	21	162213596	162213596	T	C	Unk	SNP	106
1299	PPP2R1A	6	37757842	37757842	T	C	wild type	SNP	106
1300	PIK3CA	16	169008260	169008260	T	C	Unk	SNP	106
1301	KRAS	12	19546062	19546062	T	C	Unk	SNP	106
1302	FBXW7	8	141389013	141389013	T	C	mutated	SNP	106
1303	CTNNB1	12	56814997	56814997	T	C	wild type	SNP	106
1304	BRAF	10	75509975	75509975	T	C	Unk	SNP	106
1305	ARID1A	5	29964920	29964920	T	C	Unk	SNP	106
1306	ER	10	131771591	131771591	T	C	positive	SNP	106
1307	PR	8	21226720	21226720	T	C	positive	SNP	106
1308	P53	0	16235566	16235566	T	C	wild type	SNP	274
1309	PTEN	0	94690215	94690215	T	C	Unk	SNP	274
1310	PPP2R5C	3	143479532	143479532	T	C	Unk	SNP	274
1311	PPP2R1A	16	155073695	155073695	T	C	wild type	SNP	274
1312	PIK3CA	20	63507326	63507326	T	C	Unk	SNP	274
1313	KRAS	22	168504454	168504454	T	C	Unk	SNP	274
1314	FBXW7	0	74059220	74059220	T	C	wild type	SNP	274
1315	CTNNB1	22	61209588	61209588	T	C	wild type	SNP	274
1316	BRAF	16	120143039	120143039	T	C	Unk	SNP	274
1317	ARID1A	7	143877794	143877794	T	C	Unk	SNP	274
1318	ER	16	64023271	64023271	T	C	positive	SNP	274
1319	PR	10	127311639	127311639	T	C	positive	SNP	274
1320	P53	0	36186015	36186015	T	C	wild type	SNP	897
1321	PTEN	21	52600610	52600610	T	C	Unk	SNP	897
1322	PPP2R5C	14	116745789	116745789	T	C	Unk	SNP	897
1323	PPP2R1A	18	92239889	92239889	T	C	wild type	SNP	897
1324	PIK3CA	5	39660559	39660559	T	C	Unk	SNP	897
1325	KRAS	0	79261056	79261056	T	C	Unk	SNP	897
1326	FBXW7	16	97581347	97581347	T	C	wild type	SNP	897
1327	CTNNB1	12	40563626	40563626	T	C	mutated	SNP	897
1328	BRAF	15	107906639	107906639	T	C	Unk	SNP	897
1329	ARID1A	18	157865626	157865626	T	C	Unk	SNP	897
1330	ER	18	54679620	54679620	T	C	positive	SNP	897
1331	PR	0	3159310	3159310	T	C	positive	SNP	897
1332	P53	11	69463528	69463528	T	C	wild type	SNP	31
1333	PTEN	12	157465740	157465740	T	C	Unk	SNP	31
1334	PPP2R5C	15	17834442	17834442	T	C	Unk	SNP	31
1335	PPP2R1A	17	14356175	14356175	T	C	wild type	SNP	31
1336	PIK3CA	16	148993702	148993702	T	C	Unk	SNP	31
1337	KRAS	11	153837182	153837182	T	C	Unk	SNP	31
1338	FBXW7	19	7390373	7390373	T	C	wild type	SNP	31
1339	CTNNB1	4	20552605	20552605	T	C	mutated	SNP	31
1340	BRAF	17	29375742	29375742	T	C	Unk	SNP	31
1341	ARID1A	7	19668638	19668638	T	C	Unk	SNP	31
1342	ER	17	110989728	110989728	T	C	positive	SNP	31
1343	PR	13	64411616	64411616	T	C	positive	SNP	31
1344	P53	15	25151841	25151841	T	C	wild type	SNP	941
1345	PTEN	6	29745049	29745049	T	C	Unk	SNP	941
1346	PPP2R5C	4	24822500	24822500	T	C	Unk	SNP	941
1347	PPP2R1A	0	151089678	151089678	T	C	wild type	SNP	941
1348	PIK3CA	8	63354107	63354107	T	C	Unk	SNP	941
1349	KRAS	0	100342976	100342976	T	C	Unk	SNP	941
1350	FBXW7	5	4448326	4448326	T	C	wild type	SNP	941
1351	CTNNB1	0	84348043	84348043	T	C	wild type	SNP	941
1352	BRAF	12	149450615	149450615	T	C	Unk	SNP	941
1353	ARID1A	20	105892408	105892408	T	C	Unk	SNP	941
1354	ER	16	106355788	106355788	T	C	positive	SNP	941
1355	PR	2	128005146	128005146	T	C	positive	SNP	941
1356	P53	5	51499862	51499862	T	C	wild type	SNP	293
1357	PTEN	6	67817134	67817134	T	C	Unk	SNP	293
1358	PPP2R5C	3	21361211	21361211	T	C	Unk	SNP	293
1359	PPP2R1A	22	37510720	37510720	T	C	wild type	SNP	293
1360	PIK3CA	18	56689204	56689204	T	C	Unk	SNP	293
1361	KRAS	3	107035039	107035039	T	C	Unk	SNP	293
1362	FBXW7	22	44454562	44454562	T	C	wild type	SNP	293
1363	CTNNB1	19	37844710	37844710	T	C	mutated	SNP	293
1364	BRAF	11	160651466	160651466	T	C	Unk	SNP	293
1365	ARID1A	6	118951315	118951315	T	C	Unk	SNP	293
1366	ER	4	43481815	43481815	T	C	positive	SNP	293
1367	PR	15	136157020	136157020	T	C	positive	SNP	293
1368	P53	4	148122411	148122411	T	C	wild type	SNP	89
1369	PTEN	3	60343411	60343411	T	C	Unk	SNP	89
1370	PPP2R5C	8	41153402	41153402	T	C	Unk	SNP	89
1371	PPP2R1A	4	90824398	90824398	T	C	wild type	SNP	89
1372	PIK3CA	11	87287763	87287763	T	C	Unk	SNP	89
1373	KRAS	13	164594182	164594182	T	C	Unk	SNP	89
1374	FBXW7	16	104025942	104025942	T	C	mutated	SNP	89
1375	CTNNB1	0	93946658	93946658	T	C	wild type	SNP	89
1376	BRAF	9	152522859	152522859	T	C	Unk	SNP	89
1377	ARID1A	5	84259294	84259294	T	C	Unk	SNP	89
1378	ER	15	114023500	114023500	T	C	positive	SNP	89
1379	PR	12	98681410	98681410	T	C	positive	SNP	89
1380	P53	18	55401048	55401048	T	C	wild type	SNP	898
1381	PTEN	9	34464166	34464166	T	C	Unk	SNP	898
1382	PPP2R5C	10	107860778	107860778	T	C	Unk	SNP	898
1383	PPP2R1A	3	132687343	132687343	T	C	wild type	SNP	898
1384	PIK3CA	8	34550977	34550977	T	C	Unk	SNP	898
1385	KRAS	14	125516191	125516191	T	C	Unk	SNP	898
1386	FBXW7	10	38683554	38683554	T	C	wild type	SNP	898
1387	CTNNB1	14	73492214	73492214	T	C	wild type	SNP	898
1388	BRAF	19	125690589	125690589	T	C	Unk	SNP	898
1389	ARID1A	14	62422230	62422230	T	C	Unk	SNP	898
1390	ER	3	167155514	167155514	T	C	positive	SNP	898
1391	PR	14	140837519	140837519	T	C	positive	SNP	898
1392	P53	6	156938080	156938080	T	C	wild type	SNP	71
1393	PTEN	21	28347624	28347624	T	C	Unk	SNP	71
1394	PPP2R5C	9	93255110	93255110	T	C	Unk	SNP	71
1395	PPP2R1A	8	135471633	135471633	T	C	mutated	SNP	71
1396	PIK3CA	7	141236330	141236330	T	C	Unk	SNP	71
1397	KRAS	0	40712052	40712052	T	C	Unk	SNP	71
1398	FBXW7	15	165231630	165231630	T	C	wild type	SNP	71
1399	CTNNB1	8	70074624	70074624	T	C	Unk	SNP	71
1400	BRAF	16	20552050	20552050	T	C	Unk	SNP	71
1401	ARID1A	21	16425235	16425235	T	C	Unk	SNP	71
1402	ER	15	119072960	119072960	T	C	positive	SNP	71
1403	PR	19	148164156	148164156	T	C	positive	SNP	71
1404	P53	15	83745502	83745502	T	C	wild type	SNP	413
1405	PTEN	0	168838476	168838476	T	C	Unk	SNP	413
1406	PPP2R5C	22	34225084	34225084	T	C	Unk	SNP	413
1407	PPP2R1A	5	112572382	112572382	T	C	mutated	SNP	413
1408	PIK3CA	17	165382895	165382895	T	C	Unk	SNP	413
1409	KRAS	14	114993495	114993495	T	C	Unk	SNP	413
1410	FBXW7	1	145579621	145579621	T	C	wild type	SNP	413
1411	CTNNB1	6	165192935	165192935	T	C	mutated	SNP	413
1412	BRAF	13	66904554	66904554	T	C	Unk	SNP	413
1413	ARID1A	18	1522582	1522582	T	C	Unk	SNP	413
1414	ER	20	13339972	13339972	T	C	positive	SNP	413
1415	PR	20	136620115	136620115	T	C	positive	SNP	413
1416	P53	16	166117510	166117510	T	C	wild type	SNP	359
1417	PTEN	7	128027425	128027425	T	C	Unk	SNP	359
1418	PPP2R5C	15	160615017	160615017	T	C	Unk	SNP	359
1419	PPP2R1A	1	58699080	58699080	T	C	wild type	SNP	359
1420	PIK3CA	0	168204857	168204857	T	C	Unk	SNP	359
1421	KRAS	12	9374821	9374821	T	C	Unk	SNP	359
1422	FBXW7	12	20953431	20953431	T	C	wild type	SNP	359
1423	CTNNB1	11	116392619	116392619	T	C	mutated	SNP	359
1424	BRAF	2	61909518	61909518	T	C	Unk	SNP	359
1425	ARID1A	19	65489565	65489565	T	C	Unk	SNP	359
1426	ER	4	85080323	85080323	T	C	positive	SNP	359
1427	PR	15	75775208	75775208	T	C	positive	SNP	359
1428	P53	16	55561919	55561919	T	C	wild type	SNP	342
1429	PTEN	1	132289041	132289041	T	C	Unk	SNP	342
1430	PPP2R5C	4	64053122	64053122	T	C	Unk	SNP	342
1431	PPP2R1A	3	110397364	110397364	T	C	wild type	SNP	342
1432	PIK3CA	19	159424264	159424264	T	C	Unk	SNP	342
1433	KRAS	13	46244177	46244177	T	C	Unk	SNP	342
1434	FBXW7	14	85516942	85516942	T	C	wild type	SNP	342
1435	CTNNB1	0	49202821	49202821	T	C	wild type	SNP	342
1436	BRAF	15	165954011	165954011	T	C	Unk	SNP	342
1437	ARID1A	0	154733339	154733339	T	C	Unk	SNP	342
1438	ER	13	44716225	44716225	T	C	positive	SNP	342
1439	PR	17	183083	183083	T	C	positive	SNP	342
1440	P53	2	41922463	41922463	T	C	wild type	SNP	191
1441	PTEN	3	5025167	5025167	T	C	Unk	SNP	191
1442	PPP2R5C	16	105412540	105412540	T	C	Unk	SNP	191
1443	PPP2R1A	3	2289573	2289573	T	C	wild type	SNP	191
1444	PIK3CA	11	62122507	62122507	T	C	Unk	SNP	191
1445	KRAS	21	33637373	33637373	T	C	Unk	SNP	191
1446	FBXW7	7	131545983	131545983	T	C	wild type	SNP	191
1447	CTNNB1	8	6693107	6693107	T	C	wild type	SNP	191
1448	BRAF	2	121495043	121495043	T	C	Unk	SNP	191
1449	ARID1A	0	28803506	28803506	T	C	Unk	SNP	191
1450	ER	4	32943322	32943322	T	C	positive	SNP	191
1451	PR	14	7784918	7784918	T	C	positive	SNP	191
1452	P53	18	138557278	138557278	T	C	wild type	SNP	24
1453	PTEN	16	138821184	138821184	T	C	Unk	SNP	24
1454	PPP2R5C	18	71719936	71719936	T	C	Unk	SNP	24
1455	PPP2R1A	12	16018121	16018121	T	C	mutated	SNP	24
1456	PIK3CA	4	99989154	99989154	T	C	Unk	SNP	24
1457	KRAS	15	110847204	110847204	T	C	Unk	SNP	24
1458	FBXW7	4	34491294	34491294	T	C	wild type	SNP	24
1459	CTNNB1	16	95373670	95373670	T	C	wild type	SNP	24
1460	BRAF	10	39437622	39437622	T	C	Unk	SNP	24
1461	ARID1A	12	165092758	165092758	T	C	Unk	SNP	24
1462	ER	15	38695501	38695501	T	C	positive	SNP	24
1463	PR	14	161629323	161629323	T	C	positive	SNP	24
1464	P53	22	167204243	167204243	T	C	mutated	SNP	942
1465	PTEN	9	157130005	157130005	T	C	Unk	SNP	942
1466	PPP2R5C	5	111044090	111044090	T	C	Unk	SNP	942
1467	PPP2R1A	18	7634372	7634372	T	C	wild type	SNP	942
1468	PIK3CA	7	167891516	167891516	T	C	Unk	SNP	942
1469	KRAS	8	163390234	163390234	T	C	Unk	SNP	942
1470	FBXW7	6	123947464	123947464	T	C	wild type	SNP	942
1471	CTNNB1	6	42344045	42344045	T	C	wild type	SNP	942
1472	BRAF	7	39218945	39218945	T	C	Unk	SNP	942
1473	ARID1A	10	139401355	139401355	T	C	Unk	SNP	942
1474	ER	3	98110657	98110657	T	C	positive	SNP	942
1475	PR	16	74397845	74397845	T	C	positive	SNP	942
1476	P53	0	122833767	122833767	T	C	wild type	SNP	19
1477	PTEN	3	118002715	118002715	T	C	Unk	SNP	19
1478	PPP2R5C	9	167300322	167300322	T	C	Unk	SNP	19
1479	PPP2R1A	7	35502442	35502442	T	C	wild type	SNP	19
1480	PIK3CA	21	111087365	111087365	T	C	Unk	SNP	19
1481	KRAS	1	166534252	166534252	T	C	Unk	SNP	19
1482	FBXW7	1	16913987	16913987	T	C	wild type	SNP	19
1483	CTNNB1	0	50974342	50974342	T	C	wild type	SNP	19
1484	BRAF	2	8198439	8198439	T	C	Unk	SNP	19
1485	ARID1A	10	20965057	20965057	T	C	Unk	SNP	19
1486	ER	15	69098378	69098378	T	C	positive	SNP	19
1487	PR	0	121881618	121881618	T	C	negative	SNP	19
1488	P53	10	2913139	2913139	T	C	wild type	SNP	900
1489	PTEN	2	82145212	82145212	T	C	Unk	SNP	900
1490	PPP2R5C	14	48531238	48531238	T	C	Unk	SNP	900
1491	PPP2R1A	1	67855397	67855397	T	C	Unk	SNP	900
1492	PIK3CA	22	157483463	157483463	T	C	Unk	SNP	900
1493	KRAS	7	22658197	22658197	T	C	Unk	SNP	900
1494	FBXW7	20	70428064	70428064	T	C	Unk	SNP	900
1495	CTNNB1	14	22617249	22617249	T	C	wild type	SNP	900
1496	BRAF	5	166627593	166627593	T	C	Unk	SNP	900
1497	ARID1A	5	100258158	100258158	T	C	Unk	SNP	900
1498	ER	12	41834835	41834835	T	C	Unk	SNP	900
1499	PR	9	2206709	2206709	T	C	negative	SNP	900
1500	P53	21	144174115	144174115	T	C	wild type	SNP	910
1501	PTEN	13	98386522	98386522	T	C	Unk	SNP	910
1502	PPP2R5C	2	98379950	98379950	T	C	Unk	SNP	910
1503	PPP2R1A	15	30101811	30101811	T	C	wild type	SNP	910
1504	PIK3CA	14	44039633	44039633	T	C	Unk	SNP	910
1505	KRAS	10	93858001	93858001	T	C	Unk	SNP	910
1506	FBXW7	18	108310685	108310685	T	C	mutated	SNP	910
1507	CTNNB1	5	126515980	126515980	T	C	wild type	SNP	910
1508	BRAF	2	11710554	11710554	T	C	Unk	SNP	910
1509	ARID1A	10	17767689	17767689	T	C	Unk	SNP	910
1510	ER	6	168307189	168307189	T	C	positive	SNP	910
1511	PR	13	144950489	144950489	T	C	positive	SNP	910
1512	P53	15	60661471	60661471	T	C	wild type	SNP	115
1513	PTEN	19	16135991	16135991	T	C	Unk	SNP	115
1514	PPP2R5C	6	54607921	54607921	T	C	Unk	SNP	115
1515	PPP2R1A	15	88042558	88042558	T	C	wild type	SNP	115
1516	PIK3CA	16	70176994	70176994	T	C	Unk	SNP	115
1517	KRAS	0	86480230	86480230	T	C	Unk	SNP	115
1518	FBXW7	1	56047838	56047838	T	C	wild type	SNP	115
1519	CTNNB1	22	20239702	20239702	T	C	wild type	SNP	115
1520	BRAF	18	87766059	87766059	T	C	Unk	SNP	115
1521	ARID1A	13	130552356	130552356	T	C	Unk	SNP	115
1522	ER	10	92614193	92614193	T	C	positive	SNP	115
1523	PR	17	157441665	157441665	T	C	positive	SNP	115
1524	P53	5	70035879	70035879	T	C	wild type	SNP	913
1525	PTEN	7	153509209	153509209	T	C	Unk	SNP	913
1526	PPP2R5C	14	81361291	81361291	T	C	Unk	SNP	913
1527	PPP2R1A	3	1708768	1708768	T	C	wild type	SNP	913
1528	PIK3CA	18	52080046	52080046	T	C	Unk	SNP	913
1529	KRAS	11	73688495	73688495	T	C	Unk	SNP	913
1530	FBXW7	7	159453741	159453741	T	C	mutated	SNP	913
1531	CTNNB1	0	90387945	90387945	T	C	wild type	SNP	913
1532	BRAF	6	28219296	28219296	T	C	Unk	SNP	913
1533	ARID1A	16	165621257	165621257	T	C	Unk	SNP	913
1534	ER	9	116492776	116492776	T	C	positive	SNP	913
1535	PR	21	99786433	99786433	T	C	positive	SNP	913
1536	P53	2	165479014	165479014	T	C	wild type	SNP	924
1537	PTEN	9	149963141	149963141	T	C	Unk	SNP	924
1538	PPP2R5C	20	107787786	107787786	T	C	Unk	SNP	924
1539	PPP2R1A	6	114188459	114188459	T	C	wild type	SNP	924
1540	PIK3CA	5	114226729	114226729	T	C	Unk	SNP	924
1541	KRAS	18	12632711	12632711	T	C	Unk	SNP	924
1542	FBXW7	20	141267555	141267555	T	C	wild type	SNP	924
1543	CTNNB1	9	113451038	113451038	T	C	wild type	SNP	924
1544	BRAF	10	101048980	101048980	T	C	Unk	SNP	924
1545	ARID1A	22	80324242	80324242	T	C	Unk	SNP	924
1546	ER	14	57776277	57776277	T	C	Unk	SNP	924
1547	PR	14	161606878	161606878	T	C	positive	SNP	924
1548	P53	14	70783024	70783024	T	C	wild type	SNP	380
1549	PTEN	18	98517612	98517612	T	C	Unk	SNP	380
1550	PPP2R5C	19	45325663	45325663	T	C	Unk	SNP	380
1551	PPP2R1A	18	23858853	23858853	T	C	mutated	SNP	380
1552	PIK3CA	12	119999391	119999391	T	C	Unk	SNP	380
1553	KRAS	2	87299321	87299321	T	C	Unk	SNP	380
1554	FBXW7	19	33441092	33441092	T	C	mutated	SNP	380
1555	CTNNB1	10	121305025	121305025	T	C	wild type	SNP	380
1556	BRAF	20	142814754	142814754	T	C	Unk	SNP	380
1557	ARID1A	0	22421812	22421812	T	C	Unk	SNP	380
1558	ER	6	53602922	53602922	T	C	Unk	SNP	380
1559	PR	20	23195046	23195046	T	C	positive	SNP	380
1560	P53	20	127862383	127862383	T	C	wild type	SNP	911
1561	PTEN	16	51166753	51166753	T	C	Unk	SNP	911
1562	PPP2R5C	10	143954204	143954204	T	C	Unk	SNP	911
1563	PPP2R1A	11	16178796	16178796	T	C	wild type	SNP	911
1564	PIK3CA	2	159860039	159860039	T	C	Unk	SNP	911
1565	KRAS	16	87350341	87350341	T	C	Unk	SNP	911
1566	FBXW7	17	118189926	118189926	T	C	mutated	SNP	911
1567	CTNNB1	12	116515609	116515609	T	C	wild type	SNP	911
1568	BRAF	15	72357154	72357154	T	C	Unk	SNP	911
1569	ARID1A	1	27220168	27220168	T	C	Unk	SNP	911
1570	ER	5	115741523	115741523	T	C	positive	SNP	911
1571	PR	16	56729340	56729340	T	C	positive	SNP	911
1572	P53	9	36725110	36725110	T	C	wild type	SNP	119
1573	PTEN	21	128350974	128350974	T	C	Unk	SNP	119
1574	PPP2R5C	7	91366987	91366987	T	C	Unk	SNP	119
1575	PPP2R1A	7	163510305	163510305	T	C	mutated	SNP	119
1576	PIK3CA	9	98373321	98373321	T	C	Unk	SNP	119
1577	KRAS	5	151250250	151250250	T	C	Unk	SNP	119
1578	FBXW7	21	72030193	72030193	T	C	wild type	SNP	119
1579	CTNNB1	18	80602649	80602649	T	C	wild type	SNP	119
1580	BRAF	1	80176716	80176716	T	C	Unk	SNP	119
1581	ARID1A	12	138580134	138580134	T	C	Unk	SNP	119
1582	ER	8	62612210	62612210	T	C	positive	SNP	119
1583	PR	7	126167728	126167728	T	C	positive	SNP	119
1584	P53	4	126870400	126870400	T	C	wild type	SNP	17
1585	PTEN	11	90019365	90019365	T	C	Unk	SNP	17
1586	PPP2R5C	14	75198251	75198251	T	C	Unk	SNP	17
1587	PPP2R1A	2	59889623	59889623	T	C	wild type	SNP	17
1588	PIK3CA	17	108607361	108607361	T	C	Unk	SNP	17
1589	KRAS	13	123992686	123992686	T	C	Unk	SNP	17
1590	FBXW7	3	104033464	104033464	T	C	wild type	SNP	17
1591	CTNNB1	12	68936940	68936940	T	C	wild type	SNP	17
1592	BRAF	12	102717722	102717722	T	C	Unk	SNP	17
1593	ARID1A	6	169354443	169354443	T	C	Unk	SNP	17
1594	ER	21	129284124	129284124	T	C	positive	SNP	17
1595	PR	11	85513178	85513178	T	C	positive	SNP	17
1596	P53	3	51911367	51911367	T	C	wild type	SNP	926
1597	PTEN	4	46605136	46605136	T	C	Unk	SNP	926
1598	PPP2R5C	13	46859648	46859648	T	C	Unk	SNP	926
1599	PPP2R1A	18	21096965	21096965	T	C	wild type	SNP	926
1600	PIK3CA	10	154759566	154759566	T	C	Unk	SNP	926
1601	KRAS	19	87004567	87004567	T	C	Unk	SNP	926
1602	FBXW7	6	46943625	46943625	T	C	wild type	SNP	926
1603	CTNNB1	20	59169980	59169980	T	C	mutated	SNP	926
1604	BRAF	13	124046387	124046387	T	C	Unk	SNP	926
1605	ARID1A	11	41688634	41688634	T	C	Unk	SNP	926
1606	ER	18	155609776	155609776	T	C	positive	SNP	926
1607	PR	0	34322792	34322792	T	C	positive	SNP	926
1608	P53	3	75881923	75881923	T	C	wild type	SNP	921
1609	PTEN	22	29491332	29491332	T	C	Unk	SNP	921
1610	PPP2R5C	3	81570680	81570680	T	C	Unk	SNP	921
1611	PPP2R1A	5	153100938	153100938	T	C	mutated	SNP	921
1612	PIK3CA	10	57075009	57075009	T	C	Unk	SNP	921
1613	KRAS	7	10619056	10619056	T	C	Unk	SNP	921
1614	FBXW7	11	74146929	74146929	T	C	wild type	SNP	921
1615	CTNNB1	21	127928754	127928754	T	C	wild type	SNP	921
1616	BRAF	6	151735656	151735656	T	C	Unk	SNP	921
1617	ARID1A	7	78053384	78053384	T	C	Unk	SNP	921
1618	ER	2	146474749	146474749	T	C	Unk	SNP	921
1619	PR	13	168752964	168752964	T	C	positive	SNP	921
1620	P53	16	48813918	48813918	T	C	wild type	SNP	928
1621	PTEN	13	152923762	152923762	T	C	Unk	SNP	928
1622	PPP2R5C	22	50461335	50461335	T	C	Unk	SNP	928
1623	PPP2R1A	19	79258747	79258747	T	C	wild type	SNP	928
1624	PIK3CA	7	142998877	142998877	T	C	Unk	SNP	928
1625	KRAS	6	103174736	103174736	T	C	Unk	SNP	928
1626	FBXW7	15	24523721	24523721	T	C	wild type	SNP	928
1627	CTNNB1	4	109664483	109664483	T	C	mutated	SNP	928
1628	BRAF	15	65228211	65228211	T	C	Unk	SNP	928
1629	ARID1A	10	25855262	25855262	T	C	Unk	SNP	928
1630	ER	15	47586334	47586334	T	C	positive	SNP	928
1631	PR	6	79455622	79455622	T	C	positive	SNP	928
1632	P53	22	132545851	132545851	T	C	wild type	SNP	893
1633	PTEN	3	42403205	42403205	T	C	Unk	SNP	893
1634	PPP2R5C	9	109362151	109362151	T	C	Unk	SNP	893
1635	PPP2R1A	11	35820258	35820258	T	C	wild type	SNP	893
1636	PIK3CA	18	126780551	126780551	T	C	Unk	SNP	893
1637	KRAS	14	78449601	78449601	T	C	Unk	SNP	893
1638	FBXW7	11	53121781	53121781	T	C	mutated	SNP	893
1639	CTNNB1	13	103975586	103975586	T	C	wild type	SNP	893
1640	BRAF	14	86905228	86905228	T	C	Unk	SNP	893
1641	ARID1A	9	86876942	86876942	T	C	Unk	SNP	893
1642	ER	7	33132079	33132079	T	C	positive	SNP	893
1643	PR	9	113372770	113372770	T	C	positive	SNP	893
1644	P53	22	50010	50010	T	C	wild type	SNP	929
1645	PTEN	3	128832393	128832393	T	C	Unk	SNP	929
1646	PPP2R5C	20	101054946	101054946	T	C	Unk	SNP	929
1647	PPP2R1A	15	148670418	148670418	T	C	wild type	SNP	929
1648	PIK3CA	16	130241636	130241636	T	C	Unk	SNP	929
1649	KRAS	22	76040551	76040551	T	C	Unk	SNP	929
1650	FBXW7	14	54440776	54440776	T	C	wild type	SNP	929
1651	CTNNB1	6	72667753	72667753	T	C	wild type	SNP	929
1652	BRAF	14	100671722	100671722	T	C	Unk	SNP	929
1653	ARID1A	6	5967790	5967790	T	C	Unk	SNP	929
1654	ER	17	1090633	1090633	T	C	positive	SNP	929
1655	PR	20	79255479	79255479	T	C	positive	SNP	929
1656	P53	14	29461879	29461879	T	C	wild type	SNP	925
1657	PTEN	3	44920753	44920753	T	C	Unk	SNP	925
1658	PPP2R5C	4	148524885	148524885	T	C	Unk	SNP	925
1659	PPP2R1A	3	65069877	65069877	T	C	wild type	SNP	925
1660	PIK3CA	3	559180	559180	T	C	Unk	SNP	925
1661	KRAS	13	148257719	148257719	T	C	Unk	SNP	925
1662	FBXW7	11	13151180	13151180	T	C	wild type	SNP	925
1663	CTNNB1	0	137130789	137130789	T	C	wild type	SNP	925
1664	BRAF	3	3676126	3676126	T	C	Unk	SNP	925
1665	ARID1A	9	151401079	151401079	T	C	Unk	SNP	925
1666	ER	6	167519870	167519870	T	C	positive	SNP	925
1667	PR	19	87835911	87835911	T	C	positive	SNP	925
1668	P53	14	54361811	54361811	T	C	wild type	SNP	393
1669	PTEN	4	25304872	25304872	T	C	Unk	SNP	393
1670	PPP2R5C	19	73373880	73373880	T	C	Unk	SNP	393
1671	PPP2R1A	10	35169127	35169127	T	C	mutated	SNP	393
1672	PIK3CA	4	113676113	113676113	T	C	Unk	SNP	393
1673	KRAS	1	131152202	131152202	T	C	Unk	SNP	393
1674	FBXW7	18	139541582	139541582	T	C	wild type	SNP	393
1675	CTNNB1	6	58544430	58544430	T	C	wild type	SNP	393
1676	BRAF	13	28131750	28131750	T	C	Unk	SNP	393
1677	ARID1A	8	134743380	134743380	T	C	Unk	SNP	393
1678	ER	13	11200499	11200499	T	C	Unk	SNP	393
1679	PR	6	72281938	72281938	T	C	Unk	SNP	393
1680	P53	7	68605330	68605330	T	C	wild type	SNP	6
1681	PTEN	2	66865595	66865595	T	C	Unk	SNP	6
1682	PPP2R5C	21	130804819	130804819	T	C	Unk	SNP	6
1683	PPP2R1A	12	79831939	79831939	T	C	wild type	SNP	6
1684	PIK3CA	12	37989224	37989224	T	C	Unk	SNP	6
1685	KRAS	12	157317791	157317791	T	C	Unk	SNP	6
1686	FBXW7	10	22531772	22531772	T	C	mutated	SNP	6
1687	CTNNB1	12	169151333	169151333	T	C	wild type	SNP	6
1688	BRAF	17	73041928	73041928	T	C	Unk	SNP	6
1689	ARID1A	20	33087012	33087012	T	C	Unk	SNP	6
1690	ER	13	136870178	136870178	T	C	positive	SNP	6
1691	PR	11	7060234	7060234	T	C	positive	SNP	6
1692	P53	9	99633228	99633228	T	C	wild type	SNP	277
1693	PTEN	21	169558646	169558646	T	C	Unk	SNP	277
1694	PPP2R5C	2	68864814	68864814	T	C	Unk	SNP	277
1695	PPP2R1A	4	57601226	57601226	T	C	wild type	SNP	277
1696	PIK3CA	7	8665369	8665369	T	C	Unk	SNP	277
1697	KRAS	7	65895501	65895501	T	C	Unk	SNP	277
1698	FBXW7	22	110887365	110887365	T	C	wild type	SNP	277
1699	CTNNB1	3	58079991	58079991	T	C	wild type	SNP	277
1700	BRAF	4	8960282	8960282	T	C	Unk	SNP	277
1701	ARID1A	14	41024220	41024220	T	C	Unk	SNP	277
1702	ER	3	145817280	145817280	T	C	Unk	SNP	277
1703	PR	6	169097396	169097396	T	C	positive	SNP	277
1704	P53	6	160538941	160538941	T	C	wild type	SNP	156
1705	PTEN	20	132439416	132439416	T	C	Unk	SNP	156
1706	PPP2R5C	16	22281292	22281292	T	C	Unk	SNP	156
1707	PPP2R1A	5	88402917	88402917	T	C	Unk	SNP	156
1708	PIK3CA	17	151495291	151495291	T	C	Unk	SNP	156
1709	KRAS	10	1923589	1923589	T	C	Unk	SNP	156
1710	FBXW7	11	103519605	103519605	T	C	Unk	SNP	156
1711	CTNNB1	18	20433362	20433362	T	C	wild type	SNP	156
1712	BRAF	17	30585804	30585804	T	C	Unk	SNP	156
1713	ARID1A	16	133946927	133946927	T	C	Unk	SNP	156
1714	ER	15	131885162	131885162	T	C	positive	SNP	156
1715	PR	0	23799664	23799664	T	C	positive	SNP	156
1716	P53	4	71085780	71085780	T	C	wild type	SNP	932
1717	PTEN	9	168253214	168253214	T	C	Unk	SNP	932
1718	PPP2R5C	13	79113515	79113515	T	C	Unk	SNP	932
1719	PPP2R1A	13	29057849	29057849	T	C	wild type	SNP	932
1720	PIK3CA	3	74899256	74899256	T	C	Unk	SNP	932
1721	KRAS	20	77313188	77313188	T	C	Unk	SNP	932
1722	FBXW7	14	102031906	102031906	T	C	wild type	SNP	932
1723	CTNNB1	0	62203485	62203485	T	C	wild type	SNP	932
1724	BRAF	10	51236274	51236274	T	C	Unk	SNP	932
1725	ARID1A	16	72722653	72722653	T	C	Unk	SNP	932
1726	ER	15	125956782	125956782	T	C	Unk	SNP	932
1727	PR	22	26035166	26035166	T	C	positive	SNP	932
1728	P53	3	73655294	73655294	T	C	wild type	SNP	892
1729	PTEN	12	39441220	39441220	T	C	Unk	SNP	892
1730	PPP2R5C	11	110380660	110380660	T	C	Unk	SNP	892
1731	PPP2R1A	13	166417854	166417854	T	C	wild type	SNP	892
1732	PIK3CA	11	15208392	15208392	T	C	Unk	SNP	892
1733	KRAS	9	117888703	117888703	T	C	Unk	SNP	892
1734	FBXW7	12	136631582	136631582	T	C	wild type	SNP	892
1735	CTNNB1	0	165379746	165379746	T	C	wild type	SNP	892
1736	BRAF	19	68334219	68334219	T	C	Unk	SNP	892
1737	ARID1A	16	95903605	95903605	T	C	Unk	SNP	892
1738	ER	21	71936103	71936103	T	C	positive	SNP	892
1739	PR	15	112162391	112162391	T	C	positive	SNP	892
1740	P53	17	165196662	165196662	T	C	wild type	SNP	85
1741	PTEN	7	70445183	70445183	T	C	Unk	SNP	85
1742	PPP2R5C	17	131636839	131636839	T	C	Unk	SNP	85
1743	PPP2R1A	6	86766640	86766640	T	C	wild type	SNP	85
1744	PIK3CA	8	86750363	86750363	T	C	Unk	SNP	85
1745	KRAS	0	105942062	105942062	T	C	Unk	SNP	85
1746	FBXW7	19	142735921	142735921	T	C	wild type	SNP	85
1747	CTNNB1	19	147127596	147127596	T	C	wild type	SNP	85
1748	BRAF	9	165909156	165909156	T	C	Unk	SNP	85
1749	ARID1A	9	71040021	71040021	T	C	Unk	SNP	85
1750	ER	19	114276118	114276118	T	C	positive	SNP	85
1751	PR	7	158320182	158320182	T	C	positive	SNP	85
1752	P53	13	64011874	64011874	T	C	wild type	SNP	88
1753	PTEN	0	48110529	48110529	T	C	Unk	SNP	88
1754	PPP2R5C	21	87809541	87809541	T	C	Unk	SNP	88
1755	PPP2R1A	19	76729801	76729801	T	C	wild type	SNP	88
1756	PIK3CA	6	60739507	60739507	T	C	Unk	SNP	88
1757	KRAS	10	14879568	14879568	T	C	Unk	SNP	88
1758	FBXW7	13	164868712	164868712	T	C	wild type	SNP	88
1759	CTNNB1	4	148890741	148890741	T	C	mutated	SNP	88
1760	BRAF	20	19800040	19800040	T	C	Unk	SNP	88
1761	ARID1A	21	63121388	63121388	T	C	Unk	SNP	88
1762	ER	12	122340556	122340556	T	C	positive	SNP	88
1763	PR	7	145373159	145373159	T	C	positive	SNP	88
1764	P53	22	102156336	102156336	T	C	wild type	SNP	916
1765	PTEN	16	49828884	49828884	T	C	Unk	SNP	916
1766	PPP2R5C	21	30574820	30574820	T	C	Unk	SNP	916
1767	PPP2R1A	14	118785705	118785705	T	C	wild type	SNP	916
1768	PIK3CA	13	138596858	138596858	T	C	Unk	SNP	916
1769	KRAS	6	5555448	5555448	T	C	Unk	SNP	916
1770	FBXW7	11	19399880	19399880	T	C	wild type	SNP	916
1771	CTNNB1	16	107847036	107847036	T	C	wild type	SNP	916
1772	BRAF	15	109599043	109599043	T	C	Unk	SNP	916
1773	ARID1A	7	8474393	8474393	T	C	Unk	SNP	916
1774	ER	17	64644420	64644420	T	C	Unk	SNP	916
1775	PR	8	12118946	12118946	T	C	positive	SNP	916
1776	P53	6	54331381	54331381	T	C	wild type	SNP	918
1777	PTEN	2	512749	512749	T	C	Unk	SNP	918
1778	PPP2R5C	11	121915951	121915951	T	C	Unk	SNP	918
1779	PPP2R1A	5	145399163	145399163	T	C	mutated	SNP	918
1780	PIK3CA	18	135732326	135732326	T	C	Unk	SNP	918
1781	KRAS	21	90439320	90439320	T	C	Unk	SNP	918
1782	FBXW7	6	71160894	71160894	T	C	wild type	SNP	918
1783	CTNNB1	14	115102171	115102171	T	C	mutated	SNP	918
1784	BRAF	19	78780538	78780538	T	C	Unk	SNP	918
1785	ARID1A	10	39356502	39356502	T	C	Unk	SNP	918
1786	ER	12	97370925	97370925	T	C	positive	SNP	918
1787	PR	8	108645294	108645294	T	C	positive	SNP	918
1788	P53	20	105333635	105333635	T	C	wild type	SNP	135
1789	PTEN	0	62892508	62892508	T	C	Unk	SNP	135
1790	PPP2R5C	12	160336614	160336614	T	C	Unk	SNP	135
1791	PPP2R1A	9	153205388	153205388	T	C	wild type	SNP	135
1792	PIK3CA	17	162171109	162171109	T	C	Unk	SNP	135
1793	KRAS	0	124684297	124684297	T	C	Unk	SNP	135
1794	FBXW7	21	92372455	92372455	T	C	wild type	SNP	135
1795	CTNNB1	14	26819770	26819770	T	C	wild type	SNP	135
1796	BRAF	0	145436905	145436905	T	C	Unk	SNP	135
1797	ARID1A	4	125731625	125731625	T	C	Unk	SNP	135
1798	ER	6	69130583	69130583	T	C	positive	SNP	135
1799	PR	16	97941162	97941162	T	C	positive	SNP	135
1800	P53	12	33596446	33596446	T	C	wild type	SNP	16
1801	PTEN	20	141805668	141805668	T	C	Unk	SNP	16
1802	PPP2R5C	8	98783450	98783450	T	C	Unk	SNP	16
1803	PPP2R1A	20	45729473	45729473	T	C	wild type	SNP	16
1804	PIK3CA	20	44925419	44925419	T	C	Unk	SNP	16
1805	KRAS	3	917925	917925	T	C	Unk	SNP	16
1806	FBXW7	6	27226792	27226792	T	C	wild type	SNP	16
1807	CTNNB1	9	330731	330731	T	C	wild type	SNP	16
1808	BRAF	9	149958896	149958896	T	C	Unk	SNP	16
1809	ARID1A	8	9738884	9738884	T	C	Unk	SNP	16
1810	ER	4	26157062	26157062	T	C	positive	SNP	16
1811	PR	13	54893434	54893434	T	C	positive	SNP	16
1812	P53	17	46679175	46679175	T	C	wild type	SNP	920
1813	PTEN	18	73277826	73277826	T	C	Unk	SNP	920
1814	PPP2R5C	13	3273129	3273129	T	C	Unk	SNP	920
1815	PPP2R1A	9	89505606	89505606	T	C	wild type	SNP	920
1816	PIK3CA	10	4318033	4318033	T	C	Unk	SNP	920
1817	KRAS	13	76117425	76117425	T	C	Unk	SNP	920
1818	FBXW7	1	52065466	52065466	T	C	wild type	SNP	920
1819	CTNNB1	4	47931864	47931864	T	C	wild type	SNP	920
1820	BRAF	20	117338310	117338310	T	C	Unk	SNP	920
1821	ARID1A	15	151990337	151990337	T	C	Unk	SNP	920
1822	ER	8	994287	994287	T	C	Unk	SNP	920
1823	PR	16	146280815	146280815	T	C	positive	SNP	920
1824	P53	1	28030937	28030937	T	C	wild type	SNP	934
1825	PTEN	4	34357459	34357459	T	C	Unk	SNP	934
1826	PPP2R5C	21	71806429	71806429	T	C	Unk	SNP	934
1827	PPP2R1A	21	40604577	40604577	T	C	wild type	SNP	934
1828	PIK3CA	17	111086441	111086441	T	C	Unk	SNP	934
1829	KRAS	8	4495017	4495017	T	C	Unk	SNP	934
1830	FBXW7	13	65743645	65743645	T	C	wild type	SNP	934
1831	CTNNB1	12	15208634	15208634	T	C	wild type	SNP	934
1832	BRAF	6	13148691	13148691	T	C	Unk	SNP	934
1833	ARID1A	14	106143037	106143037	T	C	Unk	SNP	934
1834	ER	5	28269840	28269840	T	C	positive	SNP	934
1835	PR	18	92898159	92898159	T	C	positive	SNP	934
1836	P53	18	94639045	94639045	T	C	wild type	SNP	339
1837	PTEN	0	81170067	81170067	T	C	Unk	SNP	339
1838	PPP2R5C	21	62734836	62734836	T	C	Unk	SNP	339
1839	PPP2R1A	19	131664414	131664414	T	C	wild type	SNP	339
1840	PIK3CA	0	73327013	73327013	T	C	Unk	SNP	339
1841	KRAS	20	3389062	3389062	T	C	Unk	SNP	339
1842	FBXW7	9	50116706	50116706	T	C	wild type	SNP	339
1843	CTNNB1	20	53713471	53713471	T	C	wild type	SNP	339
1844	BRAF	16	66262503	66262503	T	C	Unk	SNP	339
1845	ARID1A	8	137793283	137793283	T	C	Unk	SNP	339
1846	ER	0	61394352	61394352	T	C	positive	SNP	339
1847	PR	20	93468070	93468070	T	C	positive	SNP	339
1848	P53	11	141741904	141741904	T	C	wild type	SNP	22
1849	PTEN	12	86275540	86275540	T	C	Unk	SNP	22
1850	PPP2R5C	19	54268027	54268027	T	C	Unk	SNP	22
1851	PPP2R1A	20	2979612	2979612	T	C	mutated	SNP	22
1852	PIK3CA	13	6538768	6538768	T	C	Unk	SNP	22
1853	KRAS	3	21882961	21882961	T	C	Unk	SNP	22
1854	FBXW7	9	155505848	155505848	T	C	mutated	SNP	22
1855	CTNNB1	22	60770685	60770685	T	C	wild type	SNP	22
1856	BRAF	20	151743585	151743585	T	C	Unk	SNP	22
1857	ARID1A	15	100533757	100533757	T	C	Unk	SNP	22
1858	ER	12	65334655	65334655	T	C	positive	SNP	22
1859	PR	9	123503616	123503616	T	C	positive	SNP	22
1860	P53	21	29603191	29603191	T	C	wild type	SNP	529
1861	PTEN	14	114708517	114708517	T	C	mutated	SNP	529
1862	PPP2R5C	9	132312318	132312318	T	C	wild type	SNP	529
1863	PPP2R1A	11	9239433	9239433	T	C	wild type	SNP	529
1864	PIK3CA	13	47958874	47958874	T	C	wild type	SNP	529
1865	KRAS	4	41013259	41013259	T	C	wild type	SNP	529
1866	FBXW7	16	154042486	154042486	T	C	wild type	SNP	529
1867	CTNNB1	0	143707462	143707462	T	C	wild type	SNP	529
1868	BRAF	12	143666554	143666554	T	C	wild type	SNP	529
1869	ARID1A	22	81568867	81568867	T	C	mutated	SNP	529
1870	ER	22	108628977	108628977	T	C	positive	SNP	529
1871	PR	18	67249136	67249136	T	C	negative	SNP	529
1872	P53	9	163429792	163429792	T	C	wild type	SNP	81
1873	PTEN	13	135495119	135495119	T	C	Unk	SNP	81
1874	PPP2R5C	6	124037826	124037826	T	C	Unk	SNP	81
1875	PPP2R1A	2	137579355	137579355	T	C	wild type	SNP	81
1876	PIK3CA	2	84998288	84998288	T	C	Unk	SNP	81
1877	KRAS	20	89827719	89827719	T	C	Unk	SNP	81
1878	FBXW7	21	53046858	53046858	T	C	wild type	SNP	81
1879	CTNNB1	3	119904330	119904330	T	C	wild type	SNP	81
1880	BRAF	5	132598684	132598684	T	C	Unk	SNP	81
1881	ARID1A	5	122871652	122871652	T	C	Unk	SNP	81
1882	ER	10	82577793	82577793	T	C	positive	SNP	81
1883	PR	19	110490328	110490328	T	C	Unk	SNP	81
1884	P53	19	61361284	61361284	T	C	wild type	SNP	371
1885	PTEN	15	139499404	139499404	T	C	mutated	SNP	371
1886	PPP2R5C	16	57945439	57945439	T	C	wild type	SNP	371
1887	PPP2R1A	6	58967707	58967707	T	C	wild type	SNP	371
1888	PIK3CA	18	106663718	106663718	T	C	mutated	SNP	371
1889	KRAS	2	66089594	66089594	T	C	wild type	SNP	371
1890	FBXW7	14	155002310	155002310	T	C	wild type	SNP	371
1891	CTNNB1	10	7644277	7644277	T	C	mutated	SNP	371
1892	BRAF	3	169708789	169708789	T	C	wild type	SNP	371
1893	ARID1A	12	157411913	157411913	T	C	wild type	SNP	371
1894	ER	3	53662723	53662723	T	C	positive	SNP	371
1895	PR	3	134277148	134277148	T	C	positive	SNP	371
1896	P53	7	35753095	35753095	T	C	mutated	SNP	61
1897	PTEN	22	95082968	95082968	T	C	Unk	SNP	61
1898	PPP2R5C	17	139601215	139601215	T	C	Unk	SNP	61
1899	PPP2R1A	6	145925264	145925264	T	C	Unk	SNP	61
1900	PIK3CA	9	89340573	89340573	T	C	Unk	SNP	61
1901	KRAS	3	155602122	155602122	T	C	Unk	SNP	61
1902	FBXW7	16	146953621	146953621	T	C	Unk	SNP	61
1903	CTNNB1	1	167814747	167814747	T	C	wild type	SNP	61
1904	BRAF	7	79623236	79623236	T	C	Unk	SNP	61
1905	ARID1A	19	65716608	65716608	T	C	Unk	SNP	61
1906	ER	18	114396132	114396132	T	C	positive	SNP	61
1907	PR	10	31604417	31604417	T	C	Unk	SNP	61
1908	P53	4	39351214	39351214	T	C	wild type	SNP	320
1909	PTEN	14	161365545	161365545	T	C	mutated	SNP	320
1910	PPP2R5C	15	142139555	142139555	T	C	wild type	SNP	320
1911	PPP2R1A	11	21333686	21333686	T	C	wild type	SNP	320
1912	PIK3CA	3	49914665	49914665	T	C	wild type	SNP	320
1913	KRAS	7	147722518	147722518	T	C	wild type	SNP	320
1914	FBXW7	20	2859823	2859823	T	C	wild type	SNP	320
1915	CTNNB1	5	71190394	71190394	T	C	mutated	SNP	320
1916	BRAF	20	103473598	103473598	T	C	wild type	SNP	320
1917	ARID1A	15	107266930	107266930	T	C	wild type	SNP	320
1918	ER	2	26093878	26093878	T	C	Unk	SNP	320
1919	PR	20	134877164	134877164	T	C	Unk	SNP	320
1920	P53	17	49732799	49732799	T	C	mutated	SNP	151
1921	PTEN	11	103348198	103348198	T	C	Unk	SNP	151
1922	PPP2R5C	4	160327545	160327545	T	C	Unk	SNP	151
1923	PPP2R1A	19	17515292	17515292	T	C	wild type	SNP	151
1924	PIK3CA	4	61284010	61284010	T	C	Unk	SNP	151
1925	KRAS	16	158298687	158298687	T	C	Unk	SNP	151
1926	FBXW7	16	121840922	121840922	T	C	wild type	SNP	151
1927	CTNNB1	10	142899567	142899567	T	C	mutated	SNP	151
1928	BRAF	12	64047286	64047286	T	C	Unk	SNP	151
1929	ARID1A	7	63970561	63970561	T	C	Unk	SNP	151
1930	ER	20	143433772	143433772	T	C	negative	SNP	151
1931	PR	6	46802650	46802650	T	C	Unk	SNP	151
1932	P53	6	17919757	17919757	T	C	wild type	SNP	682
1933	PTEN	22	110193546	110193546	T	C	Unk	SNP	682
1934	PPP2R5C	10	22388385	22388385	T	C	Unk	SNP	682
1935	PPP2R1A	1	46406168	46406168	T	C	Unk	SNP	682
1936	PIK3CA	22	119624660	119624660	T	C	Unk	SNP	682
1937	KRAS	14	88728469	88728469	T	C	Unk	SNP	682
1938	FBXW7	1	155298636	155298636	T	C	Unk	SNP	682
1939	CTNNB1	0	74704367	74704367	T	C	wild type	SNP	682
1940	BRAF	21	97785672	97785672	T	C	Unk	SNP	682
1941	ARID1A	15	68862228	68862228	T	C	Unk	SNP	682
1942	ER	17	17122143	17122143	T	C	negative	SNP	682
1943	PR	5	71466077	71466077	T	C	Unk	SNP	682
1944	P53	21	167715031	167715031	T	C	mutated	SNP	10
1945	PTEN	14	110319614	110319614	T	C	Unk	SNP	10
1946	PPP2R5C	12	40306695	40306695	T	C	Unk	SNP	10
1947	PPP2R1A	6	162448369	162448369	T	C	wild type	SNP	10
1948	PIK3CA	10	51716322	51716322	T	C	Unk	SNP	10
1949	KRAS	5	155442842	155442842	T	C	Unk	SNP	10
1950	FBXW7	1	52959800	52959800	T	C	wild type	SNP	10
1951	CTNNB1	13	32894309	32894309	T	C	wild type	SNP	10
1952	BRAF	12	125940091	125940091	T	C	Unk	SNP	10
1953	ARID1A	7	110513776	110513776	T	C	Unk	SNP	10
1954	ER	13	96636555	96636555	T	C	negative	SNP	10
1955	PR	2	19226872	19226872	T	C	Unk	SNP	10
1956	P53	4	112246972	112246972	T	C	wild type	SNP	927
1957	PTEN	10	58487545	58487545	T	C	Unk	SNP	927
1958	PPP2R5C	15	98168807	98168807	T	C	Unk	SNP	927
1959	PPP2R1A	17	142435642	142435642	T	C	Unk	SNP	927
1960	PIK3CA	3	20686981	20686981	T	C	Unk	SNP	927
1961	KRAS	1	89395456	89395456	T	C	Unk	SNP	927
1962	FBXW7	12	115814586	115814586	T	C	Unk	SNP	927
1963	CTNNB1	6	157034350	157034350	T	C	wild type	SNP	927
1964	BRAF	9	100586800	100586800	T	C	Unk	SNP	927
1965	ARID1A	6	118979995	118979995	T	C	Unk	SNP	927
1966	ER	14	67443292	67443292	T	C	negative	SNP	927
1967	PR	13	109564557	109564557	T	C	negative	SNP	927
1968	P53	7	145411892	145411892	T	C	wild type	SNP	528
1969	PTEN	14	74143086	74143086	T	C	wild type	SNP	528
1970	PPP2R5C	7	90302735	90302735	T	C	wild type	SNP	528
1971	PPP2R1A	10	146455253	146455253	T	C	mutated	SNP	528
1972	PIK3CA	19	160483770	160483770	T	C	wild type	SNP	528
1973	KRAS	5	112160117	112160117	T	C	wild type	SNP	528
1974	FBXW7	4	66577158	66577158	T	C	wild type	SNP	528
1975	CTNNB1	0	129308796	129308796	T	C	wild type	SNP	528
1976	BRAF	4	6697887	6697887	T	C	wild type	SNP	528
1977	ARID1A	22	124615581	124615581	T	C	wild type	SNP	528
1978	ER	1	49702356	49702356	T	C	positive	SNP	528
1979	PR	21	154013610	154013610	T	C	negative	SNP	528
1980	P53	12	104657329	104657329	T	C	wild type	SNP	940
1981	PTEN	2	154355785	154355785	T	C	Unk	SNP	940
1982	PPP2R5C	20	18084343	18084343	T	C	Unk	SNP	940
1983	PPP2R1A	19	38192943	38192943	T	C	wild type	SNP	940
1984	PIK3CA	11	75725543	75725543	T	C	Unk	SNP	940
1985	KRAS	0	128115511	128115511	T	C	Unk	SNP	940
1986	FBXW7	8	45000003	45000003	T	C	wild type	SNP	940
1987	CTNNB1	16	60591890	60591890	T	C	wild type	SNP	940
1988	BRAF	9	89375867	89375867	T	C	Unk	SNP	940
1989	ARID1A	16	160042762	160042762	T	C	Unk	SNP	940
1990	ER	14	165593969	165593969	T	C	positive	SNP	940
1991	PR	12	138474325	138474325	T	C	positive	SNP	940
1992	P53	2	167152238	167152238	T	C	wild type	SNP	591
1993	PTEN	22	169382709	169382709	T	C	mutated	SNP	591
1994	PPP2R5C	21	163570733	163570733	T	C	wild type	SNP	591
1995	PPP2R1A	2	63060824	63060824	T	C	mutated	SNP	591
1996	PIK3CA	13	16980377	16980377	T	C	mutated	SNP	591
1997	KRAS	17	49750938	49750938	T	C	wild type	SNP	591
1998	FBXW7	9	136499208	136499208	T	C	wild type	SNP	591
[truncated: 1,445 more rows]
