# Supplementary material for: AI-based histopathology image analysis reveals a distinct subset of endometrial cancers
Source: Nat Commun. 2024 Jun 26;15:4973. doi: 10.1038/s41467-024-49017-2 (PMC11208496; doi:10.1038/s41467-024-49017-2)
Supplement: Supplementary file 4 — Source Data [file 41467_2024_49017_MOESM4_ESM.zip › Source Data/Main-Text-Figure 4/Figure 4 - A.tsv]

sample	length altered	percentage altered
VOA844	494609789	0.15718872249869925
VOA707	504899784	0.1604589189334245
VOA658	195059956	0.061990736892375754
VS03.21607	2112149792	0.6712485982164282
CC.HAM.0435	2154719751	0.6847774802176537
CC.HAM.0396	1430939963	0.4547577297470471
CC.HAM.0427	1213049928	0.3855115138237976
EC059	433229961	0.13768199827875083
CC.HAM.0424	2702969793	0.859013262906213
EC070	282059953	0.08963964051288349
CC.HAM.0429	2305049801	0.7325528963905543
EC083	103709999	0.03295940075531214
VOA1111	2695679638	0.8566964261254766
EC053	463169809	0.14719698678805676
VS06.19921	964499984	0.3065214714846169
VS05.32611	993899926	0.3158648759769931
EC019	2434769763	0.7737783544442359
EC146	326339933	0.10371197317443531
