# Supplementary material for: AI-based histopathology image analysis reveals a distinct subset of endometrial cancers
Source: Nat Commun. 2024 Jun 26;15:4973. doi: 10.1038/s41467-024-49017-2 (PMC11208496; doi:10.1038/s41467-024-49017-2)
Supplement: Supplementary file 4 — Source Data [file 41467_2024_49017_MOESM4_ESM.zip › Source Data/Main-Text-Figure 4/Figure 4 - B.tsv]

Patient ID	Fraction Genome Altered
TCGA-A5-A0G1-01	6.602812655052356e-05
TCGA-A5-A0G2-01	0.37469702552830353
TCGA-A5-A0G5-01	0.6453079468888315
TCGA-A5-A0G9-01	0.03114447644612701
TCGA-A5-A0GA-01	0.035739705000298674
TCGA-A5-A0GB-01	0.031906721469041346
TCGA-A5-A0GD-01	0.004638683415860334
TCGA-A5-A0GE-01	0.13107235920450022
TCGA-A5-A0GG-01	0.09729715527348955
TCGA-A5-A0GH-01	0.003530137769978682
TCGA-A5-A0GI-01	0.04050492251562929
TCGA-A5-A0GJ-01	0.5781678373297611
TCGA-A5-A0GM-01	0.00015798679414587137
TCGA-A5-A0GN-01	0.7920682106484487
TCGA-A5-A0GP-01	0.00011394653840863152
TCGA-A5-A0GQ-01	3.929640288005736e-06
TCGA-A5-A0GR-01	0.3378816456160196
TCGA-A5-A0GU-01	0.10234681486716811
TCGA-A5-A0GV-01	0.2104666974919113
TCGA-A5-A0GW-01	0.04632295470152207
TCGA-A5-A0GX-01	0.027540119164363407
TCGA-A5-A0R6-01	0.22021763762140553
TCGA-A5-A0R7-01	0.38321787828764065
TCGA-A5-A0R8-01	1.9668540864083056e-05
TCGA-A5-A0R9-01	0.04293839095655307
TCGA-A5-A0RA-01	0.0016543175429782518
TCGA-A5-A0VP-01	0.07496313638291895
TCGA-A5-A0VQ-01	6.545417342798912e-05
TCGA-A5-A1OF-01	0.0007880026788546936
TCGA-A5-A1OG-01	0.4580128813640421
TCGA-A5-A1OJ-01	0.07398479165330038
TCGA-A5-A1OK-01	0.031201636583789827
TCGA-AJ-A23M-01	0.6526840288524391
TCGA-AJ-A23O-01	0.09308052952571857
TCGA-AP-A051-01	0.031133195693060854
TCGA-AP-A052-01	0.3786973732816063
TCGA-AP-A053-01	0.17800276161072526
TCGA-AP-A054-01	0.049754514592589706
TCGA-AP-A056-01	0.0010255363248702304
TCGA-AP-A059-01	7.635642252463584e-05
TCGA-AP-A05A-01	0.16682192691864425
TCGA-AP-A05D-01	0.47181792952264984
TCGA-AP-A05H-01	0.8752397156848524
TCGA-AP-A05J-01	0.2048323512802606
TCGA-AP-A05N-01	0.0003892740123522085
TCGA-AP-A05O-01	0.017956447280257342
TCGA-AP-A05P-01	0.12538865969818508
TCGA-AP-A0L8-01	0.6811014251948844
TCGA-AP-A0L9-01	0.5788630121484456
TCGA-AP-A0LD-01	0.11995317139990701
TCGA-AP-A0LE-01	0.0311480628586341
TCGA-AP-A0LF-01	0.3899553620829991
TCGA-AP-A0LG-01	2.4256034398847536e-05
TCGA-AP-A0LH-01	0.10418713453630264
TCGA-AP-A0LI-01	0.5282663411604565
TCGA-AP-A0LJ-01	0.04323442682441551
TCGA-AP-A0LL-01	0.03141782336865329
TCGA-AP-A0LM-01	6.710198457989447e-05
TCGA-AP-A0LN-01	0.042878704916665504
TCGA-AP-A0LO-01	0.5449487250111266
TCGA-AP-A0LP-01	2.3873081180323728e-05
TCGA-AP-A0LQ-01	0.0428455624607759
TCGA-AP-A0LS-01	0.00011893732458597418
TCGA-AP-A0LT-01	3.1049402033009334e-06
TCGA-AP-A0LV-01	8.128936846482388e-05
TCGA-AP-A1DH-01	9.03674254665937e-06
TCGA-AP-A1DK-01	0.0002853754672299399
TCGA-AP-A1DM-01	0.03791810212681603
TCGA-AP-A1DO-01	0.19578543902157405
TCGA-AP-A1DP-01	0.03118582649522956
TCGA-AP-A1DQ-01	0.4965383018495363
TCGA-AP-A1DR-01	0.0002301402653717708
TCGA-AP-A1DV-01	0.017952270706649176
TCGA-AP-A1E0-01	0.00032310446324380687
TCGA-AP-A1E1-01	0.0311463044518639
TCGA-AP-A1E3-01	0.04292571790634969
TCGA-AP-A1E4-01	0.11601524692804462
TCGA-AW-A1PO-01	0.8708518342111681
TCGA-AX-A05S-01	0.08338063594794129
TCGA-AX-A05T-01	0.042840029184022604
TCGA-AX-A05U-01	0.05378118918790286
TCGA-AX-A05W-01	0.20445939870230154
TCGA-AX-A05Y-01	0.037517106885745485
TCGA-AX-A05Z-01	0.017514500515674318
TCGA-AX-A060-01	0.03127083130442282
TCGA-AX-A062-01	5.6589362575289396e-05
TCGA-AX-A063-01	0.04061456726585042
TCGA-AX-A064-01	0.031174267981903658
TCGA-AX-A06B-01	0.8295562041910883
TCGA-AX-A06D-01	0.10493667123282499
TCGA-AX-A06F-01	0.0011768603686207891
TCGA-AX-A06H-01	0.00040411670705588985
TCGA-AX-A06J-01	0.04284744417530443
TCGA-AX-A06L-01	0.00017400567960619722
TCGA-AX-A0IS-01	0.09721950856875147
TCGA-AX-A0IU-01	0.19560219225177014
TCGA-AX-A0IW-01	0.759372111047001
TCGA-AX-A0IZ-01	0.00035108896831462233
TCGA-AX-A0J0-01	0.0005483318042959431
TCGA-AX-A0J1-01	0.031137314744235367
TCGA-AX-A1C4-01	0.07873024560452016
TCGA-AX-A1C5-01	0.003696212027614175
TCGA-AX-A1C7-01	0.49388263251029896
TCGA-AX-A1C8-01	0.2448577925310355
TCGA-AX-A1C9-01	0.12010569801210479
TCGA-AX-A1CA-01	0.5151701483078343
TCGA-AX-A1CC-01	0.013738800112034632
TCGA-AX-A1CE-01	0.0011867345233921873
TCGA-AX-A1CF-01	0.7595083451449242
TCGA-AX-A1CI-01	0.09077279876869195
TCGA-AX-A1CJ-01	0.07406942177216613
TCGA-AX-A1CK-01	0.1643756776921303
TCGA-AX-A1CN-01	0.06319161367155575
TCGA-AX-A1CP-01	0.16856178159167967
TCGA-AX-A1CR-01	0.6070966932787267
TCGA-AX-A2H5-01	0.2885303947458895
TCGA-AX-A2H8-01	0.23833712890291778
TCGA-AX-A2HC-01	0.07047640657954435
TCGA-AX-A2HD-01	0.027651889066594718
TCGA-AX-A2HF-01	0.8627259053748212
TCGA-AX-A2HG-01	0.00035125168370705735
TCGA-AX-A2HH-01	0.2046983300481138
TCGA-AX-A2HJ-01	0.04834067641627637
TCGA-AX-A2HK-01	0.5909492429545602
TCGA-B5-A0JN-01	0.5262109047508458
TCGA-B5-A0JR-01	0.10840982238585233
TCGA-B5-A0JS-01	0.01799720939288332
TCGA-B5-A0JT-01	0.3475771557301096
TCGA-B5-A0JU-01	4.1855356668898624e-05
TCGA-B5-A0JV-01	0.033151285424269136
TCGA-B5-A0JX-01	0.11094332933057706
TCGA-B5-A0JY-01	0.0002849241862587334
TCGA-B5-A0JZ-01	9.130844163260947e-05
TCGA-B5-A0K0-01	0.08110599616263714
TCGA-B5-A0K1-01	1.3546692027216539e-05
TCGA-B5-A0K2-01	0.000378791899483685
TCGA-B5-A0K3-01	0.361033838496405
TCGA-B5-A0K4-01	0.5603505403123508
TCGA-B5-A0K6-01	0.044752349460899114
TCGA-B5-A0K7-01	0.10806105719673591
TCGA-B5-A0K8-01	0.5615542515809548
TCGA-B5-A0K9-01	0.10801496170575868
TCGA-B5-A0KB-01	0.45661721582751436
TCGA-B5-A11E-01	0.07287474756391223
TCGA-B5-A11F-01	0.05799328210434122
TCGA-B5-A11G-01	0.036398675961969905
TCGA-B5-A11H-01	0.06178676742749545
TCGA-B5-A11I-01	0.4474762264230958
TCGA-B5-A11J-01	3.838144660111126e-05
TCGA-B5-A11L-01	0.06258539936223956
TCGA-B5-A11N-01	0.025762927664834158
TCGA-B5-A11O-01	5.604846101684332e-05
TCGA-B5-A11P-01	0.8650513670247673
TCGA-B5-A11Q-01	0.10203845394393572
TCGA-B5-A11R-01	0.6426870376253031
TCGA-B5-A11S-01	0.13781228531976264
TCGA-B5-A11U-01	6.187189236641202e-05
TCGA-B5-A11V-01	0.11190054966149414
TCGA-B5-A11W-01	0.000829021576709356
TCGA-B5-A11Y-01	8.133227193743858e-06
TCGA-B5-A11Z-01	0.031281139578776374
TCGA-B5-A121-01	4.914322655038245e-05
TCGA-B5-A1MR-01	0.12414870770736161
TCGA-B5-A1MU-01	0.390530055369887
TCGA-B5-A1MV-01	0.09295583868655322
TCGA-B5-A1MW-01	0.04600846398436529
TCGA-B5-A1MX-01	0.0007517269982502121
TCGA-B5-A1MY-01	0.542617215242756
TCGA-B5-A1MZ-01	0.031130895113518204
TCGA-B5-A1N2-01	0.5777471760902545
TCGA-BG-A0LW-01	4.6377064878987226e-05
TCGA-BG-A0LX-01	0.07410587002007157
TCGA-BG-A0M0-01	0.10837890232984417
TCGA-BG-A0M2-01	0.30579676636463343
TCGA-BG-A0M3-01	0.13820181929537853
TCGA-BG-A0M4-01	0.17710748245333777
TCGA-BG-A0M6-01	0.6055433336450774
TCGA-BG-A0M7-01	5.485606228165549e-05
TCGA-BG-A0M8-01	0.44841907981115
TCGA-BG-A0M9-01	0.04596503836059869
TCGA-BG-A0MA-01	0.046011982069119696
TCGA-BG-A0MC-01	0.027343208433040472
TCGA-BG-A0MG-01	0.0865337812218581
TCGA-BG-A0MI-01	3.49946146925567e-05
TCGA-BG-A0MO-01	0.039497264862306355
TCGA-BG-A0MQ-01	0.04490106751594271
TCGA-BG-A0MS-01	0.1534437447950937
TCGA-BG-A0MT-01	0.14174830869108293
TCGA-BG-A0MU-01	0.04498827851703886
TCGA-BG-A0RY-01	0.771697136225619
TCGA-BG-A0VT-01	0.04474928996659644
TCGA-BG-A0VV-01	0.031224991327460264
TCGA-BG-A0VW-01	0.010794044314087946
TCGA-BG-A0VX-01	7.298993004013566e-06
TCGA-BG-A0VZ-01	0.0023790277478177354
TCGA-BG-A0W1-01	0.15508272418771046
TCGA-BG-A0W2-01	0.04290554977838227
TCGA-BG-A0YU-01	0.045673077051420645
TCGA-BG-A0YV-01	0.76570866506881
TCGA-BG-A186-01	0.04502622361943331
TCGA-BG-A187-01	0.042857556047094465
TCGA-BG-A18A-01	0.042824219095462336
TCGA-BG-A18B-01	0.00046745589818572466
TCGA-BG-A18C-01	0.8272554825902729
TCGA-BG-A220-01	1.121210750997512e-05
TCGA-BG-A221-01	0.12702115399256347
TCGA-BG-A222-01	0.04086894481521449
TCGA-BG-A2AD-01	0.001477722082643631
TCGA-BG-A2AE-01	0.21959847059480522
TCGA-BK-A0C9-01	0.8168503820906998
TCGA-BK-A0CA-01	0.0010030310699575635
TCGA-BK-A0CB-01	0.04611623591855591
TCGA-BK-A0CC-01	0.5967439537661501
TCGA-BK-A139-01	0.4933805277676296
TCGA-BK-A13C-01	0.03131202404079245
TCGA-BK-A26L-01	0.5066091280462213
TCGA-BS-A0T9-01	0.08936868919314661
TCGA-BS-A0TA-01	0.0004360483316072578
TCGA-BS-A0TC-01	0.0004906952791853542
TCGA-BS-A0TD-01	0.00011733940858370221
TCGA-BS-A0TE-01	0.8690246417334396
TCGA-BS-A0TG-01	0.045972815965674985
TCGA-BS-A0TI-01	0.39512558234154593
TCGA-BS-A0TJ-01	0.0001703143919438287
TCGA-BS-A0U5-01	8.702572165515978e-05
TCGA-BS-A0U7-01	0.08374392920629554
TCGA-BS-A0U8-01	0.0031628614803482836
TCGA-BS-A0U9-01	0.7393377465730899
TCGA-BS-A0UA-01	1.3547645437719089e-05
TCGA-BS-A0UF-01	0.00010109170460276463
TCGA-BS-A0UJ-01	0.000135241597590063
TCGA-BS-A0UL-01	6.917724144044258e-05
TCGA-BS-A0UT-01	0.1777879210414914
TCGA-BS-A0UV-01	0.11577510284407311
TCGA-BS-A0V4-01	0.028320089677537626
TCGA-BS-A0V6-01	0.00017977889800263169
TCGA-BS-A0V7-01	0.12001160529400122
TCGA-BS-A0V8-01	0.5017653574505682
TCGA-BS-A0VI-01	0.04058687291537588
TCGA-BS-A0WQ-01	0.043413194153874936
TCGA-D1-A0ZN-01	0.07072830303697729
TCGA-D1-A0ZO-01	0.07697819490433612
TCGA-D1-A0ZP-01	0.1688563139311796
TCGA-D1-A0ZQ-01	0.1599832061824832
TCGA-D1-A0ZR-01	0.031137484133501318
TCGA-D1-A0ZS-01	2.5174486516302983e-05
TCGA-D1-A0ZU-01	0.08889806002700491
TCGA-D1-A0ZV-01	2.6916049700958983e-05
TCGA-D1-A0ZZ-01	0.7738062544135755
TCGA-D1-A101-01	0.00015159989718929625
TCGA-D1-A102-01	0.16051526072707262
TCGA-D1-A103-01	0.00013543386870807703
TCGA-D1-A15V-01	0.34321855126833406
TCGA-D1-A15W-01	0.002198766741904315
TCGA-D1-A15X-01	0.0005113181839624887
TCGA-D1-A15Z-01	0.04287247151879984
TCGA-D1-A160-01	0.031151941014754967
TCGA-D1-A161-01	0.04320468327696749
TCGA-D1-A163-01	0.00010143238995567543
TCGA-D1-A165-01	0.15028804469883358
TCGA-D1-A167-01	4.881779576551242e-05
TCGA-D1-A168-01	0.27048990083399393
TCGA-D1-A169-01	0.2119812504578754
TCGA-D1-A16B-01	0.00011413436027763364
TCGA-D1-A16D-01	0.00026486029783959344
TCGA-D1-A16E-01	0.00012657636733589685
TCGA-D1-A16G-01	0.09513728609107173
TCGA-D1-A16I-01	0.44317659834599044
TCGA-D1-A16J-01	0.0977389609333182
TCGA-D1-A16N-01	0.7022860378078621
TCGA-D1-A16O-01	0.05863093099353345
TCGA-D1-A16Q-01	0.005604876293016913
TCGA-D1-A16R-01	0.05204792385265404
TCGA-D1-A16S-01	0.6254456425014944
TCGA-D1-A16V-01	0.6689299153151553
TCGA-D1-A16X-01	5.148353153063916e-05
TCGA-D1-A16Y-01	1.981504827797474e-05
TCGA-D1-A174-01	0.0005402878798859381
TCGA-D1-A175-01	6.906982385715541e-05
TCGA-D1-A176-01	0.035768448420129516
TCGA-D1-A177-01	0.031216904499577647
TCGA-D1-A179-01	0.8693068645899411
TCGA-D1-A17A-01	0.03196030186807059
TCGA-D1-A17B-01	0.031128136579130827
TCGA-D1-A17C-01	5.866938648835026e-05
TCGA-D1-A17D-01	1.9459426160524e-05
TCGA-D1-A17F-01	7.77538045178717e-06
TCGA-D1-A17H-01	0.0047826267911071614
TCGA-D1-A17K-01	0.46336207171068194
TCGA-D1-A17L-01	0.03114581471666909
TCGA-D1-A17M-01	0.04143736942804815
TCGA-D1-A17N-01	1.5720785776528892e-05
TCGA-D1-A17Q-01	1.675205813678596e-05
TCGA-D1-A17R-01	0.21844176913785032
TCGA-D1-A17S-01	2.2091792558061524e-05
TCGA-D1-A17T-01	0.042850473478274524
TCGA-D1-A17U-01	0.0008697109123336373
TCGA-D1-A1NS-01	0.00018234039421947975
TCGA-D1-A1NU-01	0.7125569397409349
TCGA-D1-A1NW-01	0.3186125335395514
TCGA-D1-A1NX-01	0.1667299304324323
TCGA-D1-A1NY-01	0.0737111088124737
TCGA-D1-A1NZ-01	0.031131271710666708
TCGA-D1-A1O0-01	0.6522631918675965
TCGA-D1-A1O5-01	0.00015600497151457306
TCGA-D1-A1O7-01	3.663765879194931e-05
TCGA-D1-A1O8-01	2.2510975375682192e-05
TCGA-D1-A2G0-01	0.0845343525944162
TCGA-D1-A2G5-01	0.8650587311674889
TCGA-D1-A2G6-01	0.26629320041231574
TCGA-DI-A0WH-01	0.03155268582666684
TCGA-DI-A1BU-01	0.00013365130887181144
TCGA-DI-A1BY-01	0.0004423360738715678
TCGA-DI-A1C3-01	0.08803332528188758
TCGA-DI-A1NN-01	0.4567684295934501
TCGA-DI-A1NO-01	0.6097564953346891
TCGA-E6-A1LX-01	0.010323697675258493
TCGA-E6-A1LZ-01	0.574820439115199
TCGA-E6-A1M0-01	0.18700928708272035
TCGA-EC-A1NJ-01	0.04886887219075847
TCGA-EC-A1QX-01	0.07344778477675722
TCGA-EC-A24G-01	0.00042147418086179437
TCGA-EO-A1Y5-01	0.4641842239647205
TCGA-EO-A1Y7-01	0.2976183023849716
TCGA-EO-A1Y8-01	0.2924596018677236
TCGA-EY-A1G7-01	0.40289363297338954
TCGA-EY-A1G8-01	0.046076224139995445
TCGA-EY-A1GC-01	0.5023838094192915
TCGA-EY-A1GD-01	0.03168372733318968
TCGA-EY-A1GE-01	1.2880575889435705e-06
TCGA-EY-A1GF-01	0.04068006466055452
TCGA-EY-A1GH-01	0.16989044270930231
TCGA-EY-A1GI-01	0.00044974121324486515
TCGA-EY-A1GJ-01	0.3460337236422198
TCGA-EY-A1GK-01	0.050193294763090264
TCGA-EY-A1GL-01	0.060411761978754426
TCGA-EY-A1GM-01	0.2958212554761198
TCGA-EY-A1GO-01	0.5688328409646068
TCGA-EY-A1GP-01	0.8647509899610831
TCGA-EY-A1GQ-01	0.5093301892694004
TCGA-EY-A1GR-01	0.7010839594136454
TCGA-EY-A1GS-01	0.7222488046488703
TCGA-EY-A1GT-01	0.07399316100849526
TCGA-EY-A1GU-01	0.031144385872129268
TCGA-EY-A1GV-01	0.19360665004334013
TCGA-EY-A1GW-01	0.6727522165173386
TCGA-EY-A1GX-01	0.18242303075698468
TCGA-EY-A1H0-01	0.1312677556021416
TCGA-EY-A210-01	0.2802165823866613
TCGA-EY-A212-01	0.46730715629541847
TCGA-EY-A214-01	0.6816077872332511
TCGA-EY-A215-01	0.0011925112376271311
TCGA-FI-A2CX-01	0.0063183966365914805
TCGA-FI-A2CY-01	0.25251341350058
TCGA-FI-A2D0-01	1.2687986967920825e-05
TCGA-FI-A2D2-01	0.5318670443375673
TCGA-FI-A2D4-01	0.17119190429650122
TCGA-FI-A2D5-01	0.0004485961672313039
TCGA-FI-A2D6-01	0.04204849634388047
TCGA-FI-A2EU-01	0.37096778863209506
TCGA-FI-A2EW-01	0.569475876305335
TCGA-FI-A2EX-01	0.5285066352476804
TCGA-FI-A2F4-01	0.03140093211258314
TCGA-FI-A2F8-01	0.4313640732625546
TCGA-FI-A2F9-01	0.375942775844
