# Supplementary material for: AI-based histopathology image analysis reveals a distinct subset of endometrial cancers
Source: Nat Commun. 2024 Jun 26;15:4973. doi: 10.1038/s41467-024-49017-2 (PMC11208496; doi:10.1038/s41467-024-49017-2)
Supplement: Supplementary file 4 — Source Data [file 41467_2024_49017_MOESM4_ESM.zip › Source Data/Main-Text-Figure 4/Figure 4 - C/dea.R]

# done with help from:
# https://genviz.org/module-04-expression/0004/02/01/DifferentialExpression/
# http://bioconductor.org/packages/devel/bioc/vignettes/DESeq2/inst/doc/DESeq2.html
# https://www.datanovia.com/en/lessons/heatmap-in-r-static-and-interactive-visualization/#complex-heatmap

perform_z_scaling = TRUE
number_variable_features = 500
clustering_method = "complete" # can be "complete", "average", or "ward.D2"

suppressPackageStartupMessages({
  library(TCGAbiolinks)
  library(DESeq2)
  library(stringr)
  library(gtable)
  library(reshape2)
  library(ggplot2)
  library(scales)
  library(viridis)
  library(ggdendro)
  library(grid)
  library(gridExtra)
  library(stats)
  library(ComplexHeatmap)
  library(tidyverse)
})

options(error=traceback)

getCurrentFileLocation <-  function()
{
    this_file <- commandArgs() %>% 
    tibble::enframe(name = NULL) %>%
    tidyr::separate(col=value, into=c("key", "value"), sep="=", fill='right') %>%
    dplyr::filter(key == "--file") %>%
    dplyr::pull(value)
    if (length(this_file)==0)
    {
      this_file <- rstudioapi::getSourceEditorContext()$path
    }
    return(dirname(this_file))
}

# NOTE: working directory must be set when running from R interactive shell
working <- paste0(getCurrentFileLocation(), "/")

## typeline
# take user input
# msg: message to display (prompt)
# output: text entered by user
typeline <- function(msg) {
  if (interactive() ) {
    txt <- readline(msg)
  } else {
    cat(msg);
    txt <- readLines("stdin",n=1);
  }
  return(txt)
}

## get_TCGA
# Select and download RNA-seq data from TCGA via GDC.
# Currently set to only download endometrial cancer data (TCGA-UCEC)
# with primary tumors only (Primary Tumor) which were captured on
# the Illumina Genome Analyzer (Illumina GA), as are characterstic of
# the dataset used in this analysis.
# barcode_list: list of full patient barcodes to query in TCGA
# (see https://docs.gdc.cancer.gov/Encyclopedia/pages/TCGA_Barcode/ for more details)
# output: data object containing raw counts for each sample as a large matrix
# with associated metadata
get_TCGA <- function(barcode_list) {
  query <- GDCquery(project = "TCGA-UCEC", data.category = "Transcriptome Profiling", data.type = "Gene Expression Quantification", experimental.strategy = "RNA-Seq", barcode = barcode_list, legacy=FALSE, sample.type="Primary Tumor")
  GDCdownload(query = query, method = "api", files.per.chunk = 100, directory = paste0(working, "TCGA_expression/"))
  dataframe <- GDCprepare(query = query, directory = paste0(working, "TCGA_expression/"))
  return(dataframe)
}

get_up_down_regulated <- function(dataframe){
    key <- intersect(rownames(dataframe),rownames(dataframe)[which(dataframe$pvalue<=0.05)])
    results <- as.data.frame((dataframe)[which(rownames(dataframe) %in% key),])
    return(results)
}

generate_up_down_regulated_genes <- function(tcga_dds, factors=c("subtype","p53abnlike","NSMP"), outfile){
    tcga_results <- results(tcga_dds, contrast=factors)
    tcga_reg <- get_up_down_regulated(tcga_results)
    tcga_reg$gene_id <- rownames(tcga_reg)
    write.table(tcga_reg, outfile, quote = F, sep = "\t", row.names = F)
}

# list of datasets
list1 <- as.list(read.csv(paste0(working, "TCGA_NSMP_patient.txt"), header=FALSE))
list2 <- as.list(read.csv(paste0(working, "TCGA_p53abnlike-NSMP_patient.txt"), header=FALSE))
list3 <- as.list(read.csv(paste0(working, "p53abn.txt"), header=FALSE))
TCGA_list <- append(append(list1$V1, list2$V1), list3$V1)
TCGA_list <- TCGA_list[!duplicated(TCGA_list)]

# obtain TCGA data
tcga_data <- get_TCGA(TCGA_list)

# format IDs
sampleData <- data.frame(str_extract(colnames(tcga_data), '^[^-]*-[^-]*-[^-]*'))
rownames(sampleData) <- colnames(tcga_data)
colnames(sampleData) <- c("id")

# format subtypes
sampleData$subtype <- sapply(sampleData$id, function(t){(if (t %in% list1$V1) "NSMP" else if (t %in% list2$V1) "p53abnlike" else if (t %in% list3$V1) "p53abn" else NULL)})
sampleData$Run <- rownames(sampleData)

# run deseq2
tcga_deseq2 <- DESeqDataSetFromMatrix(round(assay(tcga_data)), colData=sampleData, design = ~ subtype)

# remove low count genes
tcga_deseq2 <- tcga_deseq2[rowSums(counts(tcga_deseq2)) > 5, ]

# normalize data across samples
tcga_dds <- DESeq(tcga_deseq2)
generate_up_down_regulated_genes(tcga_dds, factors=c("subtype","p53abnlike","NSMP"), outfile="/home/mawiens/working/TCGA_differential_expression/tcga_diff_reg.tsv")

# standardize variance by mean per gene
tcga_vst <- vst(tcga_dds)

# keep most variable genes
rv <- rowVars(assay(tcga_vst), useNames=FALSE)
tcga_vst_mv <- tcga_vst[rv >= sort(rv,TRUE)[number_variable_features]]

# plot PCA of dataframe
X11()
plotPCA(tcga_vst_mv, intgroup="subtype")

# Convert the DESeq transformed object to a data frame
tcga_vst_mv <- assay(tcga_vst_mv)
# NOTE: this line scales the data by gene
if (perform_z_scaling) {
    tcga_vst_mv <- t(scale(t(tcga_vst_mv)))
}
tcga_vst_mv <- as.data.frame(tcga_vst_mv)

tcga_vst_mv$Gene <- NULL

X11()
color = list(subtype = c("NSMP" = "red", "p53abnlike" = "green", "p53abn" = "blue"))
ha <- HeatmapAnnotation(subtype = sampleData$subtype, col=color)
Heatmap(tcga_vst_mv, top_annotation = ha, clustering_method_rows=clustering_method, clustering_method_columns=clustering_method, show_row_names=FALSE, show_column_names=FALSE)

typeline("Done, press enter to close")
