# Supplementary material for: AI-based histopathology image analysis reveals a distinct subset of endometrial cancers
Source: Nat Commun. 2024 Jun 26;15:4973. doi: 10.1038/s41467-024-49017-2 (PMC11208496; doi:10.1038/s41467-024-49017-2)
Supplement: Supplementary file 4 — Source Data [file 41467_2024_49017_MOESM4_ESM.zip › Source Data/Main-Text-Figure 4/Figure 4 - C/MANIFEST.txt]

id	filename	md5	size	state
03ab2cbd-b97f-4d87-85bd-bb04895f7d10	03ab2cbd-b97f-4d87-85bd-bb04895f7d10/314564ea-f23e-4097-9932-b02792584857.rna_seq.augmented_star_gene_counts.tsv	f5d7dd01b386bba786ca979799e5ac03	4210372	validated
05245c53-770e-423f-a634-22dc11d83647	05245c53-770e-423f-a634-22dc11d83647/b2f45b71-e522-464c-bb3e-a3f3e17ea86a.rna_seq.augmented_star_gene_counts.tsv	5c0a96516236e0333c785384dba254d1	4201321	validated
0f1fdad4-aebb-49e1-879e-9563124aaf5c	0f1fdad4-aebb-49e1-879e-9563124aaf5c/1c3782e0-ef74-4e89-ba39-07b30cd4afad.rna_seq.augmented_star_gene_counts.tsv	2564c5a727621cf32c59633d9bd60fde	4216383	validated
17f377af-e2b8-4be8-97bf-697cbd183e71	17f377af-e2b8-4be8-97bf-697cbd183e71/9f972b99-91b4-4b27-b281-4aabbf2c0cf5.rna_seq.augmented_star_gene_counts.tsv	2330f9ee3e35cf456de1f63c0ced6617	4217821	validated
20775639-ad42-4dbb-a3db-df0d7e957a9a	20775639-ad42-4dbb-a3db-df0d7e957a9a/8d63fcda-9ae7-45ad-a94e-beb5859004ee.rna_seq.augmented_star_gene_counts.tsv	9e6fb11e5d8b0d834a98d2f7aabdc879	4225273	validated
25d9526c-3838-40d3-80be-8c9af1b90190	25d9526c-3838-40d3-80be-8c9af1b90190/0ee88d9c-2f83-4a34-aff5-c94e27a83c8d.rna_seq.augmented_star_gene_counts.tsv	9a7d750c6cc69c23a288ddee7e8ecea7	4209245	validated
2939a6f7-4961-49b9-8be4-0fc29737de19	2939a6f7-4961-49b9-8be4-0fc29737de19/08df322c-7c0e-44a0-9dab-fb371cb31efb.rna_seq.augmented_star_gene_counts.tsv	18bc339a5d2d2124c7a631f2370e5f5c	4234156	validated
2e52344d-43d7-419c-8973-aad2becddf79	2e52344d-43d7-419c-8973-aad2becddf79/28280645-b34f-4b0e-8551-4f747f77f299.rna_seq.augmented_star_gene_counts.tsv	0f63864b25817e39af2cead8e4a68ccf	4210580	validated
2f6d1ad9-3803-49d6-81c2-85936b439172	2f6d1ad9-3803-49d6-81c2-85936b439172/bdb1b32b-f903-4ff5-adc5-1adbd42f0018.rna_seq.augmented_star_gene_counts.tsv	efac8b9bff62bc1b04b86039dae6ad0a	4180213	validated
38d7b412-8f4e-4704-968b-73ef703a3820	38d7b412-8f4e-4704-968b-73ef703a3820/050131af-3dbe-4243-afb4-3d244b3c811f.rna_seq.augmented_star_gene_counts.tsv	a5a616e644dac78cb582eb3477be709f	4221877	validated
4bacba95-0b9b-4ea5-a309-89abbb24070f	4bacba95-0b9b-4ea5-a309-89abbb24070f/c18f0ac6-1a90-4786-978b-b23eba693b1f.rna_seq.augmented_star_gene_counts.tsv	a0465455aefb98fd2ccad7c9d811d2f6	4217862	validated
4c144f6f-6ed6-4ab7-96f8-08b64d457393	4c144f6f-6ed6-4ab7-96f8-08b64d457393/c69e5a23-af0c-48b7-b8f5-3c1075974812.rna_seq.augmented_star_gene_counts.tsv	82e8622709e76e4b25792aad71f275c4	4220931	validated
4d07a4f3-b8c1-4964-af38-dc727d83bb98	4d07a4f3-b8c1-4964-af38-dc727d83bb98/e99d4833-8c2c-4d2a-a8ee-441a4f041b1c.rna_seq.augmented_star_gene_counts.tsv	688dbb217fea1a3ee92cecfed513f44b	4214590	validated
4d8be2c5-34f6-44df-b88c-48482429e63e	4d8be2c5-34f6-44df-b88c-48482429e63e/f6ab9c8d-9cd1-4803-b44a-402165a64523.rna_seq.augmented_star_gene_counts.tsv	14c31e249d8358fa929b65f4009b7988	4202981	validated
4f516ea7-273c-4801-a762-746b782ed8d5	4f516ea7-273c-4801-a762-746b782ed8d5/2420fc74-a8a2-44ab-96d3-7cb6636b72e7.rna_seq.augmented_star_gene_counts.tsv	6f0acf2e36278851a45d078b2a464710	4217830	validated
53f894dc-239b-47f9-9211-055d867791c8	53f894dc-239b-47f9-9211-055d867791c8/98f31bc2-2905-49bd-b2bb-c2fa5aa313b0.rna_seq.augmented_star_gene_counts.tsv	a77fb67f3f6703f703a51033a5c4b0d2	4217436	validated
546eed47-4512-4587-bc73-8aa38c57c45b	546eed47-4512-4587-bc73-8aa38c57c45b/01b3e7a0-9d1e-4072-a5c1-43c2f79764b6.rna_seq.augmented_star_gene_counts.tsv	c95900c6fa1b6ea41de7ac872ae82ef1	4189040	validated
56bd9b9c-fdcf-4dff-ac43-31e96a8166cb	56bd9b9c-fdcf-4dff-ac43-31e96a8166cb/c0db087e-6f6b-40ff-be59-d3ad636f5337.rna_seq.augmented_star_gene_counts.tsv	4b733bc639595ebe0dbb22668d465625	4199614	validated
56c00718-bd8e-47b3-9aec-2eb8aa2e778f	56c00718-bd8e-47b3-9aec-2eb8aa2e778f/6e364595-4cfc-450c-ad92-24a69c79c755.rna_seq.augmented_star_gene_counts.tsv	70eac033cee7001095cafafde862ebfb	4222716	validated
584dea86-9739-4ea7-b4bc-316165ca7e17	584dea86-9739-4ea7-b4bc-316165ca7e17/0c36b561-2b38-4c91-81fe-b19248c44422.rna_seq.augmented_star_gene_counts.tsv	476e576e1b79dd2d60952660af6b4a9f	4215221	validated
5d2bab59-6d8a-4a3e-a1c6-8ee4ebd05a0b	5d2bab59-6d8a-4a3e-a1c6-8ee4ebd05a0b/eb548f5b-1bfe-4306-9fee-3491aa7f6d42.rna_seq.augmented_star_gene_counts.tsv	cc87ba9b1fe9a86385d10096ce8df4e1	4211014	validated
63d0b3c6-f57d-4bbb-be7a-162afa1fc7a2	63d0b3c6-f57d-4bbb-be7a-162afa1fc7a2/8fd3b86a-031a-44bf-840c-2b631d9e704c.rna_seq.augmented_star_gene_counts.tsv	fc73f63d66f5d025220e1baeb17926a9	4211753	validated
65d3f520-7946-4894-a27b-dda3bebd9993	65d3f520-7946-4894-a27b-dda3bebd9993/55510438-6d21-4309-928f-9f86786312cb.rna_seq.augmented_star_gene_counts.tsv	d3e211905d65be5d1071867ae41b7f15	4206693	validated
6d61e67e-f195-4dbe-a7b8-718d3412e7e4	6d61e67e-f195-4dbe-a7b8-718d3412e7e4/b4094962-d358-49c7-85d9-a3d1cfab2214.rna_seq.augmented_star_gene_counts.tsv	0823218627ac1451d3dbfb0fcd34e987	4215449	validated
722532a3-2bd5-41ef-8aef-eb6a50417202	722532a3-2bd5-41ef-8aef-eb6a50417202/17af899d-b10b-4ed8-bfdf-e61393f5e983.rna_seq.augmented_star_gene_counts.tsv	0eac719e9ff8443245de93a65ff92af6	4213561	validated
748d09fe-78d1-41d9-9ce5-4008eafe071f	748d09fe-78d1-41d9-9ce5-4008eafe071f/547667b4-173c-4ead-b64d-b0d374dbd0e7.rna_seq.augmented_star_gene_counts.tsv	dacb4bc12711049c5a69e731689bfdd7	4185426	validated
74a75f43-f479-4be4-adb8-cc191647918d	74a75f43-f479-4be4-adb8-cc191647918d/0861ee92-a3c8-4ab1-ac17-1e89b85284ee.rna_seq.augmented_star_gene_counts.tsv	8273836f0d9a3c23ac16d4e0892be95c	4217756	validated
75a67bf9-fe25-44d1-ac97-0aec7add88c6	75a67bf9-fe25-44d1-ac97-0aec7add88c6/6323b2ba-dc70-408a-9533-3288d06dac00.rna_seq.augmented_star_gene_counts.tsv	22726f661c40c5e68ab15e83c19a3c56	4211316	validated
79c57b9f-3f2e-4af7-98dc-8d80863c2829	79c57b9f-3f2e-4af7-98dc-8d80863c2829/62eeead9-c93d-4dba-a2f4-586a13ad4ea7.rna_seq.augmented_star_gene_counts.tsv	7c6612d575f36b54a7cf760df496ac6b	4220816	validated
7fd3b303-e5f9-4c3a-a433-e56d96d30340	7fd3b303-e5f9-4c3a-a433-e56d96d30340/936d2922-290b-4b12-b67d-42b4466939a4.rna_seq.augmented_star_gene_counts.tsv	2522904cd5924ed7659367e0d1193e56	4212802	validated
838c9d7c-2deb-4df9-bd86-ee37f853a048	838c9d7c-2deb-4df9-bd86-ee37f853a048/6482ddb4-3def-4d4a-b887-e59cc628f5ff.rna_seq.augmented_star_gene_counts.tsv	ac5b99ad3422c58d9c2a3d4e0cd45c62	4213320	validated
8dd45cca-8c2d-4246-a93e-758efda32df2	8dd45cca-8c2d-4246-a93e-758efda32df2/5651e947-75df-4f0e-a2fb-1722d5751fc9.rna_seq.augmented_star_gene_counts.tsv	fc24cb749826e63ac592dcf49818e039	4221658	validated
93388f5d-be9e-4c77-a70e-dd8d4049c773	93388f5d-be9e-4c77-a70e-dd8d4049c773/f4580f79-776a-4263-96f8-8125df218087.rna_seq.augmented_star_gene_counts.tsv	acd2454d1d0b70986e58ad813e382745	4217339	validated
96bad9a6-d746-4528-b093-3f49bf7087d8	96bad9a6-d746-4528-b093-3f49bf7087d8/c55eba70-26eb-410e-ae89-38002be84a92.rna_seq.augmented_star_gene_counts.tsv	467acc733a447142c82ca7b8acf4ced2	4196206	validated
971a6dfe-77ff-432a-a49c-afd6b2e54035	971a6dfe-77ff-432a-a49c-afd6b2e54035/4c9805fe-06f6-44e9-bec8-2c62a813b2cb.rna_seq.augmented_star_gene_counts.tsv	2e985d16a8d02129485893d6b3324b13	4215702	validated
a2fb0c94-9c06-4d3c-a392-6f3e1e1517ec	a2fb0c94-9c06-4d3c-a392-6f3e1e1517ec/3eab23e9-4fbc-4acf-b9a8-9f5b613e3154.rna_seq.augmented_star_gene_counts.tsv	4c9841eec9e95e7c1b66ffb93a877fb3	4215489	validated
a473b400-8b5f-418d-94ca-f512f6ecac98	a473b400-8b5f-418d-94ca-f512f6ecac98/6e767c5a-d5a2-4052-99e2-163c0f5f106b.rna_seq.augmented_star_gene_counts.tsv	d7b5875fd9fc3e2b3b7bf2f5bea4cbee	4211949	validated
a8be11a5-313c-4813-89a2-0d43ee6c0491	a8be11a5-313c-4813-89a2-0d43ee6c0491/ea2f3ea8-e62f-4de4-a70d-807fba91874f.rna_seq.augmented_star_gene_counts.tsv	f422e5e3eade79c8e713d0e2f76435b4	4216160	validated
ac8e946f-0774-4798-876d-50300410a9c4	ac8e946f-0774-4798-876d-50300410a9c4/6aa28bec-36c5-4a17-b0c4-c3fc24c4f050.rna_seq.augmented_star_gene_counts.tsv	d5336a19c6d3397c25d7ae18909d9b0a	4223107	validated
b7a31f2e-93f5-48c8-ab4d-9314063b6320	b7a31f2e-93f5-48c8-ab4d-9314063b6320/b0a83827-e3bd-4458-95cd-7a5b1ef6c5c4.rna_seq.augmented_star_gene_counts.tsv	6ec3d65898e6006f05369de18858abe4	4221003	validated
b7fbb178-fe35-488f-bfde-98dfdebfa049	b7fbb178-fe35-488f-bfde-98dfdebfa049/7cb9f1c6-e4c9-4559-a194-ad9ab9817722.rna_seq.augmented_star_gene_counts.tsv	fb036f50ba359bcc0cf8ad28fe9179cc	4217199	validated
becf2da9-cf85-4cfb-9f75-8b7dfad48016	becf2da9-cf85-4cfb-9f75-8b7dfad48016/3b0707ac-1ec6-4222-94b0-3f743e127ca6.rna_seq.augmented_star_gene_counts.tsv	ab761e5e5c287846b906c1c077d63e5a	4215130	validated
c22ff76d-6e7b-4b87-b027-a187009ed573	c22ff76d-6e7b-4b87-b027-a187009ed573/9ae6e738-0411-4974-925a-8eee9eebdb47.rna_seq.augmented_star_gene_counts.tsv	62ca03bbf5254629cb28a6a3b7925a45	4217451	validated
cd35fa3b-9783-4730-988d-14867f2cc6ba	cd35fa3b-9783-4730-988d-14867f2cc6ba/459d88a6-447d-4a66-afa4-4a5c100870ef.rna_seq.augmented_star_gene_counts.tsv	8eb9662249fa91f6cc879f65b7553c8f	4214576	validated
d6f4db56-36ba-43bb-bbe7-ffe7c00e9061	d6f4db56-36ba-43bb-bbe7-ffe7c00e9061/3e3fd4dd-1a2c-49ca-bb92-b91e33ecc3f1.rna_seq.augmented_star_gene_counts.tsv	88c4809d0ac48848018c27e0127f5cec	4227896	validated
d95765e2-ee4f-4c55-8d50-b5d47f7993f2	d95765e2-ee4f-4c55-8d50-b5d47f7993f2/9ab8e15f-8382-4e56-af5a-f34c966f8153.rna_seq.augmented_star_gene_counts.tsv	804394ec5af3b454b739bc7ae07ac2be	4221134	validated
db05f511-fde0-457c-8926-712b16af16b0	db05f511-fde0-457c-8926-712b16af16b0/34d18f65-8968-47f7-a5da-b8fc26c2bcf5.rna_seq.augmented_star_gene_counts.tsv	48643e87cc35a3be253b0d6d6062271c	4215060	validated
dfbb98da-16ce-4b60-8cee-5dc61d316ef1	dfbb98da-16ce-4b60-8cee-5dc61d316ef1/3d05e9c9-36ba-445f-a51d-b4091f8d38b4.rna_seq.augmented_star_gene_counts.tsv	fa3da7334481ef85b141ad98ad79e110	4200920	validated
e9cdf1d1-974f-4303-80aa-ae9d82724603	e9cdf1d1-974f-4303-80aa-ae9d82724603/e35fb22b-b902-4d1f-97f6-840d3f499947.rna_seq.augmented_star_gene_counts.tsv	733ef4870b8b0f97dddb7ad0ea1604b0	4217055	validated
f43d3098-226b-4cef-a8ed-133fe1e74eb8	f43d3098-226b-4cef-a8ed-133fe1e74eb8/9afd63d7-b2ad-4b3a-9b31-fd1e9cb397a9.rna_seq.augmented_star_gene_counts.tsv	b55cead8252659d025f9045a2c7c4dd1	4218564	validated
f49b11cf-fd57-4d76-8ac2-52d2d33cb298	f49b11cf-fd57-4d76-8ac2-52d2d33cb298/f43c0be3-6cd7-4b0c-aa2f-5d79bbd5631c.rna_seq.augmented_star_gene_counts.tsv	43f5abfe0e8f1ae627f198250859546c	4211575	validated
fa34c60f-8d91-4af5-9c8e-302080daef96	fa34c60f-8d91-4af5-9c8e-302080daef96/d87075e1-ac28-4d7c-84d9-ab7847b353db.rna_seq.augmented_star_gene_counts.tsv	1bfd90db5fb3ba3b70f13af3fbf5bb35	4210201	validated
