# Supplementary material for: AI-based histopathology image analysis reveals a distinct subset of endometrial cancers
Source: Nat Commun. 2024 Jun 26;15:4973. doi: 10.1038/s41467-024-49017-2 (PMC11208496; doi:10.1038/s41467-024-49017-2)
Supplement: Supplementary file 4 — Source Data [file 41467_2024_49017_MOESM4_ESM.zip › Source Data/Main-Text-Figure 4/Figure 4 - C/p53abn.txt]

TCGA-D1-A17K
TCGA-AP-A052
TCGA-A5-A0GN
TCGA-AP-A1DQ
TCGA-DI-A1NN
TCGA-D1-A169
TCGA-A5-A0GJ
TCGA-FI-A2EX
TCGA-D1-A16G
TCGA-AX-A1C8
TCGA-BG-A0M8
TCGA-D1-A0ZZ
TCGA-BG-A18C
TCGA-AX-A1C7
TCGA-D1-A16S
TCGA-AP-A053
TCGA-AX-A0IW
TCGA-BS-A0TI
TCGA-A5-A0R6
TCGA-B5-A0K8
TCGA-AX-A06B
TCGA-D1-A15V
TCGA-BK-A139
TCGA-AJ-A23M
TCGA-BS-A0V8
TCGA-B5-A0K3
TCGA-AP-A05J
TCGA-D1-A1NU
TCGA-AP-A0L9
TCGA-AP-A0LF
TCGA-D1-A16I
TCGA-AP-A05A
TCGA-BK-A0CC
TCGA-BS-A0U9
TCGA-AP-A0L8
TCGA-FI-A2EW
TCGA-AX-A1CP
TCGA-AP-A0LH
TCGA-FI-A2D2
TCGA-AP-A05D
TCGA-AP-A0LI
TCGA-D1-A1NX
TCGA-EY-A1GS
TCGA-FI-A2F8
TCGA-D1-A0ZP
TCGA-AP-A05H
TCGA-B5-A1MY
TCGA-BG-A0YV
TCGA-EO-A1Y8
TCGA-EY-A212
TCGA-BG-A0M6
TCGA-E6-A1LZ
TCGA-EO-A1Y5
TCGA-AX-A0IU
TCGA-A5-A0R7
TCGA-B5-A1MU
