# Supplementary material for: AI-based histopathology image analysis reveals a distinct subset of endometrial cancers
Source: Nat Commun. 2024 Jun 26;15:4973. doi: 10.1038/s41467-024-49017-2 (PMC11208496; doi:10.1038/s41467-024-49017-2)
Supplement: Supplementary file 4 — Source Data [file 41467_2024_49017_MOESM4_ESM.zip › Source Data/Main-Text-Figure 4/Figure 4 - C/README.md]

### TCGA Differential Expression ###

R version 4.1.0

Requires R packages:
TCGAbiolinks, DESeq2, ggplot2, ggdendro

Above can be installed with:
```
if (!require("BiocManager", quietly = TRUE))
    install.packages("BiocManager")

BiocManager::install("TCGAbiolinks","DESeq2")
install.packages("ggplot2","ggdendro")
```

Run by pasting dea.R into R interactive shell or using "Rscript dea.R".
Make sure to modify the perform_z_scaling, number_variable_features, and clustering_method variables at the top of the file as desired.
