# Supplementary material for: AI-based histopathology image analysis reveals a distinct subset of endometrial cancers
Source: Nat Commun. 2024 Jun 26;15:4973. doi: 10.1038/s41467-024-49017-2 (PMC11208496; doi:10.1038/s41467-024-49017-2)
Supplement: Supplementary file 4 — Source Data [file 41467_2024_49017_MOESM4_ESM.zip › Source Data/Main-Text-Figure 4/Figure 4 - C/tcga_diff_reg.tsv]

baseMean	log2FoldChange	lfcSE	stat	pvalue	padj	gene_id
2.96330621036077	1.0901086915563	0.51653227568277	2.11043673914734	0.0348207547495239	0.279865152484691	ENSG00000000005.6
830.404982496912	-0.409299435994426	0.20748567661931	-1.97266357207587	0.0485339048772965	0.329089209662327	ENSG00000001084.13
875.043903622452	0.464125777894109	0.150801553899405	3.07772543380895	0.00208587002729517	0.065314727757281	ENSG00000001461.17
50.9651118137797	-1.57669957308607	0.627704346461191	-2.51185065385484	0.012009990289142	0.169015645855852	ENSG00000002745.13
42.5346591631379	1.00576166207473	0.326790049369693	3.07769977701164	0.00208604960625963	0.065314727757281	ENSG00000002746.15
9.74745412289632	0.974167715805955	0.291932158736563	3.33696609521199	0.000846982797749613	0.0374682028264544	ENSG00000002822.15
372.31549673266	1.02433327212068	0.237135873941892	4.31960485393149	1.56308828194957e-05	0.00247997482656816	ENSG00000003400.15
1771.10203214188	0.272690682101042	0.13515868210599	2.01755949267987	0.0436371591716723	0.313672378528503	ENSG00000003402.20
372.683091340179	0.732733060913437	0.364005165749474	2.01297434723149	0.0441173281386538	0.314899621838454	ENSG00000003436.16
597.702605096021	1.54145578242616	0.455853824145136	3.38146945529492	0.000720992481236782	0.0338456228638621	ENSG00000003989.18
2116.97063182975	0.436547059783667	0.195096943216667	2.23759046444339	0.0252477739589018	0.239082292228901	ENSG00000004399.13
3607.21249328961	0.359737746847537	0.144306252474155	2.49287706305009	0.0126712710258815	0.173945347389815	ENSG00000004478.8
239.582603148724	0.573825910612745	0.245508564403478	2.33729488014804	0.0194238565818357	0.213384384506379	ENSG00000004660.15
227.537865451603	1.25695984489686	0.391014149000764	3.21461473480952	0.00130619702857988	0.0496039219104311	ENSG00000004776.13
91.905043413855	1.25565203282155	0.532772954954648	2.35682389870642	0.0184319854683419	0.208399015255643	ENSG00000004809.14
8.58290349872955	3.6288343585798	0.73171893963933	4.9593281818952	7.07373797997322e-07	0.000243167111538642	ENSG00000004848.8
758.334971488259	0.575885407338784	0.274516401746672	2.09781784867711	0.0359212391945213	0.284277413587145	ENSG00000005001.10
341.788800314996	0.647711984385831	0.301698660016048	2.14688386203432	0.031802528693899	0.268143906343219	ENSG00000005020.13
247.696268022318	0.719251232489083	0.214568970929905	3.3520747635223	0.000802083552181741	0.0359152772124147	ENSG00000005059.16
480.989410706495	0.583911859058701	0.163043843049647	3.5813180561556	0.000341865172774066	0.0212898108305815	ENSG00000005238.20
95.2624583746308	0.924433634917542	0.229266411877024	4.0321372299986	5.52718947002823e-05	0.00622535084301712	ENSG00000005243.10
149.77654584927	0.924802885424477	0.313219154827014	2.95257448713579	0.00315136029569982	0.0806061612898127	ENSG00000005249.13
14.1455744732315	0.9427984745517	0.369796399815132	2.54950690440205	0.01078753750049	0.159426567422154	ENSG00000005381.8
231.571622793982	0.315404447962218	0.160673903528739	1.9630098045499	0.0496450347950953	0.331982936833423	ENSG00000005469.12
4301.6387905027	0.402563365753606	0.204455841035884	1.96895018363869	0.0489588119504705	0.329892779675751	ENSG00000005486.17
852.051233905757	0.440018779986928	0.181545412829796	2.4237394552043	0.0153616221748524	0.190668033407144	ENSG00000005810.18
3757.24247150157	0.772745777233983	0.257493766514477	3.00102712269168	0.00269070597286935	0.0744932783646489	ENSG00000005884.18
111.054993170864	-0.702054115881572	0.349385673911289	-2.00939582903399	0.0444951722191451	0.315841786146897	ENSG00000005961.19
6048.05232688919	0.532318873896398	0.235668457450133	2.25876165039623	0.0238982152280965	0.231650051725364	ENSG00000006118.15
2568.93579600008	1.33354388678547	0.27511162691473	4.84728290745342	1.25163878546694e-06	0.000353037021873456	ENSG00000006210.7
1201.09225417683	1.18069152250518	0.241550138070182	4.88797701354297	1.01877422046346e-06	0.000311301556014023	ENSG00000006327.14
373.64716394891	0.43912294450781	0.176269747723255	2.49119857593055	0.0127312942259139	0.17403281217426	ENSG00000006432.15
728.107776831801	-0.666299178843675	0.309213305769486	-2.1548205281321	0.0311758812066935	0.265163725696416	ENSG00000006534.16
2.21997931206215	1.64483389079339	0.407428395646064	4.03711157192458	5.41133371555734e-05	0.00615791117058992	ENSG00000006606.9
721.980199219761	0.441259618555501	0.149337708905192	2.95477694006702	0.00312895186889065	0.0803397992752166	ENSG00000006607.14
52.7209656600017	0.62537983659884	0.241917294110103	2.5850976834844	0.00973514119836283	0.151217260132494	ENSG00000006638.13
1229.8433075222	0.387217886010051	0.152507421431122	2.53901011751702	0.0111166608383123	0.161969503013309	ENSG00000006704.11
3.28641719920248	1.43753947327875	0.686508165136913	2.09398743712255	0.0362610993783971	0.285765177579884	ENSG00000006788.14
1072.45596505993	0.292088730572938	0.127543494579009	2.29011076995384	0.0220148962041484	0.223592580872534	ENSG00000007047.15
15.769833315803	-1.29404553249579	0.622470243060763	-2.07888737963249	0.0376277029618642	0.290556994552539	ENSG00000007216.15
204.053984480889	-2.58818324492735	0.754988144515116	-3.42811110840633	0.000607796650234667	0.0302989384507466	ENSG00000007306.15
13.8684691839366	1.02533410506899	0.444172752185844	2.30841288670492	0.020976182921863	0.220176530726591	ENSG00000007314.12
974.413097958129	0.784609840925631	0.22897841993681	3.42656675306851	0.000611263497068502	0.0303145735154539	ENSG00000007384.15
223.782978426156	1.49482997954071	0.356687238691968	4.19087036873679	2.77886401176286e-05	0.00376656296745377	ENSG00000007402.12
25.0024331446655	-0.760951986185249	0.310354236777932	-2.45188206252758	0.0142111231218018	0.184130849682992	ENSG00000007952.18
34.8511346100782	0.843241358371441	0.283293260752925	2.97656695443552	0.00291495424888987	0.0781449270248697	ENSG00000008056.14
146.60855625255	0.778042799546503	0.22825087816705	3.40871766099878	0.000652689932377073	0.0314850476220393	ENSG00000008086.13
34.6485481068938	-1.29969366729729	0.661512320800915	-1.9647308544816	0.0494453968456395	0.331136415923871	ENSG00000008196.13
726.705114154595	0.431230338205478	0.152050052312726	2.83610779244293	0.00456670300965465	0.100874006707907	ENSG00000008256.16
91.9834338849877	0.746457257615869	0.257439591663078	2.89954335614698	0.00373706657645351	0.0891090564230796	ENSG00000008277.14
3760.64740395066	-0.395333069190264	0.138872782903756	-2.84672821357834	0.00441710560659171	0.0995112296864982	ENSG00000008283.16
326.992656416664	0.381200205407972	0.16752808445903	2.27544060232598	0.0228795120412172	0.227839292064154	ENSG00000008853.17
1598.57879486747	0.268494390530253	0.127064379554766	2.11305789609219	0.0345958128032729	0.278666443329463	ENSG00000009335.18
81.735135987845	3.22544562234941	0.551190829263974	5.85177664631407	4.86349478431175e-09	5.53448935783007e-06	ENSG00000009694.13
258.277287583755	-0.250677374743623	0.11881610263209	-2.10979294212196	0.0348761946680385	0.279865152484691	ENSG00000009780.16
318.861230735287	0.860450101612359	0.369259445079983	2.33020471941072	0.0197953336694735	0.215528144647409	ENSG00000009950.16
247.38462865992	-0.25268372353849	0.122527255523152	-2.06226543196134	0.0391824721999963	0.298044739519713	ENSG00000010539.12
986.326025610888	-0.641742693041491	0.316683558201581	-2.02644777861501	0.0427189190156799	0.311138169595332	ENSG00000010626.15
843.208805472008	0.527796902991854	0.226712066343564	2.32804945720013	0.019909477654457	0.215774276543427	ENSG00000010810.17
1969.64919047352	1.13059400805025	0.282350968356699	4.00421508957586	6.22237319932232e-05	0.00675475453785645	ENSG00000011028.14
1750.49354747094	0.412149417305087	0.181362495978848	2.27251734202618	0.023055281767143	0.228166064006174	ENSG00000011105.14
176.771770352172	1.24503357993403	0.395473335002616	3.14821119336855	0.00164272961386413	0.0573932115998026	ENSG00000011201.12
1133.76390395906	0.254428907853082	0.10383455525897	2.45032982727688	0.0142725409553635	0.184564311938852	ENSG00000011275.19
550.711597100214	0.828274473741604	0.341891836032893	2.42262138620331	0.0154089768521213	0.190668033407144	ENSG00000011347.10
399.893623991292	0.324210071164013	0.156348118631025	2.07364229261456	0.0381125443094503	0.292720229468716	ENSG00000012211.13
17678.3881435039	-1.87630645875749	0.606010124872006	-3.09616354867632	0.00196042199651251	0.0635047484273423	ENSG00000012223.13
326.304869098862	1.07261286402924	0.271341490711928	3.95299982031863	7.71774950844148e-05	0.00798412073755728	ENSG00000012779.11
39.0761199936758	0.684930370935247	0.332552233481246	2.05961741337658	0.0394351301904402	0.298828640967788	ENSG00000013297.12
256.527461888246	0.208565594058672	0.100029081152508	2.08504958413729	0.0370647999122128	0.288432955631802	ENSG00000013503.10
501.849616067175	0.679479226691116	0.168171910627575	4.04038477148456	5.33635790650593e-05	0.00613311336738411	ENSG00000013583.10
3274.27679460294	1.01146838325275	0.332868180559526	3.03864545284125	0.00237644353331693	0.0705203122199545	ENSG00000013588.9
256.162086716794	0.493419411567041	0.203455180738808	2.42519954407298	0.0152999745017557	0.190461885527137	ENSG00000014914.21
879.775497081717	0.394127796878642	0.147287027390408	2.67591656822528	0.00745251947004674	0.130058484945009	ENSG00000015475.19
1.83865824323507	2.02466003075215	0.60763589331587	3.33202836274793	0.000862154690142284	0.038088309142417	ENSG00000015592.16
2908.34065920773	0.346995347452763	0.154040497064358	2.25262417393907	0.0242828555785337	0.233428056203668	ENSG00000017260.20
1367.33949926077	0.433398201619982	0.146747741679505	2.95335517030659	0.00314340070483292	0.0804809920354441	ENSG00000019144.19
224.28563278264	1.7199989255194	0.427384248954659	4.02447897817093	5.71015942682921e-05	0.00638782953372172	ENSG00000019505.8
1418.4076758952	0.586254220788131	0.238824739012658	2.45474661968356	0.0140983921970792	0.18344179548886	ENSG00000020129.16
280.588099997217	0.809029884364555	0.250460675930607	3.23016729615753	0.00123717802292567	0.0481938598813943	ENSG00000020577.14
701.857940139593	0.441098141047791	0.204119896696532	2.16097572155633	0.0306972148924912	0.263290522894171	ENSG00000021762.20
148.002336472744	0.825196620676344	0.291870966392877	2.82726518116768	0.00469474328154205	0.10240001522417	ENSG00000023171.18
1392.09815875409	0.392268087294487	0.154978055785397	2.5311201983181	0.0113698878125648	0.163422329138699	ENSG00000023330.15
611.445278047314	1.16016090159818	0.3602078861962	3.22080927724679	0.0012782918507519	0.0489712224517772	ENSG00000023445.16
1063.1062271202	0.545144833789581	0.240131803457571	2.27019006204192	0.0231960537223314	0.228264566093745	ENSG00000024422.12
20.693814049633	1.06485846356756	0.356148327903523	2.98992970102058	0.00279041659169304	0.0763569966355406	ENSG00000025423.11
228.133698271291	0.500123113690107	0.228095669188581	2.19260240875781	0.0283360374331168	0.253625595695766	ENSG00000026103.22
4124.0179438046	0.568819533941641	0.253699525517929	2.24209932115715	0.0249549538732852	0.237625500967916	ENSG00000026508.20
362.837164470006	1.27676938721091	0.452423559998203	2.82206653255631	0.00477152771212832	0.103188195300096	ENSG00000026559.14
12.9444349789556	0.989072868033587	0.468035787662866	2.1132419659029	0.0345800630857745	0.278607583470128	ENSG00000027644.5
13.7350287558294	1.00680527911023	0.482517215591608	2.08656861678148	0.036927146618336	0.288229130925191	ENSG00000029559.7
524.037078833747	0.340032405716111	0.148468019769771	2.29027373196867	0.0220054535649741	0.223592580872534	ENSG00000030110.13
328.830089965757	0.648571883674496	0.267589652228612	2.42375547138271	0.0153609447576019	0.190668033407144	ENSG00000030419.16
269.427345022883	0.52108324232848	0.202711015199528	2.57057191399085	0.0101530744394799	0.154477459463936	ENSG00000031081.11
622.410909502471	0.541260085980081	0.185652235870059	2.915451480794	0.00355174327752564	0.0863012347129386	ENSG00000033170.17
543.587971751336	0.47168112597719	0.215517741431045	2.18859534646758	0.0286262643599645	0.254634865267706	ENSG00000033327.13
3423.52587844321	0.474889778840669	0.171781578276084	2.76449770462252	0.00570105082717588	0.11353256711815	ENSG00000035403.18
3505.10149113492	1.01341262922312	0.226962829097706	4.46510396989657	8.00298785645007e-06	0.00149212769633169	ENSG00000035862.12
26.4219764218624	0.592930863638442	0.292183355501564	2.02931088466902	0.0424266353566077	0.309786585788918	ENSG00000036530.9
2.31353558281082	-2.1397394706987	0.711604375602581	-3.00692286902647	0.00263906714899307	0.0740070672114545	ENSG00000036565.15
343.005369287039	0.552162652934971	0.200130979017529	2.75900640493348	0.0057977398629428	0.114680134031127	ENSG00000037042.9
1032.43148476158	0.306228429891303	0.130542984841119	2.34580533196791	0.0189860207446722	0.21119215731486	ENSG00000038532.16
138.000952357736	0.359942555561958	0.179550096964103	2.00469151310968	0.0449960363853614	0.317327172461241	ENSG00000040199.18
633.595970403821	0.349294026640768	0.128071537342638	2.72733531499884	0.00638481199474266	0.120400795902434	ENSG00000040933.16
1102.635040447	0.284694331630589	0.109130816943999	2.60874370414253	0.00908752772011459	0.146557298523406	ENSG00000041802.11
820.240991543012	0.460750978614506	0.209235944166662	2.20206418380728	0.0276607750021967	0.249885911811523	ENSG00000042286.15
3377.65501626197	0.481342664924192	0.238179327896454	2.02092544796101	0.0432874831364115	0.312725532177039	ENSG00000042493.16
8.37783043124565	1.02178504600335	0.394043373084014	2.59307760464606	0.00951213040375849	0.149973438654994	ENSG00000042781.14
21.4408332959214	1.48569390999738	0.307270726410871	4.83513000848237	1.33058644000518e-06	0.000372124433106872	ENSG00000042832.12
153.419413380395	3.8117561893119	0.680021450962789	5.60534698415047	2.07838167622149e-08	1.71471684242464e-05	ENSG00000043355.12
16.2346420473648	1.02517387785226	0.392115392045339	2.61446986945549	0.00893660424051981	0.14513625814045	ENSG00000043591.6
13.3282846091862	4.26698207775048	1.32218703941187	3.22721517497895	0.00125001420306194	0.0484294995157016	ENSG00000046774.10
1299.28847850046	0.301583681986268	0.126671093816183	2.38084059196573	0.0172731848669173	0.2017043523986	ENSG00000047249.18
325.562654108787	0.77236932689737	0.274283397810913	2.81595361972958	0.00486326869734507	0.10469193103789	ENSG00000047365.12
857.323673579483	0.443371138139226	0.18162841578784	2.44108905655559	0.0146430432383956	0.187082876465464	ENSG00000047644.19
61.168639720239	1.01523686719769	0.314325975535531	3.22988536174264	0.00123839862972099	0.0481938598813943	ENSG00000047648.23
5587.80801938018	0.225252209263629	0.0979626719701287	2.29936775644823	0.0214840652709049	0.221561136876604	ENSG00000047849.21
571.344533692042	0.528686225349174	0.230073089292654	2.29790553503926	0.0215671662002925	0.221869096560582	ENSG00000048392.12
358.022679954047	3.07788331334157	0.577114070400406	5.3332321480329	9.64798375509076e-08	5.8961687389213e-05	ENSG00000048540.15
0.565769127811266	1.69309190972678	0.757564895611268	2.23491336456483	0.0254230369903292	NA	ENSG00000048545.16
2470.53227728171	-0.65059018393701	0.30355842328085	-2.14321242318184	0.0320960451848802	0.269037741210625	ENSG00000049089.15
360.969300742477	-0.950744262054356	0.417710796550559	-2.2760825669472	0.0228410682764116	0.227839292064154	ENSG00000049192.15
281.570092276226	-0.498860394282672	0.215694514142338	-2.31280983786853	0.0207330966590934	0.21929901373293	ENSG00000049246.14
1972.09926722036	1.58648197972188	0.415588168053569	3.81743779461349	0.000134844770604999	0.0115584734408716	ENSG00000049540.18
512.733870069856	0.550539605450245	0.272299145299648	2.02181907271289	0.0431950466487292	0.312582890266639	ENSG00000050344.9
674.382707227399	0.211674796055819	0.106067711349952	1.99565723971769	0.0459712444639919	0.320094563187224	ENSG00000050393.11
182.059709503073	-0.858133430401679	0.285489063383609	-3.00583644161742	0.00264851417243726	0.0740070672114545	ENSG00000050438.17
2564.25197028454	0.454984202255521	0.191018415724469	2.38188658685037	0.0172242012280339	0.201632477716369	ENSG00000050820.17
217.819246173537	0.514058798127239	0.234345009296691	2.19359823223894	0.0282643056225683	0.253120854776221	ENSG00000051341.14
632.667020518779	0.35038886731241	0.158215429837212	2.21463145328447	0.0267853712878679	0.245881512620564	ENSG00000051382.9
255.896831085683	0.456274213234134	0.203844169418218	2.23834811923424	0.0251983624520895	0.238957229678565	ENSG00000051825.15
86.2702074001016	-1.60423000629413	0.682915758335169	-2.34908916175102	0.0188193997029451	0.210578501882886	ENSG00000052850.8
22.9560561329908	0.70212222721389	0.305159544903302	2.30083652614037	0.0214008729964808	0.221325668993062	ENSG00000053438.11
15.9700988405042	0.573293404213115	0.265948265026841	2.15565762068519	0.0311104096590332	0.264887138358543	ENSG00000053524.12
3972.17240368846	0.441623983697078	0.218926484777206	2.01722502485939	0.0436720356829002	0.313717307929096	ENSG00000054654.19
816.808118737946	-0.518701020953775	0.184200769807554	-2.81595468626811	0.00486325255278073	0.10469193103789	ENSG00000054690.14
30.0477620406986	1.37007585927268	0.512551120523511	2.67305211990036	0.00751645713038363	0.130349568967219	ENSG00000054938.16
179.587913117928	0.420133538480403	0.185026566609878	2.27066602476734	0.0231672032466858	0.22821091451457	ENSG00000054967.13
325.974215946319	0.801242592262937	0.385669437415553	2.07753717181279	0.0377520081290701	0.291196550846068	ENSG00000055118.16
844.199527418474	0.889958929812016	0.197975912787842	4.49528893328415	6.9475543206793e-06	0.00136035453018352	ENSG00000055163.20
1600.00694900348	0.310218877887457	0.15199969561677	2.0409177572934	0.0412590024730193	0.305298220429466	ENSG00000055332.18
21.9340205629459	1.89635359136136	0.853427534456341	2.22204406911876	0.0262803275258451	0.243685610755947	ENSG00000056291.17
4.36401691262356	0.941366514998679	0.451938947576937	2.08295062872054	0.0372557240411804	0.28894639969448	ENSG00000057468.7
462.665331198367	0.513136742634434	0.254880427613989	2.01324498486627	0.044088862884871	0.314899621838454	ENSG00000057657.17
600.554816819691	1.00585262107517	0.259494747630631	3.87619645584085	0.000106102028111668	0.00983559839807069	ENSG00000058063.16
973.946615764522	0.28933323999461	0.140592383597494	2.05795813820862	0.0395941520391717	0.299552180523775	ENSG00000058600.16
818.206457611543	-0.239205718148715	0.0985239798980915	-2.42789337576636	0.0151868073273831	0.189935667080912	ENSG00000058799.15
269.968055478758	0.499407063526243	0.193255119796134	2.58418542314983	0.00976093020414601	0.151372395520217	ENSG00000059145.19
495.927412128677	0.66787607589594	0.221330597897016	3.01754968468796	0.00254827264026225	0.0727470115928153	ENSG00000059728.11
189.721081852269	-0.407852176307121	0.136688452252672	-2.98380857772241	0.00284684813553886	0.0769441730720047	ENSG00000059769.20
423.570416450138	0.684807970898606	0.245630920292167	2.78795507537918	0.00530418987312084	0.110090295599284	ENSG00000059804.16
298.549240836395	0.719769748302862	0.261412048459771	2.75339163800489	0.00589812921506491	0.115653096985358	ENSG00000060558.4
2216.55812970752	0.528629435467537	0.263785336616502	2.0040137266465	0.0450685900347654	0.317327172461241	ENSG00000060656.20
64.8961625606448	1.3556961099134	0.518029556886595	2.61702463091345	0.0088699940528977	0.144695340454611	ENSG00000060718.22
1076.63057135281	0.336393908101657	0.154129829215433	2.18253604648758	0.0290699939190273	0.25698443799788	ENSG00000060971.19
240.13963508875	0.84919722822258	0.286683639091129	2.96214053552126	0.00305508305639372	0.0796372795766581	ENSG00000061337.15
71.7964744149911	1.06798275564381	0.396529971132103	2.69332164878911	0.00707439835885496	0.126950636346152	ENSG00000061455.11
1187.07425787241	0.444721464395375	0.205516230718334	2.16392380709278	0.0304701974724109	0.262587906078711	ENSG00000061938.20
4278.4204788523	0.666000095774852	0.314834918294838	2.1153946308813	0.0343963270274154	0.277812060864098	ENSG00000062038.14
3230.73042895007	0.500104194547242	0.22597191083878	2.2131254840078	0.0268889956115227	0.246267094202378	ENSG00000062716.13
2776.91094362953	0.99145468125591	0.231511523143695	4.28252843656741	1.84781508183967e-05	0.00282313636647181	ENSG00000063660.9
1159.6810925115	0.432244409563431	0.194911527301193	2.21764415654849	0.026579104629377	0.244718019311943	ENSG00000063854.13
789.709645614571	0.484759226734491	0.201922904036203	2.40071441646649	0.0163631012257493	0.197079818814217	ENSG00000064042.18
266.247674724617	-0.582573336953828	0.230762954102487	-2.52455312517404	0.0115845493971233	0.165677994102856	ENSG00000064199.7
39.8631031536441	-1.80654115647518	0.691680732119968	-2.61181361946894	0.00900633392386991	0.145838089215717	ENSG00000064218.5
61.2547010985242	0.815929350348057	0.401094018291104	2.03425958288881	0.0419254299269449	0.307941489654821	ENSG00000064300.9
134.786460931011	0.860357335199412	0.277988367094666	3.09494006598639	0.0019685267068962	0.0635123434157126	ENSG00000064309.14
1353.27510939201	0.24764199506706	0.0955187138823698	2.59260185781007	0.00952529703405554	0.149973438654994	ENSG00000064419.13
211.797251604056	0.828714736462421	0.30439627595523	2.72248644915848	0.00647926905980573	0.121214488799688	ENSG00000064763.11
1.22221842452068	1.2752424465232	0.540976476918335	2.35729740743554	0.0184084969533823	0.208399015255643	ENSG00000064835.11
1328.53876895892	0.675620216373253	0.235701737220471	2.86642018145708	0.00415142831970374	0.0953429440527097	ENSG00000065154.12
694.271654850062	0.563492786662599	0.226720565427988	2.48540658673321	0.0129403543958657	0.175899926201813	ENSG00000065357.20
502.244555390454	0.372794352948667	0.132924602464641	2.80455495849862	0.0050386096878204	0.107415476942998	ENSG00000065802.12
453.463548226777	0.526684703228896	0.20836700271809	2.52767806974443	0.0114819581461853	0.164531524438672	ENSG00000065923.10
233.475068344854	0.985034815976331	0.29274281481644	3.36484711535613	0.000765860827485979	0.0350499103685777	ENSG00000066248.15
456.487179184573	0.710646564625996	0.263835224448488	2.69352421046699	0.00707010104758333	0.126942548787431	ENSG00000066279.18
2144.44760571317	0.375331079770872	0.155800991191114	2.40904166848637	0.0159944717312709	0.195191459874206	ENSG00000066322.15
4.73389422750223	1.02315867982978	0.481718631212041	2.12397572677526	0.0336721733389812	0.27530613734378	ENSG00000066405.13
973.183395381813	-0.322397619153885	0.161715762803177	-1.99360664393781	0.0461950587285409	0.320741244077546	ENSG00000066583.12
429.929236353806	0.633070527610869	0.219613971429022	2.88265142464069	0.00394343549427572	0.0922305561634253	ENSG00000066933.16
376.946070024245	0.387594193098454	0.155543806661405	2.49186516273315	0.0127074268241874	0.174007382831953	ENSG00000067221.14
28.707689152596	0.390169185238051	0.152323979124529	2.56144296833972	0.0104238354168906	0.156412112788373	ENSG00000067601.8
506.903496785653	0.337803668298757	0.15804689586191	2.13736351135871	0.0325684368166353	0.271206405093561	ENSG00000067606.17
552.483222977428	0.359245999461662	0.180497259000225	1.99031276957627	0.0465564922111336	0.321828822676921	ENSG00000068024.17
797.466945681304	0.452080619109775	0.171029743417136	2.64328654231308	0.00821055179069402	0.138031798086955	ENSG00000068137.15
1701.25936690719	0.283556585611346	0.108837867524627	2.60531184651505	0.0091790673101962	0.147119184217477	ENSG00000068654.16
0.588340704232648	1.65879238582208	0.657807837509503	2.52169750987212	0.0116790090134629	NA	ENSG00000068781.21
556.994976655128	0.453945788187852	0.165093460847325	2.749629124364	0.00596627507239871	0.116298312855422	ENSG00000068971.14
2.75547481404569	2.80238704880252	0.788272125715968	3.55510103348787	0.000377833873216497	0.0226427196661804	ENSG00000069018.19
41.4468632473201	1.94381244141637	0.452626465743854	4.29451786081903	1.75073387380115e-05	0.00271248678729162	ENSG00000069482.7
43.5877361929412	-0.911311812889332	0.38554557450155	-2.36369413413062	0.0180937440224565	0.206240648797996	ENSG00000069764.10
302.32337849353	0.417668028724704	0.175453480172043	2.38050580880558	0.0172888884556003	0.201750568572583	ENSG00000069974.16
18.9615644812971	-1.0609965253735	0.539289213472102	-1.96739800995182	0.0491373436018774	0.330193743882215	ENSG00000070019.5
1480.85101182707	0.298739553811384	0.137198075840972	2.17743253307471	0.0294483105351097	0.258599984321074	ENSG00000070047.13
1969.33130540925	-0.491298826523415	0.195934399288813	-2.50746590852189	0.0121600311066623	0.170068896654284	ENSG00000070081.17
1023.02815516118	-0.31081184472435	0.157811477326757	-1.96951356130326	0.0488941468395419	0.329865437175633	ENSG00000070159.14
12.7733658526377	1.6184995719313	0.565673667168439	2.86118952652142	0.00422054661850086	0.0964558580035643	ENSG00000070193.5
5.6820255146068	0.93042145575664	0.381519518791762	2.4387257005964	0.0147391513477148	0.187672209979097	ENSG00000070388.11
338.3030872835	1.38495102269394	0.283625713891381	4.88302348786446	1.04471421107302e-06	0.000316299208069915	ENSG00000070404.10
589.94061134638	0.374056141895831	0.17195911852971	2.17526203375603	0.0296104858843594	0.259129049236209	ENSG00000070444.15
500.155914406347	0.338259339599604	0.127998791104023	2.64267604937538	0.00822536916453768	0.138159467971277	ENSG00000070495.15
1458.74071186403	-0.657681844310089	0.328770438236854	-2.00042877284569	0.0454539840234592	0.319086774464619	ENSG00000070526.15
15.7708443968109	0.898633052350788	0.289708480443547	3.1018527692906	0.00192313580679863	0.063024235114361	ENSG00000070669.17
7.63600795366298	3.69161420509552	0.704853508721419	5.23742048442376	1.62836418341643e-07	8.46640404992026e-05	ENSG00000070748.19
709.706194203533	0.254071494516474	0.121409402629438	2.09268383678604	0.0363773870498473	0.286013971231591	ENSG00000070770.10
5.65998168100075	2.14079268080144	0.576706558390161	3.71210046020167	0.000205546367914928	0.0151074291482418	ENSG00000070886.12
1540.12977153614	0.269660915229041	0.133519087464368	2.01964318622986	0.0434204121525656	0.313284051992615	ENSG00000071051.14
3158.49770363421	0.259995507829595	0.125710371666467	2.06821047764787	0.0386202354385876	0.295571982771064	ENSG00000071054.16
768.156801038013	0.897281144376234	0.23551102722669	3.80993261734857	0.000139004672010175	0.0117925274576036	ENSG00000071073.13
7947.9502242914	0.358300163497995	0.153609144619875	2.33254448740441	0.0196720654109903	0.215020667241218	ENSG00000071127.17
1141.55373719934	0.379018894075458	0.167430179024718	2.26374298996301	0.0235899267396244	0.230102416992369	ENSG00000071242.12
38.199877818786	1.91602327975479	0.695274406617237	2.75577996474362	0.00585523714186689	0.115154160261471	ENSG00000072041.17
5244.74634002406	0.593773281276255	0.173476676412348	3.42278451233916	0.000619831934157634	0.0304792192751371	ENSG00000072110.15
348.035442498002	1.14796607487417	0.368714488529285	3.11342816891501	0.00184927519144436	0.0616443743362175	ENSG00000072195.15
1918.97500390993	0.356059146987316	0.138614565535875	2.56869936871941	0.0102080973522009	0.154886170445969	ENSG00000072518.21
500.395856212016	0.308903086157445	0.15178084436659	2.03519151212101	0.0418316067781105	0.307542958507569	ENSG00000072786.13
465.613414337821	0.741914833799849	0.261931980188811	2.83247136628772	0.00461897028503599	0.101350158494995	ENSG00000072832.15
321.968273712944	0.556191854622383	0.219563897585698	2.53316624790419	0.011303732769663	0.16295168734242	ENSG00000072840.13
239.629775554407	-0.773597090327926	0.325738149435369	-2.37490478677082	0.0175534775022178	0.202900984606196	ENSG00000072858.11
815.908446850092	0.379311753399891	0.137112898124159	2.76641919607312	0.0056675628524696	0.113217458652754	ENSG00000073008.15
176.956792909614	-2.07046008303087	0.624224938242991	-3.31684935379001	0.000910386899656848	0.03922151184801	ENSG00000073067.14
167.765588241438	0.926363605068102	0.37392382535404	2.47741262325555	0.0132338807818114	0.177799729389429	ENSG00000073150.14
189.377764190233	0.790051149755181	0.264858532686626	2.98291749086275	0.00285514952843764	0.0771053924615144	ENSG00000073464.13
1143.10799538363	0.332484258434235	0.137197702407195	2.42339523622225	0.0153761875531389	0.190668033407144	ENSG00000073614.13
459.777836331228	0.465841221399099	0.219929538855287	2.11813849028084	0.0341633406113896	0.27720782808708	ENSG00000073711.11
678.276269124088	0.489903003754645	0.163947672212833	2.98816687753068	0.00280656266522437	0.076418625837516	ENSG00000073712.15
1.67455397946848	-1.19058628537358	0.581612767898709	-2.04704289707225	0.0406538728534722	0.303739745989911	ENSG00000073754.6
793.789366270296	0.353137242336238	0.159599195226717	2.21265052016455	0.0269217491404821	0.246281118007843	ENSG00000073803.14
274.908611030863	0.453205318542631	0.209235960461901	2.16600109054942	0.0303111036038225	0.26190470983948	ENSG00000073910.22
1698.66744381848	0.288034038457067	0.116453855456799	2.473374860173	0.0133843669489846	0.178824896228114	ENSG00000074054.20
6995.0838985854	0.44384758954291	0.220159266791748	2.01602955901353	0.0437968849604609	0.314162278023795	ENSG00000074181.9
320.046235347574	0.62687347328464	0.192865678298137	3.25031119490116	0.00115278786438463	0.0460013933646397	ENSG00000074590.13
16.0338264965601	1.04621772197749	0.492803949892341	2.12298972483084	0.0337547128972633	0.275518063323652	ENSG00000075035.10
549.763991915331	0.401293924971476	0.181890612667757	2.20623768915707	0.0273673616581925	0.248368903484804	ENSG00000075239.14
131.256162184414	-3.0055943745018	0.916279749320078	-3.28021477799994	0.00103728087929541	0.0426059996025258	ENSG00000075388.4
320.164626438216	1.30701371828801	0.495978742227948	2.63522124439623	0.00840824575279324	0.14021249019097	ENSG00000075461.6
149363.967250688	0.515109770096788	0.187449584605353	2.74799099278493	0.00599616562911467	0.116674211041517	ENSG00000075624.17
18.9623961160862	2.50394158274125	0.545550965863464	4.58974823512258	4.43780951224355e-06	0.00097634767809033	ENSG00000075673.12
4916.1774071574	0.219386028452354	0.103970175343277	2.11008616392163	0.0348509348346983	0.279865152484691	ENSG00000075785.14
14.7952371484558	0.5452544682537	0.247977884241872	2.19880280824507	0.0278919467431912	0.25114928634981	ENSG00000075790.12
940.238449459564	0.386620453079482	0.152281852191491	2.5388478503224	0.0111218179299613	0.161973130408938	ENSG00000075914.13
1210.36131422791	0.316517994258972	0.13022438655562	2.43055853539217	0.0150755706724501	0.189201492738852	ENSG00000076067.13
1841.30441302625	0.274671521517531	0.126609873954874	2.16943207459023	0.0300498960643162	0.260602539357916	ENSG00000076108.12
2565.46541938476	0.296327058585035	0.14497965023297	2.04392173735322	0.0409612793305136	0.304245595135332	ENSG00000076201.15
797.45464893073	0.279504253086313	0.136518287367779	2.04737591186836	0.0406211896133836	0.303633041547287	ENSG00000076513.17
247.542433998303	0.651640003484738	0.258315089859079	2.52265558252997	0.0116472414673662	0.165876237203542	ENSG00000076641.4
477.550043301265	0.787441276984683	0.261161399975921	3.01515184501724	0.00256850631116171	0.0732612590964974	ENSG00000076770.14
167.499628798637	0.536821287194194	0.252486141524799	2.12614159316727	0.0334914715818002	0.274665023278078	ENSG00000077092.19
7676.76332704644	-0.533484330701454	0.222341730492177	-2.39938912736053	0.0164224523254279	0.197090799633387	ENSG00000077232.18
3284.35654207396	0.238624858216996	0.12086409074678	1.97432386031791	0.0483449294935299	0.328403872706854	ENSG00000077235.18
11.4866251540921	0.956383101323183	0.451923035403128	2.11625216331374	0.0343233668753169	0.277691941714227	ENSG00000077522.14
268.790684810635	0.478308198466647	0.206571536294078	2.3154603342143	0.0205877529237335	0.218388391051118	ENSG00000077585.14
35.3120421845759	0.756534096974681	0.33898852482834	2.23173954740144	0.0256321818429244	0.240993814150491	ENSG00000077616.11
4.44721093269783	-0.87623657901213	0.429469458084086	-2.04027681717141	0.0413227624769611	0.305555116402015	ENSG00000077800.13
227.917443432928	1.41996089033808	0.377276282423154	3.76371629093147	0.000167406802121003	0.0133878144787118	ENSG00000077984.6
390.925928102974	1.30192182747062	0.357735836791968	3.63933856654043	0.000273339229769978	0.018186427261369	ENSG00000078018.20
49.5779438159429	-1.01891119946472	0.367755437127652	-2.77062171377507	0.00559493853082328	0.112447360813459	ENSG00000078053.17
639.581304860482	0.447236557608188	0.161788399079629	2.76433020014041	0.00570397855464659	0.11353256711815	ENSG00000078070.13
110.829911423415	1.04429197219627	0.306413942357772	3.40810853501225	0.000654148702951858	0.0314850476220393	ENSG00000078098.14
241.267889964376	1.34550441196466	0.457636216604763	2.94011785594036	0.00328087427340346	0.0823408243979746	ENSG00000078399.19
21.2678397652768	1.24296267488725	0.552737581903031	2.24873921293324	0.024529092800233	0.235178556507987	ENSG00000078725.13
1453.55804922527	0.610400760056955	0.179746786655623	3.39589247415267	0.000684052261998816	0.0322952914137667	ENSG00000078902.16
126.254961338921	-0.746881350599535	0.318937294551277	-2.34178116939992	0.0191919639418308	0.212104639726435	ENSG00000079101.16
74.8780621493463	0.597681893052211	0.304182371609035	1.96488011415865	0.0494281148379487	0.331136415923871	ENSG00000079102.16
37.6816363423774	-1.1980117912978	0.520907399809629	-2.29985558226975	0.0214564032553095	0.221561136876604	ENSG00000079112.10
49.5305341695874	0.668850608240874	0.315306438880377	2.12127164486681	0.0338989491216666	0.276017572159911	ENSG00000079263.19
3.91471524383331	1.91599823651048	0.503346766772858	3.80651742097135	0.000140937369298073	0.0118953302409353	ENSG00000079841.18
145.159908327962	1.02774639569602	0.365736630439881	2.81007235851636	0.00495303629497036	0.10579621409082	ENSG00000080200.10
93.1492645397877	1.07484411934711	0.538710086020792	1.99521810940369	0.0460190967612647	0.320193171456567	ENSG00000080293.10
1043.35340179508	0.528343674850845	0.224669668443589	2.35164665756163	0.0186905200450104	0.209869292958622	ENSG00000080345.18
233.111896042998	0.498572674481254	0.249922551361321	1.99490870978046	0.0460528374123983	0.320291490234843	ENSG00000080573.7
21637.6329325172	0.304581481240289	0.143739517144835	2.11898222068873	0.0340919695287294	0.276837865752362	ENSG00000080824.19
179.853687772409	1.07125120874303	0.427548696138707	2.50556537399776	0.0122255795568377	0.170567238064612	ENSG00000081052.13
172.020225108598	1.19532061195766	0.571644845565809	2.09101966234742	0.0365263014451413	0.286115469734419	ENSG00000081277.13
16.5981462384479	0.652035854009272	0.294771587739859	2.21200373824599	0.0269664066385918	0.246378290553756	ENSG00000081853.15
34.1556440581209	0.904646395778643	0.32002215730708	2.82682425301752	0.00470121214044219	0.102411654754041	ENSG00000081985.13
590.927232977156	0.925269547593134	0.247341591888544	3.74085708969673	0.000183393782966656	0.0142069911541846	ENSG00000082014.17
455.747416442905	0.580126398617859	0.281044438708	2.06418031712273	0.0390006230018847	0.297239600094725	ENSG00000082269.17
17.6344593757939	2.88937295477197	0.563257600313352	5.12975404710837	2.90120990647105e-07	0.000121193453320824	ENSG00000082482.14
4151.50855515119	0.656199510203412	0.2007163888722	3.26928714635868	0.00107818823815488	0.0437116585348271	ENSG00000082781.12
3.82889009651014	1.13578981989912	0.492841203072447	2.30457561749796	0.0211903528333342	0.220419613686471	ENSG00000082929.8
1418.61328413767	0.363096087910971	0.15747717508548	2.30570612988123	0.0211270583674365	0.220419613686471	ENSG00000083168.11
15.5754964677034	2.17428530296595	0.614275241534652	3.53959455949079	0.00040074217563374	0.0234483910249806	ENSG00000083782.8
2631.21913056545	0.570670733036282	0.269510059598073	2.11743759727313	0.0342227261575903	0.277285584563378	ENSG00000083857.14
936.839836616445	0.21520125511933	0.101342424634341	2.12350608243101	0.0337114663496929	0.27530613734378	ENSG00000084112.15
13681.2293838869	0.341954470503699	0.135468353783161	2.52423876834772	0.0115949145547329	0.165718395504868	ENSG00000084234.18
640.77951643227	0.704980889035002	0.249107350113009	2.83002845446023	0.00465438644964011	0.101721461738128	ENSG00000084636.18
181.35151348128	0.625854762249018	0.248074730008912	2.52284770087842	0.0116408804882598	0.165876237203542	ENSG00000084710.14
402.600339447898	0.632644125377354	0.213800693085719	2.95903683120292	0.00308602215485802	0.0798133363107127	ENSG00000084731.15
2150.80258054841	0.421266446265011	0.202468258878103	2.08065426452171	0.0374655631386574	0.289962722593535	ENSG00000084774.14
587.835276283407	0.306341742273071	0.146481833661614	2.09132924278342	0.0364985601718766	0.286033954935193	ENSG00000085185.15
3451.96649452594	-3.13315696857229	0.543686214340302	-5.76280377528793	8.27279583865877e-09	7.80030101347366e-06	ENSG00000085465.13
792.923578513536	1.81094794998171	0.489234802480236	3.7015926520372	0.000214250392026172	0.0155435972393122	ENSG00000085741.13
615.602482885239	0.257513420058361	0.10586672878485	2.43243012242023	0.0149978851389055	0.188830385219668	ENSG00000085978.22
162.241031458625	0.890615986974118	0.280946351955775	3.17005713288036	0.00152408966978488	0.0547295790996418	ENSG00000086300.16
4.23171902979789	1.13239127889652	0.513567230655533	2.20495236320102	0.0274574374845853	0.249003268598186	ENSG00000086506.3
123.859929795847	0.68337525145411	0.338383224427405	2.01953052669937	0.0434321077604815	0.313284051992615	ENSG00000086619.14
464.508456725397	0.34329086895675	0.152738017169922	2.24757971405925	0.0246030023151337	0.235441130780026	ENSG00000086712.13
5.19554719484883	0.849296362858416	0.406785832891319	2.08782188116498	0.0368139049949004	0.287753595153176	ENSG00000086717.18
90.5426174573925	0.512894636763086	0.255900241616095	2.00427570339124	0.0450405350486055	0.317327172461241	ENSG00000086991.13
2019.47419145537	0.879844856126676	0.211069804208548	4.16850178748137	3.06608357119671e-05	0.00407999290052672	ENSG00000087074.8
2234.91461450997	0.453363334898114	0.215749061243874	2.10134557380832	0.0356106418885679	0.283382395216935	ENSG00000087077.14
33.9403034063433	0.688629745487085	0.299638778849272	2.29819967939961	0.021550426947326	0.221829581936589	ENSG00000087085.16
1446.36278534985	0.35400034892217	0.15602106062302	2.26892669174651	0.0232727842449192	0.228510905345605	ENSG00000087088.20
562.300214692118	0.574536038173844	0.288547307607969	1.99113290273507	0.0464662780202956	0.321474557850687	ENSG00000087116.16
19.0687491258693	2.11126517373986	0.613105557718409	3.44355902040206	0.000574111270329006	0.0294653904076633	ENSG00000087128.10
186.16123951611	1.75152562835267	0.495250835859879	3.53664345727269	0.000405246346294804	0.0235035758771087	ENSG00000087250.9
636.615878092255	-0.53610836782266	0.235383156168573	-2.27759868866198	0.0227504987072287	0.227637902311279	ENSG00000087253.13
197.746137321828	0.79895594770947	0.338109784438763	2.36300747414239	0.018127304008741	0.206340953212077	ENSG00000087303.18
13.3558407995449	1.36589590434007	0.513424198270979	2.66036526704409	0.00780559497128865	0.133119127263062	ENSG00000087495.17
267.564266593885	1.15787420285537	0.350186019203791	3.30645468225144	0.000944846325738818	0.0402853664027219	ENSG00000088386.17
963.378250083542	0.469026416227453	0.168127295493332	2.78971011132486	0.00527552534174627	0.10977150807249	ENSG00000088387.19
52.8425803340725	0.693514644675458	0.220095746094284	3.15096796272642	0.00162730338910678	0.0571304671743754	ENSG00000088766.12
864.089731288917	0.9002497569308	0.424648084400986	2.11999015184704	0.0340068758204779	0.276555177168948	ENSG00000088992.18
1786.78175679918	0.301328508838661	0.134444858684129	2.24127952372368	0.0250079744619832	0.237972365980365	ENSG00000089006.17
898.656967162337	0.7822652192601	0.331199345048549	2.36191656461589	0.0181807334823149	0.20660550470037	ENSG00000089127.14
1201.42881095017	0.870074927948157	0.256034381414502	3.39827379097015	0.000678125173398364	0.0321534609875279	ENSG00000089327.15
505.417408981343	0.419927074700303	0.195144561942119	2.15187689844442	0.0314070511918575	0.266374735641863	ENSG00000089486.17
158.430621239899	-0.447154629972597	0.22358994684255	-1.99988700872799	0.0455124662910113	0.319226532200532	ENSG00000089723.10
575.781798008816	0.427565409091027	0.1762219413016	2.42628929140701	0.0152541053854309	0.190112239547699	ENSG00000089916.18
1460.65450996166	0.506700831423412	0.222009758816132	2.28233584922301	0.0224695195771074	0.225796776968369	ENSG00000090097.22
1585.89100540147	0.722106432938973	0.231556829859369	3.11848470795497	0.00181783574984177	0.0610278713942301	ENSG00000090238.12
481.22273820964	-0.736090515325641	0.371915109454477	-1.97918959626387	0.0477946638274028	0.326402885501307	ENSG00000090382.7
22.6051499610069	2.0674793231308	0.454368897759674	4.55022193051677	5.35893637093768e-06	0.00114096941404719	ENSG00000090534.20
514.704770870052	0.466568898779226	0.210724807428919	2.21411472370953	0.0268208880328542	0.246049886970794	ENSG00000090674.16
1872.25902666477	0.990088635554303	0.228666019931605	4.32984592923096	1.49213701636433e-05	0.00243695549555497	ENSG00000090776.6
4981.93804066429	0.24728604870834	0.119046105070472	2.0772292261217	0.0377804076314322	0.291238316338447	ENSG00000090863.12
817.800942854048	0.503780141177039	0.206657586493112	2.43775295030763	0.0147788703907832	0.187672209979097	ENSG00000091073.19
5.53333362362568	-1.59563769316254	0.608312564378607	-2.62305562403184	0.00871450437132355	0.143292156830119	ENSG00000091138.13
1176.82791891855	0.29174154752857	0.148147620247891	1.96926246294343	0.0489229593250559	0.329892779675751	ENSG00000091140.14
2377.26985109662	-0.328921761019987	0.158546448452643	-2.07460819356187	0.0380228621100316	0.292443596761398	ENSG00000091409.15
1683.87024084873	0.264844038908675	0.130955060166952	2.02240401074254	0.0431346310664026	0.312304949500297	ENSG00000091483.7
169.357426805616	0.572600984579474	0.251699891407764	2.27493536599043	0.0229098074089624	0.227903614119887	ENSG00000091592.16
62.1148617260624	1.32726101251784	0.512848614425349	2.58801715591071	0.0096530172863718	0.150649463998745	ENSG00000091656.19
1480.37569642116	0.620161995166947	0.298882686959743	2.07493448842849	0.037992606788885	0.292327819221262	ENSG00000091986.16
8.34573492779806	1.3709114066742	0.482187105131546	2.84311088389683	0.00446755245478736	0.099944264293512	ENSG00000092054.13
662.355305522839	1.02152850916803	0.292866819946478	3.48803087135211	0.000486591892974762	0.0264547266228338	ENSG00000092096.18
364.117646864673	0.585452122748076	0.204043816366609	2.8692470723846	0.00411450257590986	0.0949529367186023	ENSG00000092445.12
1360.23511501026	0.243333414604046	0.12276344217206	1.98213254938714	0.0474644074086069	0.325176024266439	ENSG00000092847.13
628.715602710971	-0.886644631413127	0.376739504194641	-2.35346870063046	0.0185991736175662	0.209199498484424	ENSG00000092850.12
379.131798492454	0.372321786222179	0.11979803361659	3.10791233363466	0.00188413948911851	0.0623655840324976	ENSG00000092931.11
905.469304219067	0.826738058809974	0.23880322731171	3.46200538458733	0.000536166428133964	0.0280015477573344	ENSG00000092964.18
117.012655807368	0.910166383692501	0.243527016409288	3.73743495531853	0.000185907162349847	0.0143039845486901	ENSG00000093217.11
1224.67445065751	-0.352370685181756	0.160055587853441	-2.20155191023017	0.0276969760536508	0.250076034677573	ENSG00000095380.11
168.492556800779	2.51391991107374	0.520744064716333	4.82755365141446	1.38220458135841e-06	0.000380117778245074	ENSG00000095713.14
1402.92873339943	0.71363316552194	0.362655765666411	1.96779765574822	0.0490913240339228	0.330086141899651	ENSG00000095739.11
71.7522312264119	1.91543051673202	0.425492460156327	4.50167910385131	6.7418718320249e-06	0.00135189341799389	ENSG00000095752.7
33094.2959724635	0.279292438386466	0.140803249580499	1.98356528857519	0.0473043220142703	0.324416028843087	ENSG00000096384.20
882.32071246729	1.00704682447411	0.231710179667317	4.3461483907181	1.38548857349215e-05	0.00233278104152114	ENSG00000097021.20
71.9989809951729	1.16172088151909	0.281558253266479	4.12604094549338	3.69061587668988e-05	0.00466552455431659	ENSG00000097096.9
2708.08024377365	0.341020134957092	0.137245544719487	2.48474466441949	0.0129644386075168	0.175899926201813	ENSG00000099331.13
14.8101226458468	1.36649248243029	0.508438863222472	2.68762398249712	0.00719623815648608	0.12843845919084	ENSG00000099617.4
53.0804571641943	1.25275636863732	0.280400796077474	4.46773470746919	7.90522564975146e-06	0.00149074486667113	ENSG00000099625.13
85.953667590987	-1.78486575449251	0.457726185695574	-3.89941805881212	9.64241621982712e-05	0.00927724133150189	ENSG00000099769.6
1724.79503217752	0.388754896162783	0.180198811433596	2.15736659454073	0.0309771119232265	0.264217775497776	ENSG00000099804.9
34.2337327915594	0.968818528390212	0.378686626388722	2.55836478206051	0.0105165710459499	0.157324279731366	ENSG00000099822.3
1288.68989671561	0.650822161962093	0.272993569442705	2.38402011919437	0.0171246661170693	0.201144846435681	ENSG00000099860.9
287.976605673394	0.401885323207903	0.137620856913304	2.92023558217688	0.00349766871599556	0.0853115781940646	ENSG00000099992.16
1694.88607894866	2.04890216461546	0.404558105100299	5.06454360643075	4.09379925192698e-07	0.000157092405945165	ENSG00000099994.11
366.449458020357	0.552223530791614	0.276789043523125	1.99510617820202	0.0460313006795448	0.320210572033233	ENSG00000099998.18
476.698653545198	0.641013528499638	0.199991462180987	3.20520446977651	0.0013496656592548	0.0505638084387732	ENSG00000100003.18
538.348532964311	0.3011884400632	0.13454432099615	2.23858159031342	0.025183153192666	0.23888164372267	ENSG00000100034.14
218.213876097434	0.451643733712768	0.208546953133294	2.16566929857803	0.0303364667149248	0.26193975354768	ENSG00000100036.13
3.58962705130028	1.0530909639859	0.402280823818347	2.61780055531912	0.00884985140097794	0.144568667870477	ENSG00000100038.20
203.831848294003	0.693293139410318	0.2306204427895	3.0062085174432	0.00264527531447714	0.0740070672114545	ENSG00000100092.24
10110.6424620286	0.921467105790991	0.287562484420201	3.20440654019562	0.00135341222672666	0.0505638084387732	ENSG00000100097.12
45.155679678479	1.81861599804332	0.436893854717705	4.16260375009945	3.1463910318998e-05	0.00415336201774902	ENSG00000100122.7
2.78679225823401	0.974675363346044	0.492963094576626	1.97717714382479	0.0480216102106544	0.327204995145308	ENSG00000100146.18
374.342318446838	0.296827590495353	0.12634032401138	2.34942875774656	0.0188022418408161	0.210550655917466	ENSG00000100150.20
33.7446352182788	-0.591242093801605	0.298172429314995	-1.98288653032037	0.0473801055629106	0.324665877010302	ENSG00000100156.10
402.754864827834	-0.920447318125487	0.467351116287658	-1.96949849063577	0.048895875733647	0.329865437175633	ENSG00000100170.10
44.4809526907654	1.49871115619655	0.457550401648019	3.27551052473879	0.00105471184354913	0.0430774078576299	ENSG00000100181.22
9.57183231744365	1.35427858100162	0.348088158039386	3.89061951612953	9.99886132608998e-05	0.00948196616730734	ENSG00000100191.6
581.852948281809	-0.442757208318209	0.20531753695392	-2.15645100212544	0.0310484658442312	0.264557299593461	ENSG00000100196.11
1367.37461921053	0.226566525780268	0.110702824022272	2.04661920579988	0.0406954876193572	0.303849594044031	ENSG00000100207.20
8604.4121148068	-0.698170890759519	0.194147059852984	-3.59609304044162	0.000323032303402335	0.020383153048911	ENSG00000100219.16
2002.36837018371	1.28933433936438	0.27275475853497	4.7270828428061	2.27768356337075e-06	0.000578198732883063	ENSG00000100234.12
2116.48519565067	0.532579640510921	0.196138510512791	2.71532418145996	0.00662109225553121	0.122685382102631	ENSG00000100241.21
899.174584853099	0.299110710583144	0.134512343779122	2.22366737638816	0.0261708317283525	0.24328552615982	ENSG00000100296.14
107.355596750626	0.596407106037265	0.284292547744439	2.09786401637723	0.0359171595054372	0.284277413587145	ENSG00000100302.7
1574.65919168765	0.303714158599458	0.112388323199162	2.70236399969462	0.00688483438511408	0.124835942729071	ENSG00000100320.23
1045.33722270913	-0.575302660592432	0.268512080307662	-2.14255783178637	0.0321486202307449	0.26920492672794	ENSG00000100336.17
8.46742009849686	1.4809160789006	0.515300912524075	2.87388600118461	0.00405455282579142	0.0938319058933679	ENSG00000100341.12
25444.1607782905	0.378428001788116	0.14473945027778	2.61454635251029	0.00893460363173207	0.14513625814045	ENSG00000100345.22
960.210812596211	0.471173741782292	0.177673609981995	2.65190616563731	0.00800387820045863	0.135436477904434	ENSG00000100354.21
324.309900373108	0.529070753957613	0.212906588739601	2.48499004699522	0.0129555056788545	0.175899926201813	ENSG00000100379.17
1221.85076200268	0.462191133006309	0.166111359879097	2.78241736954482	0.00539556028631671	0.110794981356975	ENSG00000100439.10
5.63213852189065	-1.23012596137744	0.597781214857863	-2.05781970192879	0.0396074440796073	0.299584061900325	ENSG00000100448.4
728.790778560616	0.345691516209553	0.15446707473971	2.23796247059169	0.0252235025931112	0.239033953068947	ENSG00000100503.26
1114.14445363157	0.542374675679901	0.206824114141023	2.62239573916455	0.00873139787465664	0.143498436883239	ENSG00000100504.17
197.653483742049	0.509733986166738	0.238165779480831	2.14024864226039	0.0323346780384688	0.27021441123006	ENSG00000100558.9
312.731732323319	0.258167611714523	0.123676524484813	2.0874423241593	0.0368481694858149	0.287903001940692	ENSG00000100578.18
2144.28802659987	0.287755999598794	0.127578651943455	2.25551842110961	0.0241008073441609	0.232626716339472	ENSG00000100596.7
663.707068690099	0.413208994860606	0.177909610231367	2.32257827063551	0.0202018191590924	0.217126248419114	ENSG00000100599.16
2944.72956236862	0.370571810138268	0.185940226794516	1.99296202078848	0.046265606025621	0.321025067362911	ENSG00000100600.15
3437.1717654414	-2.05667047183285	0.644755554888611	-3.18984529290045	0.00142348974512603	0.0522542659387144	ENSG00000100604.13
13.0707219358683	-1.68150355182148	0.524783610715253	-3.20418457720064	0.00135445612738631	0.0505638084387732	ENSG00000100678.19
795.372468333446	0.483344942700396	0.188478208748427	2.56446061276795	0.0103336307075876	0.155859299351508	ENSG00000100711.14
860.785258163448	0.416285650262142	0.149641485355921	2.7818866490934	0.00540439120676986	0.110794981356975	ENSG00000100731.16
13.7109616103785	0.876222779149399	0.336191604787149	2.60631963045049	0.00915210122057165	0.146928909199904	ENSG00000100739.11
454.390669087193	0.630323667869793	0.298962623581357	2.10836946879503	0.0349990432236729	0.280476791020988	ENSG00000100767.17
264.240796112739	0.983318058014199	0.334477283181408	2.93986499968336	0.00328355276833231	0.0823408243979746	ENSG00000100842.13
522.538024020867	0.936330480017851	0.330838013399964	2.83017803908126	0.00465221079692182	0.101721461738128	ENSG00000100852.13
1922.77062877212	0.218604253215415	0.103914860247933	2.10368615897516	0.03540583261109	0.282724369756898	ENSG00000100888.15
745.9887459425	0.433813407876453	0.182069646887811	2.38267836123042	0.0171872037276199	0.201418647093461	ENSG00000100934.15
934.710110565656	0.385000210759524	0.189721590007456	2.02929044999251	0.0424287154469681	0.309786585788918	ENSG00000100949.14
3948.2964173502	0.312414898057188	0.158877390667906	1.96638991075964	0.0492535879810294	0.330649887153364	ENSG00000100994.12
303.329698485343	1.00770231053093	0.266048500239825	3.78766393955444	0.000152070344149887	0.0125776276373194	ENSG00000101017.14
155.322150399759	-1.44557018512634	0.580768102916337	-2.48906607967515	0.0128079157975548	0.174586546565513	ENSG00000101076.17
2462.5869500837	0.266422660289647	0.125939680920916	2.11547828564809	0.0343892037256099	0.277812060864098	ENSG00000101152.11
6841.56335671623	0.419303717511147	0.209738389735495	1.99917486750966	0.0455894368468146	0.319328094928334	ENSG00000101160.14
16.1560269696167	1.60873809693465	0.525774445431887	3.05974950078296	0.00221522188071214	0.0677521198196307	ENSG00000101188.5
218.37310692378	0.469277563341842	0.15623258612364	3.00371116541886	0.00266708393152161	0.0741503258838624	ENSG00000101190.13
0.50583162758212	1.97668752751955	1.00389229935298	1.96902349862982	0.0489503927138354	NA	ENSG00000101200.5
1173.30697555222	1.38681493671355	0.59767411433136	2.32035302091849	0.0203217880661504	0.217528163467735	ENSG00000101210.13
667.05349323022	0.501479023670901	0.220089648579322	2.27852162474677	0.022695517593356	0.227513601487953	ENSG00000101276.18
9.44719262070107	2.3317853615574	0.475087469359615	4.90811800340786	9.19545240597165e-07	0.000286282193254217	ENSG00000101280.8
111.322330587893	2.48314597931947	0.553735062510767	4.48435749771794	7.31339611190716e-06	0.00140759938484658	ENSG00000101282.9
1200.23976829292	0.263713313974665	0.114634283928026	2.30047508422733	0.0214213192865086	0.221407280882989	ENSG00000101290.14
178.086697815893	0.658160298446903	0.27431530521741	2.39928391135622	0.0164271723603766	0.197090799633387	ENSG00000101298.15
63.2965557331569	0.626993084828751	0.271011677065479	2.31352793214612	0.020693630859577	0.219162551988736	ENSG00000101331.17
4077.4899884664	1.15310628064425	0.308808221215487	3.73405305113173	0.000188422777563436	0.0143404471988172	ENSG00000101335.10
46.4033914797636	-1.2313753972603	0.468910085900935	-2.62603734550605	0.00863853389526634	0.142446199165	ENSG00000101349.17
5.42746961981454	1.24613855025819	0.299477211783128	4.16104632081526	3.16792816391991e-05	0.00416513136802872	ENSG00000101440.9
66556.2309161116	-0.671635277368179	0.29771262510013	-2.25598520433014	0.0240715577552808	0.232606518590467	ENSG00000101443.18
86.570178680329	1.0405928813939	0.463911804006666	2.24308343182176	0.0248914348701085	0.23720538323663	ENSG00000101463.6
294.651618742524	0.377026058349915	0.138262005808777	2.72689562215205	0.00639332594238163	0.120400795902434	ENSG00000101546.13
1395.6668522474	0.463627383745142	0.139982826043793	3.31203046008013	0.000926214606795566	0.0397477350310279	ENSG00000101557.15
893.025602029447	0.477421185592403	0.213923372160956	2.23173924742169	0.0256322016808043	0.240993814150491	ENSG00000101596.16
586.337038854375	0.538761080402679	0.172005516364205	3.13223140624109	0.00173483080857323	0.0590920696827726	ENSG00000101665.9
541.271068752826	1.28631589861631	0.374803180978933	3.4319770052555	0.000599198361380931	0.0301200724739953	ENSG00000101670.12
2153.45464578636	0.687877825996842	0.291497629145106	2.35980590310194	0.0182844989573138	0.207383715851058	ENSG00000101825.8
462.845584078726	0.614790237857757	0.240212010799502	2.55936510339987	0.0104863544729763	0.157014602523907	ENSG00000101846.8
287.669227750037	-0.232416393671409	0.115414157913572	-2.01375981831843	0.0440347562848575	0.314899621838454	ENSG00000101882.10
2.6307937263166	1.06875469725656	0.507014570999533	2.10793684913159	0.0350364522780201	0.280640281948287	ENSG00000101890.5
112.38679092061	1.54703772990363	0.36545700870046	4.23315928569762	2.30431176030823e-05	0.00329197369705333	ENSG00000101955.15
3.80120609839736	0.908762960284389	0.389617409012491	2.3324495755662	0.0196770526671458	0.215020667241218	ENSG00000101977.21
854.67809943375	0.500727229161956	0.213104751830161	2.34967650820392	0.0187897330471455	0.210550655917466	ENSG00000101986.12
47.0015709235881	1.09330620170922	0.396134093716442	2.75993967459873	0.00578120357313375	0.114585885355548	ENSG00000102010.15
117.625274406264	0.534417084949773	0.221655089147166	2.41103006931166	0.0159075368815755	0.194584725015653	ENSG00000102057.10
851.633769239581	1.61498085337317	0.433167243360994	3.72830789521928	0.000192769772926456	0.0144911054130888	ENSG00000102109.9
5849.77713318724	0.436008402649215	0.186687096723288	2.33550368666066	0.0195171235370221	0.213997699548249	ENSG00000102225.16
148.266366370668	1.7507297140117	0.493485813510581	3.54767992529973	0.000388640200282314	0.0230729122507435	ENSG00000102243.13
11362.3429109558	0.794842597281944	0.276331921265344	2.87640527971687	0.00402232896537538	0.0932169088387309	ENSG00000102265.12
3.27728598298646	1.59516501925789	0.620049682660844	2.57264065100799	0.0100925937715516	0.154007398963912	ENSG00000102313.9
1158.91533469747	-0.340099605550379	0.155055848979304	-2.19340068619904	0.0282785229346878	0.253179472427464	ENSG00000102401.20
47.0046407287153	-1.37727151166044	0.542049850898517	-2.54085765244182	0.0110580930470049	0.161776456897265	ENSG00000102466.16
1582.73795039834	0.398715964857059	0.200875573535742	1.98489023746889	0.0471566847835063	0.323865984640701	ENSG00000102882.12
77.7620905735067	0.96364151227201	0.317963522736201	3.03066686385752	0.00244014313294127	0.0709722793672334	ENSG00000102886.15
542.873199160865	0.840150206194364	0.369420115695054	2.27424054755016	0.0229515275545259	0.228002215781731	ENSG00000102935.12
61.171412222619	0.97952373723765	0.340362237202875	2.87788605835788	0.00400349712547422	0.0931074056643938	ENSG00000102962.5
131.211388197674	0.540230576539824	0.226795767073931	2.38201348953624	0.0172182667077406	0.201632477716369	ENSG00000102981.10
371.686758271771	1.26496283284491	0.285868830491405	4.42497641547858	9.64528200703599e-06	0.00172991277996845	ENSG00000103034.14
34.1767810335841	-1.12818244257735	0.370816202235149	-3.04243028157093	0.00234676172858997	0.0700864106834366	ENSG00000103184.12
57.2087534774322	0.794761796737378	0.267981037531586	2.96573893458302	0.00301956689684607	0.0791797437335644	ENSG00000103226.19
311.5539542635	0.687994932166774	0.349502377555808	1.96849857496868	0.0490106999147669	0.329917550138889	ENSG00000103253.19
879.32339773917	0.859507257013177	0.369122298305488	2.32851621524594	0.019884709240145	0.215774276543427	ENSG00000103260.9
15.3080344013176	1.16127543308897	0.353748427694449	3.28277199889641	0.00102791766873564	0.0422971458677617	ENSG00000103313.13
1509.64386492999	1.08554877030727	0.259057421960108	4.19037895959003	2.78488943989188e-05	0.00376656296745377	ENSG00000103335.22
107.989204098091	-1.25350667588371	0.567416896496072	-2.2091458390196	0.0271644986485773	0.247501997469325	ENSG00000103355.13
351.477198631171	0.485551675013332	0.177822779142134	2.73053698382045	0.00632312379831065	0.120201272159015	ENSG00000103404.14
93.564739080162	0.710180063703314	0.32680762800491	2.17308288683104	0.0297740794676777	0.25939307651172	ENSG00000103489.12
1251.90699584305	0.414320586503504	0.163405593379361	2.53553491000531	0.0112275737097366	0.162505201540138	ENSG00000103496.15
1016.10315658895	0.407241085547196	0.139906754958445	2.9108035967824	0.00360500546765573	0.0867751899621494	ENSG00000103512.15
221.113590111892	0.285870899582017	0.133633330399189	2.1392185521985	0.0324179723608482	0.270431118776631	ENSG00000103642.12
639.374817104577	0.354147525188855	0.157159051674731	2.25343383925367	0.0242318079098204	0.233345168611609	ENSG00000103876.13
1248.14360644029	0.246422701375983	0.124932833238837	1.97244147104941	0.0485592315799654	0.329089209662327	ENSG00000103966.11
428.031191044534	0.829102798238505	0.321890258986946	2.57573124718921	0.0100028360976727	0.153198457089144	ENSG00000104140.7
190.432638353949	-0.45801397022997	0.213088336727198	-2.14940891305719	0.0316019995273942	0.267272574680558	ENSG00000104205.16
140.998266765626	0.610017170690539	0.287351246756447	2.12289724710182	0.0337624632005348	0.275518063323652	ENSG00000104213.13
313.982650780183	0.888571197794625	0.404784335331611	2.19517189830649	0.028151269279751	0.252548326075315	ENSG00000104267.10
11.9059026215919	-2.13742172034566	0.718283549702236	-2.97573530847495	0.00292287018468762	0.0782935381208409	ENSG00000104321.11
29.9554980524607	1.43941599187384	0.518305199770506	2.77715908023147	0.00548363329698374	0.11136331226693	ENSG00000104327.7
1756.41279627328	1.14343387993923	0.32857435055504	3.47998520885061	0.000501441465565068	0.0268637496836247	ENSG00000104368.19
71.5113771250331	0.75374876358929	0.269389272253882	2.79799101605996	0.00514215428885089	0.108293703692641	ENSG00000104369.5
148.85736645931	1.12683213630421	0.315687524317648	3.56945412632263	0.000357725849289339	0.0219022462938729	ENSG00000104415.14
4986.27767665378	0.887533791058952	0.259179392891805	3.42439952943888	0.000616159629366598	0.0303944453344202	ENSG00000104419.17
29.5662547723796	1.06144268370764	0.486192488267282	2.18317376208437	0.0290230162033164	0.256779774189181	ENSG00000104435.14
1840.90951263829	0.402656383653707	0.200068061313607	2.0125970182844	0.0441570409130367	0.314899621838454	ENSG00000104517.13
4058.96448466597	0.581156440384953	0.212911007017249	2.72957442889681	0.00634161320477679	0.120372087357083	ENSG00000104522.16
921.643699779366	0.452770469626252	0.206320596192583	2.19449961846576	0.028199511346743	0.252677728469689	ENSG00000104524.14
1542.55732505286	0.238454009270273	0.120122040698331	1.98509788781491	0.0471335817581975	0.323865984640701	ENSG00000104529.17
211.35454371158	0.412123776211501	0.200934631546084	2.05103407531311	0.0402636284664999	0.302249015250782	ENSG00000104689.10
264.600163614347	0.383070946427227	0.136008684825233	2.81651827542823	0.00485472808724364	0.10469193103789	ENSG00000104714.14
27.7648323389777	1.22814594268352	0.348892385173636	3.52012825408128	0.000431338170850306	0.024542398234881	ENSG00000104808.8
2.1896785387811	2.98243487905026	0.85473060801195	3.48932734020982	0.000484237770437113	0.0264137696895788	ENSG00000104818.15
1.26943021908827	1.36206315984161	0.685768471208159	1.98618515873439	0.0470127681711367	0.323492152296848	ENSG00000104827.12
142.173720429983	1.29047787287933	0.459062166997817	2.81111789568464	0.00493696921355442	0.105751752976928	ENSG00000104833.12
2.64587833814217	0.923602292760224	0.459908896678077	2.0082288023376	0.0446189836721195	0.316411973791737	ENSG00000104848.1
1409.23662876387	0.33704753007437	0.150486514608668	2.23971915989179	0.0251091608966888	0.238385333357776	ENSG00000104866.11
1244.81226168321	0.914243726109263	0.244738490720296	3.73559436204142	0.000187272337603777	0.0143264809463938	ENSG00000104881.16
93.4436619411734	1.15251207146216	0.373306836482275	3.08730502318803	0.00201980225313354	0.064339280073031	ENSG00000104892.17
114.064026447477	0.636691069055605	0.245373188717972	2.59478662840954	0.00946496573732008	0.149594508763075	ENSG00000104967.8
805.612502747151	1.73309440176089	0.569740765264096	3.04189994366568	0.00235090025100007	0.0701465272904643	ENSG00000105048.17
677.565441249864	0.810948773360762	0.328361845852872	2.46968027376762	0.0135233860288814	0.179729414807287	ENSG00000105088.8
100.03519521447	2.13040077557606	0.452104770787085	4.71218379728036	2.45076181028895e-06	0.000617386187033173	ENSG00000105131.8
283.821121930757	0.522508006964397	0.226286196010125	2.30905824649161	0.0209403492955742	0.220107444683435	ENSG00000105137.13
12.8523878563358	1.39204532415921	0.480169561981456	2.89907031677483	0.00374270947169607	0.0891791734840736	ENSG00000105141.6
91.4954490303689	0.518539034621574	0.230361551849691	2.25097908248125	0.0243868622534613	0.234223178471035	ENSG00000105227.16
90.2033163163342	0.952900971880657	0.340100565849227	2.80182118927463	0.00508150299046054	0.107766305073253	ENSG00000105246.6
5.82897526786589	1.01838253643589	0.456079001917383	2.23290818510511	0.0255549997135333	0.240610711996094	ENSG00000105251.11
72.0309196840732	0.92145528869839	0.342892203728262	2.68730311940435	0.00720315523178136	0.12843845919084	ENSG00000105255.11
20.0711247824843	1.22583712186831	0.51813860730735	2.3658478727125	0.017988834417739	0.205694445097786	ENSG00000105278.12
2059.96869255399	0.311129858877827	0.152600118884541	2.03885725091231	0.0414642764868638	0.306052916202861	ENSG00000105287.13
484.959037838323	1.14986936719354	0.341582886823438	3.36629676587954	0.000761846980635084	0.0350088704265629	ENSG00000105290.13
267.926446544774	0.626443551672035	0.175113423824746	3.57735882258223	0.000347083569811365	0.0215302723446332	ENSG00000105327.18
1302.44430636083	0.937202110905704	0.232746969670788	4.02669951935934	5.65652432271979e-05	0.00634935235285972	ENSG00000105329.11
106.910779533535	-1.21818800056822	0.46488690999732	-2.62039643270499	0.00878276028223463	0.143984039778453	ENSG00000105369.10
28.6776590187887	1.40650011284588	0.396781101507479	3.54477596715723	0.000392946919248907	0.023239500505615	ENSG00000105376.5
234.483552967475	2.0754819849644	0.370618281550757	5.60005290694262	2.14286394147076e-08	1.72479641298724e-05	ENSG00000105427.10
583.104817658941	-0.867092650295173	0.383127303421745	-2.26319722596404	0.0236235341597514	0.230310266116974	ENSG00000105479.16
6.28543663313152	1.61915315981345	0.496995212089529	3.25788482550164	0.00112245952797793	0.0450088540495742	ENSG00000105509.11
16007.819873476	-0.797428597586755	0.355384487798283	-2.243847508728	0.0248422144522748	0.236804713789578	ENSG00000105519.18
3.83374564749096	2.11910371266682	0.570089675094506	3.71714101350025	0.000201489992891987	0.0149140831649139	ENSG00000105605.7
56.7392243602474	-1.52248389376517	0.505170018436271	-3.01380493339241	0.00257993628106356	0.0734755440106245	ENSG00000105641.4
149.391821084941	0.693903101834937	0.240909260334943	2.88035047249817	0.00397233327184252	0.0927093142178747	ENSG00000105649.10
523.1956321318	0.334342793532247	0.131729164336422	2.53810760294791	0.0111453710573044	0.162153830207365	ENSG00000105656.13
1400.93704250158	3.10962970741584	0.591694932372983	5.25546111227406	1.47654051576895e-07	8.12121892681519e-05	ENSG00000105664.11
21.7339178016568	1.49003466056185	0.546949561615079	2.72426337844014	0.00644450910285639	0.120912888002819	ENSG00000105668.7
90.1137635586043	1.19959572195325	0.400821771285815	2.99284072844899	0.00276393949540164	0.0758841657967966	ENSG00000105696.9
7340.40093607778	0.458074116707122	0.196741619539525	2.32830306967711	0.0198960164241706	0.215774276543427	ENSG00000105699.16
258.272677389406	1.1926760730131	0.380780860469967	3.13218493056892	0.00173510546718605	0.0590920696827726	ENSG00000105737.9
840.402073787207	-0.696097629387205	0.351235735232946	-1.98185309625611	0.0474956847985957	0.32532276754638	ENSG00000105825.14
1117.55125303215	0.553710172130771	0.262387902100216	2.11027325459269	0.0348348259200921	0.279865152484691	ENSG00000105835.12
2597.57102858941	0.854359289586257	0.330802422995329	2.58268752039437	0.00980340702016679	0.151740334389273	ENSG00000105855.10
292.422147328036	0.893974610677012	0.370917066126405	2.41017384293759	0.0159449208774764	0.194816117688855	ENSG00000105877.18
12.2940987643134	0.882037841273796	0.35280723285394	2.50005600548148	0.0124173674271782	0.171962040480196	ENSG00000105889.16
632.984699603771	1.38403425207853	0.418314536454762	3.30859707579922	0.000937646723417795	0.0400819682895216	ENSG00000105894.12
204.258044736218	0.680032571819944	0.245043326085286	2.77515238910552	0.00551758475773725	0.111572190312553	ENSG00000105926.16
197.348398726296	0.485700610776958	0.22439639395246	2.1644760070425	0.0304278360421863	0.262385423890303	ENSG00000105928.16
106.463904704129	1.56074525899639	0.472770828410566	3.30127234001207	0.000962474088622619	0.0405716110203051	ENSG00000105929.16
3313.55539033352	0.361491323648807	0.14731320520131	2.45389626242138	0.0141317742527533	0.183535097251126	ENSG00000105953.15
1768.27036620621	0.850718375496083	0.281711309148263	3.01982330091105	0.00252922195226003	0.0723282960541882	ENSG00000105976.16
18.6154286226784	0.839434060182806	0.407471183452769	2.06010656525385	0.0393883543892365	0.298652656318224	ENSG00000105991.10
1494.18239637461	0.38984245484848	0.10780159246558	3.61629588146349	0.000298848767572888	0.0193000160052307	ENSG00000105993.15
29.2128666612982	1.13736572626349	0.493392351478316	2.30519529306785	0.0211556383737775	0.220419613686471	ENSG00000105996.7
136.615752810847	0.978969707502746	0.426941006084273	2.29298590098303	0.0218488166770949	0.222985818007142	ENSG00000105997.22
237.755491518862	1.97904286587638	0.45729190876115	4.32774520598409	1.50643592949673e-05	0.00243695549555497	ENSG00000106004.5
18.5772283981576	1.59527839149141	0.505190950063116	3.15777309805749	0.00158979247259971	0.0564405570887141	ENSG00000106006.6
28.5265637471127	1.81156566139595	0.560363533678925	3.23284002708486	0.0012256617675496	0.0480837090758969	ENSG00000106031.9
999.752523662281	0.36715812478365	0.172067214002401	2.13380641345496	0.0328586306975796	0.272112339184649	ENSG00000106049.9
402.947715500638	1.45467961660699	0.287150029362192	5.06592188006414	4.06428578680495e-07	0.000157092405945165	ENSG00000106066.15
2133.89773439552	0.443981340151526	0.200534575851038	2.21398897555366	0.0268295373207843	0.246049886970794	ENSG00000106077.18
199.402658681981	0.298079070157403	0.131611700439764	2.26483716236026	0.0235226740082014	0.229802180267808	ENSG00000106100.11
3.94485850896041	0.98659720089091	0.478919166535282	2.06004952365636	0.0393938066408056	0.298652656318224	ENSG00000106113.19
30384.667793423	0.613241444615421	0.292649364569091	2.09548189355676	0.0361281763623274	0.285183000765219	ENSG00000106211.10
181.307582475815	1.13263230173742	0.297000129873573	3.81357510590839	0.000136970874432747	0.0116800408970416	ENSG00000106258.15
5674.6463058733	0.320829553879433	0.131142570729799	2.44641806313571	0.0144283588654107	0.185525304945558	ENSG00000106263.18
762.680256831834	0.621753086209008	0.211481856536113	2.9399831096283	0.00328230138718942	0.0823408243979746	ENSG00000106266.11
1187.48918539848	0.30831041465324	0.112250250831571	2.74663452748852	0.00602101874163272	0.117014130538862	ENSG00000106299.8
2752.05678737594	1.07126020112164	0.36891234058108	2.90383400954893	0.00368623539160338	0.0882157027978993	ENSG00000106333.13
693.783126101568	0.199558701167831	0.0975674231059414	2.04534151682109	0.0408212003369165	0.30411715463782	ENSG00000106344.8
503.415768841533	1.1736892591893	0.3607937920851	3.25307498337572	0.00114163367257203	0.0456503414415795	ENSG00000106366.9
1320.97116626372	0.376559857926077	0.153940767817178	2.44613472613885	0.0144397031216243	0.185525304945558	ENSG00000106367.15
4.22557860082834	-1.79005706067818	0.739204493215801	-2.42159926935887	0.0154523799462849	0.190990258654437	ENSG00000106384.12
2743.50470527766	0.465231430169527	0.19827849670338	2.34635342664264	0.0189581211401789	0.21109718631432	ENSG00000106397.12
1.86836105097308	1.25356400042914	0.559678623517214	2.23979253049065	0.0251043950327972	0.238385333357776	ENSG00000106436.7
3.49539642483068	1.06306719957636	0.528465151013262	2.0116126816273	0.0442607815362709	0.315135669499575	ENSG00000106511.6
1233.6978039047	0.52772307486112	0.212494427350583	2.48346783226677	0.013011008510825	0.176262845593487	ENSG00000106546.14
1075.30127178242	0.248925335133561	0.122763367141348	2.02768416124455	0.0425924931893478	0.310501589350492	ENSG00000106608.17
169.16301724772	0.338986075006396	0.126574273891778	2.67815934931794	0.00740279904788462	0.129533282809777	ENSG00000106610.15
1340.97650148585	0.356240008386178	0.181658317079422	1.96104430622039	0.049873854669173	0.333050583805945	ENSG00000106615.10
4513.98910811135	1.25812419887044	0.304734177255435	4.1285956508116	3.64985604058676e-05	0.00463264996905399	ENSG00000106624.11
29.6371439235565	0.976471736836556	0.408443329859884	2.39071534641424	0.0168155845307815	0.199114138894984	ENSG00000106633.17
2294.76315239634	0.224491046102234	0.110422636185692	2.03301654313631	0.0420508516741257	0.308389652598146	ENSG00000106636.9
788.477457724834	0.831707249820861	0.244098083826463	3.4072666068618	0.000656169993815707	0.0314850476220393	ENSG00000106665.16
1620.41881917847	0.714625806026057	0.188936594631737	3.78235781913483	0.000155349830572651	0.0127847874282495	ENSG00000106683.15
617.997662648829	0.464343217303567	0.204720023881534	2.26818661164415	0.0233178351253725	0.228817090981986	ENSG00000106785.15
2451.05440459086	-0.428657075840485	0.144666777516444	-2.96306507409249	0.00304592168387311	0.079524099279665	ENSG00000106803.10
89.0732845707517	0.676701174837896	0.323453144576501	2.09211499775	0.0364282298507398	0.286013971231591	ENSG00000106823.12
1188.23284659437	-0.557399452319728	0.20602120808714	-2.70554404323251	0.00681926048199671	0.12433282605877	ENSG00000106853.20
62.3985298812498	-0.883131003616907	0.404938689021403	-2.18090053521715	0.0291907741298239	0.257214523689567	ENSG00000106927.12
53.9920284261788	-1.51117749635961	0.431672261289208	-3.50075191731433	0.000463947513113557	0.0256032305689975	ENSG00000106952.7
483.259061931567	1.00252830575318	0.289437998350081	3.46370660199426	0.000532787280315027	0.027997632225599	ENSG00000106976.21
374.066601884395	0.397495359581138	0.174909129245091	2.27258211905079	0.0230513741862261	0.228166064006174	ENSG00000107036.12
887.155659448042	0.608098047189122	0.204171454083144	2.97836957629487	0.00289786330802308	0.0778765366678092	ENSG00000107130.10
510.100058665892	0.288668407845766	0.143104836218362	2.01718135790526	0.0436765907757169	0.313717307929096	ENSG00000107185.10
1354.81828121476	0.402570274785171	0.163601871151084	2.46067035757434	0.0138677717118378	0.181607275500936	ENSG00000107290.14
2345.24960090897	0.539144049632341	0.192470606970035	2.80117602432811	0.00509167375679138	0.107780837490617	ENSG00000107404.20
6824.96074575687	-0.516761140069637	0.215215579813419	-2.40113257840182	0.0163444136178615	0.196926613290635	ENSG00000107438.9
1438.58970233317	0.758828475294224	0.257705091771619	2.94456143678646	0.00323412730170103	0.0818756502700216	ENSG00000107731.12
2333.13326825255	1.3509678594694	0.339354280538589	3.98099548744538	6.86272522665984e-05	0.0073293461231392	ENSG00000107796.13
888.164764221386	0.436504585733446	0.171392821204613	2.54680786899666	0.0108713269427245	0.160004757315897	ENSG00000107819.13
876.169780988829	-1.00860099751024	0.314662092585902	-3.20534637401514	0.00134900037052721	0.0505638084387732	ENSG00000107821.15
1.97909177834205	1.59715899886539	0.492624055665043	3.24214577119916	0.00118633325142789	0.0469426662234674	ENSG00000107859.10
219.667641934918	0.461098426731724	0.232505467471561	1.98317240341079	0.0473481753173699	0.324649310959594	ENSG00000107890.17
5.78470743605602	-1.74713540202741	0.588226020994122	-2.97017700623766	0.00297628203132214	0.0788284777814301	ENSG00000108231.14
1.9791378888207	1.50687098138121	0.606973127828933	2.48259916673922	0.0130427758689201	0.17633127671046	ENSG00000108255.8
43.1366279185226	0.897450772386756	0.349008801070824	2.571427338317	0.0101280266165873	0.154368809692717	ENSG00000108309.14
98.175445377516	-1.60606538244566	0.583907225567348	-2.75054890934967	0.00594955091859756	0.116211485025769	ENSG00000108342.13
28.6700490001478	0.834026357473087	0.320863440033059	2.59931875500417	0.00934089910516307	0.148486999696284	ENSG00000108379.10
117.162186599155	1.02742992041409	0.242423556623587	4.23816041115751	2.25358733428644e-05	0.00324762600955401	ENSG00000108387.15
668.261663865546	-0.390451228232249	0.197870926176636	-1.97326224613564	0.0484656919102372	0.328827364048055	ENSG00000108641.19
3.74145298566474	-1.24347935887041	0.569986905083428	-2.18159285376636	0.0291395947694938	0.25698443799788	ENSG00000108688.11
29.5269278419013	0.887010009834054	0.380382248839906	2.33189117667627	0.019706416769998	0.215127839836819	ENSG00000108700.5
1019.42104433558	0.360742648082978	0.167355726908005	2.15554409011218	0.0311192823070837	0.264887138358543	ENSG00000108774.15
1750.52888691795	0.315745820152963	0.137171767238276	2.30182804020082	0.0213448715895939	0.220900031793712	ENSG00000108819.11
39706.4669278937	1.12954735167426	0.321983340667876	3.50809252842488	0.000451332043692595	0.0251864664484464	ENSG00000108821.14
3697.09884909677	0.617744852295985	0.181307170166021	3.40717276503916	0.000656395647524712	0.0314850476220393	ENSG00000108828.16
263.882734564036	0.830241218774051	0.35969273487805	2.3081956855635	0.02098825503581	0.220233196959226	ENSG00000108830.10
3.0054145409673	1.39057419162756	0.639928595161576	2.17301461778943	0.0297792171116395	0.25939307651172	ENSG00000108878.5
61.9770417437113	0.635256318345531	0.309033486439934	2.05562292185124	0.0398188766191397	0.300389547166219	ENSG00000108932.12
321.896556020338	0.868861863153028	0.348919855076365	2.49014738058649	0.0127690133095328	0.174416476915518	ENSG00000108947.5
577.672793107351	1.01346457176375	0.285469950717205	3.55016200205156	0.000384994157139294	0.022952498927021	ENSG00000109099.16
315.169080270172	0.761535840299422	0.337115498456301	2.25897605950068	0.0238848741174171	0.231650051725364	ENSG00000109107.14
4.84278281724033	1.21875424129113	0.486858565145008	2.5033024548477	0.0123040346245058	0.170966503849817	ENSG00000109163.7
281.019106343147	0.703161851410351	0.334311623456571	2.10331260439019	0.0354384523626606	0.282781581301259	ENSG00000109339.24
2.80865406740878	0.990189913052292	0.468537904331833	2.11336138207296	0.0345698486572063	0.278593302939308	ENSG00000109424.4
2.7237054824093	-1.6812010903888	0.673665739798071	-2.49560129166244	0.0125743849014472	0.173119431010705	ENSG00000109471.5
749.143355643331	1.0191611801252	0.285791435267318	3.56610119954054	0.00036233150165869	0.0220614425945358	ENSG00000109472.14
1249.33672249205	-0.445393207082122	0.215018146557349	-2.07142147866728	0.0383194253959089	0.29401984596382	ENSG00000109586.12
1542.82343834944	0.80993282291006	0.393375462488086	2.05893071669307	0.0395008760409911	0.29925812906996	ENSG00000109610.6
23.4015025798914	2.24680321793222	0.485217428940131	4.63050806488949	3.64769574196175e-06	0.000843139290283619	ENSG00000109705.8
1217.97086657099	1.95182450628543	0.390315407728258	5.00063401966522	5.7142091007578e-07	0.000207224851136383	ENSG00000109846.9
939.985479516891	0.220867203598137	0.110266394369351	2.00303279037415	0.0451737690220838	0.31786344381616	ENSG00000109917.11
209.164574008516	-0.588345726571534	0.253874313208792	-2.31746851083617	0.0204782240603995	0.218190115514386	ENSG00000109944.11
83.2157638817215	0.931798749230714	0.445423566731394	2.09193859244682	0.0364440092430181	0.286013971231591	ENSG00000109956.13
1299.72344758802	0.399893399616072	0.169101939936445	2.36480669450846	0.0180394839762911	0.205922175960423	ENSG00000110046.13
2156.77603658541	0.532126906947189	0.174529123806333	3.04892900016885	0.00229658751248721	0.0692480422423322	ENSG00000110047.18
377.185195198173	0.798007735864702	0.233457075227396	3.41822039485166	0.000630320438886955	0.0308165997091976	ENSG00000110080.20
51.2133167050917	-0.78996351899456	0.342015550741705	-2.30972982743452	0.020903116392226	0.220039471789426	ENSG00000110169.11
1572.22508221782	0.477238177205465	0.16882806925797	2.82677033092313	0.00470200378521402	0.102411654754041	ENSG00000110237.5
238.521419571438	2.27867243974205	0.488463631427195	4.66497870698012	3.08648997691956e-06	0.000743483618454908	ENSG00000110375.3
668.662240231438	0.476108081359067	0.171100714897457	2.7826188899585	0.00539221050263084	0.110794981356975	ENSG00000110395.7
1501.98670011932	0.482836016115024	0.2398658764246	2.01294166269957	0.0441207668975443	0.314899621838454	ENSG00000110400.11
70.2688319985163	1.52498256708932	0.417641234175185	3.65141763384802	0.000260796742462854	0.0177111197218747	ENSG00000110427.17
357.8350962392	0.260873946160362	0.132555439922615	1.9680365159865	0.0490638363394838	0.329968547593093	ENSG00000110756.18
18.7328042515028	-1.22991751424636	0.510651342096397	-2.4085269397259	0.0160170441301582	0.195191459874206	ENSG00000110786.18
605.85417139648	0.753622847980624	0.305003218746243	2.4708685078095	0.013478536878261	0.179501693107139	ENSG00000110811.20
1182.42921945848	0.369913758458666	0.188727825648883	1.96003825714004	0.0499913188973031	0.333285558571697	ENSG00000110841.14
1935.95974503177	0.262543540868766	0.129320790940289	2.03017271205827	0.04233898656138	0.30953232067171	ENSG00000110880.11
1273.47100019108	0.376539947110482	0.0978663029214624	3.84749332375062	0.00011933252805495	0.0105862708557565	ENSG00000110906.13
581.652014988678	0.387755564948723	0.167730732098499	2.31177411615311	0.0207901345340695	0.219549870371996	ENSG00000110921.14
2.4359090111948	-1.86301928862963	0.793615040680957	-2.34751005604818	0.0188993629841804	0.210993869364323	ENSG00000110975.8
749.434490738418	0.391677703800993	0.165321349865636	2.36919009020509	0.0178270883677569	0.204772622075999	ENSG00000111145.8
1593.29082523034	1.25117075972733	0.29550177565963	4.2340549627305	2.29514810956941e-05	0.00329197369705333	ENSG00000111341.10
495.714021496295	0.768189037014636	0.331344365798744	2.31840078271084	0.0204275495629316	0.218023791438003	ENSG00000111344.11
2834.92773552684	0.525392381613759	0.240637919214105	2.18333163505415	0.0290113964886091	0.25674580196315	ENSG00000111371.16
958.961439222732	0.46854063508184	0.153681217938509	3.04878267732959	0.0022977063196677	0.0692480422423322	ENSG00000111412.6
9.02699133797792	-2.22717976927889	0.699981361815072	-3.18177010242636	0.00146377960812975	0.0533770064617568	ENSG00000111700.13
1630.60416689621	-0.302203466413995	0.123935297289558	-2.43839707511201	0.0147525591474243	0.187672209979097	ENSG00000111725.11
150.88242169435	0.350189497162684	0.172472100206385	2.03041243623541	0.0423146335944553	0.309422828107826	ENSG00000111727.12
661.05470483324	0.762441661565243	0.300883712110116	2.53400776073319	0.0112766234244045	0.162719654406984	ENSG00000111816.8
472.768337784176	-0.309846157650253	0.156178414541315	-1.98392433781742	0.0472642753065762	0.324208761046003	ENSG00000111845.5
752.124102867356	0.425395599430338	0.20323518860584	2.09311981034624	0.0363384607055637	0.286001798651158	ENSG00000111961.18
96.8194447634184	1.5643811706514	0.321618552630718	4.86408870960755	1.1498533786956e-06	0.000329967924785508	ENSG00000111962.8
1924.10664972134	0.36936876158699	0.173685158692409	2.12665701760465	0.0334485912868663	0.274554900987326	ENSG00000112033.14
320.253164113727	0.516228264421242	0.21110096481035	2.4454093086927	0.0144687832670328	0.185791562877568	ENSG00000112149.10
1257.27482592173	0.526370600895173	0.170849185221132	3.08090787915603	0.00206370486370555	0.0652161353418662	ENSG00000112159.12
1.33817842186645	1.01400115076298	0.51619921138929	1.96436013149636	0.0494883428785955	0.331136415923871	ENSG00000112212.12
5.59700651640084	0.981585905469879	0.363486220338853	2.70047625066726	0.00692402803118126	0.125068335553921	ENSG00000112245.12
950.589949816654	0.475247927819417	0.204330055742693	2.32588361067098	0.0200247605946034	0.21653321913614	ENSG00000112249.14
146.421136619954	-0.991291591466099	0.369950682119037	-2.67952362133269	0.00737270012106147	0.129256456409931	ENSG00000112394.17
226.408374039235	1.51249923444776	0.385106891423582	3.92747901460987	8.58409082121017e-05	0.00856824293948486	ENSG00000112414.15
656.845453384879	0.465806474003582	0.208239050368469	2.23688339521027	0.0252939620860536	0.239245068157597	ENSG00000112419.14
699.165907970503	1.21906388466421	0.374080504740892	3.25882762992044	0.00111873617273743	0.0449776357523531	ENSG00000112559.15
451.167177732702	0.584655334743471	0.21442746718727	2.7265878873291	0.00639929080975935	0.120400795902434	ENSG00000112561.19
1216.69817275626	0.387062192505222	0.152865643348545	2.53204175919824	0.0113400485054803	0.163178695330042	ENSG00000112576.13
1563.32522273833	0.538427898603887	0.167111156096866	3.22197458972629	0.00127310425296352	0.0488612109814342	ENSG00000112658.8
892.977295134111	0.626423036810217	0.25932863117259	2.41555679362421	0.0157111721078498	0.193225366458987	ENSG00000112769.20
11.6391869405322	-1.49299831141017	0.566403208764539	-2.63592841337668	0.00839074312411574	0.139991361900376	ENSG00000112818.10
226.474587532944	-0.412177311062432	0.210188287692103	-1.96099086009119	0.0498800891037059	0.333050583805945	ENSG00000112874.10
748.744953302768	0.598539257991266	0.274320587878009	2.1818969645014	0.0291171379320134	0.25698443799788	ENSG00000112902.12
159.356331988016	0.606921141859789	0.183624522050899	3.30522925304908	0.000948987420309444	0.0403057063804787	ENSG00000113070.8
410.315071729395	0.94350714725149	0.305473306387098	3.08867297902577	0.00201052612629889	0.064105674100473	ENSG00000113083.15
57.0661565904036	1.33635489460272	0.342568449335141	3.90098649538894	9.58014956916295e-05	0.00924428409157738	ENSG00000113212.7
26.5838661031428	1.59931325455305	0.636466330163325	2.51280103716192	0.0119776865284154	0.168950972361054	ENSG00000113249.13
350.499081396654	0.897122246602154	0.409882669932306	2.18872939114581	0.0286165144277578	0.254616768031932	ENSG00000113296.14
51.0587033428379	0.782974469388409	0.239820134738699	3.26484041984846	0.00109525763538886	0.0441865491753884	ENSG00000113356.13
125.688564141281	-0.860879919281592	0.362251886608941	-2.37646773172208	0.0174792901538313	0.202468955551628	ENSG00000113396.13
1298.22027612336	0.477755217996321	0.174291192753921	2.74113229961572	0.00612278485219231	0.118171817785083	ENSG00000113441.16
2.35699594127319	-1.6105880755899	0.787483911367434	-2.04523299122795	0.0408318933944245	0.30411715463782	ENSG00000113492.14
66.0945560839292	0.408025636268612	0.159311930650803	2.56117438663753	0.0104318978287691	0.156412112788373	ENSG00000113522.14
186.546625022159	1.38331243103768	0.306214820335481	4.51745748139219	6.2586590142336e-06	0.00128404109619885	ENSG00000113532.13
84.530524243633	0.735150229673332	0.324141230956027	2.26799357645761	0.0233295981934853	0.228864467890371	ENSG00000113749.7
518.355214393778	0.208810739424027	0.0986344150624921	2.11701706034076	0.0342583999101983	0.2773022946864	ENSG00000113812.14
3.60350998615422	-1.22874839109002	0.584925823871576	-2.10069096104704	0.0356681033039042	0.283529085096109	ENSG00000113905.5
1270.36251497501	0.46225218993171	0.167267993891078	2.76354237997689	0.00571776666643433	0.11366106602119	ENSG00000114054.14
687.185524117522	0.293140437717621	0.120422029456463	2.43427584670961	0.0149216186972614	0.188237132503181	ENSG00000114098.18
5.9603806128582	2.02372243777285	0.611152444805697	3.31132183953915	0.000928563465553809	0.0397967830217419	ENSG00000114113.6
1488.74606508149	0.318120629145293	0.132805336559159	2.39539040664667	0.0166026767234715	0.19802068304634	ENSG00000114126.18
610.276804241274	0.543017554688278	0.221387522787401	2.45279204469775	0.0141752260648101	0.183810072834891	ENSG00000114127.11
991.842753895089	0.607437023181952	0.299105098286689	2.03084810877991	0.0422704050697307	0.309411394843202	ENSG00000114270.17
1637.17679180615	0.808234707775775	0.191987234617401	4.20983566634757	2.55556501830761e-05	0.00357356784615124	ENSG00000114315.4
2872.7974457312	0.307913325581203	0.120429017724918	2.55680342992195	0.010563889409738	0.157746115117992	ENSG00000114416.18
1127.2315140595	0.371584134969185	0.186737889220795	1.98987006075576	0.0466052511730657	0.322082123430387	ENSG00000114439.19
714.925873883978	0.233184237632437	0.112533071860452	2.07213962773185	0.0382524216487142	0.293573992285865	ENSG00000114491.14
1954.93519817136	0.269648135979415	0.128498043162459	2.09846102978005	0.0358644389579645	0.284129527315289	ENSG00000114503.11
2628.42609479289	1.08359879757756	0.21708119751005	4.99167505065654	5.98578985052829e-07	0.000212405431029338	ENSG00000114554.11
742.548116134311	0.61589136253665	0.202040873805233	3.04835032108586	0.0023010151003533	0.0692844884368241	ENSG00000114626.18
2466.80642865196	0.770912737600743	0.254410719769087	3.03018968029513	0.00244400195593302	0.0709722793672334	ENSG00000114631.11
117.507436458471	0.592933826945933	0.290917362838191	2.03815207576911	0.0415347265604977	0.306240739662325	ENSG00000114646.10
475.095735301269	0.444588662296427	0.196357096538865	2.26418433625815	0.023562779570745	0.229921729335942	ENSG00000114739.14
536.900189188379	1.26702651252502	0.438847020848087	2.88717127457409	0.00388722563324638	0.0913691831358717	ENSG00000114854.8
208.288542192682	0.671228126223005	0.202331115507489	3.31747356079872	0.000908355122613452	0.0391851338579955	ENSG00000114859.16
10120.8009437996	0.411496680642208	0.136588049793062	3.01268435463899	0.00258948099992462	0.0735417060916631	ENSG00000114867.22
396.293128601523	0.769579828649537	0.284665930215427	2.7034490150161	0.00686239749352745	0.124609149471171	ENSG00000114923.17
658.249037459869	0.335046631778813	0.123156535685483	2.72049412492775	0.00651844301850023	0.12146535180888	ENSG00000114999.8
187.060745445397	0.894220680753575	0.291090535882573	3.07196755140919	0.00212652840454122	0.0661042525160864	ENSG00000115041.13
4124.45438778917	0.261150522185781	0.127529295880644	2.04776887053619	0.0405826519221799	0.30350850168414	ENSG00000115091.12
34.263522707551	1.04739143693821	0.425455400534735	2.46181253222263	0.0138236900657336	0.181296750592208	ENSG00000115155.19
949.569849697777	0.373801303638305	0.159847282018399	2.33849020714209	0.0193618330907032	0.213222120214851	ENSG00000115183.15
3184.16712041827	0.305657305874593	0.120507993259968	2.53640690219783	0.0111996517051881	0.162414284885373	ENSG00000115216.14
1095.88039709983	1.38358594387581	0.394119862107642	3.51057147050844	0.000447144588602503	0.0250530026629392	ENSG00000115221.12
112.135066800774	0.904329132520456	0.251848926714745	3.59076031935899	0.000329714735580938	0.0207255542645839	ENSG00000115226.10
294.806184838229	0.990834570645303	0.466325591064385	2.12476988102611	0.0336058191729409	0.2752607690559	ENSG00000115290.10
6045.46412050784	0.393957451955846	0.149767443415338	2.63046122022205	0.00852690973214467	0.141219415442103	ENSG00000115306.16
409.605161968889	0.342872665605698	0.142111539517079	2.41270108515356	0.0158348000096217	0.19410039138025	ENSG00000115317.12
115.14862189195	-1.67701834830961	0.459378814450395	-3.65062187361865	0.000261606139483645	0.0177111197218747	ENSG00000115353.11
14080.6784759149	1.93632511312351	0.366486759888632	5.28347903676498	1.26753374206343e-07	7.08981034268394e-05	ENSG00000115414.21
1146.41175555706	1.02530937760076	0.308075893603655	3.32810647924254	0.000874384396050941	0.0382153742761008	ENSG00000115419.13
350.961735815683	0.814616937088787	0.37187152265826	2.19058703733385	0.0284816900372803	0.254167487112799	ENSG00000115423.19
257.383266343452	0.603486990698916	0.213710971153053	2.82384655987884	0.00474510955009547	0.102954214505392	ENSG00000115425.14
6403.99515186912	0.871083078351824	0.324823258727332	2.68171399352607	0.00732460512940006	0.129047883611961	ENSG00000115461.5
1315.12992477089	0.541909706548356	0.25060828033732	2.16237749933459	0.0305890904709163	0.263225703945426	ENSG00000115464.15
5.73719003101861	1.94834250110359	0.517019650698512	3.7684109268793	0.000164290088722235	0.0133212216656572	ENSG00000115474.7
1015.52999688888	0.276364113005951	0.107888951877637	2.56156082894744	0.0104202991723568	0.156412112788373	ENSG00000115486.12
507.769961333603	0.303361069450927	0.124631899304842	2.43405637836685	0.0149306693268518	0.188279334526342	ENSG00000115520.8
318.138432597864	0.635620278050731	0.257843755439181	2.46513737347678	0.0136960730429749	0.180576950256178	ENSG00000115525.18
3.17357359706519	2.17788637311787	0.585627805103924	3.71889168194701	0.000200098829363913	0.0149062335617122	ENSG00000115592.11
98.1185704421088	-0.820775829690854	0.269614332018851	-3.04425889953605	0.00233254310820625	0.0699784137399221	ENSG00000115604.11
1886.09101699753	0.325851996012179	0.16416711622478	1.98487981945189	0.0471578441353239	0.323865984640701	ENSG00000115649.16
1367.91977361552	0.298187018338943	0.125897755587603	2.36848557742125	0.0178610767537704	0.204986487031526	ENSG00000115652.15
5.7379014102474	1.76385969505197	0.597514721122023	2.95199370442249	0.00315729368003355	0.0806061612898127	ENSG00000115705.22
1391.1933755604	0.41164499509592	0.167585729775059	2.45632486518063	0.0140366201875079	0.182802881928945	ENSG00000115756.13
1978.18424814077	0.588302843103592	0.207426651044154	2.83619698887373	0.00456542772490916	0.100874006707907	ENSG00000115760.14
1225.94340529196	0.182272011992594	0.0853411136036926	2.13580540838768	0.0326952781227469	0.271642156106394	ENSG00000115839.18
5194.91771490739	0.942318710682217	0.276072073159278	3.41330689445923	0.000641796240578414	0.0311928096249311	ENSG00000115884.11
1168.52115445925	0.287596293637267	0.110873919272988	2.59390391828002	0.00948930016202386	0.149763938138187	ENSG00000115970.18
830.804876254524	0.431504859438381	0.154878500269502	2.78608624623511	0.00533486754034454	0.110379914544771	ENSG00000115977.20
22.7063331649379	1.5446226267368	0.441324835036654	3.49996760687288	0.000465314699119131	0.0256358103265951	ENSG00000116014.10
431.503033041034	0.836763176531841	0.330358298584753	2.5328958894525	0.0113124546438436	0.16295168734242	ENSG00000116106.12
752.17144847495	0.689160997359666	0.2150186934178	3.20512131482711	0.00135005565470523	0.0505638084387732	ENSG00000116127.19
1250.32013932877	0.950115764218828	0.391894196563645	2.42441907165248	0.0153329003524653	0.190668033407144	ENSG00000116132.12
4.05335984653516	1.47602076736292	0.535150958839871	2.75813906895116	0.005813146116569	0.114680134031127	ENSG00000116147.17
7979.3675431959	0.602743387924757	0.183155869092018	3.29087673200326	0.000998756681058932	0.041755490451194	ENSG00000116260.17
719.909301955454	0.241999232894464	0.117415456856439	2.06105089886376	0.0392981844668735	0.298544978266872	ENSG00000116273.6
1096.92188526961	0.358231523684428	0.141703846596944	2.52802963566236	0.0114704669251949	0.16443826194542	ENSG00000116337.19
396.01207697702	0.700423184682607	0.254322396256807	2.75407590912812	0.00588581150405708	0.115548878908618	ENSG00000116396.15
1318.16343987703	-0.361833269837192	0.166293705030056	-2.17586871235922	0.0295650789185512	0.258959569578068	ENSG00000116455.14
446.55112617227	0.217589926540394	0.110481182141306	1.9694750031014	0.0488985703058452	0.329865437175633	ENSG00000116497.18
253.412814404452	0.499651993211382	0.155024878895294	3.22304391896255	0.00126836104830197	0.048798001813102	ENSG00000116525.14
104.144036907013	1.13343225945165	0.357280473023774	3.17238792777861	0.00151190901310542	0.054504393939379	ENSG00000116544.12
1024.35633712273	0.441124702368411	0.222873365821601	1.97926163470565	0.0477865567168747	0.326402885501307	ENSG00000116574.6
1233.03916022801	0.489975381459383	0.159230359689619	3.07714799121518	0.00208991514010165	0.0653323070127289	ENSG00000116604.18
2736.55543656528	0.414726599824327	0.170258449766996	2.43586500635882	0.0148562276205146	0.187801622528617	ENSG00000116685.16
322.581160635807	0.441362836758291	0.181228753003285	2.43539079447449	0.0148757141083544	0.187801622528617	ENSG00000116704.8
353.005725800845	1.14258971739538	0.310281639780988	3.68242773952682	0.000231023362809423	0.0163605193048793	ENSG00000116741.8
3.23289875879263	-1.35537391305244	0.650539942695408	-2.0834599447294	0.0372093191337789	0.288928174290315	ENSG00000116748.21
526.671869686609	0.398459257214342	0.149153541828454	2.67147030053516	0.00755197550865453	0.130765487574842	ENSG00000116830.12
2322.21181042167	0.461895641464645	0.171240592724431	2.69734899953278	0.00698939755773001	0.125973298089922	ENSG00000116871.15
390.204056881955	0.190282608091298	0.0949037868532921	2.00500543129484	0.0449624664006143	0.317327172461241	ENSG00000116954.8
136.267929701499	1.08169711314081	0.278169475353346	3.8886262116531	0.000100813241227681	0.00950553649644203	ENSG00000116985.12
73.6047294672957	0.9857543027614	0.257600344570826	3.82668083928115	0.000129882740279085	0.0112500270654858	ENSG00000117016.10
23.7037509897903	1.26554382653948	0.375800391193937	3.36759582000109	0.000758266713615213	0.0350088704265629	ENSG00000117154.12
53.6428593404189	-1.47272810383931	0.487615378690682	-3.02026590669434	0.00252552852987692	0.0722853139761216	ENSG00000117215.15
766.885429121909	0.773547504379152	0.258967835750116	2.98704085060805	0.00281692079151156	0.0765991833028519	ENSG00000117228.10
202.888493392294	-0.374682430357315	0.170444481145796	-2.19826671910143	0.0279301045968718	0.251355708154177	ENSG00000117242.7
152.93131982949	0.542128325272013	0.263095458441136	2.06057652414136	0.0393434583196307	0.298652656318224	ENSG00000117407.17
57.5241196671186	0.723692555686738	0.365301162690608	1.98108473117473	0.0475817722948974	0.32562838494501	ENSG00000117586.11
2293.46308823735	0.384106531429641	0.155510450239889	2.46997247347122	0.0135123449253598	0.179729414807287	ENSG00000117595.12
1472.61445887588	-0.381872394104296	0.192962161665664	-1.9790014312026	0.0478158451268009	0.326402885501307	ENSG00000117616.18
243.025398973884	-0.994731296853931	0.466714805355427	-2.13134720698734	0.0330605486862698	0.272757791798897	ENSG00000117707.16
1957.92744393464	0.431214104037606	0.213790799913142	2.01699092857503	0.043696459990801	0.313756935630206	ENSG00000117724.13
1681.86124471786	0.300081628209769	0.1305683100542	2.29827305021565	0.0215462533025169	0.221829581936589	ENSG00000117868.17
11.8131614824653	0.913391220175872	0.349850627959613	2.61080343203304	0.00903297978833866	0.145983039174811	ENSG00000117971.12
10254.3242793948	-2.61150026245875	0.668521659351642	-3.90638093160883	9.36887761160632e-05	0.00909359794295941	ENSG00000117983.17
186.187959451556	0.795032847184141	0.231161693963177	3.43929322178607	0.000583235146080917	0.0297107020245921	ENSG00000118292.9
38.1785899887328	0.626393517111067	0.263911712570041	2.37349646596237	0.0176205616709766	0.203381014519457	ENSG00000118298.12
869.546558142803	-0.275416321494304	0.119266827555422	-2.30924496894428	0.0209299914797802	0.220107444683435	ENSG00000118363.12
198.668151075786	0.257528677462511	0.125513797659787	2.05179575683431	0.0401895158587344	0.301773427270556	ENSG00000118369.13
49.5095198374334	1.00384673059776	0.358005543059444	2.80399773148506	0.00504732602017792	0.107453020598983	ENSG00000118402.6
22.6662216095959	-1.23984378462598	0.481680418233739	-2.57399665357444	0.0100531245567423	0.153642802867617	ENSG00000118432.12
109.993353975014	0.833469707846457	0.335701085864313	2.48277334492548	0.0130364006274651	0.176324355624015	ENSG00000118473.22
12.4527625514529	-0.99251384114931	0.36822943436459	-2.69536801929475	0.00703109259610377	0.126548111582161	ENSG00000118729.12
29.9302177577828	0.368942776122161	0.173673966548996	2.12434127839233	0.0336416164094059	0.27530613734378	ENSG00000118804.8
2821.3233825	1.06154682080865	0.286915522462214	3.69985845205866	0.000215719751995545	0.0155435972393122	ENSG00000118898.16
265.767741094635	1.18288398371638	0.366911345695076	3.22389590181664	0.0012645936065072	0.0487540315772073	ENSG00000118997.14
695.732375225539	0.326374993125392	0.121603116275659	2.68393609572916	0.00727610125023524	0.128936156714805	ENSG00000119185.13
894.949678972521	0.2778963327338	0.134568761315707	2.06508798934277	0.0389146756442514	0.297010155234502	ENSG00000119231.11
719.056811758912	0.403100808593389	0.186209027880398	2.16477586066504	0.0304048542932797	0.262324338962752	ENSG00000119285.11
21.1531726866516	-1.05481849405833	0.473455274117098	-2.22791581744518	0.0258861291959767	0.242396226129604	ENSG00000119457.8
70.0232422848921	1.07537335087358	0.355232913315492	3.0272345567217	0.00246802368552148	0.0714885891889403	ENSG00000119508.18
793.656851335026	-0.360363829720911	0.0929961489236564	-3.87504035265746	0.00010660703193677	0.00985473014270408	ENSG00000119523.10
99.720576933628	2.2256195884436	0.419715218759975	5.30268975001446	1.14108758220797e-07	6.56455291865568e-05	ENSG00000119547.6
277.110046742934	0.386759304561733	0.125035930459357	3.09318531993849	0.0019802043620126	0.0635337563304449	ENSG00000119599.17
7.59647954206193	0.861749407220054	0.396248277134641	2.17477136670866	0.0296472538015024	0.259221761647184	ENSG00000119608.14
206.295186601695	1.2597780165534	0.30131929409835	4.18087404699085	2.90390693068205e-05	0.00389560295200969	ENSG00000119630.14
1900.85173916653	0.655865060309919	0.232444897664886	2.82159370628765	0.00477856747245505	0.103272760418133	ENSG00000119669.5
259.575573116176	-0.402551779027259	0.171079578231199	-2.35300895167772	0.0186221857779021	0.209305690829383	ENSG00000119673.14
1658.86761015956	1.07528663417276	0.286448446172665	3.75385745162884	0.000174133915721119	0.0137478309873508	ENSG00000119681.12
417.128907886112	0.249675712797366	0.114757261381409	2.17568552779888	0.0295787830833355	0.258959569578068	ENSG00000119684.16
98.2912363118792	0.90178682072612	0.282432886342525	3.19292428160248	0.00140839871820012	0.0519045805645553	ENSG00000119714.11
244.027815001085	0.720059798781091	0.281020430411735	2.56230409200534	0.0103980231729351	0.156401623851427	ENSG00000119771.15
90.5471164857783	0.766529173093591	0.255848566821841	2.99602683968662	0.00273522357812998	0.0754019976787761	ENSG00000119782.14
1077.40805410995	0.569653358630851	0.150089052555141	3.79543576918489	0.000147384350192627	0.0123134960524225	ENSG00000119787.14
1803.17800600698	0.222948053455818	0.103927596236277	2.14522476733659	0.0319348802743245	0.268505218836429	ENSG00000119801.13
306.320308955694	0.508417052016702	0.247326846177551	2.05564846628788	0.0398164125622268	0.300389547166219	ENSG00000119922.10
277.990450855327	0.640292822982778	0.204124008598554	3.13678350419832	0.00170812205746097	0.0584254342762352	ENSG00000119986.7
2222.13682349078	0.602764902623622	0.286011066682609	2.10748804098731	0.0350752972365784	0.280664647638503	ENSG00000120129.6
333.796438926769	0.27043480764946	0.116698296100065	2.31738437224114	0.0204828028806269	0.218190115514386	ENSG00000120158.12
1.09383095173733	1.15411820942962	0.495034176778977	2.33139096968837	0.0197327532653987	0.215201781398355	ENSG00000120160.11
821.354500178818	0.3824677845188	0.149958583043721	2.55048945352658	0.0107571778677884	0.159250901205982	ENSG00000120254.16
36.5631642588583	1.38706760539502	0.396595803377027	3.4974338951247	0.000469757116939503	0.0258374243602009	ENSG00000120322.4
41.4908192628357	0.716870703172675	0.241216638209158	2.97189575518037	0.00295967156547727	0.0787502266688406	ENSG00000120328.6
2.14055396462519	1.05294361272263	0.387360486139886	2.71825250741344	0.00656277327162623	0.122053984928189	ENSG00000120329.7
20.1246035679395	0.910033305165349	0.452927361611816	2.00922572203818	0.0445132010353995	0.315841786146897	ENSG00000120669.16
2922.30712068286	0.418411472007661	0.197114130302109	2.1226863409862	0.0337801443529728	0.275594201184785	ENSG00000120694.20
6075.02799866496	1.04099164968914	0.367650364838908	2.83147182553528	0.00463343154439439	0.101599916542564	ENSG00000120708.17
4568.59134757668	0.985673050568724	0.320248936362409	3.07783395556165	0.00208511061059064	0.065314727757281	ENSG00000120738.8
121.162453838785	0.738973740029331	0.266716762953556	2.77063103138369	0.0055947784490628	0.112447360813459	ENSG00000120820.12
737.722832761429	0.779977785534198	0.311071366764544	2.50739177201282	0.0121625821873412	0.170068896654284	ENSG00000120875.9
268.32775734244	0.870220769430113	0.223572342429371	3.89234535888546	9.92797811756615e-05	0.00944287658360243	ENSG00000120913.23
1259.14014330577	0.339876437885921	0.106879203640921	3.18000533600338	0.00147272340416768	0.053589595178917	ENSG00000120963.12
266.877101442878	0.40319336699504	0.155966780792331	2.58512335092618	0.00973441647568709	0.151217260132494	ENSG00000121210.16
1.53557728794551	1.60919384755367	0.495600351822665	3.24695864648916	0.00116645336909328	0.0463784670282496	ENSG00000121211.8
21.2624381544955	0.849486467069041	0.293605533863513	2.89329174382639	0.00381227009725861	0.0901854662936425	ENSG00000121454.6
52.2552077243417	0.951682308941334	0.339546346829271	2.80280532489385	0.00506602385774512	0.107542957577469	ENSG00000121552.4
40.2396937572975	0.622343711054451	0.214359155788905	2.90327562060059	0.00369281482888008	0.0883091175129504	ENSG00000121577.14
914.840588788426	0.69604551506384	0.273445317715396	2.54546510753674	0.010913226996662	0.160380332670936	ENSG00000121653.11
129.356299792708	1.29725441622171	0.449105397147465	2.88853000756915	0.00387047097250817	0.0911501536990088	ENSG00000121742.19
10.9489693719332	1.5732932078309	0.442564294433632	3.55494834901741	0.000378053347961135	0.0226427196661804	ENSG00000121743.4
474.09432256009	0.594232850534454	0.226147166515173	2.62763783288253	0.00859800014815111	0.141942272580858	ENSG00000121879.6
227.487973935881	-0.425566023482688	0.193350559922647	-2.20100745326491	0.0277354962036173	0.250218455499064	ENSG00000121931.16
440.327729266793	0.266183501053334	0.128965239759885	2.06399415492833	0.0390182705860534	0.297239600094725	ENSG00000122085.17
62.4455941710436	-1.97768652232981	0.760450592161397	-2.6006772073235	0.00930399526299415	0.148257434898151	ENSG00000122136.14
16.0411287291488	1.68509049069163	0.536629554715339	3.14013731797814	0.00168868659541211	0.0580393547485321	ENSG00000122420.10
12.7226230462002	0.789287129742949	0.311396279860464	2.5346710310625	0.0112552968631401	0.162625241585152	ENSG00000122432.18
1428.98070521126	0.380483917504999	0.182672500527116	2.08287463305688	0.0372626523962111	0.28894639969448	ENSG00000122490.19
13.7945054104954	1.61110526973744	0.726108416197662	2.21882191942375	0.0264988421691047	0.244385419054316	ENSG00000122585.8
35.9537421634287	2.64458592143229	0.544811079560603	4.85413388355681	1.20914030020053e-06	0.000343989991783774	ENSG00000122592.8
275.682905286551	1.15921770496139	0.375516462767734	3.08699569765174	0.00202190523073368	0.0643441605780542	ENSG00000122641.11
2655.80283057641	0.364447187413593	0.144476686354054	2.52253285018235	0.0116513067115431	0.165876237203542	ENSG00000122642.11
223.795373518111	0.770077411637313	0.383759716751202	2.00666557229238	0.044785284165393	0.316818684403459	ENSG00000122691.13
1173.90238401575	0.989704066474002	0.264524199526828	3.74145000058351	0.000182961580865758	0.0142068591297668	ENSG00000122861.16
327.908849727097	0.886592977072879	0.372377116064414	2.38090080948883	0.0172703615867396	0.2017043523986	ENSG00000122870.12
178.745654842434	1.01601198343219	0.30239789198669	3.35985140887461	0.000779844035781281	0.0353026516115474	ENSG00000122877.16
682.765469199559	0.44348597111069	0.165636615278754	2.6774633758625	0.00741819621356811	0.129596904303779	ENSG00000122966.17
715.384221476991	0.805525166115372	0.337911710492178	2.38383323543923	0.0171333645444289	0.201144846435681	ENSG00000123243.15
140.788858400438	0.817650364172848	0.265086000474294	3.08447206834726	0.00203913756390987	0.064767640757064	ENSG00000123342.16
1225.8600850145	1.11630892834547	0.32014472337155	3.4868884190539	0.000488675195184666	0.0264807391072072	ENSG00000123358.20
49.4783144275379	0.930120882762674	0.282983866786106	3.28683360407153	0.00101320683528161	0.0419681940076693	ENSG00000123360.12
5313.49673411201	0.717592664405536	0.233790949270085	3.06937743589271	0.00214505401227033	0.0663438870280535	ENSG00000123384.14
18.5658855723702	-1.78570561063999	0.699660930560427	-2.55224428382709	0.0107031445776133	0.1586055115428	ENSG00000123388.4
56.5747121952763	1.07679479503565	0.544394237150527	1.97796876152072	0.0479322308402093	0.326955673823428	ENSG00000123496.8
55.5593326184305	3.32341644204108	0.535200989751026	6.20966049331696	5.3099194432974e-10	1.25166179677327e-06	ENSG00000123500.10
216.567865302186	0.710847173873747	0.248501077519349	2.86053960397174	0.00422920726129026	0.0965868988441798	ENSG00000123552.18
5.48574978155659	3.19752536527408	0.72865436628198	4.38826076290426	1.14260729830349e-05	0.00200570124741029	ENSG00000123560.14
4771.30280566604	-0.255759443167808	0.121535937502103	-2.10439355160594	0.0353441314516766	0.282398144136655	ENSG00000123562.18
0.634280341867208	1.72587577121053	0.771322704129243	2.23755344160249	0.0252501906023408	NA	ENSG00000123576.5
472.574362580093	0.326885459332981	0.155485153403585	2.1023580205404	0.0355219256015152	0.28322277525383	ENSG00000123595.8
298.474380050806	0.353194083297533	0.137514847755113	2.56840689615205	0.0102167152996873	0.154945690075818	ENSG00000123600.20
401.017491229186	0.422211291818885	0.210025532433911	2.01028554445752	0.044400975946025	0.31565631348444	ENSG00000123607.15
42.2090721061625	0.903677464666201	0.37079166606425	2.43715689259751	0.014803255019542	0.187676611179372	ENSG00000123610.5
254.138795930937	0.491690758722313	0.155202339967467	3.16806279354667	0.00153458371248425	0.0549797548724226	ENSG00000123643.13
934.329951356998	-1.51220081678292	0.577186368928082	-2.61995240738497	0.00879420391274249	0.144100061233572	ENSG00000123838.11
1522.92991797228	0.653656188379115	0.194410822539413	3.36224177152792	0.000773123993951494	0.0351430646341505	ENSG00000123908.12
7661.86218866301	0.531650040556483	0.247531321540001	2.14780916309441	0.0317289188026554	0.267602936322767	ENSG00000123989.14
926.294949661951	0.477872811663061	0.176902887756458	2.70132849567129	0.00690630887947228	0.124962029802479	ENSG00000124067.17
1.86533680651504	-2.57882184397388	1.01209078928156	-2.5480143395085	0.0108338017783867	0.159967021247668	ENSG00000124089.4
171.072839077328	3.62844033403547	0.638835011168114	5.67977689169046	1.34870550530549e-08	1.23635084390518e-05	ENSG00000124092.12
1539.67642762223	2.11343094670143	0.533495969556533	3.96147500131672	7.44881818783267e-05	0.00773013990618447	ENSG00000124102.5
49.5105921259702	1.04629213308249	0.350477957962971	2.98532934614116	0.00283273149205982	0.0768142744202681	ENSG00000124134.9
79.2206661234032	1.2125033945348	0.376914203210287	3.21692147498704	0.00129574057772704	0.0493203400294927	ENSG00000124140.14
135.229485614829	1.2430995439178	0.403701097555683	3.07925728080623	0.00207517387121834	0.0652839017388716	ENSG00000124143.10
5426.77355021977	0.598101342501752	0.208857000052261	2.86368827643839	0.00418739875917902	0.0959641294803242	ENSG00000124145.6
1229.73096478119	-0.277329646459786	0.107526136168452	-2.57918359518953	0.00990341364907411	0.152293827508432	ENSG00000124160.12
123.088624087295	1.29878214128896	0.305643379234726	4.24933837775535	2.14402838276836e-05	0.00311696390571536	ENSG00000124191.18
180.438254312802	1.52579656394094	0.454084733555447	3.36015825062886	0.000778978386452073	0.0353026516115474	ENSG00000124212.6
60.5467943809044	-1.24503122098058	0.461902892866682	-2.69543932330367	0.00702958794548381	0.126548111582161	ENSG00000124215.17
2455.42426544804	0.827899570270592	0.255949990318494	3.23461457935742	0.00121807035878865	0.0479684247140625	ENSG00000124225.16
2039.1771668505	0.236575028520785	0.103127986510494	2.29399444831312	0.0217908176332616	0.222980904296597	ENSG00000124226.11
224.614804368025	0.521937816382022	0.250284111812796	2.08538133963698	0.0370346993107902	0.288432955631802	ENSG00000124243.17
15.7327507712224	0.730798188068969	0.293497956423736	2.48996005619162	0.0127757452722666	0.174436230753029	ENSG00000124251.11
43.7684900375268	0.681093292758877	0.338952540270588	2.00940607264709	0.0444940867449296	0.315841786146897	ENSG00000124256.15
596.610693211593	0.344868693425809	0.146323347502297	2.35689450325345	0.0184284814495023	0.208399015255643	ENSG00000124313.18
100.471216910911	1.08929666641784	0.500847503066511	2.17490685238213	0.0296370973209692	0.259221761647184	ENSG00000124429.18
347.441646429423	2.52993415113742	0.426222905826456	5.93570668435057	2.92582474903359e-09	3.57611639047621e-06	ENSG00000124466.9
1439.56438524795	0.249587391301955	0.0989019397736759	2.52358438947813	0.0116165175161754	0.165819350629991	ENSG00000124571.18
9.93387246579654	1.17567213063482	0.512694977564657	2.29312199666818	0.0218409823213059	0.222985818007142	ENSG00000124575.7
107.295222089626	1.08796394522364	0.378213736278104	2.87658495942	0.00402003960513057	0.0932169088387309	ENSG00000124635.9
63.8015139637855	-0.816814262167893	0.25872022233743	-3.15713342694403	0.00159328423783663	0.0564405570887141	ENSG00000124743.6
312.201320127603	1.29441849915624	0.486586851179004	2.66020032399119	0.00780941881704459	0.133119127263062	ENSG00000124749.17
20.1573718479435	0.698876118123269	0.314434336680326	2.2226456738209	0.0262397018233966	0.243549607382355	ENSG00000124780.14
0.767267630861731	1.93838132307926	0.947051457094547	2.046753963112	0.0406822479028968	NA	ENSG00000124827.7
7871.44964379512	0.535089405759906	0.187588785875175	2.85245945413797	0.00433823464084987	0.098531370531787	ENSG00000124942.14
2335.45514604621	1.10761558683985	0.310557308961868	3.56654168128386	0.000361723298656114	0.0220614425945358	ENSG00000125148.7
1042.30998566328	0.491390893891173	0.204785843146807	2.39953546759043	0.0164158894210498	0.197090799633387	ENSG00000125170.11
580.354565137088	0.590553837720193	0.253532730641485	2.32930019025939	0.0198431683103442	0.215763829443524	ENSG00000125257.16
8.82769848802181	1.76877967043437	0.852397027040346	2.07506550858799	0.0379804638558967	0.292302539111112	ENSG00000125285.6
10.6632081164453	0.802904923200136	0.399976558513211	2.00737994792666	0.0447092222675293	0.316619966534492	ENSG00000125337.19
2.08993108638008	2.10392432985306	0.844088036453673	2.49254134520426	0.0126832563168618	0.174007382831953	ENSG00000125414.19
3169.90292829683	0.321705597938894	0.137747363854622	2.33547553242776	0.0195185926378058	0.213997699548249	ENSG00000125505.17
698.248216136198	0.302694121094438	0.116495612290967	2.59833065934199	0.00936782378869415	0.148700121621306	ENSG00000125630.16
518.009050094424	0.393387471183888	0.126183048071162	3.11759366410323	0.00182333998814282	0.0611504501511192	ENSG00000125633.11
40.0326439072571	1.38832883727413	0.401033157344848	3.46188042521459	0.000536415421999927	0.0280015477573344	ENSG00000125657.5
9.38859262109208	1.30675782755097	0.457163547139537	2.85840337823812	0.00425778755024254	0.0971052155808944	ENSG00000125675.18
1353.21028178517	0.396860639540822	0.163471036778208	2.42771225632629	0.0151943929303236	0.189935667080912	ENSG00000125733.18
764.345181822688	1.49809067067406	0.47479806054145	3.15521649133459	0.00160379051586908	0.0565673147261008	ENSG00000125740.14
97.8326009276732	1.42729081569914	0.349701013366281	4.08146033653091	4.47536158591729e-05	0.00527469313203059	ENSG00000125845.7
12.5228415034302	-2.95726393983105	0.78255557360323	-3.77898265578061	0.000157470390643902	0.0128630702020778	ENSG00000125851.10
65.7005556123447	1.39326100282298	0.414068670633899	3.36480661695566	0.000765973242385424	0.0350499103685777	ENSG00000125872.8
157.694049152601	-1.12297609369081	0.400673999109706	-2.80271766120601	0.00506740095854563	0.107542957577469	ENSG00000125965.9
796.741087157189	0.401022222012713	0.185551952398323	2.16123957107086	0.0306768381444592	0.263290522894171	ENSG00000125967.17
94.8096454079436	-3.43454295406437	0.590177929972465	-5.81950422006566	5.90224338900262e-09	6.28322368001533e-06	ENSG00000125999.11
562.535884757427	0.460656367739546	0.191472866571726	2.40585716392867	0.0161345717138536	0.195955384178556	ENSG00000126070.20
61.2260969122336	0.605659597889435	0.259027937733212	2.3382018294615	0.0193767806588994	0.213222120214851	ENSG00000126091.21
23.0650571311912	3.09909195889431	0.592217977898468	5.23302580224207	1.66757450757497e-07	8.46640404992026e-05	ENSG00000126233.2
1630.10762004365	0.336854131056915	0.167193518091104	2.01475592417023	0.0439302293365533	0.3146823308738	ENSG00000126456.16
654.281310841222	0.431790040754395	0.158077393767089	2.73151037263806	0.00630447564083821	0.119915850503344	ENSG00000126524.10
729.54417257565	0.841299255023769	0.237736136434402	3.53879417593676	0.000401959130374457	0.0234779703743141	ENSG00000126603.9
296.857670961477	1.51488688485862	0.450059333276058	3.36597149053993	0.000762745911842028	0.0350088704265629	ENSG00000126778.12
1339.63351601175	0.991380633658899	0.324937129749663	3.05099215476752	0.00228086534266614	0.0689925180323788	ENSG00000126803.9
14.0324949638899	1.70657669133925	0.621676107881005	2.7451218885605	0.00604884268001643	0.117077922160248	ENSG00000127083.7
213.056247857838	0.902651575858657	0.242840637245594	3.71705323333414	0.000201559985805024	0.0149140831649139	ENSG00000127124.16
49.9554350486351	0.89952500299244	0.324102649045086	2.7754324305671	0.00551283533843462	0.111572190312553	ENSG00000127152.18
50.9470106516665	0.987692211275419	0.240572597667217	4.10558900245859	4.03285967394599e-05	0.00487235493953302	ENSG00000127311.10
0.687080257714052	1.81745237536515	0.90478916274088	2.00870263505316	0.0445686791114289	NA	ENSG00000127362.2
23.3904327394732	1.05254674958903	0.354448625328058	2.96953260466124	0.00298253159779855	0.078930653776223	ENSG00000127377.10
9.0463436587601	1.07386731548397	0.452364443175774	2.37389859367595	0.0176013837737327	0.203312308686368	ENSG00000127472.11
3156.05495422608	0.342082536816357	0.159021947110288	2.15116556571345	0.0314631338821623	0.266644807715778	ENSG00000127481.15
79.812356911403	0.562781650320207	0.257675888607052	2.18406795204045	0.0289572552017911	0.256472994877699	ENSG00000127507.18
928.97904472881	0.213395902259499	0.0917594797800942	2.32560061119475	0.0200398669497462	0.216618293222592	ENSG00000127527.14
291.376033196223	0.985880283887178	0.263860183713679	3.73637382499885	0.000186693060561459	0.0143264809463938	ENSG00000127528.6
90.0935090192578	1.30223019449473	0.328282793110262	3.96679394054425	7.28459206173163e-05	0.00761689983643115	ENSG00000127561.15
167.201458763268	0.857766934878787	0.341890763151751	2.50889180793124	0.0121110572527919	0.169826658849583	ENSG00000127585.12
3729.20146410307	0.491684411813872	0.180889423251868	2.71814903809638	0.0065648260127734	0.122053984928189	ENSG00000127603.30
699.90239759582	0.454441905700155	0.189612441297191	2.39668822673866	0.0165439938418088	0.197742970218592	ENSG00000127666.10
1641.26537379906	1.41651385156932	0.329328696640042	4.30121597668598	1.69863397427628e-05	0.00265671183815599	ENSG00000127824.14
3434.00809613537	0.40521228384352	0.153117209878351	2.64641893726678	0.00813489999001813	0.137249404177192	ENSG00000127837.10
998.68350745313	0.822004802929958	0.22636849009221	3.63126865667178	0.000282031404908186	0.0185404748872013	ENSG00000127914.18
5170.13749746132	0.481762639831393	0.203914581294324	2.36257082143641	0.0181486734209022	0.206454454175524	ENSG00000127948.16
52.4134414068854	0.640933810815953	0.224298409828437	2.85750492527431	0.0042698600760545	0.0973132958355487	ENSG00000127957.18
1765.60341218142	0.800601443948786	0.216088205337473	3.70497521000028	0.000211411407951687	0.0154695961725357	ENSG00000128283.7
1238.55928961985	0.415174889134481	0.208043561301543	1.99561518048001	0.0459758258691386	0.320094563187224	ENSG00000128294.16
2.41469361916984	-2.21007215647929	0.755807681499135	-2.92411973386622	0.00345431848041622	0.08462952054359	ENSG00000128322.7
1652.90600402339	0.504716038375349	0.219029616427183	2.30432781926157	0.0212042484667675	0.220419613686471	ENSG00000128335.14
580.189659820884	1.11140574459361	0.371066525788528	2.99516573808924	0.00274295755209946	0.0754183818916625	ENSG00000128342.5
185.794967909314	-0.757987751600564	0.317743039947822	-2.38553691600935	0.0170542106498671	0.200626825331159	ENSG00000128408.9
4196.72001326602	1.72220179260826	0.485104063759244	3.55016979091518	0.000384982766180503	0.022952498927021	ENSG00000128422.17
3.24112141741082	-1.21278310189337	0.587190858025175	-2.06539847362776	0.0388853128859767	0.297010155234502	ENSG00000128438.10
44.9658830517654	1.68328757510504	0.426329016506503	3.94832983431088	7.86983262226976e-05	0.00809072730116898	ENSG00000128510.12
206.449271042552	0.566066250368185	0.269758396040528	2.09841939556588	0.0358681134146084	0.284129527315289	ENSG00000128512.23
2190.7880892911	0.381412976368574	0.181697305790097	2.09916693431435	0.0358021877051768	0.284034073976252	ENSG00000128524.5
664.552519918763	0.547340893312771	0.176310445216959	3.10441558150023	0.00190655326227118	0.0627589005249974	ENSG00000128585.18
32.3955920199072	0.586974516635731	0.293979228067705	1.99665303053503	0.0458628877901076	0.319891304389249	ENSG00000128596.17
92.2308742750485	0.795089147549689	0.366096224377737	2.17180373520957	0.0298704698349999	0.259769386486904	ENSG00000128652.11
213.259981295275	0.619550207641107	0.286429689290045	2.16300973958652	0.0305404305199272	0.262944103205875	ENSG00000128710.6
16.6960003964954	2.6089742014284	0.760758403408539	3.42943855728577	0.000604831358995211	0.0302424843609105	ENSG00000128714.6
855.800993683496	-0.470405885162406	0.224292701042844	-2.0972857474865	0.0359682877702349	0.28444238461428	ENSG00000128849.11
338.56233267978	0.55725757230402	0.212368914880365	2.6240072499214	0.00869019353346466	0.143088396180049	ENSG00000128917.8
2.25534323647307	0.864770128044814	0.390656400015256	2.21363358698601	0.0268539949015828	0.246125931472371	ENSG00000129007.14
8.98719377493527	1.9233366315663	0.915004279023292	2.10199741756327	0.0355535020218914	0.283269222651965	ENSG00000129152.4
505.613833685501	0.504310820471627	0.231321459411665	2.1801298580524	0.0292478370796864	0.257312730918085	ENSG00000129158.11
10.1392242725919	1.05447502636941	0.400777307618944	2.6310746799367	0.00851153303280382	0.141150302319376	ENSG00000129159.9
1.64162263464579	2.53821159150278	0.581693384954051	4.36348711736387	1.28005482012254e-05	0.00221168005857926	ENSG00000129170.10
30.7990020163028	1.31477864306136	0.283552498395561	4.63680852928764	3.53829892423274e-06	0.000828137608500742	ENSG00000129194.8
3393.28539060658	0.375030800471136	0.136973923167024	2.73797224902311	0.00618192921833425	0.118748455258585	ENSG00000129250.12
616.222037428765	0.380284581684921	0.188797526902466	2.01424556732345	0.0439837577301133	0.31488473778633	ENSG00000129474.16
129.469672831349	0.564866543316746	0.236462462962561	2.38882119487261	0.0169025263751745	0.199607877243765	ENSG00000129595.14
1120.45420433318	0.638462185431801	0.208416072142087	3.06340187140909	0.00218835962459681	0.0674235470002598	ENSG00000129667.13
148.593676809913	0.456586778815799	0.192301856828358	2.37432329747774	0.0175811490670997	0.203149685001175	ENSG00000129680.16
492.389189311775	0.41891035105858	0.149257318544374	2.80663189680739	0.00500624128377896	0.106794420559786	ENSG00000129911.9
597.30941059883	1.13442251810361	0.39304029281777	2.8862753738828	0.00389830907974194	0.0915644825199741	ENSG00000129946.10
276.649692854267	0.85251504300705	0.387021215146098	2.20276049385363	0.0276116340030246	0.249674531578205	ENSG00000130005.13
35.4940749111363	0.672420259584248	0.339454719467657	1.98088352001338	0.0476043376215651	0.32562838494501	ENSG00000130032.17
56.5502640530345	-0.725547006703562	0.29237776374987	-2.48153962667376	0.0130816164201697	0.176567044368924	ENSG00000130038.10
1.68698842903234	0.998000950290214	0.474500673829856	2.10326561232255	0.0354425576466619	0.282781581301259	ENSG00000130167.14
5321.28737218423	0.37100508112655	0.159481386914926	2.32632213892434	0.0200013718330338	0.216485822191521	ENSG00000130202.10
110.238080434474	0.822892244891681	0.401410617408785	2.0500011937992	0.0403643143158063	0.302545435926406	ENSG00000130224.15
2204.30259841717	1.34565228222924	0.457282213688557	2.94271730224287	0.00325345363777149	0.0821478374139992	ENSG00000130294.17
2800.84957471125	1.11292635997365	0.324340076133252	3.43135628887382	0.000600571247386323	0.0301207473176231	ENSG00000130300.9
1516.73878099679	0.250223669328681	0.117166860520154	2.13561811093879	0.0327105539900283	0.271642156106394	ENSG00000130340.16
13606.3667845931	0.425894450197171	0.193014861850818	2.20653708275763	0.0273464167596393	0.248269353365848	ENSG00000130402.13
2404.7055534332	0.303224773263406	0.106578916920666	2.84507275945689	0.00444012795265471	0.0996315153124763	ENSG00000130414.13
379.443314077281	1.13443369051734	0.345227043447321	3.28605105552932	0.00101602592280448	0.0419681940076693	ENSG00000130475.14
1698.68525963531	0.39528000428646	0.186997925941404	2.11382025921678	0.0345306219385525	0.278449434333849	ENSG00000130479.11
3164.60047163086	1.89446395570394	0.376840340427784	5.0272323646491	4.97609256195792e-07	0.000184512393974352	ENSG00000130508.11
2311.85636989428	1.28865391053743	0.331629097683159	3.88582883570917	0.000101981344655373	0.00954975483263738	ENSG00000130513.6
2363.68787473603	0.406459654391187	0.189406796501798	2.14596129546666	0.0318760667737576	0.268366813916166	ENSG00000130706.13
4451.58765005638	1.13225110679854	0.360352937465947	3.14206154322119	0.00167762769143403	0.0578509837460967	ENSG00000130707.18
30.8224075296668	2.12831251802066	0.407676984375708	5.22058541342438	1.78358422087199e-07	8.91819134439341e-05	ENSG00000130720.13
315.453853042853	0.526407372617685	0.266885041652829	1.97241242655498	0.0485625444124469	0.329089209662327	ENSG00000130748.7
445.981850658934	-0.372541223757186	0.126887293165863	-2.93600103258734	0.00332473215761051	0.0828050097331529	ENSG00000130772.14
2.22416114945886	0.866822283900686	0.412054131885946	2.10366118629437	0.03540801249069	0.282724369756898	ENSG00000130957.5
189.274706429949	0.712141501701022	0.247719803375384	2.87478631904884	0.00404301013279941	0.093630440275448	ENSG00000130962.18
17777.8688465152	0.363460083449784	0.18018630230726	2.01713492532856	0.043681434803012	0.313717307929096	ENSG00000130985.17
21.2118554555198	1.13654892699835	0.397434129343353	2.85971647396306	0.00424019914117443	0.0967709625573287	ENSG00000131015.5
705.442819139205	0.665179150771299	0.317439282324013	2.09545317108027	0.0361307271355225	0.285183000765219	ENSG00000131016.17
694.804911156015	0.870365462115852	0.317988626081281	2.7370962063699	0.006198416294507	0.118916235501681	ENSG00000131018.24
14.5095127853999	-1.63688007892602	0.570283580264816	-2.87029144020932	0.00410093628355429	0.0947060869794087	ENSG00000131126.19
473.445722459513	0.621001896703333	0.258218873373261	2.40494387025561	0.0161749499316451	0.196204745866855	ENSG00000131188.12
4523.70097511123	0.272079744253258	0.110191024600829	2.46916430116588	0.0135429021169321	0.179729414807287	ENSG00000131236.18
998.383776466237	0.273775025450497	0.139143598373801	1.96757183693796	0.0491173228233426	0.330156404265238	ENSG00000131368.8
129.966604515095	0.760987881561917	0.25635330492139	2.96851207670317	0.00299245342933631	0.078972768004952	ENSG00000131370.16
421.780953173064	0.494585863888102	0.223232815149373	2.21556075237934	0.0267215992984814	0.245638807766582	ENSG00000131378.14
20.7302476200943	0.993933001486835	0.331688675143366	2.99658407407858	0.00273022940670265	0.0753977411302044	ENSG00000131386.19
72.158528996176	2.13981580192197	0.493930421534886	4.33222111582539	1.47612581439456e-05	0.00243568140004174	ENSG00000131400.8
1092.58175919087	0.522752284697248	0.255139838584721	2.04888537829683	0.0404733244367731	0.303145751188822	ENSG00000131435.13
142.091892860085	1.20847917892563	0.318400022285142	3.79547454253435	0.000147361316520559	0.0123134960524225	ENSG00000131459.13
54.6477059566373	0.58898703410922	0.241109883517659	2.44281580462911	0.0145731730813941	0.186406699557785	ENSG00000131503.21
72.4181056483715	4.99693058968454	0.618077254826617	8.08463756053646	6.23493368379568e-16	6.85863488329804e-12	ENSG00000131668.14
1551.73805726234	0.466480991680218	0.194966319743686	2.39262346590674	0.0167283987226942	0.19858053462145	ENSG00000131669.10
103.162752982343	-1.83828377881135	0.712532135768552	-2.57993104665875	0.00988200446115192	0.152177335148145	ENSG00000131686.15
1214.40833135304	-0.531551418430621	0.237061042950023	-2.24225546220466	0.0249448664576224	0.237625500967916	ENSG00000131831.18
0.644894850779768	2.09665476627201	1.05994702650543	1.97807504888668	0.0479202408788588	NA	ENSG00000131982.5
123.316439308292	2.59665412569605	0.384763511290086	6.74870160371926	1.49174019579504e-11	5.51105570842192e-08	ENSG00000132000.13
73.3199548764816	-0.430349394982433	0.181944012647022	-2.3652847308437	0.0180162137471505	0.205793906351795	ENSG00000132141.14
35.325545460123	1.74931369333147	0.658759412836161	2.65546671401649	0.00791987492181456	0.134484382754034	ENSG00000132164.10
175.518326520861	0.902784891757635	0.380328026183921	2.37370067311595	0.0176108205275266	0.203350135839365	ENSG00000132170.23
7.25040189792296	-1.45478450301343	0.48008435349958	-3.03026851928993	0.00244336402663307	0.0709722793672334	ENSG00000132185.18
570.192490905527	-0.285405963652985	0.134390755505017	-2.12370235274352	0.0336950405365249	0.27530613734378	ENSG00000132256.19
153.267166972658	-0.969505000712218	0.492049986321345	-1.97033843646743	0.0487995961046874	0.32975228522367	ENSG00000132259.13
522.755147930911	-0.219394853365487	0.0981386000756447	-2.23556126943301	0.025380524000902	0.239765628010054	ENSG00000132286.12
689.31438800206	0.30416465022294	0.132708092276825	2.29198268925802	0.0219066421023078	0.223097660168812	ENSG00000132323.9
19.3058972152446	-1.08137171819149	0.488747079217472	-2.21253847679839	0.0269294806756087	0.246281118007843	ENSG00000132429.10
5662.58659759776	0.583016471022166	0.287138709473943	2.03043494933265	0.0423123471551924	0.309422828107826	ENSG00000132470.14
3448.24570630578	0.340618322761731	0.158679439776736	2.14658132925718	0.0318266276341921	0.26821004559652	ENSG00000132471.12
61.3573932779951	-0.905764494746837	0.338292134254402	-2.67746247409254	0.00741821618223202	0.129596904303779	ENSG00000132517.15
4.94926660568936	1.02202127249823	0.412220299799952	2.47930844986093	0.0131637414184046	0.17724056733936	ENSG00000132518.7
744.620617284059	0.783178321602247	0.243077585977469	3.22192734658325	0.00127331418575296	0.0488612109814342	ENSG00000132549.18
177.790528161881	1.02466945660645	0.322408135652266	3.17817493821436	0.00148205299782788	0.0538416301670946	ENSG00000132563.16
444.089061742383	0.45137272298505	0.187488855973586	2.40746427642953	0.0160637337108643	0.195576564846939	ENSG00000132613.15
40.1704577200243	1.16427995424915	0.382604092074334	3.04304103998698	0.00234200390604562	0.0700233814708983	ENSG00000132639.13
2218.64103154212	0.297287539809068	0.116750234106235	2.54635497808559	0.0108854431205466	0.160084896800873	ENSG00000132676.16
1329.92451093561	0.565718922228195	0.247195860334831	2.28854529142162	0.0221057857049698	0.223845668625255	ENSG00000132688.11
299.852539013957	-1.18695936643234	0.390386865440218	-3.04046952269737	0.00236209596608389	0.0702899269402474	ENSG00000132744.8
391.122680912872	-0.243551083606953	0.0932839072953092	-2.61085851427666	0.00903152506335245	0.145983039174811	ENSG00000132763.15
50.9982726628834	1.25397143267882	0.482547872397784	2.59864669270599	0.00935920465343321	0.148634799214605	ENSG00000132821.12
121.536374653206	1.00753427903883	0.344710589584772	2.92284110056636	0.00346853475404366	0.0848518275894698	ENSG00000132840.10
3.14274400893348	1.40609415609919	0.622154944962625	2.26003854423058	0.0238188587373828	0.231455444412621	ENSG00000132855.5
69.7964674210958	2.37435177251086	0.528254614814502	4.49471089494339	6.96645300448518e-06	0.00136035453018352	ENSG00000132874.15
24.7739995913727	0.925036887439849	0.338506021577091	2.73270437887671	0.00628166851112132	0.119827365627465	ENSG00000132932.17
499.7780543626	0.346512774843703	0.173189522129319	2.00077216325457	0.0454169485733894	0.318894621249027	ENSG00000132953.16
3.69512515002003	-1.14160397861832	0.45398056530011	-2.51465385498087	0.0119149301967332	0.168395979195885	ENSG00000132958.17
2708.53727592114	0.720584291018709	0.191481965991328	3.76319663989319	0.000167755190990497	0.0133878144787118	ENSG00000133026.13
2572.85435906951	0.423595397222217	0.117103171395147	3.6172837351506	0.000297710895999234	0.0192642299585701	ENSG00000133030.22
1693.51599071679	1.10740764145433	0.356543513920709	3.10595368648497	0.00189666419231948	0.0625668989407574	ENSG00000133048.13
520.838346541387	1.90760287823975	0.555394400496217	3.43468151017619	0.000593250622127876	0.0300273984368743	ENSG00000133067.17
131.615905705194	1.14871162992838	0.398965365051086	2.87922644558705	0.00398651977767516	0.0929738486698166	ENSG00000133083.15
2.27774007833165	-0.995635578444418	0.456942074300809	-2.1789098322099	0.0293383672186212	0.257773018259244	ENSG00000133136.4
343.708418551194	0.229888894087314	0.102939149253473	2.2332503790297	0.0255324377663518	0.240593098620619	ENSG00000133193.12
940.143161712392	0.700024669636371	0.304135926756613	2.30168358306637	0.0213530226787655	0.220900031793712	ENSG00000133216.17
1136.26449892455	0.271113825256347	0.0982262280088924	2.76009606346488	0.00577843673562973	0.114585885355548	ENSG00000133422.14
36.246280036619	1.45915598913992	0.408989130304423	3.5677133718782	0.000360110109826137	0.0220073958043932	ENSG00000133433.11
2231.21946492707	0.435565389515286	0.185765014999947	2.34471162137504	0.0190418010925121	0.211439595509418	ENSG00000133612.19
667.894544758784	-0.362390913228098	0.130022487623008	-2.7871402851392	0.00531754537606727	0.110298123793586	ENSG00000133678.14
374.272762079334	1.75918416550681	0.486941369517299	3.61272275397482	0.000302998620108172	0.0194160339071646	ENSG00000133710.16
836.691033580979	0.535279428001228	0.226115134112034	2.36728704650088	0.0179190289218875	0.205449546557772	ENSG00000133816.17
1200.20851349348	0.984693978051488	0.282379095878623	3.487134821321	0.000488225169630847	0.0264807391072072	ENSG00000134013.16
611.876324917013	0.358067932705946	0.151754929797335	2.35951433791401	0.0182988737236465	0.207448001289611	ENSG00000134030.14
118.611255062771	0.849566241715646	0.304462377814947	2.79038168135183	0.00526459383640972	0.109646629401008	ENSG00000134070.5
4069.36547573983	0.421368577528591	0.213463458182103	1.97396116935915	0.0483861584339515	0.32848001745256	ENSG00000134107.5
71.5370228287706	1.03121911255167	0.316477613799794	3.2584267183082	0.00112031806879895	0.0449776357523531	ENSG00000134198.10
118.974393973651	1.43658044046686	0.325056414343173	4.41948036426136	9.89385100574927e-06	0.00176490257859855	ENSG00000134245.18
26.2735855747571	1.10874076998614	0.36634985990932	3.02645337508953	0.00247440978929498	0.0715043760565007	ENSG00000134259.5
1628.18827635035	0.387760037977293	0.155346278177052	2.4961012425116	0.0125566757467568	0.173092254101387	ENSG00000134313.16
269.890667432753	0.708009346342417	0.248357013154872	2.85077251231441	0.00436131599776907	0.0988515036005337	ENSG00000134317.18
330.487075768589	1.04506915452351	0.316982394837894	3.29693122249886	0.000977474343794934	0.0410402427729982	ENSG00000134321.12
82.9168615956503	1.06097388907289	0.480025464179124	2.21024501457903	0.0270881624240895	0.247080278650463	ENSG00000134363.12
2.00965263482279	-3.8447969519832	1.30184643323112	-2.95334138792438	0.00314354106644306	0.0804809920354441	ENSG00000134389.10
95.1512121324227	-2.86351002002786	0.51695348674497	-5.53920244944691	3.03852227354493e-08	2.2789607624831e-05	ENSG00000134398.15
22.9522051944306	1.60038286362585	0.480926422048719	3.32770833594111	0.000875634887772842	0.0382153742761008	ENSG00000134443.10
270.713991296614	0.54826284107334	0.228421224310296	2.40022722375641	0.0163848974851676	0.197090799633387	ENSG00000134470.21
1513.57841075655	0.984296294716168	0.27147993012819	3.62566873452263	0.000288214629912332	0.0187601005951418	ENSG00000134531.10
91.714672526557	0.839128096234096	0.331895010181262	2.52829379922227	0.0114618392396269	0.1643859872868	ENSG00000134533.6
109.276161916137	-0.875351372540898	0.444183691065057	-1.97069678637231	0.048758568352049	0.329662264737957	ENSG00000134548.11
55.1691651310184	1.89555800404696	0.35760671513634	5.30067787827827	1.15373494525023e-07	6.56455291865568e-05	ENSG00000134668.12
79.0275481776219	1.70092042394671	0.831966331686805	2.04445824207586	0.0409082986306789	0.30411715463782	ENSG00000134757.5
1.33159199340844	2.19609121738761	0.73968492436529	2.96895494966595	0.00298814401358561	0.078972768004952	ENSG00000134765.10
130.837926335221	0.969249084200426	0.252882825780848	3.83279916778687	0.000126693381346471	0.0111197028665289	ENSG00000134955.12
6305.04326905947	-0.443214270138759	0.215725140722007	-2.05453230279685	0.0399242002242999	0.300739222004593	ENSG00000135052.16
552.086517182183	0.541851517829747	0.269216557255072	2.01269759688801	0.0441464523590669	0.314899621838454	ENSG00000135074.16
227.2142036429	0.60711768560295	0.26341297001888	2.30481318197595	0.0211770385207291	0.220419613686471	ENSG00000135083.16
420.62566381922	0.509100444146045	0.182689446032771	2.78669871304291	0.00532479601693384	0.110324893786638	ENSG00000135090.14
269.999366090612	0.792011187134489	0.344390348822747	2.29974849713958	0.0214624728271506	0.221561136876604	ENSG00000135114.12
830.022468127975	0.23312816715362	0.104966524084939	2.22097634637279	0.0263525635172341	0.243694758507748	ENSG00000135148.12
168.452879060607	-1.46151025447232	0.47407983388305	-3.08283573781553	0.00205038297826787	0.064999700927779	ENSG00000135218.19
36.4387777230561	-0.650952580105949	0.299387294872209	-2.17428258064125	0.0296839197983306	0.259221761647184	ENSG00000135314.12
548.198059308567	-1.34340392491049	0.496162883400596	-2.70758650002813	0.00677744065170791	0.124050093703279	ENSG00000135333.14
121.374025843908	1.0175428590342	0.476722503698016	2.13445526724866	0.0328055316548808	0.271945579036102	ENSG00000135374.11
425.760426324835	0.862890998897608	0.295429974653794	2.92079705151383	0.00349137181169794	0.0852209771877542	ENSG00000135424.18
8.02109505585146	-2.99159922733803	0.948177532825002	-3.1551045281835	0.00160440612659102	0.0565673147261008	ENSG00000135443.8
118.007768162596	1.44886866135538	0.478640477110748	3.02705001069131	0.00246953097407327	0.0714885891889403	ENSG00000135447.17
8575.7727077421	1.03979020188688	0.350450654021367	2.96700887829841	0.00300712275528361	0.0791259011955541	ENSG00000135480.16
764.306436061255	0.487599389820559	0.228462701110146	2.13426256212159	0.0328212940310633	0.271968071025125	ENSG00000135540.11
276.802309097762	0.349385205366117	0.173073444359892	2.01871065002669	0.0435173024147154	0.313374586920847	ENSG00000135622.13
7.25176018957514	2.95014340503498	0.488073302221153	6.04446789367353	1.49903900005464e-09	2.24240999731969e-06	ENSG00000135625.8
624.193564835175	0.391650156712318	0.154012857611585	2.54297052068241	0.0109914502005677	0.16121282136397	ENSG00000135631.17
5.89607608475883	2.03794544107557	0.803179099245228	2.53734869718433	0.0111695638388906	0.162300147283217	ENSG00000135638.14
207.673094185278	0.797087922272369	0.362123772851069	2.20114773464538	0.0277255669269795	0.250197274858423	ENSG00000135643.5
3229.26833630924	-0.743926077645892	0.351765204435206	-2.11483702272469	0.0344438402336964	0.278053124156608	ENSG00000135678.12
1005.75289053851	0.409463891841723	0.136090306713359	3.00876602992864	0.0026231103831726	0.0739333826169657	ENSG00000135686.13
358.816555911658	1.25093576525362	0.514427678595725	2.4317038474065	0.015027989275651	0.188929018699336	ENSG00000135744.8
427.153638573141	0.281247963869087	0.135338324498053	2.07811028333761	0.0376992027373031	0.290921263522748	ENSG00000135763.10
150.155425387525	0.580086613140446	0.235488478351442	2.46333331125749	0.0137651884458945	0.180909989606916	ENSG00000135766.9
920.522392426151	0.412672007128616	0.204369455822159	2.01924502596767	0.0434617585796844	0.31329611106093	ENSG00000135837.16
7753.06940211162	0.519055513944801	0.17783266854313	2.9187860599354	0.00351397298346302	0.0855827471787919	ENSG00000135862.6
165.099899569685	0.652049297179846	0.281597653409607	2.31553526559892	0.0205836569009885	0.218388391051118	ENSG00000135905.20
119.459731147911	0.72990078375186	0.289907029989161	2.51770639635455	0.011812173989282	0.167230181819089	ENSG00000135913.11
58.7361437330521	0.922334506221057	0.375772274722539	2.45450387978221	0.0141079142132277	0.18344179548886	ENSG00000135914.6
87.0706348387789	-1.08799530364493	0.517583685246586	-2.10206645738185	0.0355474546551133	0.283269222651965	ENSG00000135917.16
1139.84944132745	-0.804264180556921	0.327199748741288	-2.45802199925539	0.0139704615879506	0.182228933938323	ENSG00000135919.14
2498.79250055672	0.368439786246764	0.172399505474393	2.13712786027388	0.0325875934941815	0.271297470459507	ENSG00000135924.16
388.278451580096	1.17093399040394	0.450434777601409	2.59956390720812	0.00933422963578593	0.148452487812324	ENSG00000135925.9
3297.7804693426	0.441076694820902	0.182035207911333	2.4230295879671	0.0153916730097022	0.190668033407144	ENSG00000135926.15
1333.35128460608	0.27123620545197	0.135107308778775	2.0075613074056	0.0446899296864085	0.316551270569042	ENSG00000135932.11
2737.29644221668	0.297679475969312	0.116622100428234	2.55251341620703	0.0106948790534881	0.1586055115428	ENSG00000135956.9
296.244429474441	0.571881926425143	0.240190918800249	2.38094732840727	0.0172681808385704	0.2017043523986	ENSG00000136040.9
4961.82648387164	0.40788088011437	0.161164751983412	2.53083180468861	0.0113792400463476	0.163485546699833	ENSG00000136068.15
165.393441140874	-0.469300227013607	0.232537119336859	-2.01817339249725	0.0435732062025038	0.313485802897063	ENSG00000136149.6
697.505502474329	-0.232304118801249	0.115933601435435	-2.00376867383545	0.0450948459794168	0.317443475291539	ENSG00000136152.15
925.451645067567	0.646775100175133	0.21113821726518	3.06327820966118	0.00218926422004806	0.0674235470002598	ENSG00000136153.20
126.178740694828	1.26963650109133	0.52797202741647	2.40474198472985	0.0161838875999138	0.19621031399146	ENSG00000136155.17
4.48294713832695	0.634937188463497	0.286083888409857	2.21940911105716	0.0264589043749429	0.244175140737554	ENSG00000136206.4
827.851147045363	0.49325857395465	0.189561462115113	2.60210365783692	0.00926538425086552	0.147784893988793	ENSG00000136213.10
2581.63316449465	0.69858789276506	0.281339757415463	2.48307562067537	0.0130253433218268	0.176312286695491	ENSG00000136235.17
341.537460351494	0.72587645015159	0.193863243307029	3.74427064031931	0.000180918558495458	0.0141146414867816	ENSG00000136237.19
1372.22386840791	0.347067846871345	0.152772614647897	2.27179359122217	0.0230989801303307	0.228166064006174	ENSG00000136261.15
1862.74246836008	0.308917109915101	0.145586032625619	2.12188699934901	0.0338472284371853	0.275800589050754	ENSG00000136270.14
343.055457139419	0.295421867722949	0.112502169966905	2.62592150720162	0.0086414742198215	0.142446199165	ENSG00000136273.13
165.046032064456	1.03261187246467	0.319431013930245	3.23266003435147	0.00122643419959562	0.0480837090758969	ENSG00000136274.9
2936.58561749341	0.323324562023941	0.137261757809089	2.35553272218499	0.0184961679281747	0.208681038563314	ENSG00000136279.21
1415.60227181042	0.516352519159525	0.164021557792864	3.14807715587974	0.00164348307511328	0.0573932115998026	ENSG00000136280.17
6.13610705624219	2.58241486079146	0.527192226263172	4.89843122137071	9.66048416500927e-07	0.000297949194326608	ENSG00000136327.7
1177.86959444357	-1.18210105456705	0.412573055111077	-2.86519209124987	0.00416756350419552	0.0955759299527145	ENSG00000136383.7
12.1384560086487	-0.985478893984081	0.480797247648065	-2.04967665435854	0.0403959946439726	0.302703955323738	ENSG00000136573.14
6.59450971527339	2.19232728316369	0.650737768985399	3.36898730587264	0.000754449033711612	0.0350088704265629	ENSG00000136574.18
1913.36215930226	0.499329964640324	0.251229803952503	1.98754270705368	0.0468622881425015	0.322756647704408	ENSG00000136603.14
3.3816170140828	2.41983405326426	0.717335669521798	3.3733636233054	0.000742558200404431	0.0347133014432483	ENSG00000136695.15
992.401508239159	0.327825433553023	0.144612101496839	2.26692946274754	0.023394535059504	0.22922893453049	ENSG00000136715.19
1834.61230203799	0.321597954283637	0.146819303813463	2.19043372315833	0.0284927965319085	0.254167487112799	ENSG00000136718.10
1842.28722766455	0.44134082979445	0.174974018904263	2.52232207134665	0.0116582912430669	0.165876237203542	ENSG00000136802.12
6089.58231292187	0.610627825023468	0.195761347470652	3.11924612755851	0.00181314434207242	0.0610278713942301	ENSG00000136830.12
500.083684181473	0.71958972640302	0.239415206542136	3.00561412449955	0.00265045113536802	0.0740070672114545	ENSG00000136854.24
377.512406355089	-0.274072511387331	0.137526010734569	-1.99287763764415	0.0462748475938719	0.321025067362911	ENSG00000136870.10
7.61209571284708	-1.62393206132973	0.50311147252137	-3.22777783855993	0.00124755822808081	0.0484294995157016	ENSG00000136872.20
986.115657605938	-0.259667913164803	0.126704986137479	-2.04938985497426	0.0404240084745999	0.302845108665215	ENSG00000136875.13
1511.36026485667	-0.766437303788014	0.362777038271778	-2.11269518996908	0.0346268652607628	0.278848506703376	ENSG00000136883.14
215.914311575721	-0.271855772277002	0.106095084960776	-2.56237857180197	0.0103957933102655	0.156401623851427	ENSG00000136932.14
1426.58292808295	0.279813450378234	0.123151233905187	2.27211243854575	0.0230797200265872	0.228166064006174	ENSG00000136986.10
285.491821044871	0.676132725833838	0.206528464008745	3.27379922704122	0.00106111976405915	0.0431788080563699	ENSG00000137094.15
731.85750194799	0.794463135219239	0.214708406583587	3.70019575786824	0.000215433219009674	0.0155435972393122	ENSG00000137193.14
1875.66273527261	0.423988820528357	0.187621833191191	2.25980533990574	0.0238333348525944	0.231466710850638	ENSG00000137216.19
165.576534860057	1.19120115815832	0.303320500564379	3.92720292872355	8.59394688939574e-05	0.00856824293948486	ENSG00000137267.6
1366.36513808192	0.639702549713682	0.284692876157641	2.24699177003454	0.024640553083849	0.235591405091607	ENSG00000137331.12
5305.1581681217	0.410913709614729	0.149398447920406	2.75045501030672	0.0059512563162798	0.116211485025769	ENSG00000137409.19
337.283999289129	0.414699519260851	0.201588531514101	2.05715829241925	0.0396710019857345	0.29972132246594	ENSG00000137460.9
8.35532554506426	-1.11978247065146	0.336386970107725	-3.32885209641998	0.00087204700821228	0.0382153742761008	ENSG00000137463.5
587.678500202798	0.679206017780456	0.25088654720694	2.70722374452474	0.00678485128942258	0.124110686061727	ENSG00000137507.11
522.296254113121	0.325196711555491	0.140862841087026	2.30860537133837	0.0209654896175661	0.220176530726591	ENSG00000137692.12
1030.74718091274	1.01166397843376	0.445039796773737	2.27319890438494	0.0230141963003464	0.228075523155475	ENSG00000137699.17
21.3570385975538	0.728781150020408	0.345483945198346	2.10945012105268	0.0349057470931376	0.27997567087771	ENSG00000137727.12
7.90111439251156	2.76045099396241	0.667260311068529	4.13699263716421	3.51887396207416e-05	0.00450102169079106	ENSG00000137745.12
370.515375006176	1.58395968673257	0.372373152306754	4.25368928162611	2.102770331805e-05	0.00308415660977319	ENSG00000137809.17
109.731498580906	0.646180641928769	0.319002610029686	2.02562807203563	0.0428029125936385	0.311292580860091	ENSG00000137819.14
57.8601338199412	-1.68001046876478	0.519904827657825	-3.23138078238904	0.00123193702743717	0.0481696135574101	ENSG00000137860.12
6.4816287990327	1.00344353891445	0.491170334352274	2.04296446412573	0.0410559560154325	0.304743050936862	ENSG00000137869.15
487.357509030764	-0.286599845826763	0.13221909063714	-2.16761319750188	0.0301881287718495	0.261468399671898	ENSG00000137944.18
1312.36447966715	0.769719263601263	0.30741854946868	2.50381528678601	0.0122862158369536	0.170934826659067	ENSG00000137962.13
1016.85234063308	0.419219844953694	0.164130129878625	2.55419187972196	0.0106434584724145	0.158321879638307	ENSG00000138018.18
334.386418888478	0.709017816289818	0.349989923565094	2.02582351248164	0.0427828735637043	0.311292580860091	ENSG00000138061.12
15.1944195599372	1.09563491456543	0.482303202943372	2.27167248295067	0.0231062993820985	0.228166064006174	ENSG00000138079.14
1236.15662378018	0.822605493257325	0.323701325895377	2.54124845173849	0.0110457396943562	0.161721586359116	ENSG00000138080.14
500.741526832674	0.327047814359492	0.155881394629763	2.09805548081135	0.0359002446345708	0.284247594334326	ENSG00000138081.21
10.9891410687565	0.930406427490362	0.464939688367939	2.00113358951208	0.0453779953904554	0.318688918042226	ENSG00000138100.14
183.041417559387	1.31862797751974	0.336271823491784	3.92131568987063	8.80667958907519e-05	0.00870601008941182	ENSG00000138131.4
78.1015254339931	0.763544822556941	0.38250590480812	1.99616479891981	0.0459159876513019	0.319947953648778	ENSG00000138135.7
674.044590709349	1.29204177430402	0.337334226692885	3.83015321917014	0.000128063493571642	0.0111625752088617	ENSG00000138166.6
38.331921377912	2.08590093958688	0.405848826360824	5.13960076782971	2.75322811931756e-07	0.000117253265990144	ENSG00000138207.14
992.119968579354	0.332896990752741	0.152977428281314	2.17611836264216	0.0295464111992853	0.258911608068936	ENSG00000138246.17
3.78180405828098	1.67690611717132	0.587705006010628	2.85331263137309	0.00432660337525854	0.0983348746466303	ENSG00000138271.6
21.141971405475	0.925090161115977	0.337808753067898	2.73850263711206	0.00617196654384955	0.11871749556895	ENSG00000138311.18
134.321573524979	0.789890698031803	0.265656136644204	2.97335761940147	0.00294561032094708	0.0787110009729348	ENSG00000138336.9
6.10052238877994	-0.936506502436272	0.440376747643494	-2.12660297676393	0.0334530849631841	0.274554900987326	ENSG00000138379.5
751.692864758222	0.472361052162116	0.218138729172295	2.16541580651195	0.0303558566458882	0.262038615006789	ENSG00000138386.17
1295.10342143995	0.334229852705019	0.146322553174215	2.28419915764508	0.0223598290600797	0.225159930890227	ENSG00000138443.17
1908.15676595241	0.853704200168922	0.275409534437067	3.09976269308861	0.00193675747434813	0.0631896530959846	ENSG00000138448.12
7573.79473155391	-0.64845331757447	0.296207878457495	-2.18918322142982	0.0285835256601218	0.254460461372991	ENSG00000138449.11
320.619118868323	1.2923318559339	0.261070506924549	4.95012581527409	7.41655206260029e-07	0.000250260568642651	ENSG00000138623.10
250.729058216196	0.824403115248406	0.269336907408195	3.06086203774137	0.00220700762116957	0.0677520544243878	ENSG00000138646.9
69.0177508197671	0.923378392717495	0.299963657251277	3.0783008887773	0.00208184598384313	0.065314727757281	ENSG00000138685.17
311.116739710782	0.575985103112862	0.282854574928312	2.03632945749187	0.0417172837466869	0.307027671927835	ENSG00000138735.16
63.611895146827	0.660341268484035	0.300997756997975	2.1938411603794	0.0282468306226214	0.253033023175116	ENSG00000138738.11
156.449455790358	0.512876915013899	0.221264825738882	2.31793242916591	0.0204529936639614	0.218180492127733	ENSG00000138756.18
1637.9486776632	0.492901498163128	0.174123771960171	2.83075362206072	0.00464384774235132	0.101695015020384	ENSG00000138758.12
732.598638642985	0.369367085270491	0.182675435787022	2.0219855158913	0.0431778482172349	0.312549280328354	ENSG00000138767.13
54.9399798814319	1.02910041221415	0.379636876153925	2.71074934194984	0.00671313534730383	0.123582300678684	ENSG00000138769.11
305.718208765095	0.519313378258557	0.237557797926258	2.18605064869207	0.0288119000115583	0.255734672480214	ENSG00000138778.13
42.3644496721836	1.26396499052088	0.416478321875328	3.03488783000631	0.00240625161275861	0.0706492560229872	ENSG00000138798.13
2842.30986056183	-0.36944564310149	0.154574905637711	-2.39007516502961	0.0168449249346647	0.199247085221817	ENSG00000138801.9
1289.72974023156	0.275234546530881	0.129223596662359	2.12990934813574	0.0331790982225737	0.273257654215911	ENSG00000138835.22
148.754865411842	0.656512651370498	0.330176896772514	1.98836641142346	0.0467711807674085	0.322607070986948	ENSG00000139117.14
64.7068616354075	0.478294990182602	0.237430548871221	2.01446272375853	0.0439609747143808	0.314834228851841	ENSG00000139133.7
4.90788217694392	1.10360496054886	0.394286854229398	2.7989899960164	0.00512627256364548	0.108164609308703	ENSG00000139155.9
2805.09047390388	0.571260228933494	0.198211486064043	2.88207429487167	0.00395066570415956	0.0923342201862392	ENSG00000139182.15
39.7284470512172	1.338077488231	0.491535995163581	2.72223703125891	0.00648416160052429	0.121237016032419	ENSG00000139209.16
377.301451611235	-1.82163446460289	0.591073211781677	-3.0819100380339	0.00205676986929621	0.0651395992866068	ENSG00000139219.19
8.93289405617556	0.853634846443756	0.432141902101327	1.97535772923867	0.0482275662263865	0.328223945769639	ENSG00000139220.17
183.920959231711	0.656616884253144	0.220404689682202	2.97914207360973	0.00289056717676067	0.0777437713123707	ENSG00000139278.10
162.264640072326	0.50468498308559	0.228592650951059	2.20779181214204	0.0272587891040988	0.2479334806475	ENSG00000139354.11
246.30354007431	0.273910057579495	0.139418730144354	1.96465752697567	0.0494538889158052	0.331136415923871	ENSG00000139436.21
128.790683489557	-0.906788230792101	0.456469265394995	-1.98652636559755	0.0469749082529479	0.32329905052253	ENSG00000139445.18
81.3436941571603	-1.84062398973494	0.531535441214063	-3.46284339108382	0.00053449939829907	0.0279984359416946	ENSG00000139540.12
199.656736988382	0.898222930077954	0.259380604703741	3.46295333494146	0.000534281047869769	0.0279984359416946	ENSG00000139618.16
1183.0650248916	0.327462981050072	0.106773522522158	3.06689311464942	0.00216296185103801	0.0668351161480387	ENSG00000139624.14
341.310460809076	0.506844001725924	0.172135030118276	2.94445588081441	0.00323523068852787	0.0818756502700216	ENSG00000139625.13
1478.4309413769	-0.630716615680292	0.25570667463755	-2.46656297327513	0.0136416738970369	0.18036612344	ENSG00000139629.16
1165.58739482895	0.290181181510033	0.146829715651396	1.9763109955139	0.0481195650288311	0.327651681427406	ENSG00000139697.14
63.449997915581	1.29965638076557	0.331694895872708	3.91822845915703	8.92021420070035e-05	0.00876119014396763	ENSG00000139725.8
241.056443714337	0.844650331025926	0.250605343455349	3.37044022836815	0.000750481850028923	0.0349135820650289	ENSG00000139734.19
15.5984652036685	-1.13379796885929	0.549795943340611	-2.06221595956171	0.0391871799271548	0.298044739519713	ENSG00000139767.10
19.4825279478153	4.89947862384706	1.02975044041957	4.75792816544051	1.95590072708801e-06	0.000520537741085737	ENSG00000139800.8
78.4285775549005	0.593626125462809	0.26495653668453	2.24046605111542	0.0250606823745658	0.238280601435752	ENSG00000139890.10
70.7014995917632	1.17773720906274	0.391867814834084	3.00544511307056	0.00265192453271109	0.0740070672114545	ENSG00000139910.20
577.933471070489	0.495324105109545	0.206574081345135	2.39780374132212	0.0164936998397439	0.197508659826826	ENSG00000139998.16
9.12853225260568	1.33086779562008	0.631418920962487	2.10774139234125	0.0350533648137662	0.280664647638503	ENSG00000140015.20
1403.16376716254	0.72237752706759	0.29031761587812	2.48823181081391	0.0128380023328	0.174826097225041	ENSG00000140092.14
3761.87054514804	0.722124008731213	0.231846278916335	3.11466723600857	0.00184152531664229	0.0615103005814903	ENSG00000140105.18
4.65108402504921	1.08848949030541	0.473348877443071	2.29955016727872	0.0214737180874963	0.221561136876604	ENSG00000140107.12
33.4696740566388	1.22079726456757	0.439012916520034	2.78077755489424	0.00542288811852827	0.110794981356975	ENSG00000140285.12
22.5043442632922	1.0681744916496	0.446635418499542	2.39160274220548	0.016774988142231	0.198918930536027	ENSG00000140287.11
27.6364097507738	0.586151776900146	0.279274118156155	2.09884031062413	0.0358309800421003	0.284046771604806	ENSG00000140323.6
2074.06544020278	0.527251343748554	0.175997650786332	2.99578625846919	0.00273738234761417	0.0754019976787761	ENSG00000140332.17
2584.56538033735	0.806243766821542	0.203404987122447	3.96373647582296	7.37857016503813e-05	0.0076813941330102	ENSG00000140416.23
38.3689916747731	0.963430523670011	0.399544333252885	2.41132320868189	0.0158947557442882	0.194563365844679	ENSG00000140459.18
120.854221597381	0.716744409194322	0.314738188618293	2.27727182500746	0.0227699983494298	0.227637902311279	ENSG00000140470.15
7.83028524601801	2.70643868041823	0.635013802761591	4.26201551627427	2.0259137280645e-05	0.0029991513497686	ENSG00000140505.7
551.110514892958	0.62026759706174	0.271859444246887	2.28157457902566	0.0225144689720347	0.226179601383902	ENSG00000140682.19
1419.0685452722	0.308739641938872	0.125205590315525	2.46586147759721	0.0136684182171734	0.180478806076583	ENSG00000140694.17
128.719802997594	-0.868776344196998	0.38818638755448	-2.23803917924626	0.025218500285437	0.239033953068947	ENSG00000140795.13
900.756099594411	0.653192079526075	0.273267901473725	2.39029932166723	0.0168346464153855	0.199196904393739	ENSG00000140937.14
7.56880066155447	-0.717673960600896	0.344196346053702	-2.08507141005188	0.0370628189790742	0.288432955631802	ENSG00000140986.8
1.91047310370426	-1.40431936704224	0.535664661648738	-2.62163899839844	0.0087508069739575	0.143650453939876	ENSG00000141096.6
366.498996733812	-0.496372657545208	0.170899042201241	-2.90447887332633	0.00367865029343878	0.0881394974517839	ENSG00000141179.14
1275.32112203285	0.395989785271187	0.185954537030119	2.12949784176037	0.0332130932575599	0.273401170015648	ENSG00000141232.5
948.120233240525	-0.915262376035812	0.404845138234946	-2.26077156323575	0.0237734063718879	0.231156801319586	ENSG00000141294.10
4.04579585989517	-1.30860409559832	0.625382741866008	-2.09248514228858	0.036395139475915	0.286013971231591	ENSG00000141433.13
1.92548153543307	-1.03610512547923	0.52201638738436	-1.98481340915519	0.0471652350590348	0.323865984640701	ENSG00000141434.12
103.79349020885	2.43620333807622	0.559269896848502	4.35604231839453	1.32435182939987e-05	0.00224127870369359	ENSG00000141485.17
2407.79876504034	0.513334349580933	0.223432001806096	2.29749698087755	0.0215904350986405	0.221953243338965	ENSG00000141524.17
83.5475104135178	0.949733817867583	0.270403480832123	3.51228399481002	0.000444272982669647	0.0249344433691854	ENSG00000141527.18
57.6665687078023	0.505141551123127	0.240462535385181	2.1007079140789	0.0356666141825179	0.283529085096109	ENSG00000141540.11
773.262874532653	0.714807816386921	0.324962206524119	2.19966445954652	0.0278307101374364	0.250666284182735	ENSG00000141574.8
693.949694070454	0.482819327200483	0.154206846706724	3.13098502116918	0.0017422104637494	0.0592728737259732	ENSG00000141582.15
69.4031927090704	3.244238596432	0.480797949996051	6.74761320521156	1.50296964867117e-11	5.51105570842192e-08	ENSG00000141750.7
203.255830055863	0.632344014694414	0.259977038478921	2.43230716987217	0.0150029777899449	0.188830385219668	ENSG00000141968.8
2775.48865149805	0.335562159432716	0.163433673529614	2.05320086237866	0.0400531008252284	0.301265888240536	ENSG00000141985.9
646.614910583063	0.641739737507792	0.251260478071496	2.55408149516131	0.0106468333930745	0.158321879638307	ENSG00000142227.11
523.405587541225	0.476213959444494	0.23381375792531	2.03672343180343	0.0416777650301549	0.30693458181279	ENSG00000142279.13
187.335361403115	1.04348737082702	0.291367486413262	3.58134458882962	0.000341830450761235	0.0212898108305815	ENSG00000142303.14
514.083985914127	0.382053825333358	0.17460489423932	2.18810490391924	0.0286619617898249	0.254806726105399	ENSG00000142459.8
97.1442611808278	-0.929541117898072	0.278178112445894	-3.3415321921809	0.000833173541534764	0.0369563979088558	ENSG00000142606.16
76.8695071269306	1.65126184252229	0.539276397986107	3.06199538620421	0.00219866841533962	0.0676218605541686	ENSG00000142623.11
1683.91111635565	0.988780261614554	0.252510961379192	3.9157914421375	9.0108119112923e-05	0.00882391109449724	ENSG00000142627.13
55.2155757266488	0.624406944924061	0.300572210740123	2.07739412564633	0.0377651979357477	0.291196550846068	ENSG00000142748.13
2800.13742696153	1.06841754004178	0.272472771132991	3.92119012699547	8.81127047623875e-05	0.00870601008941182	ENSG00000142871.18
22.9633879117636	0.965348854673035	0.325204192069941	2.96843914750466	0.00299316361702498	0.078972768004952	ENSG00000143028.9
600.002377782855	-0.412442401323788	0.202786768394814	-2.033872350689	0.0419644673597349	0.308022550564638	ENSG00000143036.17
1071.25084595459	0.467734993725974	0.173094867003401	2.70218870047016	0.00688846555285105	0.124835942729071	ENSG00000143061.18
6.13594719080817	-3.01559225166885	0.66349308410833	-4.54502439271317	5.49288925974908e-06	0.00116199255423705	ENSG00000143125.6
402.166863832369	0.60646394089605	0.23902726639708	2.53721656963007	0.0111737806317224	0.162300147283217	ENSG00000143147.14
92.8208020160156	1.04126539685174	0.499951229982715	2.08273394364433	0.0372754816307006	0.28894639969448	ENSG00000143171.13
792.451067098496	0.336850797826569	0.157399267100516	2.14010397908305	0.0323463645983747	0.270243640028092	ENSG00000143190.23
6.79115089779209	1.08034212413232	0.543283260501782	1.9885429989772	0.0467516683822086	0.322607070986948	ENSG00000143194.13
1271.47935419697	0.782674287955522	0.226136617904034	3.46106833652065	0.000538036215862132	0.0280015477573344	ENSG00000143217.9
1803.29658138611	0.482438455888743	0.197780103040762	2.43926688514928	0.0147170946214156	0.187672209979097	ENSG00000143256.5
23.583582495625	1.18108918036371	0.445690430435205	2.65002140434205	0.00804866715250542	0.136003105325054	ENSG00000143318.13
3616.55474584569	1.43374921165107	0.390455116078361	3.67199494285363	0.000240664445941379	0.016747218753285	ENSG00000143320.9
404.508944164433	0.682822289623539	0.243970647047002	2.79878869810101	0.00512946921511833	0.108164609308703	ENSG00000143333.7
10.838975384894	-1.19761302433967	0.594977880376024	-2.01286982901412	0.0441283253570471	0.314899621838454	ENSG00000143355.16
697.022314739152	0.439718147856654	0.175002623764815	2.51263745878227	0.0119832411033764	0.168950972361054	ENSG00000143367.16
123.646105604275	0.626489528339454	0.239682418424294	2.61383180484444	0.00895331004104699	0.145302078263452	ENSG00000143382.15
6143.19084706515	0.411761681605224	0.170597609805099	2.41364273553214	0.0157939403381586	0.193832586500398	ENSG00000143384.14
886.578000689194	1.65606658178461	0.283462400677859	5.84227953275063	5.14913081535879e-09	5.66421553458851e-06	ENSG00000143387.14
175.838271978913	0.96646960248648	0.278429748088678	3.47114347199232	0.000518247022609693	0.0274962540082677	ENSG00000143412.10
389.487034468103	0.781958725539165	0.259594278765217	3.01223404945063	0.00259332563635809	0.0735435728548015	ENSG00000143434.16
15.1841405428153	1.20079693546853	0.40781304581255	2.94447896603208	0.00323498934720525	0.0818756502700216	ENSG00000143512.13
761.009068426402	0.414436268759667	0.191455433646887	2.16466182685647	0.0304135924545271	0.262331145998915	ENSG00000143515.19
2.12871973306631	3.13109281206325	0.761650941587478	4.1109288272358	3.94070668127654e-05	0.00483447067616383	ENSG00000143520.6
876.571758462861	2.41754329770258	0.506963395861407	4.76867426216208	1.8544222296692e-06	0.000497542991880596	ENSG00000143546.10
55.1738907696849	2.86878730412047	0.756544234494833	3.79196241715601	0.000149461536796179	0.0124456762436433	ENSG00000143556.9
1626.43846371349	-0.52787439195249	0.243241849007166	-2.17016271709454	0.0299945213732032	0.260349605427954	ENSG00000143578.16
240.894074261837	0.736115236418809	0.301902938023732	2.43825131758388	0.0147585094417409	0.187672209979097	ENSG00000143590.14
14.8250533770492	1.02055834894003	0.299905919728469	3.40292832453603	0.00066667767311272	0.0318394064983978	ENSG00000143632.14
2175.14746400419	0.308048501517521	0.152534218824498	2.0195370185883	0.0434314337409176	0.313284051992615	ENSG00000143641.10
406.922581450846	0.596119501093935	0.257761627904192	2.31267743744817	0.0207403804241177	0.219305765580361	ENSG00000143669.14
409.120417661927	0.517732292106629	0.199355900284034	2.5970251764256	0.00940350313816311	0.149051396283632	ENSG00000143674.11
792.929166737932	0.229384584616868	0.113308382927333	2.02442730794222	0.0429262043609883	0.311431181482109	ENSG00000143740.14
1142.49043948223	0.260079895064435	0.101424845361428	2.56426217991893	0.0103395409374341	0.155877199852107	ENSG00000143771.12
6840.68401620454	0.475547940350168	0.194494245510755	2.44504889644085	0.0144832504741864	0.185898180802764	ENSG00000143774.17
136.899966981199	0.591698559007135	0.263384882369305	2.24651678442761	0.0246709256811292	0.235716623741443	ENSG00000143786.8
667.490550378821	0.375346784543689	0.170462281833686	2.20193453065413	0.0276699333967628	0.249900238649855	ENSG00000143793.13
592.584411445954	1.17539164669127	0.310492759014789	3.78556862459804	0.00015335750488455	0.0126523775467376	ENSG00000143797.12
182.377853263237	-0.936862495539683	0.436197903151741	-2.14779229512659	0.0317302593809578	0.267602936322767	ENSG00000143839.15
1488.23962852126	0.406692998041339	0.143312861951426	2.83779831414701	0.0045425876098067	0.100678263070001	ENSG00000143862.8
82.1614340378032	-1.24996729955638	0.464011717958021	-2.69382701164771	0.0070636815430236	0.126896328035559	ENSG00000143867.7
5680.94134404729	0.725529193233787	0.220744958191394	3.28673052910556	0.00101357774263217	0.0419681940076693	ENSG00000143878.10
2045.72403184694	0.165831339246152	0.0695980632011494	2.38270048933508	0.0171861707425849	0.201418647093461	ENSG00000144021.3
512.779003910901	0.388864183881882	0.127148451584638	3.05834777408224	0.0022256112194792	0.0678811421941156	ENSG00000144036.16
33.5004554963775	-1.26007949363311	0.416986627548453	-3.02187027205493	0.00251218186059084	0.0721536236565345	ENSG00000144045.14
373.8098297161	0.38222148708955	0.193913277173477	1.97109497947172	0.0487130128941908	0.329556813964984	ENSG00000144228.9
90.9490973524999	-1.0619098459605	0.443443320678366	-2.39469126366821	0.0166343652194221	0.198113400196245	ENSG00000144229.12
11.5386344176501	0.914545947676538	0.384343181220941	2.37950350718153	0.0173359780483045	0.201871775431227	ENSG00000144230.16
6957.97269078577	0.450934663541258	0.150202358848843	3.0021809710396	0.00268052771678171	0.0743362144382464	ENSG00000144381.18
328.848212802096	0.680378506213157	0.226376427408063	3.005518348369	0.00265128599468112	0.0740070672114545	ENSG00000144445.17
4.34078506509627	1.22937405269083	0.477260694635875	2.57589629003239	0.00999806295244583	0.153198457089144	ENSG00000144460.12
12.3804953456481	1.42876262527077	0.416971837854803	3.42652067972104	0.000611367206975302	0.0303145735154539	ENSG00000144550.13
13.1297538798416	0.850719772223119	0.406660542492285	2.09196536996027	0.0364416136289671	0.286013971231591	ENSG00000144583.5
24.6496060974559	1.17651100734562	0.337959690517453	3.48121696272196	0.00049914099950967	0.026784404164709	ENSG00000144596.13
157.496394650811	0.724031148001163	0.270087067544032	2.68073238228308	0.00734612389453026	0.129047883611961	ENSG00000144642.22
4.36280629795558	2.13513994080077	0.60261387295555	3.543131077167	0.000395406117672159	0.0233014237308909	ENSG00000144644.14
111.233852703755	0.897977953765814	0.344778596424003	2.60450608906562	0.00920067860757192	0.147251015872202	ENSG00000144649.9
3.1438327136498	1.98230814188729	0.618297794083559	3.2060734501333	0.00134559636782244	0.0505638084387732	ENSG00000144771.8
287.107994818228	1.37974946574622	0.369587338344915	3.73321627284369	0.00018905013067335	0.0143421686490833	ENSG00000144810.16
13.7577871012109	-0.938470546376241	0.39607601348797	-2.36942029917887	0.017815994499096	0.204716446540622	ENSG00000144852.19
864.915256317838	0.68421477236628	0.330912774647527	2.06765898685862	0.0386721010925501	0.295900303305181	ENSG00000144857.14
238.719167428142	1.10330118402528	0.423384711014733	2.6059070044853	0.00916313362617641	0.146935166568245	ENSG00000144908.14
2181.05988463835	0.490573361835084	0.200488957057852	2.4468847014528	0.0144096927163024	0.185525304945558	ENSG00000145012.13
220.185931857432	0.488064430726959	0.179702695048136	2.71595498663068	0.00660849024168846	0.12258953708036	ENSG00000145016.16
18.3758659992339	1.40987736107262	0.410270915452619	3.4364545668981	0.000589381194925555	0.0299233366365204	ENSG00000145040.4
9.44408743096952	1.11401575589328	0.482547630339909	2.30861304843331	0.0209650632222465	0.220176530726591	ENSG00000145087.13
2.03716329843391	1.47331848798086	0.472162079168951	3.12036597808541	0.00180626471327015	0.060887172423522	ENSG00000145107.16
1417.74124005329	-1.21728161632035	0.475932837901315	-2.55767519990448	0.0105374462378442	0.157422482252194	ENSG00000145113.22
2.7819511031464	1.50613060323891	0.667189747635784	2.25742468102357	0.0239815509464861	0.231882555753	ENSG00000145242.13
69.5070594089835	1.26949306501748	0.392719582399368	3.23256878931618	0.00122682594593816	0.0480837090758969	ENSG00000145244.12
0.889879631046563	-2.24002687208702	0.821263225063922	-2.72753826510699	0.00638088563346786	0.120400795902434	ENSG00000145309.6
192.058866448645	0.543444736066053	0.193805221764689	2.80407685158186	0.00504608756721057	0.107453020598983	ENSG00000145375.9
592.506805851762	2.57743501014185	0.581108045180034	4.43538001499072	9.19100118901333e-06	0.00165880691803367	ENSG00000145423.5
547.932300669403	1.65505279830478	0.411792226477698	4.01914531622276	5.8409639046956e-05	0.00644674414109898	ENSG00000145506.14
9.86919432419222	1.10344922347707	0.489739662175366	2.2531342848069	0.0242506833256148	0.23337459854417	ENSG00000145692.15
9118.03619413965	-0.621585778634362	0.219365803500436	-2.83355823339679	0.00460329199131808	0.101073345978369	ENSG00000145730.20
538.260010869087	0.503272853822432	0.219516395434006	2.29264357601814	0.0218685334448985	0.222994459471527	ENSG00000145734.19
93.6696946883834	2.35630946006969	0.944736962244605	2.4941434010069	0.0126261523223517	0.173470296748513	ENSG00000145879.11
0.974987603189869	2.34730343902373	0.853288520460333	2.75089068086537	0.00594334737042198	0.116206730718301	ENSG00000145888.11
262.846282848567	0.760595043059899	0.259845476246403	2.9271051936215	0.00342133138798592	0.0841963886166468	ENSG00000145911.6
112.118751330353	1.10133925716024	0.362202566484098	3.04067215163864	0.00236050705395807	0.0702899269402474	ENSG00000145936.9
5.26621716943695	1.21259779299302	0.541664550602277	2.23865082484119	0.0251786445007072	0.23888164372267	ENSG00000145975.15
11.7853992824496	0.644927554412874	0.26764454635006	2.40964205401501	0.0159681783665875	0.195010220645152	ENSG00000146001.5
10.9327769321739	1.53548732863636	0.474778313830724	3.23411428851365	0.00122020615971425	0.0479952604013466	ENSG00000146006.8
1082.19511628364	0.640038461319267	0.180618424295625	3.54359453535976	0.000394711771791627	0.0233014237308909	ENSG00000146112.12
6.87471553285461	1.42851672234249	0.607930714079149	2.34980185942128	0.0187834069019894	0.210550655917466	ENSG00000146151.14
20.5614283993852	0.641316732804825	0.292532440692569	2.19229269508199	0.0283583788848006	0.253756741208597	ENSG00000146216.13
160.986317240555	-0.593169966244533	0.244964443315914	-2.42145332692044	0.0154585860056518	0.19099543121397	ENSG00000146233.8
1325.54548636524	0.429594848222389	0.21413383672828	2.00619787505845	0.0448351405066244	0.316967538958678	ENSG00000146247.14
13.1843723291513	1.23496902157139	0.48824294356922	2.52941499275618	0.0114252846882163	0.164075639684868	ENSG00000146250.7
114.355262414095	1.34543322846004	0.473360821405203	2.84229950519782	0.00447893928369326	0.099944264293512	ENSG00000146374.14
96.2925084258257	1.39437611492577	0.456958630349275	3.05142746480132	0.00227756070590999	0.0689557622529684	ENSG00000146530.14
12.6311853847983	1.44673565782098	0.677363570690072	2.13583328130136	0.0326930053469738	0.271642156106394	ENSG00000146678.10
5054.23330519833	0.374860068282085	0.174874495085846	2.14359485697481	0.0320653632317718	0.269037741210625	ENSG00000146701.12
119.210788147427	0.808040122632741	0.247251569647135	3.26808894999508	0.00108276330414766	0.0438432782824257	ENSG00000146707.14
5.61854153982368	1.34997586437511	0.42814544364081	3.15307773193928	0.00161558780263682	0.0568725627148212	ENSG00000146755.11
1208.5538892171	0.35560129515104	0.162522573326537	2.18801171968015	0.0286687486448697	0.254806726105399	ENSG00000146828.18
86.2143718527025	0.503189253337262	0.227232354730793	2.21442608352758	0.0267994822488176	0.245942634508685	ENSG00000146858.8
0.833503752190266	1.73456618426363	0.641300000696459	2.70476560483373	0.00683526014013941	0.124486986691358	ENSG00000146926.11
284.900873908774	1.02140235551605	0.263413030371921	3.87756958747976	0.000105505155729827	0.00980781871616909	ENSG00000147100.11
795.021598459242	0.304873719192481	0.133032521030383	2.29172323301948	0.0219216188929506	0.223097660168812	ENSG00000147144.13
4.78877446684384	2.14372300706849	0.804666445005373	2.66411383297359	0.00771914368182493	0.132400967070636	ENSG00000147246.10
56.1492526826554	2.57156277498632	0.446159619111686	5.76377301941033	8.22540208677134e-09	7.80030101347366e-06	ENSG00000147255.19
530.396911312198	1.80030827374742	0.487102329165348	3.695954968707	0.00021906180160863	0.0157029028693436	ENSG00000147257.15
2232.30700081009	-0.49618837630409	0.194559203888626	-2.55032075783025	0.0107623849623308	0.159250901205982	ENSG00000147400.10
377.638445387476	0.408620289027271	0.179544717263238	2.27586918320841	0.0228538404350893	0.227839292064154	ENSG00000147421.18
9.17863807103493	-0.938796950865578	0.405248488868216	-2.31659580887634	0.0205257598965071	0.218388391051118	ENSG00000147434.9
1259.63650006817	0.473391796851176	0.213001622973581	2.22247976443772	0.0262509000775442	0.243549607382355	ENSG00000147454.14
29.1381779715017	0.826167194260976	0.389350593329594	2.12191071084771	0.0338452368311239	0.275800589050754	ENSG00000147509.14
2.20648098190251	-3.24814648390112	1.26339077339829	-2.57097530890162	0.0101412557017609	0.154368809692717	ENSG00000147571.5
498.227165905846	0.371797219419651	0.178034919581967	2.08833873878587	0.0367672893395659	0.287525430212089	ENSG00000147601.15
158.017550772328	0.981559143253975	0.48085580976808	2.04127541627788	0.0412234591968503	0.305249389349051	ENSG00000147606.9
176.990398579474	3.40633616418167	0.524456835933619	6.49497905412527	8.30449642927457e-11	2.47113966780652e-07	ENSG00000147689.16
2200.46454532516	0.551653856494046	0.272067282006839	2.02763762119761	0.0425972463864662	0.310501589350492	ENSG00000147804.10
384.963631987159	0.711130235849092	0.288560965347993	2.46440205448959	0.0137242067470662	0.180731263711066	ENSG00000147883.12
175.104372310219	0.399602446101016	0.172580847609738	2.31545070982991	0.0205882790791868	0.218388391051118	ENSG00000147912.13
59.0985512033819	0.516655696972114	0.182029804762433	2.83830275842136	0.004535414059629	0.100654471675734	ENSG00000147996.16
1795.9940273429	-0.299252409929493	0.15225236507245	-1.96550253775757	0.0493561022376473	0.331083803937697	ENSG00000148110.16
625.057053614873	0.519227816454808	0.169880950408052	3.05642166003679	0.0022399600592669	0.0682084493213102	ENSG00000148120.17
108.879786397294	0.773278932110888	0.312482452401898	2.47463153904187	0.0133373696199909	0.17849644331246	ENSG00000148200.17
151.695596374117	0.799351185740578	0.23159033809983	3.45157398317717	0.000557326938653847	0.0287380410976806	ENSG00000148219.17
282.250066304337	1.97276651390231	0.360740307365256	5.46866117709672	4.53447613366059e-08	3.11754681014444e-05	ENSG00000148344.11
32.5304661723365	1.18281454948972	0.466861391202833	2.53354544149022	0.0112915098895109	0.162863250814576	ENSG00000148408.13
4.83414030301426	1.05258137708868	0.446002612659385	2.36003410565791	0.0182732549974705	0.207383715851058	ENSG00000148483.9
301.796616814305	0.488935186131898	0.239893057750049	2.03813812170143	0.0415361216547549	0.306240739662325	ENSG00000148516.22
415.840726336958	1.90033496177673	0.418653205071734	4.53916257837107	5.6478078670754e-06	0.00118715482433984	ENSG00000148600.15
231.068251001125	0.644463438341997	0.244402798479377	2.63689058534401	0.00836698143583288	0.139805164140041	ENSG00000148803.12
689.931716424489	0.430925886784435	0.16882678153917	2.5524735048299	0.0106961044428491	0.1586055115428	ENSG00000148841.17
33.4946767831279	-2.09397134557566	0.610947032197137	-3.42741880264997	0.00060934850411699	0.0303145735154539	ENSG00000149021.7
738.770853171123	0.494570449252568	0.185908633552535	2.6602876897205	0.00780739322372719	0.133119127263062	ENSG00000149218.5
10092.8747572436	0.746306965898856	0.204086617947355	3.6568148044443	0.000255368740519481	0.0174120326567839	ENSG00000149257.16
1798.34506862465	-0.278091254135962	0.101784900681546	-2.73214644091488	0.00629231661884218	0.11985755661267	ENSG00000149269.10
268.268345406049	1.11111515774383	0.467211888691118	2.37818254337788	0.0173982106384626	0.202077902223071	ENSG00000149294.17
36.6456675078659	-1.19416841316121	0.465108223668727	-2.56750655523079	0.010243285265067	0.154992506663218	ENSG00000149295.14
37.2200840104872	0.96684048144243	0.278218548548369	3.47511151390521	0.000510641028424725	0.0271363358760779	ENSG00000149380.12
63.9153301715161	0.405849376298112	0.187244219725014	2.16748680890732	0.0301977544408694	0.261468399671898	ENSG00000149489.9
1187.26912736015	0.384602880925477	0.176229243391378	2.18240102223745	0.0290799489554016	0.25698443799788	ENSG00000149499.12
143.003759018203	1.00097887019219	0.430367326083918	2.32587097003969	0.0200254351323747	0.21653321913614	ENSG00000149527.18
1723.12583597496	0.434630083386943	0.195592389603887	2.22212164935024	0.0262750855674007	0.243685610755947	ENSG00000149541.10
19.0853949556341	1.27504515155712	0.470710769469453	2.70876562478961	0.00675340284341148	0.123953863868422	ENSG00000149571.12
1109.93349123174	0.488961081066735	0.148018565817374	3.30337669715038	0.000955279694245825	0.0404169040894955	ENSG00000149577.16
2593.82646994866	1.39335565140848	0.34177035126258	4.07687690363161	4.56446411735064e-05	0.00536056513653696	ENSG00000149591.17
97.5395677894296	1.13818390594855	0.39083678652658	2.91217189677497	0.00358925054056111	0.0867121940622673	ENSG00000149599.15
8.68563531566354	0.976071467167245	0.470067817981821	2.07644818434474	0.037852518722963	0.291657943118492	ENSG00000149735.7
1396.88827833304	0.442186875384913	0.176175493689434	2.50992272605412	0.0120757583623316	0.169435417395963	ENSG00000149782.13
867.871643946974	0.92703349719973	0.271057863385517	3.42005756859833	0.000626078849200126	0.0306546411015629	ENSG00000149925.22
79.3015953631407	-1.18081783893162	0.457215375083805	-2.58262933243481	0.00980506040537473	0.151740334389273	ENSG00000149927.18
32.9806838261662	1.8773987973289	0.456636190442682	4.1113666341445	3.93324045943211e-05	0.00483447067616383	ENSG00000149970.16
13.5478749795544	-1.07738482665572	0.394997322215444	-2.72757501395941	0.0063801749065215	0.120400795902434	ENSG00000150045.12
35.3155317394524	1.55907949031113	0.575617162579917	2.70853544971337	0.00675808919803883	0.123958281298751	ENSG00000150201.15
422.995988040111	0.446207970735973	0.161766162132802	2.75835171492576	0.0058093655324348	0.114680134031127	ENSG00000150457.9
357.72368998736	1.06597257873295	0.426556295623865	2.49901968314381	0.0124537393699985	0.172321112347724	ENSG00000150551.11
21.5548086692048	-0.914718118204248	0.423986808175311	-2.15742117576929	0.0309728627497649	0.264217775497776	ENSG00000150625.16
10.8236667554906	1.29943822355884	0.512076124847164	2.5375879884005	0.0111619305625705	0.162270868059643	ENSG00000150627.16
18.8329764514971	1.56643065303325	0.465839800277761	3.3625951498761	0.000772135112637475	0.0351430646341505	ENSG00000150722.10
7.53704188294578	-1.23638055792314	0.508112988548812	-2.43327878992876	0.0149627751429516	0.188468145989521	ENSG00000150750.8
19698.284587843	0.400205713686524	0.159707233097004	2.50587093599853	0.0122150198064731	0.170567238064612	ENSG00000150991.15
308.727332595766	0.745474706251579	0.275760490913819	2.70334123565422	0.00686462330652371	0.124609149471171	ENSG00000150995.20
228.336724980065	0.540968839990491	0.194683522127349	2.77870892245634	0.00545754050580776	0.110969990284758	ENSG00000151117.9
117.805659746841	0.734523773105457	0.285255396189691	2.57496889775578	0.0100249100836588	0.153304938679714	ENSG00000151229.13
149.320911778208	0.79167787514867	0.316564632660129	2.50084119788149	0.0123898721029885	0.171653303640103	ENSG00000151320.11
761.470474254961	0.26970578059015	0.110891863836243	2.4321512080312	0.015009439865805	0.188839696916291	ENSG00000151327.13
266.831505389047	0.548813914216581	0.226437713772622	2.42368598884403	0.0153638837683324	0.190668033407144	ENSG00000151422.13
374.39544839098	0.483402271537144	0.223924097660777	2.15877735619794	0.0308674440301442	0.263832302625949	ENSG00000151474.23
259.5932289397	0.576640722334365	0.250980499730385	2.2975518932898	0.0215873063322897	0.221953243338965	ENSG00000151617.17
1.20262497947097	2.36314462662388	0.756540423168208	3.12361977530242	0.00178641140389122	0.0604760487286457	ENSG00000151631.8
453.194830208422	0.531578367568625	0.255050082500245	2.08421170602097	0.0371409144229082	0.288736705976536	ENSG00000151693.11
32.3770287003617	-0.692161773203345	0.301146196781863	-2.29842442175923	0.0215376448672848	0.221829581936589	ENSG00000151790.9
419.332573285118	0.606446626222374	0.255533951686002	2.3732526430287	0.0176321987626055	0.203383499253668	ENSG00000151835.16
1.76058324264471	1.29834065263607	0.56123643654387	2.31335773677015	0.020702978713837	0.219191209668057	ENSG00000151838.12
210.364225133068	-0.379127119905523	0.182086716450249	-2.0821239862882	0.0373311461278014	0.28919369797267	ENSG00000151876.13
197.784577299232	1.77957617250902	0.502497154353137	3.54146517466326	0.000397911382067735	0.0233835592265804	ENSG00000151892.15
3270.12499125621	0.777904979667083	0.334584716698709	2.32498659036952	0.0200726772466639	0.216816711815944	ENSG00000151914.20
27.1631482368456	1.1685223764187	0.328081135896115	3.56168718212652	0.000368479261591548	0.0223122644252893	ENSG00000151917.18
16.2309916573935	0.753764208768877	0.344174464706118	2.1900643018723	0.0285195737375515	0.254224381620847	ENSG00000151967.18
566.886015099586	-0.767653614985509	0.384498357105875	-1.99650687915457	0.0458787777241392	0.319891304389249	ENSG00000152154.11
25.1009627691174	-0.929016746443975	0.387849405352498	-2.39530274798187	0.0166066469235832	0.19802068304634	ENSG00000152207.7
499.876396101762	0.480385805280003	0.243967013824773	1.96906047972959	0.0489461463950693	0.329892779675751	ENSG00000152256.14
55.6332143938222	0.949689696203642	0.371591845111833	2.55573341744846	0.0105964264899728	0.158088910757502	ENSG00000152270.9
1472.70083769775	0.559465578530402	0.277513391431271	2.01599488819248	0.0438005103235503	0.314162278023795	ENSG00000152284.5
222.666110793459	0.670254355342459	0.330204501797714	2.02981592223434	0.0423752538820944	0.309660264252214	ENSG00000152402.11
94.695366427792	0.905818148065584	0.31467739315894	2.87856124322241	0.00399493704475016	0.0929738486698166	ENSG00000152503.10
951.87348690412	0.359524483387374	0.182096510328922	1.97436229139132	0.0483405625659422	0.328403872706854	ENSG00000152556.17
166.410428230044	0.543391844958132	0.206638082426922	2.62967909194716	0.00854655021811824	0.14144669194991	ENSG00000152689.18
137.873050253267	1.35200948801007	0.49668785937655	2.72205060479459	0.00648782068159302	0.121237016032419	ENSG00000152785.8
135.986554145061	0.939753185623007	0.409235658429698	2.29636192806118	0.0216551959244494	0.222054444485511	ENSG00000152953.13
447.613406938173	1.40760304454092	0.652242410661808	2.15809800395022	0.0309202129234754	0.264054818939519	ENSG00000152977.10
12.5090596363074	2.03012928026904	0.519229220671757	3.90989027474715	9.23380555749994e-05	0.00898893266085709	ENSG00000153086.14
340.434330517185	0.486189571766056	0.178901598904633	2.71763681679127	0.00657499654460485	0.122174246040825	ENSG00000153107.13
1974.81508121272	0.327350363842054	0.161335066158378	2.02900938795725	0.0424573341189635	0.30991693945143	ENSG00000153113.24
348.267599973736	-1.18454163961006	0.376622861339709	-3.14516658759496	0.00165992280263496	0.0575560778978599	ENSG00000153132.13
9.64414658970986	1.02277819477309	0.419529685165166	2.43791614977241	0.0147722001019046	0.187672209979097	ENSG00000153157.13
34.8828556187996	-0.994432949149207	0.425424927201119	-2.33750512855842	0.0194129345829297	0.213335415974447	ENSG00000153233.13
239.285642071026	0.551463847647681	0.240800257770418	2.29012980614603	0.0220137929929483	0.223592580872534	ENSG00000153234.15
1146.00563730859	0.394082728566051	0.170921159360918	2.3056403902217	0.0211307344455223	0.220419613686471	ENSG00000153250.20
1.6795611604216	1.97235363942834	0.565031184448161	3.49069873259234	0.000481759165524515	0.0263220765256201	ENSG00000153266.13
291.474984623831	1.78112364359104	0.471034037749013	3.78130559757998	0.000156008023426558	0.0128070168684075	ENSG00000153292.16
1922.341405948	0.59551091722356	0.184681455849011	3.22453012126148	0.00126179581864703	0.0487540315772073	ENSG00000153395.10
18.6608657767675	3.76372565410041	0.816525949575067	4.60943789485088	4.03759119154207e-06	0.000906425489197823	ENSG00000153802.12
206.538285574749	1.71449225507183	0.643901050049006	2.66266417012575	0.00775247425148863	0.132696785670838	ENSG00000153822.14
41.0696962802889	0.646310339005284	0.309889145633762	2.08561786726508	0.0370132515686354	0.28835559844583	ENSG00000153902.14
24.0387481135005	1.43282138511366	0.341210525169927	4.19922974064207	2.67824479581204e-05	0.00369810696680307	ENSG00000154027.19
665.698306091605	-0.792860775560967	0.398461971400537	-1.98980287321818	0.0466126548135974	0.322082123430387	ENSG00000154099.18
80.2079561975857	3.62395115793029	0.520232765636644	6.96601866953808	3.26035897058693e-12	1.53707294840485e-08	ENSG00000154118.13
1351.79514667414	0.473848210848911	0.228293802342345	2.07560698532822	0.0379303148581061	0.292052804627242	ENSG00000154122.14
23.4404339630599	-2.19167853416218	0.620719714454055	-3.53086664258738	0.000414200521806779	0.0238552031765192	ENSG00000154162.15
5.56319954808227	1.97250936686093	0.51256074176645	3.84834265703421	0.000118919638729313	0.0105862708557565	ENSG00000154227.13
1769.67865214493	1.1226261094799	0.486707549181157	2.30657221439984	0.0210786800202217	0.220419613686471	ENSG00000154277.13
198.169833382059	1.06607469134613	0.38069802051274	2.80031582489001	0.00510526307771913	0.107999222325518	ENSG00000154310.17
243.582956244075	1.24269359350406	0.402019598909039	3.09112689251061	0.00199398401457306	0.0637013228121254	ENSG00000154319.16
10.426781092022	-1.10682237014889	0.399354513036742	-2.77152838898069	0.005579380690779	0.112339928112506	ENSG00000154342.6
1222.43586317644	0.581112627613149	0.272516162393299	2.13239692834981	0.0329742296986622	0.272386121222916	ENSG00000154358.22
4.34119859000736	2.36010700109035	0.688817734155006	3.42631567694112	0.000611828861448786	0.0303145735154539	ENSG00000154478.4
2.95499673940629	1.24361176854085	0.595793454830695	2.08732029272501	0.0368591916365996	0.287903001940692	ENSG00000154493.19
96.8943361415925	1.3834683587989	0.36910405988777	3.74817973885078	0.000178122593142655	0.013995770705478	ENSG00000154553.16
1174.05319822841	0.317428201363242	0.119387040769946	2.65881622759135	0.00784157226800949	0.133526545286327	ENSG00000154582.17
66.1697641117482	1.07119667320012	0.400606031578821	2.67394045211562	0.00749657615143004	0.130241033348963	ENSG00000154645.14
78.0369976762662	0.559793598549848	0.157265562658752	3.55954341869832	0.00037150011204716	0.02244056258104	ENSG00000154710.18
217.048681165555	0.751750959182813	0.291449259145911	2.57935450371639	0.00989851469012945	0.152293095923244	ENSG00000154736.6
287.55890513284	0.275961377770994	0.135326255825252	2.03923012639428	0.0414270655165409	0.305846664230731	ENSG00000154743.18
277.204128771694	0.560296939112972	0.259237145785577	2.16132968682046	0.030669881286181	0.263290522894171	ENSG00000154917.11
907.439499002845	-0.472816920267979	0.200772647276266	-2.35498673092344	0.0185233671261105	0.208737508275625	ENSG00000154930.15
201.169168350453	0.373264528890273	0.175764147048451	2.12366705701009	0.0336979939227216	0.27530613734378	ENSG00000155034.19
1098.74824918537	0.307678391561543	0.144079629861759	2.1354746112046	0.0327222618768628	0.271642156106394	ENSG00000155097.12
85.6316416562693	0.543494788866566	0.241153026101505	2.25373406111769	0.0242129032186663	0.233231178960656	ENSG00000155099.8
817.196534676812	0.296352017989705	0.114224018431221	2.5944807585994	0.00947339160300049	0.149656005883494	ENSG00000155252.13
147.142199548662	0.894177430621162	0.433089868357426	2.06464638393065	0.038956471081433	0.297239600094725	ENSG00000155265.11
8.08312637703236	1.77438174364722	0.482784031749883	3.67531158231529	0.000237559309780083	0.0166349126105371	ENSG00000155269.12
3798.64549490881	0.411094598593111	0.161761813804835	2.54135749917527	0.0110422948413636	0.161721586359116	ENSG00000155366.17
88.9873156698338	0.777130553676948	0.337962988588825	2.29945461460701	0.0214791377343531	0.221561136876604	ENSG00000155367.15
1963.94076768795	0.36442246090804	0.158702652076929	2.29625942691488	0.0216610524778131	0.222054444485511	ENSG00000155368.16
1.85206533299917	-0.939408192083306	0.434813679298209	-2.16048444841826	0.0307351862337058	0.263290522894171	ENSG00000155428.12
1123.86477588521	0.299143007491487	0.140337652873543	2.13159477421959	0.0330401737291402	0.272657857773282	ENSG00000155561.15
17.1966479072635	3.49717799574431	0.807908727697013	4.32867955977305	1.5000600412236e-05	0.00243695549555497	ENSG00000155622.7
325.056109992836	0.659439527413225	0.276314923110306	2.3865505344059	0.0170072697999125	0.200413406242267	ENSG00000155629.15
458.323687704013	0.859570102806044	0.369009530456369	2.32939810997016	0.0198379851095331	0.215763829443524	ENSG00000155760.2
144.662091518344	0.513765172004053	0.254907029826793	2.01550020944166	0.0438522641386908	0.31426027553549	ENSG00000155846.17
158.086792559163	0.330057739070882	0.138519081571186	2.38276008855332	0.0171833888004588	0.201418647093461	ENSG00000155858.6
564.780627411029	0.484499520455961	0.183470357066838	2.64075095400538	0.00827225029441235	0.138723984700687	ENSG00000155906.19
296.882547903117	-0.395164026357883	0.177277563357547	-2.22906959501066	0.0258092745691515	0.242080583213597	ENSG00000155957.18
57.0516353219653	0.806527529629929	0.354976021302974	2.27206200201774	0.0230827657369254	0.228166064006174	ENSG00000155980.13
67.0658155458212	0.720584631772253	0.333737117530081	2.15913841740215	0.0308394299688433	0.263797830067859	ENSG00000156103.16
816.250926367306	-0.311803680754958	0.12376611568283	-2.51929762063474	0.0117589216350737	0.166879372164566	ENSG00000156171.15
130.042783786475	-0.867858310195648	0.436778675487118	-1.98695210847409	0.0469277042895446	0.323108944139216	ENSG00000156218.13
12.7927907470756	0.964338562889408	0.346797434151114	2.78069693695947	0.00542423484925866	0.110794981356975	ENSG00000156222.12
634.206893523074	0.536252228187111	0.236588217300401	2.26660581116861	0.0234143167832623	0.229354665528181	ENSG00000156273.16
794.076217934989	-0.896710634785987	0.352048144312742	-2.54712501478035	0.0108614514994738	0.160004757315897	ENSG00000156298.13
397.917432454768	0.460905393845422	0.183006508484415	2.51851913717414	0.0117849479156131	0.16700878064191	ENSG00000156381.9
22.451281017595	-1.09637918414358	0.462916258885323	-2.3684179656675	0.0178643415866995	0.204986487031526	ENSG00000156414.19
1279.42422052275	0.59678492912404	0.26637647474443	2.2403815115303	0.0250661655214016	0.238280601435752	ENSG00000156453.14
2230.51086704611	0.300845269360929	0.143427309621764	2.09754523147856	0.035945337543816	0.28433175558089	ENSG00000156471.13
7811.96603004625	0.311029395640587	0.152975445957963	2.03319816257347	0.0420325066313267	0.308384782423391	ENSG00000156482.11
3589.84273129744	0.356882459988355	0.158852307694375	2.24663062921931	0.0246636430079928	0.235715286101005	ENSG00000156515.24
791.875607286864	0.302601591505677	0.141885368210643	2.1327187949108	0.0329478011662736	0.272341988245147	ENSG00000156521.14
587.053363824695	1.01932689833497	0.38387356572571	2.65537142785006	0.0079221126654902	0.134484382754034	ENSG00000156535.15
785.447252497958	0.68780537863693	0.287347085052556	2.39363965885066	0.0166821289898591	0.198245206623817	ENSG00000156675.16
2590.81117430206	-0.422300267346993	0.163263022576806	-2.58662531589677	0.00969209199501257	0.150872041475193	ENSG00000156709.15
19.1321088878902	-1.33311445749788	0.534463072199554	-2.49430601820912	0.0126203687057981	0.173470296748513	ENSG00000156738.18
160.470848630966	0.450863627840549	0.181296210844701	2.48688941561366	0.0128865448906629	0.175368605334749	ENSG00000156787.17
712.928027645167	0.43908272631	0.220512791266826	1.99118937177072	0.046460071876372	0.321474557850687	ENSG00000156802.13
2.90991560352252	2.71890579781604	0.708909379936264	3.83533618649606	0.000125392658976724	0.0110738344062118	ENSG00000156885.6
938.825610756234	-2.52741622541331	0.729482840537105	-3.46466850892945	0.000530885426568163	0.0279868210258402	ENSG00000157005.4
222.576672925859	0.338158005577559	0.119135018621646	2.83844338541211	0.00453341607550392	0.100654471675734	ENSG00000157045.9
13.938770374124	1.32636350656196	0.462494115733534	2.86784947405934	0.0041327210328588	0.0951737102619493	ENSG00000157111.13
40.965052708491	1.16611420881104	0.38635807595423	3.01822138939624	0.00254263079568819	0.0726487955744642	ENSG00000157168.20
232.095078034249	0.904083700253874	0.32793086856451	2.75693381416463	0.00583461601107848	0.11493437579451	ENSG00000157303.11
41.5054825856796	-1.03350205223103	0.327495342861372	-3.15577633318745	0.00160071557922137	0.0565651923509769	ENSG00000157315.5
2.61572995797383	-1.37056994195734	0.522760487062358	-2.62179329899096	0.00874684630289791	0.143650453939876	ENSG00000157335.21
886.058369985856	0.429633874032982	0.198941463391288	2.15959944553116	0.0308036913935013	0.263616360855126	ENSG00000157379.14
98.5789788595517	1.91929762939898	0.375150696818585	5.11607107670418	3.1196554344456e-07	0.000127100924681653	ENSG00000157445.15
241.348979419255	0.534321334263968	0.26873041453316	1.98831730748525	0.0467766078201432	0.322607070986948	ENSG00000157570.12
27.3833093716463	0.911231460897287	0.333142061693857	2.73526391793381	0.00623302792837889	0.119166145717445	ENSG00000157680.15
447.369797481572	-0.261275093589425	0.113912860823202	-2.29363999553076	0.021811186041565	0.222980904296597	ENSG00000157693.15
69.4306874675179	0.572388058890397	0.235383145910034	2.43172915663711	0.0150269393123103	0.188929018699336	ENSG00000157734.14
632.034225189191	0.469919955711597	0.194256363805605	2.41907110019754	0.0155601984622484	0.191963405402863	ENSG00000157764.14
39.6802628421346	2.01131655537072	0.677579505931331	2.96838457740272	0.00299369512360822	0.078972768004952	ENSG00000157851.17
207.264859847623	1.57559464015529	0.40699825904807	3.87125646149067	0.000108275800349407	0.00995323032682666	ENSG00000157890.17
59.3692594704695	0.704836005899767	0.313030884201933	2.25165004947271	0.0243443955624014	0.233883376406058	ENSG00000157927.17
2164.94539198308	0.303217995403707	0.127400784879397	2.38003239690199	0.0173111160394105	0.201819393782779	ENSG00000157933.10
2230.19812114632	0.276856787618461	0.0909823188790796	3.04297352528922	0.00234252941255937	0.0700233814708983	ENSG00000157954.15
191.483890578382	-0.956574232783653	0.476426890155213	-2.00780907322845	0.0446635843102749	0.316432577463156	ENSG00000158014.15
387.423165707548	1.10462605956135	0.323829481143587	3.41113494565233	0.000646930651132507	0.0313961153206233	ENSG00000158050.5
140.2248981472	1.23704362792704	0.369925867326882	3.34403116188124	0.000825704621383747	0.0366743986679476	ENSG00000158055.16
574.532486734113	0.542714065049986	0.162039818589549	3.34926359319554	0.000810266694353936	0.0361346097032085	ENSG00000158158.12
554.902467839136	0.627525650572574	0.20505537623899	3.06027406880178	0.00221134532217798	0.0677521198196307	ENSG00000158186.13
78.4967499888187	1.03585618547984	0.269041572676362	3.85017146300251	0.000118035163550093	0.0105862708557565	ENSG00000158220.14
282.644305386875	0.979487090744333	0.318820430591701	3.07222184264194	0.00212471753714995	0.0661042525160864	ENSG00000158246.8
169.070014156333	1.14129875330244	0.345640879899122	3.30197849755371	0.000960054295597994	0.0405669037247496	ENSG00000158270.12
420.983130500961	1.03890340032129	0.279851806772255	3.71233408246941	0.000205356677947074	0.0151074291482418	ENSG00000158292.7
339.437770264289	-0.625426824063318	0.310541816234798	-2.01398585107275	0.0440110190079892	0.314899621838454	ENSG00000158423.17
96.1012511983262	-0.981557592006968	0.422902296883729	-2.32100321809516	0.0202866701678692	0.217477391384511	ENSG00000158428.4
366.083416343268	0.442600383422351	0.163418568395474	2.70838490245034	0.00676115591460111	0.123958281298751	ENSG00000158467.16
7.23969654930509	1.13186079906106	0.515645769161749	2.19503555881212	0.0281610470993875	0.252548326075315	ENSG00000158578.21
3194.95894432956	0.274660692908608	0.114339965527213	2.40214077065852	0.0162994347106	0.196763987379049	ENSG00000158604.15
1619.47135364786	0.360598587710453	0.149045591906386	2.41938445208726	0.0155467991422651	0.191869827409831	ENSG00000158669.11
13584.928628887	0.313974998964476	0.154277213828703	2.03513526834293	0.0418372641477626	0.307542958507569	ENSG00000158710.15
533.166220338462	0.569734874133036	0.187187324625647	3.04366161155644	0.00233717868728145	0.0700233814708983	ENSG00000158792.16
852.955404771191	0.313592385302627	0.133938632205942	2.34131392965438	0.0192160017690688	0.212104639726435	ENSG00000158793.14
39.8871278864949	1.1321680117786	0.471376108024422	2.40183580055344	0.0163130289830332	0.196763987379049	ENSG00000158815.11
17.4405596763871	1.02939471882792	0.485665575638188	2.11955462866654	0.0340436221816092	0.27668379544039	ENSG00000158816.15
180.266585973254	1.1069113612353	0.359730822909892	3.07705453839457	0.00209057047378691	0.0653323070127289	ENSG00000158825.6
279.175433012327	0.894996765591424	0.269414053601947	3.32201217280878	0.000893707948599316	0.0387050603828425	ENSG00000158859.10
468.626204828751	-0.402363997630531	0.201487941762415	-1.99696316370623	0.0458291847123691	0.319891304389249	ENSG00000159079.19
62.6794209206018	0.434258259211359	0.171102900471769	2.53799472723146	0.0111489664173968	0.162153830207365	ENSG00000159110.20
404.501866557008	0.843415974711991	0.334467298062984	2.52166947141471	0.0116799398625438	0.166070527963726	ENSG00000159164.10
180.949144644662	1.27860824641412	0.601976264458355	2.12401770950983	0.0336686627421155	0.27530613734378	ENSG00000159217.10
230.880569148825	1.7323868419172	0.492640372478369	3.51653445129138	0.000437219914228379	0.0247287886723234	ENSG00000159263.16
939.951249078789	0.381682324300253	0.183223309022191	2.08315375558481	0.0372372108009088	0.28894639969448	ENSG00000159314.11
10253.7125083048	0.544338109492402	0.241242796414464	2.25639114445187	0.0240461457477024	0.232439032167524	ENSG00000159335.18
6.69816624499029	1.51682892277899	0.51580426701394	2.94070642641271	0.00327464727981437	0.0823051293839711	ENSG00000159339.13
53.2379713006742	-2.28459524730243	0.715167824772106	-3.19448829794662	0.00140078964008253	0.0517664713464319	ENSG00000159387.8
3587.19529725128	0.548658001727419	0.24337619227904	2.25436184447475	0.0241734136022531	0.233191120224482	ENSG00000159388.6
813.334639201756	0.54762394248471	0.217954244998219	2.51256378369315	0.0119857436089159	0.168950972361054	ENSG00000159423.17
7.95190990163474	3.01762780728853	0.775821894432016	3.88958835648452	0.000100414404659501	0.00949505950764528	ENSG00000159516.9
5.76276168227051	2.39904195338801	0.774237813978453	3.09858535720495	0.00194446948365794	0.0632834688660708	ENSG00000159527.3
6.38838554658036	1.45157796268101	0.676280603707407	2.14641371454894	0.0318399861061614	0.268254118327657	ENSG00000159556.10
4.73565978209032	1.22724356225367	0.536244953359546	2.28858762131942	0.0221033238033311	0.223845668625255	ENSG00000159712.10
4912.19458447022	-0.979800907470555	0.45981963720909	-2.13083745926453	0.0331025351536751	0.272899516014597	ENSG00000159713.11
17.8406913967468	0.635669479176295	0.263813575863972	2.4095404381466	0.0159726258720598	0.195010220645152	ENSG00000159905.15
39.7453482164128	0.738886785918794	0.229172883030491	3.22414578962419	0.00126349057146207	0.0487540315772073	ENSG00000160013.9
203.691310465012	1.15128064568816	0.222593945077613	5.17211124178037	2.31463709852706e-07	0.000104273908975895	ENSG00000160050.15
27.1143267311001	0.736252662550633	0.302183638521895	2.43644118573709	0.0148325813171982	0.187687889589286	ENSG00000160097.20
194.452953881641	1.2369525847146	0.339596727179016	3.64241609449479	0.00027009102794857	0.0181052518374689	ENSG00000160161.9
1234.63957636426	-0.625551516305085	0.30672679407213	-2.03944203243614	0.0414059310369951	0.305846664230731	ENSG00000160183.17
16.9759484106924	0.747585493127529	0.361029168190072	2.07070663258417	0.0383862200338703	0.294327055608214	ENSG00000160201.12
5483.69091649081	0.829447922498421	0.210032926314201	3.94913281957324	7.84348241766741e-05	0.00808883635204507	ENSG00000160209.19
7527.44845016606	0.585205483099952	0.237997225215277	2.45887523508147	0.0139373043850633	0.181940261871628	ENSG00000160213.9
2.97566544348246	0.788875471599373	0.38785649878026	2.03393645350857	0.0419580029387975	0.308022550564638	ENSG00000160224.17
83.8209967871313	0.761512425180889	0.254689887917152	2.98995940281933	0.00279014527484395	0.0763569966355406	ENSG00000160233.8
9.23575843540359	1.28063634440291	0.439870873700963	2.9113915491334	0.00359822795530795	0.0867751899621494	ENSG00000160321.15
410.114104675032	-0.777530285989369	0.348841744524227	-2.22889117542345	0.0258211464171346	0.242080583213597	ENSG00000160401.15
5.13570301594727	0.809041155009075	0.322922904638013	2.50536937265564	0.012232357317646	0.170567238064612	ENSG00000160408.15
26.3042801845916	0.974842630987128	0.426620178668168	2.28503638536371	0.0223106943511256	0.224948016027328	ENSG00000160471.13
63.3557095919755	-2.68996678462729	0.584813867446542	-4.59969732997684	4.23105234413083e-06	0.000937107103413836	ENSG00000160472.5
469.925889794826	0.308800633842874	0.154821430715594	1.99456000642533	0.0460908891845767	0.320304689496476	ENSG00000160588.10
253.88843718514	1.25420153086089	0.428378557610455	2.92778783760086	0.00341382907998218	0.0840744578123075	ENSG00000160678.12
1857.07121425163	0.367957360298449	0.130341939986976	2.82301583308653	0.00475742220956434	0.103130897405383	ENSG00000160691.19
1098.75962398124	0.288654313484247	0.13600825559938	2.12232935575981	0.0338100899792885	0.27573170883988	ENSG00000160746.13
93.3811133229073	0.405693327372795	0.1860715578402	2.18030811415686	0.0292346300063619	0.25727253995732	ENSG00000160766.14
1291.51715242433	0.369264394113927	0.165362783795039	2.23305622728036	0.0255452367003018	0.240593098620619	ENSG00000160767.21
7543.91581564909	0.838212777765807	0.179431495979013	4.67149188715369	2.99019911665044e-06	0.000725585007710155	ENSG00000160789.22
2.22540884079057	1.39688236117272	0.659810507833177	2.11709626413816	0.0342516786985887	0.2773022946864	ENSG00000160870.15
80.8539337120193	0.914251463842728	0.456478731341233	2.00283474578643	0.0451950290568561	0.317877483782035	ENSG00000160886.13
2258.08089775303	0.635661089410707	0.205460938341102	3.09382938938688	0.00197591077946031	0.0635123434157126	ENSG00000160888.7
848.597056022066	1.54151299768222	0.436972896253861	3.52770849381622	0.000419173502222685	0.0240576430380014	ENSG00000160963.14
59648.0736173995	0.437285038863442	0.209616312860288	2.08612122261161	0.0369676437492994	0.288257682572289	ENSG00000161016.18
42.9740883784744	1.01887637709508	0.321583051577785	3.16831490993122	0.00153325343281801	0.0549797548724226	ENSG00000161040.16
1646.03695898528	0.216830311735163	0.108165216904197	2.00462142952306	0.0450035339142767	0.317327172461241	ENSG00000161057.13
7.25767113370945	-0.830269365969956	0.373710500774709	-2.22169129379236	0.0263041753278982	0.243694758507748	ENSG00000161149.12
3494.25742677453	0.314212272812902	0.140775848884577	2.2320041065462	0.0256146915232063	0.240966486589889	ENSG00000161202.20
10736.2679218035	0.536954980814549	0.167338531820879	3.20879462112952	0.00133292667757418	0.0504059360478903	ENSG00000161203.13
1756.94349746489	0.393476246609709	0.138433188818563	2.84235485700917	0.00447816164546871	0.099944264293512	ENSG00000161204.11
112.657739822579	0.691432175272869	0.263208730471181	2.62693480582923	0.00861578393944002	0.14216474289273	ENSG00000161281.11
235.747966341932	0.47487282104022	0.217755019045534	2.18076636360295	0.0292007016534776	0.257214523689567	ENSG00000161381.14
14.9780972321945	0.719248801096224	0.298986867821243	2.40562004056394	0.0161450468040815	0.195955384178556	ENSG00000161509.14
1265.03025727548	0.433462935364382	0.202213375162621	2.14359181243965	0.0320656073898722	0.269037741210625	ENSG00000161638.11
18.1398457150396	0.991353691110657	0.350917458255078	2.82503383000698	0.00472756243085442	0.102708550217661	ENSG00000161643.13
904.646561835796	0.764519661112594	0.27308829450307	2.79953288552249	0.00511766034269087	0.108122861055788	ENSG00000161714.12
742.05723339667	0.307274935400572	0.146389545444716	2.09902240263881	0.035814925940528	0.284046771604806	ENSG00000161791.14
238.065051578455	0.550083328667824	0.217170370599213	2.53295754457684	0.0113104650985492	0.16295168734242	ENSG00000161835.11
1.35552097361319	1.73381115449795	0.800362865523151	2.16628135710002	0.0302896934374056	0.261878483921358	ENSG00000161849.3
95.8760983314036	-2.96032196294762	0.497035820462068	-5.9559529536434	2.58560709753145e-09	3.33180817167898e-06	ENSG00000161905.13
5.70078934879768	-0.799208427212662	0.323004585741712	-2.4742943676092	0.0133499648317326	0.178509801220424	ENSG00000161911.11
1740.345651466	0.438598784592255	0.22215989040707	1.97424829382387	0.048353517089864	0.328403872706854	ENSG00000161921.17
817.111318760027	0.253308735190177	0.125997815114457	2.01042164866169	0.0443865811226007	0.315653718753895	ENSG00000162129.14
4141.38945110849	-0.68157452010993	0.26784691512594	-2.54464203849224	0.0109389812566035	0.160657463484277	ENSG00000162174.12
1904.66412364304	0.995440743698854	0.446194604511979	2.23095647870419	0.0256840120018991	0.241343416877754	ENSG00000162366.8
963.520558986652	0.511355277148663	0.161027871628479	3.17556999280506	0.0014954244083549	0.0540531225631105	ENSG00000162413.16
51.4941009999777	0.775213749165662	0.255686450115597	3.0318921820659	0.00243025992412844	0.0709354820295666	ENSG00000162426.16
2397.03153798912	0.346713311076215	0.142157026291023	2.43894600303769	0.0147301691028435	0.187672209979097	ENSG00000162434.13
13.1106230766668	0.747225064126603	0.293748565664617	2.54375731992419	0.0109667247797892	0.160921691621976	ENSG00000162520.15
1133.41581139221	-0.55488114799013	0.244532813187509	-2.26914801640402	0.0232593262403973	0.228492466673683	ENSG00000162543.6
2252.82278130161	1.43904658015547	0.340049642350012	4.23187205906325	2.31754234047853e-05	0.00329660408526431	ENSG00000162576.17
458.377935588049	1.08636586843992	0.303345818842032	3.58127853084287	0.000341916903736499	0.0212898108305815	ENSG00000162591.16
65.7422734690393	0.722027410849125	0.256029892602249	2.82009027739124	0.00480101405192354	0.103689963826917	ENSG00000162614.19
202.587681126018	0.518646730161588	0.210032235486532	2.46936728050416	0.0135352216827843	0.179729414807287	ENSG00000162616.9
35.4051837560108	1.25157429649437	0.516737619571267	2.42206924576691	0.0154324095577261	0.190886412224333	ENSG00000162631.19
1074.7604357223	0.865165791296806	0.259965246969701	3.32800557529	0.000874701159275722	0.0382153742761008	ENSG00000162645.13
174.629950536345	0.779835296400349	0.33464541097589	2.33033315510348	0.0197885497140741	0.215525389146588	ENSG00000162692.12
31.1903280270737	1.68410560116892	0.491634901986845	3.42552083744043	0.000613621863226061	0.0303145735154539	ENSG00000162706.13
4551.91116812193	0.576315119585726	0.248034307389889	2.32352986024553	0.0201507054583431	0.216904875312069	ENSG00000162729.14
302.327548471071	0.601679540886717	0.262630784818803	2.29097111102887	0.0219650845593601	0.223311693020161	ENSG00000162733.19
16.6689666708966	0.84418435093778	0.2630025804779	3.20979493586648	0.00132829697552471	0.0503273576226074	ENSG00000162746.14
118.590311377263	0.421308036923809	0.141763916015838	2.97189897658259	0.00295964051253112	0.0787502266688406	ENSG00000162757.4
16.8333637155227	-2.40882563093391	0.582554841319563	-4.13493367504697	3.55057163827478e-05	0.00452403145307745	ENSG00000162761.14
1069.23666046114	1.42450476968846	0.32846235949625	4.33688892655208	1.4451360548626e-05	0.0023999029098509	ENSG00000162772.17
268.152130324629	0.489322586381041	0.176763506992764	2.76823307426839	0.00563611328996293	0.112931010735924	ENSG00000162775.16
840.983170403964	1.01152374117429	0.217319749602367	4.65454126017121	3.24702813613539e-06	0.000770900543313698	ENSG00000162783.11
10.1158625700206	1.10719103877498	0.387642185232632	2.85621916538967	0.00428719085308623	0.097640845647135	ENSG00000162840.4
563.178387331582	0.258384994284571	0.114630795005381	2.25406265630838	0.0241922265420866	0.233231178960656	ENSG00000162869.16
102.929413859265	1.01268990277047	0.426797951807331	2.37276186186486	0.0176556430138976	0.203559852995809	ENSG00000162873.15
5.41445851955165	0.786021388771916	0.377384210065315	2.08281472252344	0.0372681150789437	0.28894639969448	ENSG00000162888.4
3580.77586137925	0.296598231168407	0.113684486265092	2.60895959433543	0.00908179651911674	0.146556658644191	ENSG00000162889.11
2865.18635972011	0.343741581472709	0.149516780499822	2.2990167412889	0.0215039886840925	0.221628085747575	ENSG00000162909.18
244.667717657665	0.556336803347037	0.22212252428965	2.50463929818108	0.0122576327268076	0.170681070724632	ENSG00000162946.23
45.1003988859381	-0.438600195756275	0.211944294638924	-2.06941260911737	0.038507384284656	0.294913480802491	ENSG00000162997.15
354.508502807504	1.11647441423971	0.30408659347495	3.67156736994286	0.000241067511980178	0.016747218753285	ENSG00000162998.5
748.052744311209	1.47679109767329	0.443818584961052	3.32746565311789	0.000876397921080952	0.0382153742761008	ENSG00000163017.14
535.634108123507	-0.736813336469111	0.283100299338217	-2.60265827408698	0.00925041060357704	0.147688824542161	ENSG00000163040.15
67.8985016559754	0.829981065701556	0.365632799478947	2.2699852608528	0.0232084773405831	0.228287022568281	ENSG00000163121.10
115.240330302339	2.1579739616608	0.406221690381251	5.31230609482097	1.08246581282907e-07	6.37900969449505e-05	ENSG00000163141.20
147.038478855937	3.50848147485723	0.78249884706875	4.48368900222671	7.33635629810041e-06	0.00140759938484658	ENSG00000163207.7
85.0817202529729	2.97965307638526	0.75753742123403	3.933341103508	8.37732244924936e-05	0.00845356341470599	ENSG00000163209.15
69.7228690768011	2.10857135820355	0.905710790525103	2.32808461626152	0.0199076110089734	0.215774276543427	ENSG00000163216.7
8.99193713652934	1.81218585191713	0.552737329404638	3.27856606657826	0.00104335938131022	0.0427725502392776	ENSG00000163218.15
2229.19216294885	1.22051618947921	0.472223776370365	2.58461401257772	0.00974880668670909	0.151290039605785	ENSG00000163220.11
320.007876777102	0.496514395701324	0.187898801667229	2.64245642492525	0.00823070555533257	0.138159467971277	ENSG00000163249.13
1009.18215853063	0.507122947517064	0.25691589171714	1.97388703410919	0.048394589401968	0.32848001745256	ENSG00000163251.4
81.3620378509897	-1.07275175552476	0.504392661387265	-2.12681872209302	0.0334351481031428	0.274554900987326	ENSG00000163263.7
10.3346064305649	1.21405290785823	0.437092661111877	2.77756415486346	0.0054768027056917	0.111293082568061	ENSG00000163273.4
850.050057183363	-1.77634596544139	0.58541281543902	-3.03434758958812	0.00241056520353576	0.0706492560229872	ENSG00000163283.7
1075.5671436724	-1.33967519568544	0.578202154559294	-2.3169667997978	0.0205055403768355	0.21829139934708	ENSG00000163286.9
102.53807806997	0.518780683944895	0.258840448171269	2.00424890163082	0.0450434045621863	0.317327172461241	ENSG00000163293.12
1793.62483255672	1.2541372187639	0.359066860279895	3.49276794240019	0.000478041738116712	0.0262057398664279	ENSG00000163347.6
4892.46115083209	1.1646143000132	0.314242281120314	3.70610312482842	0.000210472628793919	0.0154351271618403	ENSG00000163359.16
76.9126821834818	1.86462962874682	0.436680199952063	4.27001185066672	1.9546258146768e-05	0.00293202756864315	ENSG00000163364.10
498.543387597142	-0.62668531831794	0.277827830445552	-2.25566069933644	0.0240918886369624	0.232608664981976	ENSG00000163406.11
5053.14453620257	0.529701187546284	0.215345961898106	2.45976837864701	0.0139026707862128	0.181756409885565	ENSG00000163430.12
13.025794391707	-2.10230270245847	0.862848472928376	-2.43646801080098	0.014831481229598	0.187687889589286	ENSG00000163440.12
45.7633281713717	1.38624093845488	0.36822579432872	3.76464919026656	0.000166783066962496	0.0133878144787118	ENSG00000163449.11
160.568188367979	1.08467468306109	0.271931405336712	3.98878048571852	6.64138430678871e-05	0.00713916363219329	ENSG00000163462.18
4344.76432231054	0.302881090602006	0.112910683047535	2.68248391053036	0.00730776669343183	0.129035286789253	ENSG00000163466.16
8559.65459922937	0.252721722086058	0.122980802086912	2.05496888780622	0.0398820098635333	0.30062727444186	ENSG00000163468.15
348.585179869567	0.794897659781413	0.230737226266835	3.44503430435692	0.000570986922254484	0.0293506844568851	ENSG00000163472.19
155.210951856417	0.758453683577148	0.353507094077651	2.14551191838472	0.0319119395342184	0.268464560165495	ENSG00000163485.17
111.913073349249	0.987163165819307	0.417653427045086	2.3635940756036	0.0180986309178205	0.206240648797996	ENSG00000163491.16
1789.70982282721	2.25727489506972	0.370144127679193	6.09836743655195	1.07157208285092e-09	1.8612079108507e-06	ENSG00000163520.14
1275.12486960454	0.570054255459443	0.195668632182178	2.9133655665804	0.00357555752403294	0.0864893942235327	ENSG00000163558.13
13.9097820442136	-4.38967827771736	1.18617708137104	-3.70069389019351	0.000215010721368043	0.0155435972393122	ENSG00000163586.10
650.518201387636	0.360837751927348	0.170024313195161	2.12227148662652	0.0338149464561411	0.27573170883988	ENSG00000163597.15
45.1338035387118	-0.910344464299277	0.329047798571562	-2.76660250653916	0.00566437738591719	0.113217458652754	ENSG00000163618.18
638.57161767431	0.864534755303235	0.340261889769207	2.54079219947209	0.0110601632462608	0.161776456897265	ENSG00000163629.13
2.10107773676593	1.92011828100248	0.834207002469575	2.3017287979101	0.0213504711099594	0.220900031793712	ENSG00000163630.11
1464.40136215562	0.307727523538715	0.132658846414567	2.31969093547707	0.0203576025486586	0.217656954010613	ENSG00000163655.16
41.531365435927	0.895350019422804	0.338244376968591	2.64705071359086	0.00811971751895193	0.137063323704825	ENSG00000163661.4
935.103713507398	0.394798728487174	0.170281251751884	2.31850966812503	0.0204216381349902	0.218023791438003	ENSG00000163681.16
2064.22071280283	-0.439000621626919	0.166422855804277	-2.63786256704553	0.0083430386213282	0.139618974413008	ENSG00000163683.12
214.485799456633	0.635031620856384	0.231240585844704	2.74619448197929	0.00602910115519281	0.117039039542658	ENSG00000163704.12
1.99646267989158	1.02667340883913	0.511128708565061	2.00863968631582	0.0445753593214956	0.31621483941717	ENSG00000163705.13
1417.69178542915	0.247261855924165	0.0908654867297723	2.72118562088932	0.00650482244674551	0.121417220342222	ENSG00000163812.15
1.29120137173269	2.26099706676818	0.981079550971312	2.30460115546155	0.0211889212072141	0.220419613686471	ENSG00000163825.4
1576.61089164513	0.327947801189365	0.159736686231275	2.05305248860956	0.0400674871578801	0.301265888240536	ENSG00000163870.16
1212.5792898408	0.237308614410202	0.115192869729093	2.06009812038104	0.0393891615417061	0.298652656318224	ENSG00000163872.16
131.471386951732	3.05468305236085	0.432351105217964	7.06528332064947	1.60288617241671e-12	9.11953620231194e-09	ENSG00000163898.10
783.742492486556	0.710280699190984	0.141143846292684	5.03231786469887	4.84584916385016e-07	0.000181724850291158	ENSG00000163900.11
2.79735544509541	1.12925433890725	0.507585419809384	2.22475724249788	0.0260975391922853	0.243105273053266	ENSG00000163915.7
11900.6913049167	0.446370252747598	0.199687153288406	2.23534786988981	0.0253945196469787	0.239783846314719	ENSG00000163931.16
285.295604414288	0.485111299230051	0.189122898798337	2.56505850064899	0.0103158410690169	0.155662126711763	ENSG00000163935.14
1040.85640371714	0.459088601308822	0.176636792379978	2.59905422377257	0.0093481005579601	0.148529930916342	ENSG00000163960.12
596.456372542474	0.356924607319671	0.150088890409152	2.3780881206242	0.0174026665288315	0.202077902223071	ENSG00000163961.4
432.374605523819	0.727620747129965	0.295747941984764	2.46027323891724	0.0138831273554116	0.181664189474996	ENSG00000163975.12
65.8694569299248	3.46464978266879	0.700131545180769	4.94856974595287	7.47608012972796e-07	0.000250260568642651	ENSG00000164007.11
109.598863060575	0.497789971985759	0.207300656803899	2.40129471686457	0.0163371727154557	0.196911262521093	ENSG00000164038.16
8054.71475767765	0.425642610386233	0.18229508715242	2.33490993660376	0.0195481261576531	0.214037064143566	ENSG00000164054.15
185.369844771442	0.733221022380946	0.335549017833314	2.18513833572053	0.0288787051658694	0.255983386832892	ENSG00000164070.12
15.3436048986896	1.54119602618941	0.520737242911358	2.95964240539591	0.00307996318154806	0.0798133363107127	ENSG00000164076.17
740.895708986018	0.222439528773146	0.111370842781402	1.99728693092275	0.0457940222457976	0.319840958335146	ENSG00000164080.13
519.361648080513	0.623647348370462	0.170829979913587	3.65069028683331	0.000261536461456193	0.0177111197218747	ENSG00000164086.10
4.7235180168152	2.05092441979141	0.536929356474717	3.8197286012764	0.000133598591584352	0.0115032922496632	ENSG00000164100.9
388.100721851328	0.569540107768768	0.284188816882863	2.00409049875992	0.0450603670135948	0.317327172461241	ENSG00000164116.17
1.44789739888592	1.8840321484947	0.784996474090418	2.40005173357976	0.0163927548945952	0.197090799633387	ENSG00000164129.12
9.27001387903186	0.976607707908275	0.437424265025574	2.2326326772274	0.0255731773665461	0.240644546984143	ENSG00000164175.15
6.48566394010372	1.35341240675991	0.446125415789763	3.03370388428556	0.00241571415821663	0.0706746302617971	ENSG00000164188.9
193.114526248745	1.28396712937679	0.391770925050546	3.27734154649464	0.00104789527874613	0.0429052011090584	ENSG00000164199.18
6.68506363248582	-0.892156662557285	0.408912177913689	-2.18178061389406	0.029125727998776	0.25698443799788	ENSG00000164303.11
231.472208560256	-0.281433770532127	0.104969538798266	-2.68109942897811	0.00733807091049831	0.129047883611961	ENSG00000164331.10
1231.40461341171	0.3212724050333	0.115794796648571	2.77449776960479	0.00552870131684723	0.111577616902276	ENSG00000164402.14
483.375841068033	0.610942580595021	0.224105974058443	2.7261325056676	0.00640812672441001	0.120498341898721	ENSG00000164403.15
2.00038122220346	2.35694364218483	0.826667947103988	2.85113708647076	0.00435631835162562	0.0988060906680393	ENSG00000164434.12
14.0989091881907	0.826047494828119	0.302705710182232	2.72887978998094	0.00635498651083099	0.120372087357083	ENSG00000164483.17
2.34710856065955	-1.0799929312742	0.50471971727992	-2.13978747867152	0.0323719455844182	0.270320489937091	ENSG00000164512.18
4.88284203867933	1.124723919665	0.537112576657297	2.0940189609126	0.0362582912268644	0.285765177579884	ENSG00000164532.11
617.091656930377	0.239569938537523	0.104897687942558	2.28384384095016	0.0223807100893234	0.225178601724927	ENSG00000164535.15
17.546678475783	1.00551994635154	0.344884586924702	2.91552590191882	0.00355089630639426	0.0863012347129386	ENSG00000164591.14
18.0008161876778	0.729047698937417	0.261409997063557	2.78890519538991	0.0052886544015783	0.109975352178	ENSG00000164620.9
212.767024328769	-1.56014491984599	0.40407922082289	-3.86098774559311	0.000112929567932603	0.0102666354582475	ENSG00000164690.8
22507.3382152157	0.7075426395336	0.296174381573795	2.38893936664575	0.016897090756081	0.199607877243765	ENSG00000164692.18
1757.90893900648	0.331669105450414	0.168017520864983	1.97401499404897	0.048380038040065	0.32848001745256	ENSG00000164713.10
832.515364993945	0.416051188921094	0.163816686360865	2.53973632456825	0.0110936069197452	0.161776456897265	ENSG00000164715.6
11.6917783800366	-0.759745657254426	0.381371055052421	-1.99214294632296	0.0463553760425848	0.321391523316909	ENSG00000164743.5
7.6820180081164	1.70793593357503	0.535374857608419	3.19016836390969	0.00142189930776768	0.0522540078570616	ENSG00000164796.18
1090.92981446385	0.256826625237249	0.128964831772761	1.99144698370004	0.0464317682789004	0.321437966220263	ENSG00000164808.17
861.828530862805	-6.5620725575056	1.27707345191089	-5.13836737243792	2.77135685198365e-07	0.000117253265990144	ENSG00000164816.8
11.9674468610079	-3.74513934152245	1.28062225804395	-2.92446841213182	0.00345045097232771	0.0845975724649234	ENSG00000164822.5
7.1216345037269	-0.818389246475722	0.410925927315445	-1.99157364399519	0.0464178575466642	0.321437966220263	ENSG00000164841.5
928.80140354132	0.580240597449441	0.162907081452877	3.56178867287167	0.000368336818435832	0.0223122644252893	ENSG00000164916.11
46.7545696367244	1.34192804517088	0.334714600538973	4.00917092654473	6.09323009124679e-05	0.0066804879149912	ENSG00000164929.17
858.964832503582	0.385075377081661	0.156476635991811	2.46091293208664	0.013858399305929	0.181556584158382	ENSG00000164941.14
309.963516510402	1.06347863969326	0.321748678370414	3.30530849444213	0.00094871913216551	0.0403057063804787	ENSG00000164949.8
311.29758585516	0.483502969683542	0.151756449697151	3.1860456056295	0.00144231859216845	0.0526728758253056	ENSG00000164970.15
318.612465530227	0.62352457694769	0.27194252174465	2.29285428754379	0.0218563953378801	0.222985818007142	ENSG00000164976.9
137.170946522165	0.478625569901071	0.216188130470945	2.21393084281931	0.0268335366567039	0.246049886970794	ENSG00000164989.17
314.032466219872	-0.386516894320199	0.149462301190575	-2.58604940002471	0.00970830153336201	0.150981931622281	ENSG00000165118.15
19.2417357471654	1.35319515929317	0.460621897426819	2.93775690398688	0.0033059613828486	0.0827142013611725	ENSG00000165186.12
6.8242273543511	0.820750770333151	0.383125729621626	2.14224915445831	0.0321734379723196	0.269344400437473	ENSG00000165197.5
566.024364368716	0.435898633903888	0.178357801470389	2.44395608327936	0.0145271947870691	0.186107125453443	ENSG00000165233.18
93.4075721749699	-1.28627703246088	0.507136119708174	-2.53635460475791	0.0112013245780161	0.162414284885373	ENSG00000165300.7
32.8286487643985	1.01764137367909	0.479706373638903	2.12138389148258	0.0338895097324511	0.276017572159911	ENSG00000165349.12
859.612519551375	1.33867944126276	0.362226054383792	3.6957016897641	0.000219280322552539	0.0157029028693436	ENSG00000165474.8
1121.6758712779	0.543394521453061	0.252961291918376	2.14813308918584	0.0317031842625983	0.267579740115091	ENSG00000165507.9
596.957430780495	-0.40886765905791	0.170553796075616	-2.39729439312295	0.0165166475876515	0.197630850993505	ENSG00000165512.5
167.360617096786	1.1821909499486	0.301553142883903	3.9203403375031	8.84240034987962e-05	0.0087106881775038	ENSG00000165633.13
230.822164392892	0.291696970310329	0.12418695661793	2.34885352096803	0.0188313133435866	0.210590366537344	ENSG00000165714.11
339.742621017965	0.422169523265071	0.198312454198664	2.12880993768628	0.0332699884004335	0.273801218753792	ENSG00000165752.17
294.590718946143	0.515252811431835	0.206814514965005	2.49137644675965	0.0127249216132946	0.17403281217426	ENSG00000165757.9
8.10006670988701	1.29809559114393	0.554641478535532	2.34042285220248	0.0192619174978971	0.212525088381178	ENSG00000165799.5
1060.16603666644	0.486201978297989	0.181804734307867	2.67430867600322	0.00748834909132949	0.130241033348963	ENSG00000165801.10
2.26027644373976	1.72837411048174	0.719449312823557	2.40235702456723	0.0162898010623693	0.196763987379049	ENSG00000165841.11
529.774197775734	0.253794380929631	0.116860981895877	2.17176320797785	0.0298735281406703	0.259769386486904	ENSG00000165861.14
987.375513772496	0.597665639546281	0.192563171620048	3.10373803317673	0.00191092448720916	0.0627589005249974	ENSG00000165886.5
1309.53625100756	0.49258236575438	0.210638230944926	2.33852308550376	0.0193601295365936	0.213222120214851	ENSG00000165912.16
434.813090286826	0.395181430214502	0.147178361593003	2.68505115790941	0.00725187052654145	0.128735330417641	ENSG00000165914.15
1385.76784161825	0.392404972610451	0.175726240899254	2.2330470998661	0.0255458385372155	0.240593098620619	ENSG00000165915.14
7.9378427764163	0.846801451576188	0.397388930763018	2.13091353589106	0.0330962660428449	0.272899516014597	ENSG00000165935.9
2.4861230648565	1.17512396324947	0.490258137160891	2.39694943169056	0.0165322051144503	0.197673659776078	ENSG00000165972.13
10.1808265196039	1.04501900478689	0.43222554858402	2.41776315215608	0.0156162377550831	0.192477656517703	ENSG00000165985.10
34.0275059579877	0.74701919411056	0.26981291306973	2.76865619814683	0.00562879972499773	0.112880796646325	ENSG00000165995.22
204.247961126602	0.578975610391807	0.239795854257009	2.41445212714675	0.0157588937190007	0.193618485339069	ENSG00000166002.7
170.665923905194	0.943190582230293	0.274551889062594	3.43538187062067	0.000591719374824487	0.0299959002896819	ENSG00000166004.15
321.637706001584	0.641640790075833	0.217781852848871	2.94625461985162	0.00321647509423451	0.0817772685553414	ENSG00000166016.6
1011.65903366627	0.505041051169165	0.185168015008869	2.72747456489704	0.00638211777148398	0.120400795902434	ENSG00000166025.18
156.474902712454	0.66366342739998	0.246619233575087	2.69104488639941	0.00712286105410654	0.127430669086166	ENSG00000166046.11
112.555737590769	0.762541756532833	0.260925891155178	2.92244573030637	0.0034729413791853	0.0848966951514771	ENSG00000166073.11
301.565854162293	1.19113472028399	0.445967103093123	2.67090265632276	0.00756475810984534	0.130765487574842	ENSG00000166126.11
7887.13597155439	0.486073565830712	0.208051460451775	2.33631412524201	0.0194748758705667	0.213802521159205	ENSG00000166145.14
839.098593067996	0.669652789502818	0.291806182468334	2.29485470060419	0.0217414525961505	0.222674142099643	ENSG00000166147.14
45.7977417548698	0.884430296268965	0.428401522792726	2.06448915144702	0.0389713614427858	0.297239600094725	ENSG00000166206.15
152.57238124161	0.663664062873456	0.319123801479527	2.07964451349779	0.0375581509139705	0.290270852063686	ENSG00000166250.12
386.61276046707	-0.803491603887342	0.336135173189342	-2.39038240557688	0.0168308380693508	0.199196904393739	ENSG00000166278.15
2300.30548955951	-0.255802997534665	0.12240158339077	-2.08986673577586	0.0366297724351148	0.286721802687671	ENSG00000166295.9
748.772593694008	0.436661521364932	0.186068262180774	2.34678131695934	0.0189363652102698	0.21109718631432	ENSG00000166311.10
14.4029090034461	0.659701339286453	0.258705033537684	2.55001354347579	0.0107718734396416	0.159266395780292	ENSG00000166323.13
67.1351317123593	0.370777465791651	0.155818354403272	2.37954936189382	0.0173338212742956	0.201871775431227	ENSG00000166337.10
19.8579495375432	-1.17340014486278	0.594276074425946	-1.97450342586356	0.0483245282810919	0.328403872706854	ENSG00000166391.15
29.33278295798	2.06363042406436	0.58037991941831	3.55565441708019	0.000377039415226785	0.0226427196661804	ENSG00000166407.14
260.873739621304	0.931754293931202	0.379111148848684	2.45773382492398	0.013981675917267	0.182303155648253	ENSG00000166415.15
226.707535877957	2.1204531342648	0.633028720968847	3.34969498859303	0.000809005917563116	0.0361272047165093	ENSG00000166426.8
243.023004346974	0.71020222296826	0.250002322283822	2.84078250346004	0.00450029934343391	0.100144557405706	ENSG00000166439.6
1239.21419101198	0.411686841779395	0.159410644907241	2.58255552519062	0.00980715796316	0.151740334389273	ENSG00000166444.19
59.5639150662144	0.852133175401608	0.315204396932494	2.7034304841379	0.00686278013908331	0.124609149471171	ENSG00000166448.15
100.096342290856	0.902468897048992	0.386068100738026	2.33758991049452	0.0194085318434855	0.213335415974447	ENSG00000166450.13
2.02796680589828	-0.709689989131541	0.351607891410636	-2.01841314278896	0.0435482517384021	0.313374586920847	ENSG00000166455.14
690.927012338608	1.23917035959463	0.409144390949647	3.02868715056423	0.00245618891332898	0.0712273201483038	ENSG00000166482.12
0.729154057145873	2.00981045847351	0.95249767362942	2.1100423802772	0.0348547056203085	NA	ENSG00000166509.12
55.7521205517897	0.800998530026766	0.315946264454645	2.53523658970733	0.0112371403870972	0.162505201540138	ENSG00000166510.14
175.877769106535	1.93588096964238	0.487509827027796	3.97095783985499	7.15842475932811e-05	0.00752341323192952	ENSG00000166535.20
36.6952961164929	2.21797059460517	0.342115746657923	6.48309999253817	8.9856901347469e-11	2.47113966780652e-07	ENSG00000166546.14
145.35924521002	-0.954709173228932	0.447146476810007	-2.13511505232007	0.0327516134051682	0.271673675769542	ENSG00000166596.15
636.924285296623	-1.84535225568276	0.614882226309878	-3.00114749902166	0.00268964246894337	0.0744932783646489	ENSG00000166670.10
28.7436516117701	0.971870330287566	0.244699432124244	3.97169017455712	7.13644966730658e-05	0.00752341323192952	ENSG00000166793.13
13.5211294937465	-1.48965346131308	0.544201971301689	-2.73731728268081	0.00619425191944347	0.118915943917134	ENSG00000166796.12
222.774040235314	0.898703018967447	0.326064275961915	2.75621429644877	0.00584746724301106	0.115069926348603	ENSG00000166816.15
10.7172295618222	-0.561305245667676	0.28565482046135	-1.96497732739512	0.0494168617442141	0.331136415923871	ENSG00000166819.12
3.60071478109925	0.958370615723565	0.371066084218448	2.58274915569855	0.00980165595115101	0.151740334389273	ENSG00000166856.3
19.2788641121165	1.37575711897746	0.666042692953407	2.0655689695761	0.0388691969485879	0.297010155234502	ENSG00000166869.3
1023.76165848498	0.641783684023795	0.186467917958522	3.44179144085555	0.00057787560108027	0.0296125352659161	ENSG00000166886.13
42.8770499272346	2.88729583658447	0.558447444092463	5.17021944880889	2.33819255907888e-07	0.000104273908975895	ENSG00000166897.16
148.831476741764	1.32248919131268	0.411299874754692	3.21538923905931	0.00130267754897316	0.0495272601309483	ENSG00000166922.8
96.1264551629987	1.22276168017132	0.379390281610632	3.22296521402791	0.00126870960139516	0.048798001813102	ENSG00000166923.12
0.534888113440988	2.3342863952264	1.04652675392625	2.23050809400606	0.0257137307168115	NA	ENSG00000166926.8
10.4091274136546	1.59949580775551	0.693302415250433	2.30706798731942	0.0210510302559858	0.220419613686471	ENSG00000166948.10
2.40119942141885	1.02879874356204	0.499063055652724	2.06146043452661	0.0392591343762662	0.298385696349876	ENSG00000167046.4
96.1034431811174	0.618986788089099	0.220951148933704	2.8014644462194	0.00508712462932309	0.107766305073253	ENSG00000167081.18
47.7241872531427	-0.724678718971366	0.352236996184171	-2.05736117109192	0.03965149723663	0.299706906322341	ENSG00000167094.16
55.1673151519293	0.564001135504747	0.246683720364369	2.28633302056447	0.0222347835073466	0.224804263559947	ENSG00000167100.15
45.6330579244119	0.728687148492159	0.284613873081357	2.56026574039791	0.0104592151522251	0.156750481034778	ENSG00000167103.12
1786.03046366236	0.689343780643131	0.252334907463246	2.73186055616795	0.00629777895113388	0.11985755661267	ENSG00000167123.19
356.021899508063	2.03469336947097	0.455386498084563	4.46805818360724	7.8932839072629e-06	0.00149074486667113	ENSG00000167157.11
304.664277569456	0.754610749815135	0.363811983001666	2.07417783105753	0.0380627983177881	0.292561854313645	ENSG00000167178.16
1111.55397978244	-1.26374295001576	0.607664052788717	-2.07967370163849	0.0375554718160735	0.290270852063686	ENSG00000167244.21
45.3298181089998	1.45188658277359	0.588018287983962	2.4691180741188	0.0135446518173911	0.179729414807287	ENSG00000167281.19
342.379126502032	-0.327948835612049	0.148342652662943	-2.2107521318039	0.0270530062972852	0.246896089827629	ENSG00000167333.13
139.663677162675	0.437304348564669	0.212921498950586	2.05382899669589	0.0399922454018864	0.301183042105809	ENSG00000167394.13
4.16687174458209	1.48328826015555	0.414689471587519	3.57686500811609	0.000347739634300512	0.0215304984456871	ENSG00000167414.4
27.3792237406871	1.03664625231488	0.461866019553649	2.24447395657446	0.0248019227503023	0.236625687390207	ENSG00000167419.11
16.327241437762	1.09149513118456	0.49986719089739	2.18357025838212	0.0289938410128023	0.25665926696982	ENSG00000167434.10
12.3841973853142	-0.982478230402161	0.297016821019003	-3.30782016665414	0.000940251664791846	0.0401413262481186	ENSG00000167483.19
104.978986092314	0.876612187124649	0.430717370148836	2.03523760098584	0.0418269713392479	0.307542958507569	ENSG00000167549.18
360.352543858578	-1.12153281119544	0.380048859912224	-2.95102269601458	0.00316723643109978	0.0807743195229705	ENSG00000167600.14
636.179397532424	0.445858339754138	0.207512208194238	2.14858847888507	0.0316670357723716	0.267548348060429	ENSG00000167601.12
133.089869862048	1.06374592330005	0.414393256227576	2.56699622234166	0.0102583729990998	0.155078592461425	ENSG00000167614.14
122.53609534464	0.859106966323479	0.334636648772075	2.56728296041665	0.0102498932997591	0.155021415575321	ENSG00000167617.3
1425.54009687964	0.324947806749729	0.149675764537318	2.17101150446245	0.0299303027492775	0.260065803325147	ENSG00000167632.18
60.5978813911011	1.78977197316449	0.545659237154935	3.28001773138921	0.00103800562650922	0.0426059996025258	ENSG00000167634.12
264.941019415095	0.685575003973062	0.31193217022755	2.19783359783938	0.0279609662423865	0.251564843774535	ENSG00000167641.11
179.54033922417	1.53329935438456	0.564341569699861	2.71697042484399	0.00658824945642743	0.122351615256928	ENSG00000167653.5
1441.95511462885	0.477208778151999	0.191567253345391	2.49107699681638	0.0127356516893681	0.17403281217426	ENSG00000167657.14
297.676580186419	0.862256005896206	0.244514346304878	3.52640251554435	0.000421246212091184	0.0241346288979534	ENSG00000167680.17
971.468664748628	0.563636050150559	0.251026204245517	2.24532754197762	0.0247471131874981	0.236171047513194	ENSG00000167700.9
428.236952529015	0.587346531743088	0.275016481163002	2.13567757561034	0.0327057034251234	0.271642156106394	ENSG00000167702.13
76.0708211361439	-0.367197666131916	0.141804137491129	-2.58947074908084	0.00961235889103553	0.150554084367852	ENSG00000167720.13
35.7733192739399	0.775778800086054	0.374542053812592	2.07127288428398	0.0383333017939104	0.294057948047614	ENSG00000167723.15
137.597064036351	2.7170055231895	0.723238948049897	3.75671903527249	0.00017215559434723	0.013656987425608	ENSG00000167754.13
536.500043182962	2.50759677619563	0.492531402253128	5.0912424359633	3.55724844119283e-07	0.000143161897326591	ENSG00000167755.15
127.622447749721	0.946152206598344	0.437586817718504	2.16220454613191	0.0306024132924775	0.26327169996482	ENSG00000167759.13
541.68460797611	1.09370641662217	0.307288242722996	3.55921986123005	0.000371958053750761	0.02244056258104	ENSG00000167767.14
599.726942062403	0.998059931391693	0.384945551850381	2.59273013181774	0.00952174536080073	0.149973438654994	ENSG00000167772.12
388.05020904854	0.907224459362945	0.317824659703025	2.85448102173902	0.00431072071712784	0.0980414158414445	ENSG00000167779.9
2219.99325372539	0.78524332950184	0.251393229052042	3.12356594671563	0.00178673820521892	0.0604760487286457	ENSG00000167880.8
129.847416594885	0.68112672629037	0.339724594280882	2.00493793430575	0.0449696826541281	0.317327172461241	ENSG00000167964.13
256.09954518752	0.703801228148801	0.252607596155655	2.78614435535471	0.00533391124451715	0.110379914544771	ENSG00000168038.11
5276.24844308182	0.821002612636555	0.269445392150808	3.04700928853532	0.00231130567433074	0.0695309011473005	ENSG00000168056.17
208.567976770036	0.963440448603125	0.354798810573189	2.71545568894849	0.00661846326170122	0.122685382102631	ENSG00000168062.10
656.070603266565	0.332707749842083	0.153954778132187	2.16107453031705	0.0306895826620827	0.263290522894171	ENSG00000168067.12
8.88196598859643	-1.05024306934568	0.499713937622991	-2.10168856674563	0.0355805657679547	0.283279674525518	ENSG00000168070.12
107.648668632942	2.43673868812292	0.541515854646202	4.49984735851356	6.80022748968172e-06	0.00135189341799389	ENSG00000168081.9
954.399736088902	0.403312251062592	0.179307032960659	2.24928294447369	0.0244945002303927	0.234983430843951	ENSG00000168101.14
6.54070579997147	-1.05523618884371	0.529660953336685	-1.99228616381117	0.0463396689305659	0.321391523316909	ENSG00000168124.2
2572.44103027994	1.41521576599116	0.303588930458753	4.66161847157151	3.1373238605574e-06	0.000750252353059816	ENSG00000168140.5
92.7029926540157	1.36687191378816	0.50984116695122	2.68097596347871	0.0073407788522551	0.129047883611961	ENSG00000168143.9
1174.19980571522	0.39878639815971	0.203373358965646	1.96085859125272	0.0498955209338078	0.333050583805945	ENSG00000168172.9
173.643910036221	0.70124161358357	0.34893129567672	2.009683918502	0.0444646530650252	0.315841786146897	ENSG00000168280.18
12.9483867376587	0.632151482326951	0.297492847602198	2.1249300190647	0.0335924526782376	0.2752607690559	ENSG00000168282.6
35.0092706012938	2.07982768170904	0.430559758901014	4.83052036032747	1.36176687763561e-06	0.000377644275032376	ENSG00000168298.7
6.67720249960168	-0.920579258503483	0.439834015964533	-2.09301514910051	0.0363478022520486	0.286007110662817	ENSG00000168314.17
583.000639252497	0.698693934845042	0.285326480780241	2.44875250602196	0.0143351911307658	0.185156807243211	ENSG00000168386.18
4587.1796382989	0.351605677844764	0.140506653777732	2.50241300601302	0.0123349935826199	0.171129420683324	ENSG00000168439.17
183.451439340534	1.17213135900656	0.326883320536637	3.58577903908434	0.00033607343269562	0.0210450841601293	ENSG00000168453.15
805.977559647245	0.457420531852364	0.192945875073798	2.37071941381183	0.0177535029289758	0.204410687963065	ENSG00000168461.13
958.713917893247	0.445313747176259	0.185591650322662	2.39942770271214	0.0164207221171558	0.197090799633387	ENSG00000168476.12
1306.31555298823	0.759875734829681	0.186687060117679	4.07031818033177	4.69489710114652e-05	0.00545550349418789	ENSG00000168487.20
58.3593320649562	0.868156026118413	0.305515314997895	2.84161213366471	0.00448860637335064	0.100001228649499	ENSG00000168490.14
592.391560397491	0.255943578584638	0.130040599082831	1.96818209382141	0.0490470897868648	0.329968547593093	ENSG00000168495.13
135.87208426503	1.00299714812272	0.275292363506375	3.64338892422454	0.000269071796504955	0.0180848031699797	ENSG00000168497.5
102.730662796087	-0.768805450697628	0.390623534379353	-1.96814933826031	0.0490508574059398	0.329968547593093	ENSG00000168589.15
174.843131483332	1.15876002412057	0.321533917911066	3.60385004371787	0.000313537995576588	0.0199365460347264	ENSG00000168679.18
2.36924831058519	1.99362559505008	0.656207894060755	3.0381005975303	0.00238074464579046	0.0705203122199545	ENSG00000168703.5
24.0969507655017	2.89600212347231	0.486438448892077	5.9534811240113	2.62498143885499e-09	3.33180817167898e-06	ENSG00000168779.20
314.626168805029	-0.252042884619095	0.127775988931282	-1.97253714666723	0.0485483201037361	0.329089209662327	ENSG00000168781.22
560.707931619904	0.390088695815693	0.163890801948866	2.38017442819885	0.0173044447713371	0.201819393782779	ENSG00000168807.16
19.7349564713956	-1.06287156885839	0.397525542827329	-2.67371892960364	0.00750152943285264	0.130241033348963	ENSG00000168811.7
761.984549016951	0.365623952450263	0.142313096022425	2.56915183963569	0.0101947776700419	0.154755224419988	ENSG00000168827.15
613.208728067373	0.312645221923203	0.149450839166669	2.09196029722214	0.0364420674443256	0.286013971231591	ENSG00000168890.14
52.5164763628012	0.898406114674604	0.249398284582289	3.6022946836997	0.000315420507372604	0.0200176772380833	ENSG00000168917.9
1588.66797483233	0.336594136526484	0.138125418593264	2.43687324139554	0.0148148715923261	0.187687889589286	ENSG00000168924.15
460.259928592789	0.643803803895887	0.207129998276393	3.10821131295912	0.00188223434253389	0.0623650758413262	ENSG00000168994.14
70.7506401733753	1.11263416570331	0.498781453931597	2.2307047644476	0.0257006918379619	0.241384435103162	ENSG00000169031.20
355.199425802055	3.0076987185359	0.531459491210704	5.65931885360471	1.51974966321214e-08	1.32571142042851e-05	ENSG00000169035.12
3.24921646530111	1.42690065823206	0.531993333071639	2.68217770699001	0.00731445934024482	0.129035286789253	ENSG00000169067.4
723.27269302882	0.419514367944186	0.181103289955695	2.31643703461608	0.0205344186253978	0.218388391051118	ENSG00000169093.16
262.045130365825	0.930107928458583	0.338435970972872	2.74825375619762	0.00599136198687835	0.116649520312078	ENSG00000169122.11
214.715253941881	0.676601113161655	0.333538812983845	2.02855286048651	0.0425038540629934	0.310119320789928	ENSG00000169169.15
1.40692215348023	-1.22620024374291	0.564906198919008	-2.17062628466344	0.0299594335311591	0.260165835305767	ENSG00000169194.9
1040.66585592542	0.796146333385988	0.241994510379793	3.28993551191097	0.00100210346474361	0.0417555763131363	ENSG00000169231.13
152.940204019307	0.746156561711853	0.234158110247954	3.18655015161224	0.00143980523182608	0.0526728758253056	ENSG00000169258.7
50.9012775510393	1.08846319618253	0.373931798146745	2.910860219904	0.00360435225016445	0.0867751899621494	ENSG00000169302.16
26.5073646569325	-3.74698502565062	0.848421898672113	-4.41641715226248	1.00350337159206e-05	0.0017804631594575	ENSG00000169347.17
596.596866214252	-0.343759008191778	0.162938645488157	-2.10974509553513	0.0348803179348969	0.279865152484691	ENSG00000169359.16
120.38218844405	0.41669062833861	0.157793681380172	2.6407307611683	0.00827274330750436	0.138723984700687	ENSG00000169372.13
34.1510536186168	1.28460477207618	0.392349936687617	3.27413018827364	0.0010598776839468	0.0431788080563699	ENSG00000169427.8
122.378424704538	3.10846695619873	0.825072223789966	3.76750891203196	0.000164884656297359	0.0133366630942871	ENSG00000169469.9
24.1871652165613	3.06864086910789	0.793859493339446	3.86547102460079	0.000110875012177321	0.010163850769066	ENSG00000169474.4
922.660672731881	0.344032821859401	0.151409602672601	2.27219948924453	0.0230744641175213	0.228166064006174	ENSG00000169490.17
111.519292337685	0.584179454472001	0.286878415566849	2.03633115205865	0.0417171137004315	0.307027671927835	ENSG00000169508.7
404.173929849212	2.1220392096215	0.409874892489846	5.17728518751382	2.25137933652281e-07	0.000104273908975895	ENSG00000169583.13
7.84996674111267	1.73296895800052	0.716827385104591	2.41755406393642	0.015625212624191	0.192477656517703	ENSG00000169594.13
3.35711806006945	1.2600329770419	0.412846229349709	3.05206366793426	0.00227273888716252	0.0688729623647845	ENSG00000169618.7
30.2956203087384	0.771186823464078	0.284426101816016	2.71137852166229	0.00670040877826874	0.123461859347653	ENSG00000169627.9
0.952471773297309	-1.57680459044993	0.798446236640662	-1.97484128309514	0.0482861624740282	0.328284229049321	ENSG00000169688.11
7235.992223389	0.547547228941302	0.230478821078509	2.37569433225619	0.0175159662024723	0.202609323746158	ENSG00000169710.9
27.4605171737126	0.500337329819085	0.248938228366624	2.00988547681882	0.0444433112106222	0.315841786146897	ENSG00000169758.13
2094.50534552631	0.31261616416893	0.114634095241453	2.72707839243176	0.00638978564882435	0.120400795902434	ENSG00000169905.13
1.45267545273846	1.43858181521994	0.708430089261538	2.03066165176511	0.042289328988947	0.309422828107826	ENSG00000169906.5
2167.94704026584	0.739377191471132	0.251200311002503	2.94337689519725	0.00324652911883108	0.0820357637446741	ENSG00000169908.12
57.7803038839959	0.959458408816193	0.338555975766978	2.83397274746842	0.00459732524249839	0.101038182615856	ENSG00000169946.14
31.5578444803721	0.714126626779551	0.330565808081652	2.1603160681493	0.030748209909825	0.263290522894171	ENSG00000169962.5
332.774658159452	0.55400618655054	0.202076300953433	2.74156931781033	0.00611464573760945	0.118143690858811	ENSG00000169972.12
519.068567940987	0.764508837340669	0.193719528791103	3.94647272844172	7.93109507026033e-05	0.00812838721781557	ENSG00000169991.11
3874.61062799865	0.313402823800203	0.114401133081592	2.73950803945867	0.00615312099247119	0.118609314177887	ENSG00000170027.7
4.25077454640104	1.70920403576673	0.66375674348594	2.57504583198699	0.0100226804704956	0.153304938679714	ENSG00000170044.8
236.599809019034	0.472781795864138	0.201195936573449	2.34985757623162	0.0187805956197295	0.210550655917466	ENSG00000170175.11
3.46576160693399	0.835650346579812	0.417924524674395	1.99952454867507	0.0455516284650316	0.319284908509052	ENSG00000170276.6
2.42547345384765	1.21566105859945	0.487848622738525	2.49188170661498	0.0127068349680021	0.174007382831953	ENSG00000170298.15
247.857815341614	1.47046188620863	0.544277564126986	2.70167646643167	0.00689908588722369	0.124959787795976	ENSG00000170323.9
61.9595931974651	0.92627070404053	0.462208019813994	2.00401261841646	0.0450687087459725	0.317327172461241	ENSG00000170324.21
5280.03424614875	0.935079207214687	0.344714459383284	2.71261962404363	0.00667536826984457	0.123206839078938	ENSG00000170345.10
4.63207995514	1.87599361343211	0.456692222049471	4.10778533738395	3.9947111306499e-05	0.00486455579419104	ENSG00000170396.9
227.927545210765	1.33374405574252	0.377312037245983	3.53485689318997	0.000407996055255222	0.0236215400341712	ENSG00000170439.7
150.880011468394	-0.998638931006234	0.442724146496257	-2.25566854419285	0.0240913969655829	0.232608664981976	ENSG00000170482.17
641.296997525156	0.847047465618268	0.260799189318656	3.24789148245131	0.00116263603007982	0.0463383473776138	ENSG00000170485.17
484.41013738285	0.623417893242849	0.22024306413106	2.8305903557166	0.00464621857110959	0.101695015020384	ENSG00000170522.10
369.230533466675	0.426269087292975	0.206497637018319	2.06428070290779	0.0389911095625693	0.297239600094725	ENSG00000170542.6
19.5322062812802	-2.19518986171242	0.509414721181733	-4.30923915316002	1.63817147279368e-05	0.0025866649174002	ENSG00000170561.13
64.4987445588594	-1.51468580394051	0.566517665288123	-2.67367797466679	0.00750244551366259	0.130241033348963	ENSG00000170577.8
4.57245651928513	-1.0333335720837	0.524913420266068	-1.9685790688299	0.0490014481249651	0.329917550138889	ENSG00000170615.15
934.414655496378	0.330933605189144	0.160952683156643	2.05609250308099	0.0397736007361198	0.300221545721109	ENSG00000170619.10
1548.54222973486	0.82777940854842	0.376971445604477	2.1958676663721	0.0281014166358157	0.252278250924525	ENSG00000170689.10
191.743306787687	0.6482395246702	0.278492554629751	2.32767272910408	0.0199294882865222	0.21592023734193	ENSG00000170745.12
725.97390786507	1.19340138859774	0.318488560390057	3.74707771963981	0.000178906667188933	0.01402398794276	ENSG00000170801.10
235.357610628879	-0.598691486737091	0.301095146875069	-1.98837972963244	0.0467697089071121	0.322607070986948	ENSG00000170837.3
1439.4785674673	0.267204850977666	0.11885509650956	2.2481564428007	0.0245662160225489	0.235397704692258	ENSG00000170876.8
230.971494248973	-6.21156056505719	0.707187283423571	-8.78347321940851	1.58502636835798e-18	5.23074551821816e-14	ENSG00000170893.4
1.28720332714546	-1.79916089695055	0.734907784989726	-2.44814510568248	0.0143593812936521	0.185318951655291	ENSG00000170935.8
3.03661857569257	-1.28399726914983	0.557722008946287	-2.30221732073242	0.0213229196673715	0.220900031793712	ENSG00000170948.3
174.184913073077	1.50675181205266	0.32059158060367	4.69991073756667	2.60275231859802e-06	0.000650707797470101	ENSG00000170955.10
91.4846559990576	1.08857495734149	0.373435313595661	2.91502950500323	0.00355654917152803	0.0863012347129386	ENSG00000170959.14
67.8910486270588	1.0644476918996	0.407021355096948	2.61521337534257	0.00891717290277187	0.145034806783822	ENSG00000171033.13
35.817028205436	1.35745384566937	0.421513387422696	3.22042878393351	0.00127998990636153	0.0489712224517772	ENSG00000171044.11
306.629117226494	-2.40044308324969	0.844164960320442	-2.84357109816368	0.00446110550645061	0.099944264293512	ENSG00000171102.14
257.337659820832	-0.716337760848891	0.35610142732019	-2.0116115968409	0.0442608959768046	0.315135669499575	ENSG00000171119.2
39.3291190643236	1.26654830006729	0.410814532741361	3.08301727209023	0.00204913261363041	0.064999700927779	ENSG00000171126.8
1464.87446173166	0.781736245881398	0.276270972789283	2.82959964265824	0.00466062846471553	0.101790469863718	ENSG00000171130.18
2.43692706160226	-2.22224282335886	0.834837174141852	-2.66188772157056	0.00777037929766786	0.132865433783594	ENSG00000171201.12
279.431421901896	0.559928078937937	0.277243669502065	2.01962439735262	0.0434223625114123	0.313284051992615	ENSG00000171208.10
4645.29204197631	0.659980222997425	0.241022678663681	2.73824947368687	0.00617672009611487	0.11871749556895	ENSG00000171223.6
144.509015163645	1.85267232766223	0.49203669232269	3.76531335278386	0.000166340341853704	0.0133878144787118	ENSG00000171243.8
16.8543381814562	1.00722287837544	0.261731203870959	3.84831026441934	0.000118935361124069	0.0105862708557565	ENSG00000171357.6
2.18725780805647	-1.51181811043235	0.656829170536442	-2.30169148729741	0.0213525766072166	0.220900031793712	ENSG00000171360.4
121.866222821037	1.56964550158292	0.5710690888062	2.7486087626704	0.00598487753358901	0.116592056367161	ENSG00000171401.15
9.47445198419287	3.10812541701203	0.697386162355548	4.45682117711338	8.31839360302571e-06	0.0015336050686785	ENSG00000171403.10
42.7983741901797	1.11581257518362	0.276664660744451	4.03308674183824	5.50489479879648e-05	0.00622535084301712	ENSG00000171462.15
198.432768467954	1.14234987097641	0.240965420097447	4.74072118113232	2.12958828785115e-06	0.000553827549935474	ENSG00000171476.22
34.2251035028325	0.713202235504783	0.348929293869403	2.04397351565363	0.0409561636069513	0.304245595135332	ENSG00000171502.15
78.4044607583993	0.450549142095626	0.199900994860447	2.25386142980508	0.0242048867946238	0.233231178960656	ENSG00000171522.6
293.452173619059	-0.770834883083693	0.328605507561048	-2.34577590864173	0.0189875194919302	0.21119215731486	ENSG00000171533.11
823.608843974349	-0.880281636541439	0.403857181822179	-2.17968548329304	0.0292807833548991	0.257404137318867	ENSG00000171551.12
7214.24956178599	0.311611632203477	0.146777821451717	2.12301578754514	0.033752528927926	0.275518063323652	ENSG00000171603.18
1774.07772682429	0.584381000624869	0.22551352996618	2.59133454525991	0.00956045015087352	0.150230277573293	ENSG00000171617.14
155.241388083254	0.694457400573169	0.294387342376568	2.35899205097224	0.0183246482850973	0.207668859222698	ENSG00000171631.15
14.2077695914879	0.993724394978754	0.439860140583656	2.25918264305597	0.0238720260442293	0.23163796868145	ENSG00000171724.3
89.4791599459956	-1.4224976532198	0.563970979615499	-2.52228874292365	0.0116593959796725	0.165876237203542	ENSG00000171747.9
0.564801862814329	1.41012606965912	0.668043913792105	2.11082840595708	0.0347870635977414	NA	ENSG00000171794.4
358.166789839445	2.49668651770903	0.376877076186391	6.62467068300606	3.48023175881324e-11	1.14851128272596e-07	ENSG00000171812.13
12.0066969935401	-1.83588249685759	0.503510308815998	-3.64616665183014	0.00026618138610488	0.0179270447405044	ENSG00000171815.6
6.51162372866707	2.33446830834899	0.538320179148156	4.33657960220454	1.44717032532447e-05	0.0023999029098509	ENSG00000171819.5
14.2310128690956	1.87305460222988	0.47107352069217	3.97614070830752	7.00426917094558e-05	0.00743240793924036	ENSG00000171864.5
964.290780805653	0.557826652025213	0.237739513847439	2.34637752470201	0.018956895302429	0.21109718631432	ENSG00000171867.17
44.6567924123437	2.22970044508744	0.513425242607443	4.34279474410695	1.4068155800497e-05	0.00235666603843757	ENSG00000171889.5
3.90312656751204	-1.02387777908197	0.455959018624443	-2.2455478173693	0.0247329861288308	0.236170255504604	ENSG00000171931.13
13.8556667973557	2.32989025296521	0.432800940870838	5.38328370607799	7.31391215044033e-08	4.73267480150356e-05	ENSG00000171954.13
490.108372813287	-0.59019981288728	0.290493507301924	-2.03171430015424	0.0421825873807	0.309073615930391	ENSG00000171962.18
1224.20322832378	0.968918278393849	0.235333235305098	4.11721819545673	3.83472984381254e-05	0.00475751577352096	ENSG00000171992.13
1827.82295730249	2.91599511311545	0.528643453747503	5.51599588048285	3.46810381934064e-08	2.49587592338232e-05	ENSG00000172005.11
8.52796437001844	1.54752752563121	0.52884455238124	2.92624272796823	0.00343083140862617	0.0843044432733226	ENSG00000172020.13
6717.38852924501	0.601891071636113	0.206502917799508	2.91468555529314	0.00356047079974439	0.0863329146674244	ENSG00000172037.14
62.6887205946376	2.05753710280906	0.481845057371541	4.27012183964884	1.95366211578954e-05	0.00293202756864315	ENSG00000172137.19
59.0390974286485	0.716933425393699	0.266331174851172	2.69188699293024	0.00710490152385845	0.127359508521919	ENSG00000172159.16
1051.70131260907	-0.430471034761807	0.187185035422807	-2.29970859470402	0.02146473487452	0.221561136876604	ENSG00000172197.11
43.7053802946515	-1.29917658454672	0.550555287142994	-2.35975680351478	0.0182869189759879	0.207383715851058	ENSG00000172232.10
389.026058462928	0.815569641663736	0.345155870894986	2.36290241724404	0.0181324433900495	0.206340953212077	ENSG00000172264.17
277.612308333661	-0.223428550690311	0.104769990825477	-2.13256247261195	0.0329606345580775	0.272341988245147	ENSG00000172339.10
20.6075817269254	1.6826257045434	0.331755949411605	5.07187801010854	3.93908879627912e-07	0.000156619119718081	ENSG00000172350.10
240.550645409371	-0.795304605851208	0.337678265022068	-2.35521408462352	0.0185120369836717	0.208737508275625	ENSG00000172361.6
67.6233909560691	1.07847957395025	0.310991896306207	3.46787034247467	0.000524600335106696	0.0277742779020044	ENSG00000172382.10
[truncated: 3,168 more rows]
