# Supplementary material for: AI-based histopathology image analysis reveals a distinct subset of endometrial cancers
Source: Nat Commun. 2024 Jun 26;15:4973. doi: 10.1038/s41467-024-49017-2 (PMC11208496; doi:10.1038/s41467-024-49017-2)
Supplement: Supplementary file 4 — Source Data [file 41467_2024_49017_MOESM4_ESM.zip › Source Data/Main-Text-Figure 4/Figure 4 - C/tcga_downreg.tsv]

baseMean	log2FoldChange	lfcSE	stat	pvalue	padj	gene_id
133.826982611773	-1.82875953770613	0.498704160611834	-3.66702282062881	0.000245390902623588	0.00988202974742827	ADH1C|126
75.0653303853699	-1.43553374072436	0.546669115726595	-2.62596459069458	0.00864038052672691	0.101103320565883	ADH6|130
5.9229197085409	-1.98249196891198	0.594131966178819	-3.3367872489044	0.000847527978721353	0.0227614465729982	ALDOB|229
87.2747156203364	-3.66605124315467	0.524293866346857	-6.99235958776087	2.70300991102897e-12	4.19079161622451e-09	ALOX15|246
1944.08872466618	-1.62010719681141	0.63292399093786	-2.55971841802165	0.0104757004176271	0.113011422447441	ALPP|250
1397.18948141705	-1.75193120274455	0.606736698538909	-2.88746536506428	0.00388359359989426	0.061967632012035	ALPPL2|251
2.35305712018192	-1.57663596463876	0.754827838674212	-2.08873584658454	0.0367315081460369	0.219049232385263	AMPD1|270
42.9464443557259	-1.02773720439734	0.406762677687057	-2.52662611585035	0.0115164031724333	0.119233545366233	AMPH|273
2832.5515216991	-1.49354373905095	0.602235840302135	-2.47999809892027	0.0131383083196235	0.128831492552462	AMY1A|276
135.130456779708	-1.20317738271942	0.483652230832445	-2.48769116736741	0.0128575331292081	0.127004098198113	AMY2A|279
20.0410141996514	-2.1615237256693	0.611983805998776	-3.53199497189574	0.000412437197545815	0.0140561826137787	ANXA13|312
11.093383410816	-1.19727110926637	0.527084533465518	-2.27149732775207	0.023116888555391	0.173703437630472	BLK|640
15.8590502653948	-1.02620775740275	0.390906218961942	-2.62520192215888	0.00865975949922677	0.101266389367136	CXCR5|643
848.618969992104	-1.60298766127632	0.622005164593811	-2.57712918239693	0.00996247104588243	0.109805553204172	C4BPA|722
87.4923483856087	-1.79558202385077	0.854528003370207	-2.10125591761663	0.0356185071714202	0.215586696146446	CA6|765
15.9650872610506	-1.8895914088844	0.57485720890926	-3.28706221231832	0.0010123846543371	0.0256963390094702	MS4A1|931
35.6409734690327	-1.63103939966946	0.466685135565886	-3.49494611113277	0.00047415747934642	0.0153956368293894	TNFSF8|944
134.879205350012	-1.42060979375143	0.477534960693515	-2.97488123526769	0.00293102000714446	0.0516397985160252	CD36|948
96.5324225665027	-1.12667447569668	0.487965388144749	-2.30892293402265	0.0209478581023357	0.164237210279796	CD79A|973
3.83978563261957	-1.19728540481539	0.589136815634906	-2.032270557604	0.0421262733735871	0.235010289689832	CDH10|1008
22.6891853547036	-1.99778788791117	0.459021481693262	-4.35227536746565	1.34731888944938e-05	0.00127242984457897	CDH12|1010
32.2433031810303	-1.64633192984674	0.602384633707715	-2.73302444604781	0.00627556743230925	0.0832725479978482	CDH17|1015
314.604965872833	-1.42798519326616	0.3968770609591	-3.59805424333486	0.000320606762739806	0.0117837160254944	CLGN|1047
186.243400046322	-2.86648830784449	0.789491009704499	-3.63080550963766	0.000282538041242847	0.0108383922831406	CEACAM7|1087
1.87794924039185	-1.23727410483622	0.585805506173566	-2.11209026169453	0.0346787081136264	0.212754286517141	CEACAM8|1088
3010.22404956684	-2.00836671357711	0.674219864349834	-2.97880086270348	0.00289378779699705	0.0510857711550033	CHGA|1113
3.64506205634708	-1.06479484770178	0.537226429099987	-1.98202245836197	0.047476727120325	0.248850418528819	CHRM5|1133
137.463229132558	-1.11015298524391	0.504150609802399	-2.20202646522441	0.0276634390847197	0.19123037277218	CNGA4|1262
21.9197239180602	-1.59655429125417	0.522525313101138	-3.05545827393274	0.00224716868767941	0.0434149256846058	CNR1|1268
1.900295189342	-1.94598899925683	0.646536491149289	-3.00986723239337	0.00261361910041774	0.0480973129211395	CNR2|1269
336.971027297399	-1.72933214470642	0.634670696529649	-2.72477074199632	0.00643461498988916	0.0842789572988367	COL2A1|1280
478.636667535589	-2.19867930876439	0.638062115330445	-3.44587032506344	0.000569223438041053	0.0174759109979436	COL9A1|1297
1.78118285256118	-3.50787046467125	1.52488898176786	-2.30041039486327	0.0214249804721788	0.166662514478225	CRH|1392
87.1781553845335	-1.55009733530413	0.630311474055763	-2.45925609656122	0.0139225263428884	0.132556931019905	CSF3|1440
789.609343127264	-6.42650777324764	1.38260475883839	-4.6481163413953	3.34979971852558e-06	0.00043889453354344	DEFA5|1670
11.1700576967926	-3.66610930584741	1.35663953113937	-2.70234592292063	0.00688520874989332	0.087664095935732	DEFA6|1671
3.20140033506934	-1.6782932012744	0.805683996841095	-2.08306632358916	0.0372451785037731	0.220298681345983	SLC26A3|1811
33.1209458794171	-1.07329456041713	0.492984462207761	-2.17713669029351	0.0294703702411768	0.195610502439206	DRD2|1813
494.763701860532	-1.32873354710376	0.519782768835265	-2.55632473173591	0.0105784347263222	0.113560375754075	EPHA7|2045
50.1291829869027	-1.24117950483366	0.476839898949261	-2.60292711991731	0.00924316002081343	0.105158096275825	F5|2153
12.0234041275894	-4.61219370769438	1.40733160241878	-3.27726152085791	0.00104819234592362	0.0262825048462384	FABP1|2168
3.69611478450462	-1.25636125947949	0.500732404493877	-2.50904724400527	0.0121057292356039	0.122940552635595	FCER2|2208
10.8472485141715	-1.76012737300641	0.781350083934992	-2.2526744530981	0.0242796828725677	0.179085284098673	FGA|2243
16.3790823528547	-2.07319376448224	0.8091570442743	-2.56216488400173	0.0104021920850145	0.112715657391785	FGB|2244
7.40874669970001	-2.79753491116071	1.13713365844951	-2.46016366710593	0.0138873668810152	0.132431809749507	FGF4|2249
158.401699359813	-1.35948316887508	0.653495424837628	-2.0803254578452	0.0374956912780861	0.221003479626421	FMO2|2327
7.74746640466364	-16.6233118355385	1.63694619576888	-10.155075272789	3.14567345775094e-24	9.75420911357603e-21	GAGE2C|2574
25.6402839870207	-17.7175488607444	1.17675243844265	-15.0563094512829	3.13823476897896e-51	2.91934289384267e-47	GAGE4|2576
5.44588958721943	-1.32428119388378	0.474700450992496	-2.78971968767881	0.00527536931830738	0.0754406196518899	MSTN|2660
21.9068006648439	-3.68229134735919	0.950600612876604	-3.87364714211181	0.000107218621513231	0.00562941427512874	GP2|2813
86.0710482194216	-1.55042079794321	0.551374776068146	-2.81191825458404	0.00492470173010837	0.0718620201479734	GSTA1|2938
84.1866646398765	-1.91877191697168	0.639834565345019	-2.99885629957646	0.00270995088601024	0.0490931219417921	HNF4A|3172
13.7116010858212	-1.63200410328023	0.783648289265335	-2.08257215084362	0.0372902398962501	0.220378402580448	HOXC11|3227
2.2449923050201	-1.77393104899995	0.735445200098338	-2.41205061745287	0.0158630790738797	0.141482543705432	HRG|3273
73.7507441718241	-1.73404331118337	0.467892555505625	-3.70607159865898	0.000210498815192484	0.00907125666561075	IGFALS|3483
1.8969480374046	-1.83429551697246	0.789114936576613	-2.32449727150029	0.0200988576333287	0.160665293928937	IL2|3558
15.9637428280256	-1.03693388413141	0.472167248717509	-2.19611564958796	0.0280836667329765	0.192732061810043	CXCR2P1|3580
17.4976917065683	-1.37357896775993	0.419845060424407	-3.27163303141264	0.00106928269147096	0.0267033617111641	IL12A|3592
2.73553915571678	-1.1568165865774	0.588634014884792	-1.96525609686999	0.0493846041983615	0.253462223754625	KIR2DS4|3809
6.02035384284589	-1.51647201112614	0.644721065770196	-2.35213659307771	0.0186659190874685	0.154590214735518	KRT34|3885
10.9412737336986	-1.32347951954199	0.614466380228514	-2.15386807501136	0.0312505192237072	0.202044179459547	LDHC|3948
77.2686871741897	-1.40682594739444	0.632331049078073	-2.22482503341495	0.026092986179958	0.184585554326281	LGALS4|3960
15.446830655615	-2.53023383147865	0.635583891234484	-3.98095965988726	6.8637598164296e-05	0.00415961730894699	LMX1A|4009
16024.1320330191	-1.77738409596621	0.637747972590306	-2.78696941794594	0.00532034996755162	0.0757925812758789	LTF|4057
15.9723162728991	-3.06054747893341	0.86703103919912	-3.52991685483423	0.000415690281266436	0.0141129884725585	MAGEA2|4101
22.0428538784086	-2.75872888317148	1.20449018452932	-2.29037058052035	0.0219998434607659	0.168673765379947	MAGEA3|4102
26.9238304545444	-2.89545942322734	1.15415067447159	-2.50873606650447	0.012116397821133	0.122981768391805	MAGEA6|4105
74.1999891493337	-2.0547169844351	1.03712950350271	-1.98115758687385	0.0475736039289278	0.249045273240771	MAGEA11|4110
1.60212491292316	-2.19809826418879	1.05427597225251	-2.08493631842188	0.0370750814245921	0.22002612118167	MC3R|4159
992.380438950617	-1.00623391262358	0.384688494105697	-2.61571096625288	0.00890418957833561	0.103087096834026	CHST6|4166
11.686852750351	-1.49171830758352	0.625028795891704	-2.38663933148128	0.0170031629976948	0.146591217595974	MEP1A|4224
1.08298089709833	-1.58066095268951	0.584735579791809	-2.70320638475992	0.00686740910262859	0.0875846783328144	MEP1B|4225
589.43555540356	-1.88634695799158	0.640981082135115	-2.94290582135145	0.00325147316005196	0.0551995934292867	MMP10|4319
3251.18411205607	-1.28450365052529	0.528256459460679	-2.4315909962307	0.0150326717373713	0.137503863163124	MUC4|4585
1983.34875586167	-1.85531355841391	0.63731273974515	-2.91115090395936	0.00360100054594124	0.0591149466747704	MUC6|4588
44.6930821079878	-1.13959193071869	0.389269554280017	-2.92751364238196	0.00341684070430047	0.0572190110742667	MYOC|4653
211.128897140516	-1.01978816293533	0.46835616600255	-2.17737746817617	0.0294524154082658	0.195610502439206	NELL2|4753
5.91417861369866	-1.12391571954238	0.567998062777842	-1.97873160701602	0.0478462323701016	0.249419768351286	OR1F1|4992
3238.99565514745	-3.50030050892104	0.574796547062649	-6.08963384837371	1.13169215209766e-09	8.09812788068342e-07	OVGP1|5016
1.87347576230952	-1.42502145858783	0.647344802191534	-2.20133297396307	0.0277124601725531	0.19145574508368	PAX5|5079
10.3478475500013	-3.18658497279342	0.910569661805817	-3.49955100247231	0.000466042438873627	0.0152715781344477	PCSK2|5126
13.5067648668382	-1.14545046208521	0.577211073326407	-1.98445683913182	0.047204935052159	0.248303029868651	SERPINI2|5276
90.614053308967	-2.25577550448494	0.722556498092803	-3.12193649969116	0.00179665686690958	0.0375582033807334	PMCH|5367
5.36290933794206	-1.45718102861844	0.690664133126111	-2.10982583100542	0.0348733606499169	0.213216850112292	PRB3|5544
43.7791550830844	-1.04268768080764	0.53101174309011	-1.96358685919061	0.0495780225425174	0.253615372395803	PROX1|5629
17.7197253737586	-1.00338280860944	0.288839088325444	-3.47384702820726	0.000513053440331154	0.0163376198731191	RAG1|5896
31.5593664336819	-1.68228611005153	0.604693161163872	-2.78204917484693	0.00540168547501352	0.0764012249954467	SCN1A|6323
3.0185700108965	-1.80849465875625	0.571153775626411	-3.16638834571791	0.00154344586367682	0.033902963746998	SCN7A|6332
468.54701941599	-1.04116715469235	0.510383035398527	-2.03997210424395	0.0413531042333953	0.233054018556974	CXCL5|6374
55.2536030797708	-1.38032667553308	0.445856812533873	-3.09589679181634	0.00196218645682557	0.0394947611934889	SHH|6469
48.6912392156778	-1.66625079227696	0.537695842939464	-3.09887237209783	0.0019425868296371	0.0393273427262223	SLC5A5|6528
11.6111990844347	-1.66954138164758	0.555011753703638	-3.00811896415995	0.00262870214045688	0.048327078382609	SLC8A3|6547
2.77445635353477	-1.05838748485152	0.477382471969852	-2.21706398327579	0.0266187195555801	0.186672173890527	SLC13A1|6561
857.298881058322	-2.4792737537739	0.761376254415015	-3.25630559056348	0.00112872197396246	0.0276446078607486	SST|6750
100.730545066006	-2.08345173824641	0.484186562706717	-4.30299371919664	1.68505628890802e-05	0.00149607413634188	TACR1|6869
213.016125909751	-6.0658120740611	0.758372334058452	-7.99846170758858	1.25983188602571e-15	2.60435247105649e-12	TRH|7200
1377.54365055686	-1.02370427500567	0.487688343839821	-2.09909522738542	0.0358085070806228	0.215883757043094	UPK1B|7348
50.377795570647	-2.02696134781197	0.63374326557793	-3.19839508821214	0.00138194805927905	0.0311650225974386	SCGB1A1|7356
482.21639583427	-1.16300676110114	0.519509132009976	-2.2386647114392	0.0251777402615967	0.181766961221628	MFAP5|8076
72.7350563405	-1.50141436433906	0.467346871561725	-3.21263381804999	0.00131523861550455	0.0304763017850088	DOC2A|8448
23.1441713429556	-1.19252377836893	0.328848238954932	-3.62636510433726	0.000287438867980784	0.0109586068417674	FKBP6|8468
33.6450704863324	-1.13842446219706	0.358421301287152	-3.17621876297192	0.00149208386065129	0.0330478812231158	CADPS|8618
157.407336543919	-1.05561087808117	0.489135924317469	-2.15811357457367	0.0309190026039739	0.201346882550555	SLC4A4|8671
2.37695369172657	-1.71527872493488	0.76831917243295	-2.2325080337424	0.0255814048566258	0.183258018670855	KRT38|8687
43311.9239679923	-1.27817538118228	0.575172780347113	-2.22224594914056	0.0262666887349738	0.185461762396276	ADAM6|8755
79.4858610939487	-1.01491905195082	0.282293364387822	-3.59526358032454	0.00032406330706879	0.0118451823733101	IL18R1|8809
11.7426465140572	-1.07394346878692	0.437783905272854	-2.4531360240792	0.0141616775882093	0.133677327005903	NR1I2|8856
108.424991659893	-1.07212843403267	0.402731672298756	-2.66214084408376	0.00776453817943929	0.0947895228533254	KYNU|8942
6.8824666675258	-1.13349415419978	0.441239336635961	-2.56888735905013	0.0102025614779039	0.111621582944071	CHRNA6|8973
9.4749740204775	-2.33197596829989	0.635883401878429	-3.66730120869821	0.000245123984643909	0.00988202974742827	TRPA1|8989
28.9999625429425	-1.68048467500994	0.489107530784832	-3.4358184432642	0.000590766727680335	0.0179302038637727	SLC28A2|9153
1.63553505618271	-1.95737938119763	0.812482351167705	-2.40913464567503	0.0159903973864457	0.141736128545869	LGI1|9211
1228.98484506055	-1.60765977315091	0.520141491295425	-3.09081240403836	0.00199609701601402	0.0399756566016586	TSIX|9383
158.747473180121	-1.19022149835832	0.290500301486466	-4.09714376290851	4.18279153656499e-05	0.00298164124665869	SLC4A8|9498
28.6842946477938	-1.34945821821441	0.397438955141801	-3.3953848779945	0.000685321877269834	0.0199293112780722	SEC14L5|9717
16.6386489971905	-1.60515394098904	0.559986629544081	-2.8664147611808	0.00415149940895555	0.0645268558927469	KIAA0125|9834
119.870793288057	-1.20022521728588	0.482629579579172	-2.48684553966296	0.0128881342326276	0.127004098198113	SLC23A1|9963
23.0702959465396	-1.59128331772443	0.464670827624623	-3.42453888456696	0.000615843707535378	0.0185101327604131	MUC12|10071
68.7983889735581	-2.13395244537975	0.631238944217058	-3.38057793317323	0.000723335590127452	0.0205460437470553	CRISP3|10321
868.005966072961	-1.22893314112397	0.457869473898353	-2.68402505775433	0.00727416540823042	0.0914431401487344	UBD|10537
83.3037398107194	-3.05560443083578	0.564229398989225	-5.41553566033545	6.11054915091136e-08	1.9945046833808e-05	ERN2|10595
2142.23182467076	-3.81728481642571	0.620791910091603	-6.14905696155487	7.79449851181385e-10	6.52270934031133e-07	LEFTY1|10637
57.3700053044302	-1.37093029462278	0.586813416959785	-2.336228612027	0.019479329848526	0.158214571893257	SIX2|10736
2.31134772759259	-2.21657807570888	0.923567427839693	-2.40001759361918	0.016394283864153	0.14367199778265	SMR3B|10879
65.531597099213	-1.76668462480952	0.736019921254276	-2.40032174917067	0.0163806665689214	0.14367199778265	PTPRT|11122
45.5012596997631	-1.19988205140809	0.459941105427894	-2.60877324780921	0.00908674323866241	0.104287099195451	HHLA2|11148
317.876646840518	-1.67223507931841	0.433901654452418	-3.85394953478286	0.000116227561954106	0.00587612442977215	ADAMTS6|11174
34.0253614180025	-1.0267634296532	0.510345901788286	-2.01189708010851	0.044230787272227	0.239706902767196	NLGN4Y|22829
6.43156228331582	-2.22609974694121	0.65937067480036	-3.37609759126036	0.000735218354538136	0.020819996173793	TNFRSF13B|23495
40.1817528075525	-1.37122986913155	0.50244858939032	-2.72909487276186	0.00635084299064106	0.08374020825009	SLITRK5|26050
1.78688603408454	-1.3564231811103	0.596627519164664	-2.27348410447012	0.0229970229488495	0.173152412773511	OR1F2P|26184
48.6968034188032	-1.46149235566273	0.511640169204388	-2.85648477901058	0.0042836054242959	0.0656767916898332	PLA2G2D|26279
38.5572772311219	-1.13662885056166	0.490759788360089	-2.31605946029072	0.0205550223762422	0.162182439062759	PCOLCE2|26577
15.9114380689911	-1.0862179407228	0.445838730122572	-2.436347197616	0.0148364363083952	0.136885587716445	SMC1B|27127
18.0066335080959	-3.1016470245681	0.733818529143725	-4.22672214094585	2.37120173752835e-05	0.001918096014205	SLCO1B3|28234
7.48557054224492	-1.33577582631713	0.672592495495383	-1.98601060116393	0.0470321468001303	0.247814525974632	SCG3|29106
330.639072118167	-1.04668575409616	0.388349667468116	-2.69521475560962	0.00703432773121335	0.088969182487576	CYP2S1|29785
3.34889797043214	-2.311930163647	0.63738960256081	-3.62718524801545	0.000286527729659846	0.0109463006372103	PCDHB1|29930
282.606950498981	-2.13321892948884	0.920355589749959	-2.31782036557021	0.0204590858055823	0.161751177136707	OBP2B|29989
127.659088634851	-2.08673157313241	0.873135878153637	-2.38992764510501	0.0168516923453326	0.145622729254488	OBP2A|29991
14.50982737731	-1.92677082968945	0.706511902261182	-2.72715975983256	0.00638821011502874	0.0839354867161792	SPOCK3|50859
45.8512768252556	-1.59137051774864	0.669291974277965	-2.37769251523659	0.0174213463659677	0.148001894583941	WNT16|51384
4473.55179888438	-1.01036411693103	0.470304022531559	-2.14832123164166	0.0316882453692195	0.203436785746835	TPPP3|51673
67.7804088970724	-1.26265910822051	0.397908900680773	-3.1732366530637	0.00150749592116697	0.0332704170976411	DIRAS2|54769
113.904541836041	-1.01300239839392	0.471906583234036	-2.14661637362989	0.0318238352929932	0.203744822995918	DCHS2|54798
151.089164551317	-2.30022992766355	0.715179853685695	-3.21629575526948	0.00129856930205829	0.0302376493927341	CYP2W1|54905
70.7728435874992	-1.07489741445543	0.512898423237871	-2.09573156351255	0.0361060102479214	0.216974263779902	HRASLS2|54979
0.911892726042888	-2.04380340105574	0.672256859895471	-3.04021204242308	0.00236411640696493	0.0449278710434958	KCNQ1DN|55539
99.2572875976056	-1.72040640144658	0.505693171970872	-3.40207559999579	0.000668761353466415	0.0196963377828656	PCDHGA10|56106
90.8601646155589	-1.96085410999331	0.9212315877045	-2.12851375936784	0.0332945103772319	0.208286605772831	MMP26|56547
5.42298565487055	-1.49700879009526	0.709475263847017	-2.11002252845007	0.0348564154370871	0.213205110742477	LHX9|56956
99.3214465765565	-1.26808205541672	0.599901064168398	-2.11381864637059	0.0345307597447076	0.212520892500518	AKR1B10|57016
7.30462223842306	-1.23006549925451	0.470200586705159	-2.61604416079946	0.00889550518535812	0.10305160272328	CYSLTR2|57105
43.057931856349	-1.42668971038184	0.499281258306949	-2.85748701086781	0.00427010110753362	0.0655488705492269	PAK7|57144
11.7720643894828	-1.27876464309723	0.608669195026451	-2.10091894504644	0.0356480820705566	0.215597380656276	HHATL|57467
159.550658941874	-1.16418542195715	0.426625836239385	-2.72882072079644	0.00635612489079278	0.0837504982954672	SORCS2|57537
1073.66271015268	-1.21248738091725	0.429425195173602	-2.82351244068733	0.00475005824313726	0.0705063534877258	ALPK3|57538
31.9789180869667	-1.26290306813778	0.591363029954223	-2.13558001459025	0.0327136618532026	0.207019618632257	GBA3|57733
22.2589937960695	-1.27793649733297	0.477085179420779	-2.67863382150017	0.0073923186403838	0.0923173810376499	C1orf114|57821
35.497017360049	-1.72184940226483	0.714466933007574	-2.40997773685151	0.0159534939978176	0.141736128545869	DMRT3|58524
121.252007633397	-1.32273444535205	0.453394860859959	-2.91740061376788	0.00352962112872703	0.0585039151850156	RXFP1|59350
34.0488285974574	-1.6084934645518	0.463516541153653	-3.47019646925306	0.000520077791474562	0.0164838966105353	CDH26|60437
9.10196506912831	-4.67867401609627	0.921230207929655	-5.07872405379648	3.7997813566257e-07	8.03351501591149e-05	ALX4|60529
287.8075165566	-1.1809896328685	0.53940916493112	-2.18941336122701	0.0285668093969245	0.193477967748255	SMOC1|64093
1.35192513872059	-1.6615465076062	0.658422171065526	-2.52352757945152	0.0116183946650688	0.119955734041956	DPEP3|64180
18.9725067593058	-1.1462017587529	0.522379463621727	-2.19419375870202	0.0282214830778156	0.193246271816344	POPDC3|64208
48.0795300129949	-2.42376555135439	0.795595959504678	-3.04647795454288	0.0023153945752427	0.0442768243990309	IRX6|79190
78.5896283409891	-1.32065726963824	0.352769516087245	-3.74368308318234	0.000181342356203887	0.0081494554038003	MMEL1|79258
20.9284112137855	-1.46682470132657	0.563361798573842	-2.60369926580017	0.00922236398255095	0.105136079592745	FCRL2|79368
48.2750932309276	-1.13752922476209	0.54052944799015	-2.10447225214419	0.0353372726021265	0.214712592019126	SLC19A3|80704
70.6876540625622	-1.16089464676961	0.464123664695269	-2.50126148497905	0.0123751769483477	0.124386908224748	THSD7B|80731
1.70099397504593	-3.77446630346262	1.45899421715723	-2.58703308010156	0.00968062978985545	0.107913791036705	CFHR5|81494
1.92636875154759	-1.43273574898565	0.492615339405645	-2.90842699034563	0.00363251984576507	0.0592314037953191	ACSBG2|81616
413.796997521425	-1.15294528307873	0.32233095111474	-3.57689908180215	0.00034769432797034	0.0123924386434639	KAZALD1|81621
21.7186295769613	-1.08227322896307	0.549583852774773	-1.96925951062576	0.0489232981758991	0.252581070735407	FCRL5|83416
97.2199394352397	-2.43194034626393	0.59129794667609	-4.11288481540447	3.9074537368468e-05	0.0028509088930994	CALN1|83698
142.041164590988	-1.04967589055981	0.48507174754241	-2.16396006544998	0.0304674143980722	0.199664052439638	C9orf125|84302
10.4267151019172	-2.88403922584214	0.617881300682203	-4.66762665039041	3.04698928466819e-06	0.000414089009273242	PROK1|84432
312.416658155955	-1.07352912382067	0.444508932989808	-2.41509010088956	0.0157313177118156	0.140847529368782	PHYHIPL|84457
36.1162215999088	-1.1076279440255	0.329708692307101	-3.35941383975957	0.000781080032513012	0.0217219641328918	CAPS2|84698
11.5928423908222	-1.13506684800688	0.329148123754975	-3.44849861228997	0.000563712366547901	0.0173353199663202	C4orf49|84709
133.770158647266	-1.2592001286253	0.616226046467848	-2.04340620758069	0.0410122434845112	0.232136088676427	LOC84740|84740
6.24723849505416	-1.60971653135951	0.538947320656556	-2.98677898500084	0.00281933464556881	0.0503394636092204	FCRLA|84824
14.9047828698849	-1.4367204890095	0.649509821681201	-2.21200733391632	0.0269661581964183	0.18875296209344	PTPN5|84867
0.730550949005078	-2.11647250545766	0.878951830975396	-2.40795050521592	0.0160423557500744	0.141736128545869	C4orf35|85438
2.30589021544368	-1.55691067079741	0.649623368833487	-2.39663587471171	0.0165463574865533	0.144324885624625	MBD3L1|85509
39.6848771156925	-1.01078953395087	0.429843038738244	-2.35153170542887	0.0186962962021997	0.154666336523755	UMODL1|89766
8.6163829440349	-1.02787376136837	0.432212315409274	-2.3781686100153	0.0173988681028109	0.147878456396892	WNT3A|89780
254.830939547431	-1.08502599109969	0.400756015824398	-2.70744779430866	0.0067802733753432	0.0869379642648244	ACY3|91703
108.481901682124	-1.12535064722684	0.406395902546452	-2.76909939341282	0.00562114841379748	0.0781625308211526	MYLK3|91807
83.2225905655015	-3.56821976743169	0.65422949480976	-5.45407963985065	4.92271374142877e-08	1.76129017614004e-05	C20orf114|92747
200.720474022147	-1.11160894291721	0.346014821621894	-3.2126049910426	0.00131537061721914	0.0304763017850088	ADAMTSL1|92949
2.39221108934721	-1.82759951465104	0.50961549277204	-3.58623224876831	0.000335490191575698	0.0120906269073245	TPTE2|93492
14.0834002983706	-1.11505719520382	0.524276610032838	-2.12684902180546	0.0334326296730961	0.208525397532268	MYOCD|93649
5.69331866099827	-2.25967415580959	0.611424449020444	-3.69575367722012	0.000219235452758419	0.00936515273643571	FOXP2|93986
9383.35652442909	-1.09376420218451	0.448577068491829	-2.43829718238135	0.0147566368641514	0.136726707598375	LOC96610|96610
225.85395291676	-1.03938688696799	0.38425116924584	-2.70496740194174	0.00683110926149102	0.0872290925257656	FHAD1|114827
22.5434017193862	-1.16732171338796	0.373343575813034	-3.12666880860579	0.00176798971913583	0.0371677386717765	ACSM1|116285
69.6815950639163	-1.23443119825169	0.386908553107509	-3.19049860318978	0.00142027527518653	0.0316837188187595	SLC16A10|117247
1.39924104450558	-1.1137255246167	0.55219674292084	-2.01689984393181	0.0437059663743197	0.23850204461875	LOC121952|121952
15.1680968338434	-1.5552467643436	0.534271767299619	-2.91096565368654	0.00360313622838966	0.0591149466747704	TDRD9|122402
136.363747586483	-1.04373309203935	0.277042568391019	-3.76741053947427	0.000164949621346447	0.00767221926287659	ZFP3|124961
69.8965129075729	-1.0002697230902	0.405802887020442	-2.46491524600666	0.0137045663862346	0.131701166123913	LYPLAL1|127018
27.1918577591134	-2.18065255538197	0.808485175045367	-2.69720784337154	0.00699236120298355	0.0884985579466047	TRIM43|129868
71.9907897168585	-1.10168040103676	0.483014095530696	-2.28084524081295	0.0225576062257453	0.17143965025735	OSR1|130497
8.46189744009166	-1.24405272441249	0.619252042431667	-2.0089602280961	0.0445413517682625	0.240560468431663	KCNH8|131096
383.644542243563	-1.26044389625235	0.608755103139348	-2.07052703090659	0.0384030174171365	0.224329086042645	SNTN|132203
7.74906808666706	-2.46326933304163	0.986368127759234	-2.49731237630065	0.0125138667306647	0.125390507131231	PDCL2|132954
4.84035796575357	-1.02364466303093	0.454756921977672	-2.25097104312177	0.0243873714677736	0.179297379487643	ENPP6|133121
498.797463214447	-1.00802950792457	0.451156115696351	-2.23432526536562	0.0254616790998974	0.182972012226184	C5orf49|134121
34.9417899524463	-2.80819660542127	0.782356579063138	-3.58940754199837	0.000331430353470963	0.0120200033651604	C9orf135|138255
2.50077066489665	-1.78505920158103	0.842182650126917	-2.11956302034009	0.0340429138310636	0.211122803942313	SLC32A1|140679
76.6363194342296	-1.02286045555421	0.425504310199315	-2.40387801259894	0.0162221855366494	0.143039697587375	TMED6|146456
2.3119098947429	-2.54400353308414	0.995339564299818	-2.55591521158284	0.0105908921926374	0.113569769016726	C17orf77|146723
42.3758525012771	-1.82012721832564	0.512769111466377	-3.54960386190303	0.000385811239382471	0.0133281902026349	SLC47A2|146802
416.457911470916	-2.69685248482284	0.665348563793443	-4.05329271238958	5.05017485267652e-05	0.00336367330742605	TMEM190|147744
12.5309880068268	-1.2622622890547	0.446443046175412	-2.82737585425117	0.00469312086187278	0.0699999842510217	ZNF98|148198
41.5362155844827	-1.34422379457246	0.493626273385294	-2.72316095606857	0.0064660546718645	0.0845403704638362	DCDC2B|149069
155.445034847445	-2.25902658144716	0.608810741896457	-3.71055637817797	0.00020680423242788	0.00894789010307141	C21orf121|150142
9.44905822253281	-1.07295902066473	0.386103612395635	-2.77894064240271	0.00545364896726599	0.0766666901886232	LOC150197|150197
5.77036009722422	-1.73594640234043	0.745782989407619	-2.32768302173171	0.0199289413407533	0.159955976550783	C5orf38|153571
17.1221339999955	-2.10683216929651	0.53073290420571	-3.96966563143391	7.19735612376091e-05	0.00429188495777474	IRX2|153572
162.368391350131	-1.10854535451074	0.531045696685288	-2.08747639125996	0.036845092970728	0.219522270203848	FAM81B|153643
473.750384032896	-1.06817558927033	0.484359339784315	-2.20533703292681	0.0274304529957724	0.190284704692896	AGR3|155465
8.43708264947287	-1.94587169984472	0.504844846844025	-3.85439548805757	0.000116015928593043	0.00587612442977215	C9orf84|158401
92.9230005010489	-1.66523150807243	0.629346102074259	-2.64597095713154	0.00814568097291035	0.0973348712273584	CCDC60|160777
26.0892355996731	-1.29160734705446	0.474046898874316	-2.72464043140361	0.00643715487579346	0.0842789572988367	DQX1|165545
2.53334035349249	-1.31098298814711	0.607252261420461	-2.15887707866334	0.0308597045683232	0.201171970390208	ZSCAN4|201516
149.520061796671	-1.18081198347545	0.499288954645632	-2.36498719326473	0.0180306944241166	0.151176687589315	DNAH12|201625
12.3275459316331	-1.03287340637626	0.435276958477564	-2.37291082438378	0.0176485242989843	0.149182550923491	LOC201651|201651
3.00144965370586	-1.90331450620776	0.781960965778894	-2.43402751480301	0.014931859987812	0.13705340654822	FAM153B|202134
188.323195984377	-1.10898746305977	0.409143659168976	-2.71050873747443	0.00671800785226999	0.0864468492103032	C8orf47|203111
3.56663390235472	-2.01492948406478	0.671034825791051	-3.00271968997954	0.00267578766178484	0.0487872198852797	FAM123C|205147
104.160748800225	-2.28191184062995	0.504754313422911	-4.52083673174682	6.15956816903507e-06	0.00068213551062439	RSPH9|221421
433.769574925575	-1.08027283341417	0.472405673967347	-2.28674821862711	0.022210523472474	0.169772715367863	CDHR3|222256
55.0497797183304	-1.08271645935392	0.352765617622402	-3.06922331788257	0.00214616098039889	0.0420048489298997	GPR97|222487
7.96061759054513	-1.49048453548558	0.661311403579544	-2.25383159494587	0.0242067643565337	0.178717004306869	HS3ST5|222537
29.8235980459417	-1.50446379359256	0.694527765472143	-2.16616796100271	0.030298354444323	0.198906451812502	SPESP1|246777
13.8069173750084	-1.0191950101123	0.416091993640178	-2.44944633804627	0.0143076027513221	0.134508817174507	CCDC110|256309
32.5675817780406	-1.17411918945731	0.393262000295002	-2.98559023901764	0.00283031616798307	0.0504870875410594	MAMDC2|256691
486.529523069971	-1.06979979130656	0.463086804869006	-2.31014958763331	0.0208798739143858	0.163911415264619	C1orf192|257177
45.0015313335527	-1.17814260794998	0.428629356193939	-2.74862790176441	0.00598452812373201	0.0811531674504621	C2orf72|257407
8.58547628034584	-1.12549770307931	0.406954512386397	-2.76565972073721	0.00568077781234642	0.0787562378529844	NCR3|259197
464.072649557289	-1.10791382740268	0.311397540991319	-3.55787596740709	0.000373865765359194	0.0130747604596012	CYP4X1|260293
96.1902446016626	-1.14266991838738	0.575894065341939	-1.98416685837685	0.0472372418109785	0.24834116632324	PRSS33|260429
78.254242893639	-1.01044886359319	0.460264485816501	-2.19536569674863	0.0281373757288632	0.192887205392594	MKX|283078
62.3701904700231	-1.9256698603929	0.627870416181631	-3.06698613402394	0.0021622888731997	0.0422134149904307	SLC39A5|283375
115.855577667347	-1.12782826861193	0.392348089158648	-2.87456037069136	0.00404590413882229	0.0634688419079163	KCNRG|283518
0.64583389474521	-1.78207760592388	0.807269107231883	-2.20753846512794	0.0272764627769312	0.189619569381224	HTA|283902
264.158353264766	-1.08528225257064	0.409589692899318	-2.64968155054971	0.00805676718240248	0.0967071957603859	NWD1|284434
168.454707501406	-1.36910235718913	0.453178429837388	-3.0211110393767	0.00251848983265633	0.0469974958240431	FAM150B|285016
18.6144376715599	-1.60807373583719	0.555815719084174	-2.89317786565453	0.00381365265337303	0.0611075795972561	PRR18|285800
14.9776467583212	-1.24166644595658	0.490808564279866	-2.52983858946797	0.0114115010164299	0.118799800768563	LRRC67|286187
392.969561601784	-1.01068589732573	0.394388313812449	-2.56266695013272	0.0103871635175744	0.112701751338376	LCN12|286256
19.8068183261657	-1.04571376842496	0.501408961871096	-2.08555061425847	0.0370193488290673	0.219802634748944	CXorf59|286464
1.03222502759912	-1.72745721801082	0.86837511625228	-1.98929838693001	0.0466682776300139	0.246805942383857	ENPP7|339221
12.1806354674303	-1.96768040744336	0.767760316575368	-2.56288370857756	0.0103806811647155	0.112701751338376	C1orf110|339512
5.85672163069155	-1.60777167639674	0.554454092452336	-2.89973813573204	0.0037347452958502	0.0604216836776461	C11orf53|341032
1.69512172102337	-2.02072670906913	0.954332635987995	-2.11742387598128	0.034223889620659	0.211566774241996	SYT10|341359
0.745265950499237	-1.32248978637421	0.667680060459659	-1.98072379975487	0.0476222562520666	0.249089704124178	SLFN14|342618
2.50511987689554	-1.06676856225015	0.519903464679344	-2.05185892136359	0.040183375066077	0.229622109419886	CDKL4|344387
4.7070584818653	-1.56965751969767	0.761532151530674	-2.06118351870327	0.0392855352758637	0.227299165665426	PAQR9|344838
25.6743868428281	-1.31292907980216	0.376213895860315	-3.48984738269647	0.000483296467904579	0.0156377926701995	ECT2L|345930
134.57698390873	-1.1126483750044	0.470235633475283	-2.36615070359802	0.0179741261926784	0.150964028219413	C2orf62|375307
25.1704955527105	-1.92860777052633	0.921303104996175	-2.09334773764204	0.0363181241193911	0.217686436611234	AQP12A|375318
1.60136588573355	-1.40746884709741	0.701077187249053	-2.00758043863923	0.0446878949617428	0.240951922747048	KRTAP5-4|387267
36.6152530893891	-1.18185908988688	0.571711486439418	-2.0672299191458	0.0387124942392545	0.225158154674978	C1orf189|388701
31.1786129641183	-1.19110093275256	0.602743116056648	-1.97613361483936	0.0481396461369431	0.250598241851658	C3orf16|389161
29.1368183414913	-1.05019464418425	0.487279493995409	-2.15522027322198	0.0311446011954033	0.201967690916862	TMEM212|389177
334.644539538736	-1.01470174127676	0.423217377964404	-2.39758997174758	0.016503327422947	0.144324885624625	LRRC10B|390205
3.50694534578071	-2.04694901116138	0.880202571685987	-2.32554309315474	0.0200429384467498	0.1605276427757	C1QTNF8|390664
230.08655642577	-1.42326372764285	0.377024231261719	-3.77499271831911	0.000160012337556747	0.0074799737192042	C11orf92|399948
66.0518751154284	-1.14622773444319	0.471845955142496	-2.42924141226778	0.0151304538700136	0.13792361305811	LOC400891|400891
4.20441017465196	-1.21672621841217	0.543786794028505	-2.2375060074526	0.0252532871302204	0.182107522115407	FLJ33360|401172
73.0744410890813	-1.06600388535976	0.395113417097711	-2.69796934052517	0.00697638655239244	0.0884985579466047	PLEKHG7|440107
1.42517870381862	-1.71758365550426	0.687785300670361	-2.49726717600709	0.0125154620662561	0.125390507131231	FAM47C|442444
34.6377677364933	-1.3689188178424	0.388550683851912	-3.52314093047417	0.000426464526478247	0.0143738632520431	LOC541473|541473
3.39505936713678	-1.03978439918203	0.477362512521482	-2.17818612041775	0.0293921829765479	0.195370333790166	NCRNA00110|642976
1.22460466785353	-1.27338899129388	0.605482294982348	-2.10309864028477	0.0354571478089116	0.215035443679227	AMAC1L3|643664
21.5636636844405	-15.9290269830294	1.43608044676833	-11.0920157842655	1.37161599330959e-28	5.10378311110498e-25	GAGE2B|645037
90.9513493347118	-1.18868568746088	0.509644059947534	-2.33238407131293	0.019680495310541	0.158974747250862	CXorf30|645090
130.006472664454	-1.31285256913773	0.451978093963399	-2.90468185664777	0.00367626567547862	0.0597353038360522	ZNF826|664701
2.05812562817928	-1.1223144339336	0.553603286199775	-2.0272900503134	0.0426327584511118	0.236347577766071	SNORD97|692223
13132.2919294295	-2.80956782426368	0.669960696180069	-4.1936308208572	2.74524635834936e-05	0.00217864381114397	MUC5B|727897
9.45116345858574	-1.70654052367499	0.79975052659495	-2.13384107534237	0.0328557922777502	0.207284633973083	DEFA1B|728358
29.7452255872045	-2.14678204118161	0.786973683828817	-2.72789558951578	0.00637397795965027	0.0839065717857765	CSAG2|728461
1.05131215837153	-1.41429266939052	0.644431449470825	-2.19463632718711	0.0281896955117474	0.193174690606284	ZNF705D|728957
42.759991644854	-16.5106449014258	1.39458396707395	-11.8391185408991	2.45014463130184e-32	1.13962352163427e-28	GAGE2D|729408
41.0083870706569	-18.9234813009628	1.33492585818248	-14.1756796341689	1.29582501535893e-45	8.03627480358429e-42	GAGE2A|729447
8.28969891740749	-16.1958331017339	1.79543906334291	-9.02054178969408	1.87161353446421e-19	4.97448140124381e-16	GAGE12F|100008586
97.7574091092701	-20.0733848497609	1.22330614308329	-16.4091261727557	1.645568097669e-60	3.06157944571317e-56	GAGE12D|100132399
3.70997735361094	-1.14980923638522	0.472162375458478	-2.43519877090744	0.0148836112148436	0.136885587716445	LOC100189589|100189589
0.99124904330138	-1.70104662660711	0.799857172453717	-2.12668797028952	0.0334460177003877	0.208533230333684	C5orf52|100190949
3.02640006176204	-1.04454753671919	0.529405170242153	-1.9730588128586	0.0484888620759146	0.251431237157857	LOC100240734|100240734
