# Supplementary material for: AI-based histopathology image analysis reveals a distinct subset of endometrial cancers
Source: Nat Commun. 2024 Jun 26;15:4973. doi: 10.1038/s41467-024-49017-2 (PMC11208496; doi:10.1038/s41467-024-49017-2)
Supplement: Supplementary file 4 — Source Data [file 41467_2024_49017_MOESM4_ESM.zip › Source Data/Main-Text-Figure 4/Figure 4 - C/TCGA_NSMP_patient.txt]

TCGA-B5-A0K1
TCGA-BS-A0V6
TCGA-B5-A0JT
TCGA-D1-A16Q
TCGA-BG-A0W1
TCGA-BS-A0U5
TCGA-BG-A0MI
TCGA-B5-A11Y
TCGA-B5-A11V
TCGA-D1-A17T
TCGA-D1-A16J
TCGA-D1-A15W
TCGA-D1-A16B
TCGA-AX-A05T
TCGA-BG-A0YU
TCGA-BK-A13C
TCGA-A5-A0GE
TCGA-BG-A0MO
TCGA-A5-A0R9
TCGA-D1-A0ZV
TCGA-D1-A102
TCGA-B5-A0K0
TCGA-A5-A0GU
TCGA-B5-A11S
TCGA-B5-A121
TCGA-A5-A0GV
TCGA-BG-A187
TCGA-D1-A17N
TCGA-BG-A0LW
TCGA-BG-A0MU
TCGA-A5-A0GM
TCGA-D1-A17C
TCGA-B5-A11Q
TCGA-D1-A16D
TCGA-B5-A0K7
TCGA-BG-A0MC
TCGA-A5-A0RA
TCGA-AX-A05U
TCGA-BG-A0VT
TCGA-A5-A0GQ
TCGA-B5-A0JS
TCGA-D1-A0ZU
TCGA-AP-A0LV
TCGA-AX-A062
TCGA-BG-A0M7
TCGA-BG-A0M9
TCGA-BG-A0W2
TCGA-D1-A15Z
TCGA-BG-A0MG
TCGA-D1-A17L
TCGA-D1-A17S
TCGA-D1-A16O
TCGA-BG-A186
TCGA-BG-A0VX
TCGA-BG-A0M3
TCGA-B5-A11F
TCGA-D1-A0ZR
TCGA-B5-A11Z
TCGA-D1-A0ZN
TCGA-AX-A0IS
TCGA-B5-A11O
TCGA-D1-A16E
TCGA-D1-A161
TCGA-B5-A11W
TCGA-BG-A18A
TCGA-BS-A0TD
TCGA-BS-A0WQ
TCGA-A5-A0R8
TCGA-BG-A0VV
