# Supplementary material for: AI-based histopathology image analysis reveals a distinct subset of endometrial cancers
Source: Nat Commun. 2024 Jun 26;15:4973. doi: 10.1038/s41467-024-49017-2 (PMC11208496; doi:10.1038/s41467-024-49017-2)
Supplement: Supplementary file 4 — Source Data [file 41467_2024_49017_MOESM4_ESM.zip › Source Data/Main-Text-Figure 4/Figure 4 - C/TCGA_p53abnlike-NSMP_patient.txt]

TCGA-B5-A0K4
TCGA-BS-A0T9
TCGA-D1-A165
TCGA-A5-A0GX
TCGA-BK-A0CB
TCGA-D1-A15X
TCGA-D1-A0ZQ
TCGA-AP-A05P
TCGA-BG-A0MT
TCGA-AP-A0LN
TCGA-BS-A0TG
TCGA-BG-A0M2
TCGA-AP-A0LJ
TCGA-AP-A0LL
TCGA-BG-A2AE
TCGA-BG-A0RY
TCGA-BK-A0CA
TCGA-BS-A0UT
TCGA-AP-A0LO
TCGA-D1-A168
TCGA-BG-A0MS
