# Supplementary material for: AI-based histopathology image analysis reveals a distinct subset of endometrial cancers
Source: Nat Commun. 2024 Jun 26;15:4973. doi: 10.1038/s41467-024-49017-2 (PMC11208496; doi:10.1038/s41467-024-49017-2)
Supplement: Supplementary file 4 — Source Data [file 41467_2024_49017_MOESM4_ESM.zip › Source Data/Main-Text-Figure 4/Figure 4 - C/tcga_upreg.tsv]

baseMean	log2FoldChange	lfcSE	stat	pvalue	padj	gene_id
10.5660071016425	1.47740492696843	0.340534289094917	4.33849093697766	1.43464399883692e-05	0.00132136394051291	ACTA1|58
4938.44455778855	1.04151051271816	0.356016476131546	2.92545593404876	0.00343951884638831	0.0574952813450625	ACTA2|59
681.512565280791	1.57775233177586	0.449761148927719	3.50797825809855	0.000451525949923666	0.0150228788687019	ACTG2|72
8.27523001085078	1.16534830061119	0.515100458499125	2.26237092470607	0.0236744957544994	0.176185597404984	ACTN2|88
14.2212533034501	1.10201957022601	0.41282109199857	2.66948465469839	0.00759677443502532	0.0935812316510756	ADRB1|153
4039.04873335191	1.38767999448193	0.30233702582332	4.58984469633854	4.43575920602661e-06	0.000519039622818396	AEBP1|165
313.548062315534	1.35230746091828	0.522080138638778	2.59022966176067	0.00959119210058012	0.107444471794624	AGT|183
278.990305647382	1.14771826846118	0.282316824587171	4.06535554563381	4.7959292208445e-05	0.00326843454775868	ALOX5|240
12.3313293647824	1.36772280758214	0.505579517975868	2.70525754891722	0.00682514503409829	0.0872290925257656	ALOX12B|242
2.73262571450576	1.16282594089613	0.579087166000061	2.00803265754987	0.0446398214427856	0.240871194299021	AMHR2|269
421.274353345254	1.2656349394136	0.349705497982985	3.61914509984393	0.000295577878142352	0.0111772894773139	APLP1|333
45.4717536070587	1.07238013120295	0.328985785620698	3.25965490934414	0.00111547846236402	0.0274880487315002	ARHGAP6|395
10.8874000751082	2.2528925878214	0.572320677943741	3.93641654870079	8.27073627551539e-05	0.00472015485907864	ARHGDIG|398
2.29426376935891	1.47687138318797	0.410371275118393	3.59886637475269	0.000319607349717929	0.0117748410722813	ASIP|434
3473.94987217641	1.18652876403812	0.359587439791739	3.29969468545763	0.000967900665513613	0.024834346807219	ASS1|445
952.769830088986	1.53609750476573	0.339087371015749	4.53009352770732	5.89575809867463e-06	0.000660786623047237	ATF3|467
8.03553732281659	1.62397909308161	0.609415873883474	2.66481258968999	0.0077031238201734	0.0945360281492916	ATP12A|479
1939.67135909234	1.49085586672774	0.479000248777018	3.11243234326953	0.00185552539357614	0.0383526676526158	KIF1A|547
68.8155136552597	1.32251484119069	0.507574762732777	2.60555673428341	0.0091725081356853	0.104760290892833	BAI1|575
20.9437621344966	2.39335894813284	0.496287584053627	4.82252432870499	1.4175273367397e-06	0.000219775800833684	NKX3-2|579
28.5498968623757	1.13257156251168	0.40584341109448	2.79066145106892	0.00526004591548202	0.0752972763095811	HCN2|610
8750.1422600036	1.62816843116799	0.327556980501574	4.97064183665036	6.67316228787666e-07	0.000122924935015787	BGN|633
83.2492292444826	1.48505351885482	0.36664451951419	4.05039060947246	5.11322085894332e-05	0.00336406312917172	BMP2|650
114.840801900747	1.24861017966555	0.512639290300482	2.43565057007957	0.0148650365267615	0.136885587716445	BMP3|651
34.7362298724469	1.59716197241744	0.414493968349083	3.85328157796574	0.000116545231374031	0.00587621688269333	BMX|660
4.22315584773259	1.06056691629093	0.513579012859173	2.06505112112465	0.0389181635531801	0.226131303218899	BPI|671
12.8544464592679	1.2323358016859	0.539148046638794	2.28570948066795	0.0222712602506504	0.170167062407947	CA4|762
25.1811386906606	1.37562505060231	0.517431707698895	2.65856349762551	0.00784745613596252	0.0951910478504911	CACNA1B|774
20.9664471169961	1.02077243957725	0.374503531441001	2.72566839530072	0.00641714329855774	0.0841373862365516	CACNB4|785
23.4752497391828	1.58788892189184	0.643136609365283	2.46897610673873	0.0135500265519997	0.130844166255839	CALB1|793
53.9290107531964	2.21198241117701	0.524918540058401	4.21395367542346	2.50938776178707e-05	0.0020123775563814	CALB2|794
32.0201608923023	1.76087107096127	0.611480743407287	2.87968360401565	0.00398074437435688	0.06287075474101	CALCB|797
330.126215272793	1.05417143790305	0.244733644419445	4.30742344561472	1.65167232022206e-05	0.00148451031486626	CASP10|843
20.8136843539265	1.33190948368961	0.493557646256338	2.69858950376357	0.00696340102370979	0.0884328164137343	CASQ1|844
5.91032415714277	1.6047337678475	0.407421886757321	3.93875199150346	8.19065404590987e-05	0.00468883441612779	CCIN|881
3.64580305409461	2.35579791262287	0.745869326673224	3.15845930161836	0.00158605453439501	0.0345625335176937	CCK|885
266.484813185925	1.09317895363197	0.27091607381934	4.03512031685853	5.45743246426205e-05	0.00351334017292718	CD40|958
158.429881355389	1.24590347805683	0.35766527234784	3.48343430123444	0.000495024603973594	0.0158791944084978	CDA|978
69.7470992897542	1.74626806755835	0.336428927636662	5.19060022521101	2.09617252794484e-07	5.06484284187191e-05	CDSN|1041
36.4288131661123	2.72885705746956	0.489015800583894	5.58030446912197	2.40097924727547e-08	9.71091715120872e-06	CGB|1082
1.22841338948737	2.68773253915191	0.956979021882988	2.8085595166584	0.00497636831044624	0.0723888447348337	CHAT|1103
18.0373983697244	1.06845886925847	0.443130656874996	2.41115989760977	0.0159018751377859	0.1415242545414	AKR1C4|1109
1512.20510804458	1.22002300174581	0.366715035417989	3.32689659248687	0.000878189556163545	0.0232847900973173	CHI3L1|1116
35056.780898476	1.24925433837198	0.324611083596014	3.84846482915139	0.000118860357714665	0.0059515305144931	COL1A1|1277
4169.46242486111	1.253431918287	0.322737150527263	3.88375467850305	0.000102855687997715	0.0054831807312249	COL6A3|1293
77.3664078166819	1.31744763258385	0.401641259091856	3.2801600999925	0.00103748194076516	0.0261061030353167	COL8A1|1295
319.133902898776	2.56613749461206	0.383149380038432	6.69748570219442	2.12035967776369e-11	2.62995278698623e-08	COL8A2|1296
37.905919805495	3.22434494085269	0.568339654643431	5.67327110559548	1.40096251557333e-08	7.29671004890708e-06	COL10A1|1300
52.0567664357569	1.48757486435488	0.580821215996185	2.56115793188356	0.0104323919556408	0.112870510120451	COL11A1|1301
86.3096888831301	1.27362944221163	0.438781923105867	2.90264793316095	0.00370022354799404	0.0599534611334039	COL13A1|1305
1248.27126658723	3.2809483957075	0.620558447843851	5.2870900510778	1.24277468701286e-07	3.35098884809773e-05	COMP|1311
3.03640092956919	2.66979536378793	0.694723431013604	3.84296144998693	0.000121558568413872	0.00605792158621169	COX6A2|1339
672.260076954102	1.10689819869436	0.294923119372854	3.7531754073677	0.000174608583877408	0.00800556329658365	CPE|1363
354.353155312073	2.27692817592035	0.643888280999554	3.53621620878968	0.000405902346960209	0.0139332346221304	CRABP1|1381
3225.94026223771	1.56053907373499	0.385438752950682	4.04873423284105	5.14953802181e-05	0.00337349136956955	CRABP2|1382
1024.72932961584	2.09424801348113	0.405850084272535	5.16015172753988	2.46749783101216e-07	5.73847464324765e-05	CRYAB|1410
38.2700119449293	2.15208541973048	0.751743783626098	2.86279110862709	0.00419927311433129	0.0649979004094291	CRYBA4|1413
47.7407108955959	2.01031839728435	0.455569576623931	4.41275822714529	1.02061950702288e-05	0.0010100332940511	CRYBB1|1414
210.905823866681	1.49065450886739	0.511649287796985	2.91343024298093	0.00357481695664378	0.0589851273622975	CRYM|1428
134.438880703354	1.32153973377823	0.405851784369394	3.25621269802131	0.00112909134271965	0.0276446078607486	CST6|1474
113.432229932295	1.03715698609664	0.511299889544629	2.02847097624125	0.0425122025886359	0.236256363309702	CTSE|1510
771.753929308748	1.79860986808772	0.303123238396215	5.93359281064669	2.96376335367442e-09	1.72315053734727e-06	CTSK|1513
6.0709339770058	3.45825333007862	0.696095177839055	4.9680754014334	6.76206708657304e-07	0.000123341429554599	CYP1A2|1544
3.82041282853703	1.40318330294779	0.543902595868572	2.57984299690096	0.00988452431829511	0.109530419858178	CYP3A4|1576
77.0302289871817	1.53547546963097	0.500302519615181	3.06909401698	0.00214709010117359	0.0420048489298997	CYP3A5|1577
30.5590188571174	1.02236781471578	0.43451016674464	2.35292035253257	0.0186266233594469	0.154571064943135	CYP11A1|1583
24.5891582270595	1.08259934337647	0.537016498463824	2.01595173793232	0.0438050226952677	0.238580927179583	CYP17A1|1586
19.5951666172013	1.38072649879821	0.586671147528423	2.35349310191075	0.0185979529375755	0.154470943930175	DBC1|1620
374.314375389176	1.07933930430511	0.297819012030898	3.62414507033932	0.000289918850982203	0.0110305526022983	DNM1|1759
626.655540880247	1.17176611267425	0.505531084030535	2.31789132199727	0.020455228199608	0.161751177136707	DPP4|1803
2.5869329709477	1.36039424337657	0.644293702030571	2.11145047528654	0.0347336104577065	0.212862177722896	DRD1|1812
1.51629248942422	1.94732413362675	0.628321115039073	3.09924986924187	0.00194011321180878	0.0393200504419416	DSC1|1823
96.005349263613	1.58245953806472	0.458612479455076	3.45053745581673	0.00055947152711569	0.0172333903344162	DSG3|1830
8.90270120916266	2.3438328327786	0.609972710353656	3.84252080952879	0.00012177708536647	0.00605792158621169	EPYC|1833
340.686645657755	1.20378706678166	0.328152846791081	3.6683730723447	0.000244098824603997	0.00987273615599427	DUSP2|1844
369.952380656024	1.05564418776223	0.334626353277086	3.15469531142429	0.00160665798750469	0.0347176212050229	DUSP4|1846
536.895744707756	1.37044709179543	0.333847882066838	4.10500460063143	4.04306833977807e-05	0.00293271956042592	DUSP5|1847
1007.48934432023	1.58647724579861	0.650056956751896	2.44052037182353	0.0146661187302269	0.136260826766479	EEF1A2|1917
3.69406045754164	2.28380516018169	0.75864057335142	3.01039153507517	0.00260911116873744	0.0480618943508516	EFNA2|1943
1666.31177987224	1.09688001983234	0.219674449204829	4.99320710170342	5.93848181905278e-07	0.000111601468932805	EFNB1|1947
27.4344936915337	1.2975473594715	0.429795196363886	3.01898990600381	0.00253618981382363	0.0471858114861885	EGF|1950
384.536749604926	1.22719569730251	0.312971653101866	3.92110814235013	8.81426925626198e-05	0.00495436493996236	MEGF6|1953
4024.70463473235	1.09748952494382	0.321428098714974	3.41441687684255	0.000639186940201817	0.0189969217611099	EGR1|1958
155.841819128683	1.1027346247042	0.309146435163247	3.56703005202661	0.000361050088081818	0.0127706024501183	EGR2|1959
6.32438480361922	3.06979150434233	0.507791234949974	6.04538104058601	1.49057297321027e-09	9.24403672219237e-07	EGR4|1961
1478.68466588105	1.06997029259455	0.246577157996572	4.33929201426444	1.42942478324082e-05	0.00132136394051291	EPHA2|1969
105.691560935752	1.08908048862852	0.49646919880177	2.1936516731693	0.0282604605580996	0.193246271816344	ELF5|2001
1857.91181204747	1.7065952849371	0.417930039238962	4.08344728712191	4.43724981342443e-05	0.00309848105808933	ELN|2006
1220.34690479616	1.00948064190422	0.279852703284089	3.60718560177515	0.000309536252229244	0.0115873681543764	EMP1|2012
2.33467865783114	2.54543073936407	0.916696217494613	2.77674401921379	0.00549064025936572	0.0769489908899884	EMX1|2016
4.64835780655496	2.63611839751639	0.666377602857746	3.95589285445887	7.6249332218697e-05	0.00450355182834558	EPHA8|2046
227.366981770938	1.60675266075942	0.580222997087147	2.7691985130298	0.0056194384998252	0.0781625308211526	FABP4|2167
1.50705080682864	2.34158265813896	0.819414645956927	2.85762851529755	0.0042681975557692	0.0655488705492269	FABP7|2173
145.685808478626	1.04780229169283	0.28479949929442	3.67908754856917	0.000234069911340533	0.00966600258841187	FAP|2191
1609.90704139952	2.35948616444085	0.37263717521795	6.33185930271403	2.42224322794509e-10	2.31523690189256e-07	FBLN2|2199
1309.45454257489	1.81004103220355	0.467666220375949	3.87036940737027	0.000108670558773674	0.00567925771343876	FBN2|2201
1.02825481378864	1.7012256465679	0.788860792613462	2.15656001983798	0.0310399624873809	0.201810688562745	FCN2|2220
5.52147092502843	1.0313278088821	0.417780627844362	2.46858695723513	0.0135647690029376	0.130844166255839	FIGF|2277
5.14120866050388	1.85636676740512	0.558548158107437	3.32355722682026	0.000888771852709508	0.0234880686358812	FOXC2|2303
11463.0946982916	2.01021500499045	0.355956884084203	5.64735532552568	1.6293484809932e-08	7.63083346751981e-06	FN1|2335
4741.69689555057	1.0642841018999	0.350797023934628	3.03390288196468	0.00241412131542491	0.0455987076888126	FOS|2353
642.416846566364	1.63542718560369	0.486451361013111	3.36195417810664	0.000773929652742559	0.0216200618457587	FOSB|2354
323.658877773824	1.206704800073	0.309104945044453	3.90386766507234	9.46675575654662e-05	0.00518226000545749	FRZB|2487
6.77405962775595	1.66423535146519	0.571361022080414	2.91275618593205	0.00358254200050504	0.0589851273622975	GAP43|2596
5.61576390731853	2.36744345059857	0.741529272756924	3.19265002418135	0.00140973692556758	0.0314863811526829	GATA4|2626
23.4063189858492	1.19306905518323	0.438928498246966	2.71813987915622	0.00656500774598586	0.0853244718557542	GCK|2645
40.3482839542225	1.09996487639355	0.427966516015524	2.57021247043927	0.0101636158126058	0.111494146340526	GDF1|2657
250.704490841634	1.10026528423078	0.313864476518366	3.5055425718635	0.000455677621128338	0.0150584052239658	GEM|2669
181.735043473116	1.90871696840924	0.523888793074805	3.64336285417868	0.00026909906295414	0.0105049196791689	GFRA1|2674
9.52377205535743	1.66495469521638	0.486278553540349	3.42387029634494	0.000617360789404087	0.0185163733607129	GJA3|2700
786.656731893312	1.4093104528616	0.370022304431048	3.80871757184631	0.000139689400726174	0.00671555891604774	GJB2|2706
241.586827320597	1.34603531749972	0.36894955502854	3.64829093612973	0.000263990596022241	0.0104058157605801	GJB3|2707
56.0961030794978	1.52132819191863	0.527120263353802	2.88611214116334	0.00390033156759044	0.06218137859042	GJB5|2709
427.483110831204	1.90765804412858	0.498260916285539	3.8286327138598	0.00012885713995119	0.00625949631538355	GPC3|2719
4882.58711294322	1.37266154897214	0.354399580475586	3.87320308655586	0.000107414247120167	0.00562941427512874	SFN|2810
2434.37541879314	1.09113685986092	0.219465674439939	4.97178824271918	6.63381417553305e-07	0.000122924935015787	GPC1|2817
1.97293715294914	1.71318687686569	0.646071505889335	2.65169855232579	0.00800880090485181	0.0962682196863623	XCR1|2829
0.517553096743418	2.65752308309131	0.974900169386877	2.72594381100851	0.00641179124230908	0.0841264993393232	NPBWR1|2831
4.12926480830257	1.12941160297761	0.504423421309084	2.23901499269514	0.0251549406580747	0.18175055182271	FFAR3|2865
238.137907410646	1.05338003327012	0.494711583224541	2.12928111851387	0.033231009004672	0.208114429817092	GRB14|2888
4.76562331706068	1.02655709013559	0.468334762598883	2.19193015790462	0.028384550081474	0.193246271816344	GRIA3|2892
206.373746231095	1.19335347297949	0.405411208695379	2.94356309688556	0.00324457677369942	0.0551785656989741	GRIK5|2901
9.4627276844018	1.21916335857451	0.572291157804217	2.13032010358545	0.0331451949236146	0.208114429817092	GRM3|2913
20.4090099312242	1.77464780575149	0.497702054526739	3.56568310219051	0.000362909681460501	0.0127877549688875	GRP|2922
406.00519319997	1.39556868177765	0.387673704999105	3.59985385591441	0.000318396079067392	0.0117534901806525	GSTT2|2953
4.45910264738921	1.2786656230677	0.461211584860318	2.77240569196664	0.0055643640249793	0.0775468109998051	GUCY2D|3000
4.72550585461114	1.78065161006232	0.555967422375433	3.20279847055478	0.0013609918606011	0.0309929664216443	HAS1|3036
3.38551632557805	1.32472614112757	0.529458685165881	2.50203873926921	0.0123480412618495	0.124261692510682	HBQ1|3049
19.5846116210935	1.22214817411992	0.488736764271625	2.50062664293592	0.0123973798802328	0.124542793019293	HDC|3067
16.0846902378241	1.63678642932845	0.426411018166672	3.8385181423447	0.000123779070224301	0.00612475957851891	NRG1|3084
1895.36541677883	1.33369205322461	0.323225827099237	4.12619271545756	3.68818239073113e-05	0.00276688037820777	NR4A1|3164
23.9579777451122	1.04480855486152	0.527940756342528	1.97902613562127	0.047813063758528	0.249386613744719	HOXA2|3199
57.8770769241894	1.27504801508659	0.469148263023686	2.71779331946971	0.00657188756620778	0.0853244718557542	HOXA4|3201
123.759221243022	2.16951444418838	0.468976782413981	4.626059381919	3.72688487048321e-06	0.000471691789220001	HOXA5|3202
22.5066354974607	1.56575435795023	0.518173615336307	3.02167905043567	0.00251376923394821	0.0469565026080386	HOXA6|3203
166.011480296269	2.24554199702657	0.484210601486133	4.63753166521878	3.52594605537829e-06	0.000452415354209056	HOXA7|3204
270.909636702584	1.34291081755243	0.477394542524199	2.81299993596881	0.00490816609343682	0.0717332522925311	HOXA9|3205
11.4174676134475	1.86549694895888	0.637506950743045	2.92623781871642	0.00343088555247687	0.0574025411005685	HOXA13|3209
81.502863672763	1.16608159635322	0.576233939460293	2.0236253307908	0.043008716677856	0.237133324278065	HOXD1|3231
120.615847555011	1.03823460387072	0.355039649593892	2.92427790827952	0.00345256353529141	0.0576542329501553	HOXD8|3234
7.93573295408105	1.96032058504009	0.801879407100987	2.44465759773927	0.0144989719268319	0.135566562545283	HOXD13|3239
12.785630930072	1.14626474240222	0.365199165129163	3.1387386715323	0.00169676693686991	0.036036927922905	HRH2|3274
17958.7868367815	1.36898584425764	0.307553891365861	4.45120638265351	8.53892268053192e-06	0.00087771633409556	HSPA1A|3303
1213.57528707438	1.10684553784292	0.331719455923203	3.33669164735144	0.000847819536419658	0.0227614465729982	HSPA2|3306
250.153088030018	1.86030464338355	0.33188928731445	5.60519641485445	2.08018931625447e-08	8.96778676341427e-06	HSPA6|3310
53.8548711375413	1.01454644790956	0.295134438072674	3.43757392236191	0.000586950483279674	0.0178606790203633	HSPB2|3316
85.7106781731583	1.00620609840964	0.378196510208886	2.660537766078	0.00780159775114745	0.0951613689711427	HTR2B|3357
4.27567442772336	2.41171276358337	0.900994844357242	2.67672204639955	0.00743462838757118	0.0923976513616902	HTR2C|3358
11.4660930863116	1.13556088774182	0.498284973650292	2.27893865516961	0.0226707121696283	0.171764451993343	IBSP|3381
0.864780470097618	2.17120269107952	0.878763569422629	2.47074727108459	0.0134831068539068	0.13044107604334	IFNA1|3439
320.950391111203	1.03150158407384	0.306978439244506	3.36017600002277	0.000778928339893637	0.0216945535385047	IGFBP6|3489
2397.71574736645	1.17406035869979	0.267676014890723	4.38612461852101	1.15388029556295e-05	0.00111232864761392	CYR61|3491
56.9655729583082	1.71766167371902	0.320988966056562	5.35115488492007	8.73946794464737e-08	2.58091747793911e-05	IGSF1|3547
276.082936917832	1.37984279922278	0.411911062707226	3.34985613193771	0.000808535434437404	0.0221087493421983	IL1RN|3557
29.1861709520154	2.14376917617723	0.37796042232727	5.67194089523208	1.41188692158374e-08	7.29671004890708e-06	IL11|3589
59.1972433300479	1.50081382378529	0.39564523028303	3.79333228082054	0.000148639040059667	0.00701885619368048	INHBA|3624
10.5138942855624	1.07131058933377	0.339371145761639	3.15675213615898	0.00159536894237723	0.0345942181502662	INSL3|3640
350.991507090158	1.00480545730194	0.304021633541456	3.30504591267821	0.000949608426527471	0.0244701728193125	ITGA7|3679
795.886007532129	1.37914952531338	0.374467261264636	3.68296422137352	0.000230537526400673	0.00960212272359499	ITGB6|3694
134.492375050968	3.59722985577302	0.808681724281639	4.4482640670141	8.65670652346744e-06	0.000884934202577537	IVL|3713
382.57917737206	1.45038237326744	0.46520652307557	3.11771718865565	0.00182257602756019	0.0378448961972738	KCNG1|3755
4.69855904004169	1.07951799341268	0.416743560604213	2.59036514408896	0.00958741774542903	0.107444471794624	KCNJ13|3769
109.97211496576	1.67226127774325	0.666241554935734	2.50999245747222	0.0120733740373201	0.122745969379421	KCNJ16|3773
15.3424341663656	2.86389937843895	0.591221598274071	4.84403713734311	1.27227136157198e-06	0.000205831379843885	KCNK2|3776
100.033836471456	1.2054624863811	0.375687336297162	3.20868544109669	0.00133343288971616	0.0306278011273693	KCNMB1|3779
41.5660754480875	1.1303746537085	0.414193108397494	2.72910058325669	0.00635073301241487	0.08374020825009	KCNS1|3787
2.01798446752621	2.43874565831485	0.668711122000542	3.64693449545001	0.000265387543843846	0.0104387637488684	KRT3|3850
1896.59725465302	1.91000050305015	0.611520255581264	3.12336424773804	0.00178796323840143	0.0374606487054714	KRT6A|3853
468.583963538684	1.49296128346036	0.576321139965397	2.59050237780623	0.00958359594910211	0.107444471794624	KRT6B|3854
10106.8520905562	1.19696803234775	0.352923309886789	3.3915811135618	0.000694905906210636	0.0200756589829952	KRT7|3855
7.95244930813196	3.25824242859595	0.777446214753845	4.19095542143398	2.77782239464913e-05	0.00218988922256132	KRT9|3857
199.358819584905	1.64569148780011	0.591748316845561	2.7810666138821	0.00541806184024645	0.0764818213488507	KRT13|3860
198.174994612944	2.88071251686164	0.617188209124215	4.66747820887465	3.0491907697089e-06	0.000414089009273242	KRT14|3861
1063.78290294615	2.91797974654531	0.590025803807295	4.94551209068533	7.59439564193305e-07	0.000137178379532198	KRT16|3868
3631.21120789783	1.85619419057032	0.481394704283098	3.85586749097002	0.000115319945718161	0.00587612442977215	KRT17|3872
1.13645833949895	2.09146495344504	0.929703984869619	2.24960308601704	0.0244741523866793	0.179621934972059	KRT84|3890
1478.46600130515	2.02325641208032	0.450242104892119	4.49370769658495	6.99936886643953e-06	0.000744132901486328	L1CAM|3897
9170.48781639687	1.04086039460467	0.28117262241434	3.70185541418341	0.000214028579446372	0.00917511917188882	LGALS1|3956
128.354044605773	2.16282099337818	0.419547330303833	5.15512991540641	2.5345514530995e-07	5.80611397209812e-05	LGALS7|3963
443.303529940846	1.18409207680504	0.344034373906159	3.44178421289967	0.000577891041187232	0.0176624791804878	LIF|3976
24.8632799693687	2.27138255599975	0.618112819741447	3.67470546388256	0.000238123953922267	0.00973691464334894	LMO1|4004
1126.91528682859	1.07789289549622	0.289998636999729	3.71688952281946	0.000201690584019055	0.00880857585839087	LOXL2|4017
24.4660591477907	1.10165370577287	0.504595372741151	2.18324179190996	0.0290180086032584	0.194044310910457	LPO|4025
1523.68589807792	1.17134259748	0.292931896793672	3.99868573651793	6.36951861976983e-05	0.003894604075921	LTBP2|4053
12.2668026293054	2.51213095980993	1.27154758517832	1.9756484059994	0.0481946121708659	0.250744060245794	MAGEA10|4109
1477.03878292251	3.00071842585392	0.544166901797637	5.51433469389841	3.50101791014835e-08	1.35700912954813e-05	MAL|4118
315.044872397456	1.22851713591102	0.368960968464328	3.32966693204514	0.000869499257552323	0.0231100481239443	MAP2|4133
601.774443990848	1.36033591590871	0.363662448755898	3.74065543627742	0.000183540996732026	0.00822838613060082	MDFI|4188
11.0604325093071	1.0678749496111	0.341694567745686	3.12523244562053	0.00177664608711571	0.0372689660953604	MEFV|4210
3.18442543838212	1.26081386061564	0.563346823845993	2.23807751680929	0.0252160005466614	0.181909147022348	MEOX2|4223
665.665151307902	1.34671065700195	0.409105502598317	3.29184195384493	0.000995335301568241	0.0254022130119028	MFAP4|4239
193.11063508098	1.00360117889901	0.332609871603177	3.01735235355963	0.00254993225668701	0.0473467960435747	MFI2|4241
1764.38123953053	1.35670018592709	0.305442466304379	4.44175363806521	8.92286870510591e-06	0.000905825766031934	MGP|4256
2.55426636052166	1.57268937269189	0.652092168275088	2.41175933281328	0.0158757570559277	0.141519520347714	TRPM1|4308
99.6595433924569	1.27470934224648	0.432885589957726	2.94467954539896	0.00323289310738738	0.0550301704144028	MMP17|4326
11.9720280257787	1.17870145183296	0.398699752908316	2.9563636376369	0.00311289845183126	0.0539250239258106	CITED1|4435
33.4519323088654	1.50400173586643	0.482153075020045	3.11934490058765	0.00181253657830815	0.0376784838429308	MT1A|4489
579.227940953075	1.36856535945768	0.290157916863446	4.71662250078033	2.39792012183327e-06	0.000348986280659573	MT1X|4501
1849.41158809547	1.21947797269522	0.2986751896018	4.08295705552594	4.44662425428568e-05	0.00309848105808933	MT2A|4502
175.013158878575	1.91294268443294	0.498802162419333	3.835072957893	0.000125527027980982	0.00617176530844407	MT3|4504
1.38512990043862	2.46386101080089	0.789122366430851	3.12228003616825	0.00179456151404607	0.0375565995149911	MYH2|4620
8.27570226349792	1.78603173164881	0.556372098669912	3.21013892666181	0.00132670833323983	0.0305487729454542	MYH7|4625
7.88260652825048	1.97156840038364	0.917949196189905	2.14779685909302	0.0317298966558636	0.203521389348005	MYOD1|4654
275.736124532952	1.25316583795469	0.492291121982314	2.54557878864148	0.0109096740942231	0.11545761463198	NCAM1|4684
22.5821924229039	1.2968135341663	0.37128241106404	3.49279549884905	0.000477992412752327	0.0154931164446987	NGF|4803
61.5557051451589	1.00876730482432	0.417376066869193	2.41692656790613	0.0156521744147468	0.140489709358087	NGFR|4804
47.6138006947353	1.26293180649972	0.428002264582596	2.95075963612337	0.00316993497157489	0.0544567314368891	NOVA1|4857
3.04855347978702	1.30362021770167	0.591094860332607	2.20543318033273	0.0274237118533686	0.190284704692896	NPPC|4880
12.7443674370115	1.57408900748852	0.575786533403807	2.73380656922136	0.00626068113892192	0.0831405942823999	NTSR1|4923
317.348985908395	1.470308351912	0.292546092122693	5.02590323884878	5.01068501661669e-07	9.91742497171846e-05	OVOL1|5017
416.428362204452	1.27045585045614	0.344588645371478	3.68687670798483	0.000227023278030391	0.00952346341319378	SERPINE1|5054
12.4040793041599	1.43667516164632	0.692072370661374	2.07590307394207	0.0379029163662937	0.222666169559487	SERPINB2|5055
3117.05652254402	1.24840346432206	0.36718500165787	3.39993044020159	0.00067402997746053	0.0197174964318446	PCOLCE|5118
42.0012636541454	1.10782038667557	0.416062996785784	2.66262656192409	0.00775334065080786	0.0947895228533254	PDE6G|5148
48.1430053365482	1.02362228711419	0.296042660269222	3.45768507208826	0.00054483787530201	0.0170159065273456	PDE1B|5153
121.553288685292	1.33544999197293	0.324692364761535	4.11297011235152	3.9060097161984e-05	0.0028509088930994	PGAM2|5224
171.334886100451	1.37080802929727	0.311685666404086	4.39804642001114	1.09229620274456e-05	0.00106958793958224	PGF|5228
1384.28280523557	2.22332199633319	0.546448518494191	4.06867604373756	4.72810310450299e-05	0.00324408436611134	PI3|5266
122.367119123689	1.32093815509727	0.515029831449941	2.56477989125113	0.0103241274574246	0.112459245518375	SERPINB5|5268
1.40643109612461	1.95034474335528	0.540316846650975	3.60963156237684	0.000306632224617399	0.0115250354323368	PITX3|5309
153.511584869262	1.2823157935955	0.600620448785034	2.13498524099443	0.0327622157070955	0.207045184521234	PKP1|5317
7.62460435600822	1.19261932316678	0.500048059740174	2.38500940046937	0.0170786849356533	0.146698491794935	PLA2G5|5322
1611.42267842111	1.20999193105191	0.336058335248909	3.60054134695304	0.000317555322996028	0.0117534901806525	PLAT|5327
1234.27512242251	1.05583234947959	0.26941844186657	3.91893124377317	8.89424800389396e-05	0.00498426156965202	PLAU|5328
4.26196926123085	2.03642761350823	0.830866316243696	2.4509690352051	0.0142472208891361	0.134280417751964	PLP1|5354
2329.71098769774	1.13432457853936	0.219607770547702	5.16522969888704	2.40143832111424e-07	5.65553923599119e-05	PLXNA1|5361
115.362588136437	2.49455784143877	0.55258882734738	4.51431103559137	6.35229318467323e-06	0.000695202439416738	PNOC|5368
576.570599273311	1.10862543771933	0.302782177710569	3.66146199919028	0.00025078006277209	0.0100244035457146	PMP22|5376
1035.42110140276	1.02901905143455	0.411289532911628	2.50193347773732	0.0123517130891472	0.124261692510682	PRRX1|5396
111.623137029408	1.13251289571272	0.254271715438505	4.45394759601808	8.43056855181572e-06	0.000871392932814064	SEPT4|5414
98.7088647770153	10.2066791257123	1.15670326590116	8.82393905731778	1.10502377040665e-18	2.56987090605197e-15	POU3F3|5455
2503.55082560724	1.08323540802227	0.29231038854182	3.70577116135336	0.000210748519247195	0.00907125666561075	PPL|5493
94.6273609263224	1.55456429972691	0.506370752771914	3.07001202422752	0.00214050153100292	0.0419642054629181	PPP1R1A|5502
294.304771099557	1.03075164019508	0.359323413282729	2.86859025071113	0.00412305550826986	0.0642996208980391	PRELP|5549
43.9609374888492	1.1500871285255	0.436019115153241	2.63769887272326	0.00834706660487821	0.0987895510074803	PKIA|5569
312.766206258522	3.14413650665021	0.557101608330335	5.64373977679469	1.66395514508196e-08	7.63083346751981e-06	KLK7|5650
768.684260733919	2.59877169362199	0.494253393640836	5.25797440555454	1.45650784525324e-07	3.8166659804136e-05	KLK6|5653
165.996180579096	1.63568066566416	0.466551045658282	3.50589861685186	0.00045506852101874	0.0150584052239658	PTGIS|5740
553.726884678788	1.50346852855598	0.432803612512851	3.47378923162602	0.000513163959320328	0.0163376198731191	PTN|5764
33.5693402524403	2.23112648582034	0.438504983702875	5.088029939774	3.61802262004836e-07	7.73716216620687e-05	RBP4|5950
305.580682488509	1.23337959581841	0.317985541785335	3.87872853870518	0.000105003850381348	0.00556580238274925	RGS2|5997
78.7884920519066	1.10386809285519	0.520201514433203	2.12200092123518	0.0338376606823987	0.21034068726897	RXRG|6258
1091.82745814863	1.46947333866716	0.428615110915091	3.4284216800706	0.00060710167694537	0.0183362446421568	S100A1|6271
105.170937998259	1.3327544334059	0.441763323986644	3.01689696957775	0.00255376595166728	0.0473707034205081	S100A3|6274
10.8872299406364	1.1260948165937	0.537886972419899	2.09355287325052	0.036299829393277	0.217646898440837	S100A5|6276
11317.0903611968	1.02561665770062	0.314072129361658	3.26554495550163	0.00109253661720878	0.0270301113871932	S100A6|6277
51.4640734501649	2.95269904944863	0.827550907214195	3.56799687331426	0.000359720795884382	0.0127478198236742	S100A7|6278
745.047839235156	2.49891281453189	0.529838963378624	4.71636287108271	2.40098059255175e-06	0.000348986280659573	S100A8|6279
2405.6700626831	2.54127852025281	0.507954617923663	5.0029637108934	5.64555715162148e-07	0.000108284114232905	S100A9|6280
11.8332062237594	1.23428903989538	0.483279557198965	2.55398562076407	0.0106497654491662	0.114069594808138	SCN4A|6329
71.303852507216	1.38028019768509	0.629891299114191	2.1912990378279	0.028430159652163	0.193246271816344	SCTR|6344
24.9875093509662	1.00961574532428	0.394129330720611	2.56163565263803	0.0104180547449659	0.112821832671764	CCL8|6355
53.1054318616161	1.10508791010386	0.34972167581009	3.15990682460288	0.00157819600329236	0.0344628364333972	CCL22|6367
2335.61212269033	1.41866545582874	0.268281660468213	5.28797031206997	1.23681045305382e-07	3.35098884809773e-05	CX3CL1|6376
4664.99405445343	1.00363263197296	0.276973518538816	3.62356891470226	0.000290565738333747	0.0110326031871416	SDC1|6382
397.181121964198	2.66015713768162	0.576041630804986	4.6179945952243	3.87466342658187e-06	0.000480587420343705	SFRP2|6423
129.057909457588	1.40240118021376	0.442662768753019	3.16810285211996	0.00153437227439024	0.0337434942849058	SCG5|6447
16.6471949299433	2.98970917600397	0.528097646709584	5.66128100481405	1.50247159172538e-08	7.55499566595966e-06	SHOX2|6474
290.958609185289	1.43690586547927	0.39940210682762	3.59764217793531	0.000321114970434059	0.0117837160254944	SIM2|6493
234.097789095653	1.56301000461915	0.476147005599784	3.28262067436565	0.00102846955559331	0.0259629254841432	SIX1|6495
204.77465750438	1.23894683493138	0.34813526308994	3.55880879154519	0.000372540615548544	0.0130529532058016	SLC15A1|6564
262.205676934145	1.11908082474519	0.267236252326342	4.18760858604843	2.81909154357629e-05	0.00220374782219483	SLC16A2|6567
35.394437744255	2.73975890347757	0.731116438201872	3.74736329306971	0.000178703174026879	0.00810920134821971	SLC18A3|6572
39.7472125867352	1.23096439402988	0.443836021307789	2.77346662941591	0.00554625284062055	0.0774845987514247	SLIT1|6585
587.168063181217	1.02068055536093	0.250799947451175	4.06970003675789	4.70737068055396e-05	0.00324408436611134	SMARCD3|6604
29.4351601878492	1.24015364915476	0.388219120109424	3.19446823949632	0.00140088698580079	0.0313667205506508	SNAP25|6616
291.166209655252	1.65343525884671	0.399443917350185	4.1393426887439	3.48302339818169e-05	0.00262354859607977	SNCG|6623
112.578865842376	2.60617629372807	0.726522402587219	3.58719329844092	0.000334256537029585	0.0120906269073245	SOX11|6664
26.1908591491419	1.46867202061055	0.298952386431018	4.91272887346373	8.98174406964281e-07	0.000157646555109155	SOX15|6665
44.8486546091081	3.24662693276629	0.787377747158599	4.12334098148234	3.73416282587537e-05	0.00279012447290808	SPRR1A|6698
120.721685669683	3.22112857242341	0.874547956849902	3.6831926107584	0.000230330988766234	0.00960212272359499	SPRR1B|6699
23.2206071268484	1.89780872576566	0.946013338961501	2.00611201513184	0.0448442982246559	0.241135308806278	SPRR2B|6701
83.9032183493493	2.12622455003627	0.906399119502967	2.34579282380835	0.0189866578649557	0.155890013052737	SPRR2D|6703
42.17195999477	2.69241063677874	0.937672337136683	2.87137684470931	0.00408687995572592	0.0638961357783872	SPRR2E|6704
18.6927297848997	3.59906640300088	0.82424883595486	4.36648041951009	1.26264601051462e-05	0.00120469379618587	SPRR2G|6706
85.6046131030886	3.11045668300825	0.797154018199734	3.90195195908666	9.54200982768798e-05	0.00520613175495997	SPRR3|6707
39.4868298680068	1.01727871622685	0.369167338202735	2.75560324805385	0.00585840114603928	0.0799954798739335	ELOVL4|6785
11.3659672215414	1.27422335468465	0.648525197972582	1.96480161244023	0.0494372035149601	0.253573264709237	ABCC8|6833
1.20318401909315	2.08952189365027	0.941331090800033	2.21975234226503	0.0264355836217045	0.185878319456467	T|6862
5457.91018435961	1.6203940598473	0.347836497897961	4.65849348656521	3.18531883257562e-06	0.000426351488345823	TAGLN|6876
15.5498092369295	1.58794967243423	0.336979263029503	4.71230679941039	2.44928255654093e-06	0.000353247302049953	TG|7038
1128.85958618214	1.06338090127601	0.224359655403615	4.73962620134635	2.1411284448889e-06	0.000323867436724861	TGFB1|7040
5534.96610813315	1.14288330166127	0.380173821076596	3.00621252253717	0.00264524047050611	0.0484687150876283	TGFBI|7045
731.085799163734	1.81779529539968	0.378462328454579	4.8031076245356	1.56221859976108e-06	0.000240207248335165	THBS2|7058
476.674582370372	1.05501723099338	0.433334330140817	2.43464954796113	0.0149062187967492	0.136885587716445	THBS4|7060
19.1460758628567	2.25738254131287	0.488991740621831	4.6164021879843	3.90449918786586e-06	0.000481080843644002	THPO|7066
4209.71938574761	1.14341377065765	0.228796900718443	4.99750550408345	5.8076681605386e-07	0.000110256802170225	TIMP2|7077
1817.68699477956	1.36249453059029	0.27858116401566	4.89083508357263	1.00409067030997e-06	0.000172973212232564	TIMP3|7078
21.1807598521359	1.52955660002082	0.430253426189525	3.55501317808693	0.0003779601455194	0.0131684428977312	ICAM5|7087
465.575489528869	1.36854704199668	0.450457724220261	3.03812537428596	0.00238054890239188	0.0451479228634056	TNNC1|7134
513.09131710982	1.89787751401406	0.626927633730083	3.02726728238489	0.00246775648498784	0.0463763731345442	TNNT1|7138
2947.11025963355	1.12387939529903	0.26539395944445	4.23475876260203	2.2879718916952e-05	0.0018660973040747	TPM2|7169
301.199145044102	1.8932158653357	0.290631631215302	6.51414251579927	7.31060636374182e-11	7.55632396652314e-08	PHLDA2|7262
1656.2770980017	1.46014026642644	0.305776121656657	4.7751938853681	1.79534196455929e-06	0.000273789649595292	TUBA4A|7277
1525.58062876953	1.23879147055717	0.504362148218947	2.4561547192463	0.014043268135278	0.133155087105468	UCHL1|7345
212.816134656412	2.42004994677005	0.500756699339647	4.83278596164843	1.34635516073546e-06	0.000212189090063531	UPK2|7379
22.83187965534	1.35235659569199	0.501909637030216	2.6944224535991	0.00705107320166373	0.0890891090474427	VGF|7425
8.3054595533927	1.00652113374376	0.446085294357758	2.25634233290044	0.0240492001386569	0.178021393581628	WNT3|7473
191.961003449108	1.15436160713088	0.52660544319162	2.19208065935398	0.0283736830071917	0.193246271816344	WNT6|7475
735.133881530956	1.8843740319887	0.48614869551273	3.87612689159085	0.000106132350916217	0.00559374614389864	WNT11|7481
37.5158731436881	1.73822187522101	0.38189560575929	4.5515629114534	5.32488701364972e-06	0.000611540264746624	WNT2B|7482
387.953804787596	1.52417688437767	0.69363807514986	2.19736623317337	0.0279943008395079	0.192536345548064	ZIC1|7545
132.590797465475	3.90809209555005	0.737377949125847	5.29998503505977	1.15812172986014e-07	3.21594847523103e-05	ZIC2|7546
22.8024904283405	1.67907356643621	0.801006973454579	2.09620343153158	0.036064148681815	0.216862794513629	MKRN3|7681
13.5200736944385	1.16735634324202	0.493971582573094	2.36320546449508	0.0181176217920909	0.151837096144978	SLC30A3|7781
2683.5146598574	1.95472191940779	0.383528964779859	5.09667352120271	3.45673715812721e-07	7.5661876267008e-05	PXDN|7837
1260.18749628469	1.46236595161206	0.360908594386065	4.0519011582411	5.08031281583832e-05	0.00336367330742605	MALL|7851
150.197446811256	1.33335512483807	0.31191899368836	4.27468397827107	1.91408594156877e-05	0.00163355820838931	ST8SIA4|7903
54.6621461290327	1.09336541901568	0.356342663967989	3.0682978199711	0.00215281948622152	0.0420726959465876	NR4A3|8013
198.242392807332	1.33158457663631	0.324417077019898	4.10454526274717	4.05110952447978e-05	0.00293271956042592	FOSL1|8061
88.212583156432	1.0032236948654	0.295275264163222	3.39758800219322	0.000679827185839776	0.0198518016658273	GPR68|8111
43.8583444438247	1.8336771180709	0.458128003829376	4.00254318169519	6.26652258570775e-05	0.00387337716634859	SLC14A2|8170
26.4550692199476	1.31677984135002	0.336979105263561	3.90760085946613	9.32171328608504e-05	0.00514630491654635	FZD9|8326
4409.99499232042	1.03614451988233	0.352999759864158	2.93525559417112	0.0033327304218656	0.0560627933985619	HIST2H2AA3|8337
582.000502375458	1.00025974344025	0.332705017821114	3.00644622071213	0.00264320804288204	0.0484687150876283	HIST2H2AC|8338
10.2295932654843	1.00626980100246	0.395722312232293	2.5428684961584	0.0109946599794553	0.115961252220956	HIST1H2BF|8343
4.08592676664912	1.53464818852007	0.512029930552887	2.99718453345679	0.00272485716110993	0.0492672181559283	HIST1H3C|8352
103.688072841805	1.6741513054793	0.377724080977463	4.43220697273783	9.32734169654714e-06	0.000932984904646557	SRPX|8406
134.955911206272	1.19563584010379	0.32518566498928	3.67677904911091	0.000236197454272746	0.00970637539807668	ANXA9|8416
0.464453375718211	1.42160737010706	0.713861344406319	1.99143346428058	0.0464332532847263	0.246436510474845	UTF1|8433
138.200317465685	1.07127323070095	0.290385493535059	3.68914169113485	0.000225011884035334	0.00949284830493738	SDPR|8436
267.08349657739	1.38132365689918	0.254402459841976	5.42967885513844	5.64555493870149e-08	1.90973726608257e-05	SEMA7A|8482
208.011860585195	1.5749636360933	0.384900520942709	4.09187192637685	4.27904971238762e-05	0.00301836447571181	CST7|8530
16.4829947813974	1.21257051097	0.391697089288192	3.09568425227139	0.00196359334071364	0.0394947611934889	HSD17B6|8630
1054.72034338536	1.22990384024166	0.413595724863871	2.97368605694961	0.00294245957469824	0.051744178322764	AKR1C3|8644
1.25111847093955	1.62434055011277	0.671477146976873	2.41905559619696	0.0155608616965192	0.140146584479549	MYH13|8735
34.6445622225164	1.444640381397	0.42196891007098	3.42357066342636	0.000618041809029978	0.0185163733607129	TNFSF9|8744
32.9483828477414	1.57338173787755	0.342192003382847	4.5979500465335	4.26668257197698e-06	0.000508184032441537	RGS9|8787
107.866556629422	1.30624144414197	0.56530779896072	2.31067295824224	0.0208509259928584	0.163822414736964	SCEL|8796
31.1719435860936	1.32106360698015	0.503999252233907	2.62116183927797	0.00876306509483674	0.102217445824099	FGF17|8822
52.3370802820751	1.07684040279869	0.329337931969172	3.26971265156148	0.00107656784128404	0.0268492556127207	WISP1|8840
146.600363062183	1.50659329305702	0.327741581887437	4.59689394424924	4.28835759706108e-06	0.000508184032441537	SPHK1|8877
337.632870845575	2.24605027635648	0.400523794509375	5.6077823768443	2.04935482899497e-08	8.96778676341427e-06	CLIC3|9022
30.2104583166754	1.81559260384571	0.471805533404146	3.84817997098497	0.000118998621413138	0.0059515305144931	BRSK2|9024
1714.81045001054	1.31244173810609	0.355453381018149	3.69230343047174	0.000222232095183347	0.0094129446435049	GPRC5A|9052
1519.14529007805	2.02734833461149	0.643828180378515	3.14889654786403	0.00163888201493193	0.035168858002086	CLDN6|9074
1601.17686596981	1.28259749400705	0.3747767124612	3.42229773452062	0.000620942781034514	0.0185733769150275	CLDN1|9076
21.269204741384	1.44565700618525	0.717858840584413	2.01384579314832	0.0440257261946612	0.239432515595344	KRT75|9119
130.334240446869	1.037185337578	0.324430452742101	3.19694199114682	0.001388928554612	0.0312089562301405	SLC16A4|9122
80.086323091757	1.37202706206189	0.322224832068497	4.25798053258115	2.0628190741581e-05	0.0017365949717064	SYNGR3|9143
8.72202434140119	1.01570224828645	0.388518491460564	2.61429576869843	0.00894115978057823	0.103323153861899	SLC28A1|9154
214.690387218109	1.69142897554094	0.386439963201854	4.37695149726902	1.20350742472057e-05	0.00115418843489311	CACNA2D2|9254
2306.56354378039	1.24175826838289	0.247398469635759	5.01926414585792	5.18697859671959e-07	0.000101582880833651	PDLIM7|9260
3.85842743634655	1.40391283938093	0.473738623404643	2.96347557497286	0.00304186201558688	0.0530649953640064	NDST3|9348
65.9638975281567	1.73466894152042	0.443051763391388	3.91527375546868	9.03016885881291e-05	0.0050301284915633	ITGBL1|9358
28.9151123923447	1.24040212752037	0.4561123246678	2.71951021806698	0.00653786750066769	0.0852396810440941	OTOF|9381
328.669100895521	1.42070188292987	0.370283044809827	3.83679972076368	0.000124648044950392	0.0061513975498728	LIPG|9388
7.07107045605713	2.9396531194761	0.836998338343295	3.5121373422254	0.000444518218045256	0.0148478661521221	TMPRSS11D|9407
87.9730404943105	2.06196804539319	0.440998483469437	4.67568058096528	2.92980333608424e-06	0.000403770304206276	ONECUT2|9480
20.8900577400806	3.71312790810869	1.00844097541236	3.68204783288419	0.000231367986127899	0.00960848522747671	XAGE2|9502
83.0760387935778	2.94587228177693	1.16465442675311	2.52939602864826	0.0114259021183655	0.118799800768563	XAGE1D|9503
229.906881655031	1.03922222085592	0.281301594385113	3.69433462731529	0.000220463317785617	0.00938137498845328	ADAMTS4|9507
2054.48570155492	1.37772233397373	0.336090974384971	4.09925418703936	4.14483625895938e-05	0.00296594917684382	GDF15|9518
238.365111939422	2.07711324019023	0.370791025262959	5.60184335291604	2.12084180376365e-08	8.96778676341427e-06	PTGES|9536
97.7619888239295	1.06677777113191	0.353277305339842	3.01966119817886	0.00253057589016499	0.0471315413213146	AATK|9625
123.092696187129	1.21987937226774	0.452760801587446	2.69431312956127	0.00705338659644628	0.0890891090474427	PLCH2|9651
12.7725339456847	1.1724720323974	0.515217491014276	2.27568367310129	0.0228649492490563	0.172675204637328	WSCD2|9671
69.0879631903598	1.61847744040841	0.526528039137182	3.07386752481519	0.00211303239587387	0.0415000639990277	GPRIN2|9721
1563.1969786225	1.18096887880886	0.261967326684218	4.50807699477892	6.54178380886432e-06	0.000704688022148518	FAM38A|9780
64.5285352346895	1.05819326444765	0.269340927605969	3.92882460847438	8.53620677788014e-05	0.00485676229671131	RIMS3|9783
1896.49820640088	1.24645492923432	0.289165359000278	4.31052645290449	1.62866343769394e-05	0.00147811137845345	MRC2|9902
119.107684546607	1.35132886834661	0.332879360151513	4.05951533832419	4.91746778093155e-05	0.00331483652406636	GFPT2|9945
77.3994595065137	1.58136265734658	0.327323581556501	4.83119074350473	1.35718902002473e-06	0.000212189090063531	UST|10090
60.8712604690027	1.08396625709411	0.337450034072386	3.21222743412611	0.00131710061663481	0.0304784290702619	TSPAN2|10100
77.6213592759807	1.03449699225686	0.354849092386986	2.91531531135685	0.00355329346899471	0.0587635777694636	EBI3|10148
1709.38601523171	1.06975905359671	0.452136435806532	2.36600939202886	0.0179809882576845	0.150964028219413	PDZK1IP1|10158
63.1632761760077	2.71283657478229	0.64372082011539	4.21430609358884	2.50547300964087e-05	0.0020123775563814	ODZ1|10178
310.298815355153	1.49047360203283	0.274053079424236	5.43863110447146	5.36914935049278e-08	1.88477403143242e-05	FSTL3|10272
297.382494492479	1.26318622087555	0.376240573169267	3.35738968882352	0.000786821327530556	0.0217824676052751	SPEG|10290
1.58051691602135	1.80403359622171	0.501752322040818	3.59546636253524	0.000323810968463509	0.0118451823733101	CCL26|10344
243.203044259611	1.08248337604396	0.270255159155222	4.00541243848089	6.19093642905612e-05	0.00383941240875297	KLF2|10365
3477.24096540574	1.26030147547586	0.289249325317956	4.35714577411884	1.31769511515942e-05	0.00125080191926229	MYL9|10398
42.9735588762521	1.67492250038638	0.533449314899725	3.13979689092154	0.00169065006451637	0.0359480508003737	FST|10468
120.562327479314	1.48155183350609	0.656688683188499	2.25609466317058	0.0240647032979197	0.178021393581628	IGF2BP1|10642
59.0857348258018	1.40065418276455	0.419446734865185	3.33928975085414	0.000839929051586283	0.0227134883790157	CORIN|10699
10.5265772891262	2.47085992593611	0.762641289295038	3.23987169409632	0.00119583495848529	0.02874484418943	NRG3|10718
116.425918298678	1.37027911448417	0.463937177994274	2.95358763962021	0.00314103406720194	0.0541632064852979	GJB6|10804
236.333829070533	1.14735495229556	0.451021308707951	2.54390409087855	0.0109621179287059	0.115683609792157	ALDH1L1|10840
1104.69309387378	1.01368103685763	0.236271368077284	4.29032533694925	1.78411558532588e-05	0.00154388234720875	PPP1R13L|10848
12.7681176022175	1.81186678864566	0.831285738856178	2.17959566001786	0.0292874467975705	0.195211303390137	NPFFR2|10886
41.1543350123863	1.16412190508151	0.372980749749049	3.12113133416338	0.00180157667619751	0.037618781212856	RUNDC3A|10900
228.91162539301	1.3669865122853	0.339710826347741	4.02397099610242	5.72249678330975e-05	0.00363368780387297	MLLT11|10962
338.861070824813	1.86021751405214	0.522674419254066	3.55903684115046	0.000372217321809911	0.0130529532058016	SPINK5|11005
166.169571328671	1.07231633609423	0.266791751218273	4.01930093864456	5.83710750404326e-05	0.00366889814570017	STON1|11037
22.4489587963357	1.48409390466615	0.594807118217193	2.49508430415965	0.0125927207772608	0.125893374562567	UPK1A|11045
35.0551394504635	2.23117794328124	0.521190579553682	4.28092530987781	1.86117821105396e-05	0.0015957244523806	STMN2|11075
269.020966127884	1.47646048689103	0.479118048463597	3.08162151608699	0.00205876426216984	0.0407048980846652	NXPH4|11247
766.509313860022	1.09939387870108	0.21813752903147	5.03991167215649	4.65746751336786e-07	9.54687685827801e-05	ACOT7|11332
1067.77430488038	1.05140831021176	0.222270887642056	4.73030148646789	2.2418665261777e-06	0.000336370376770452	SYNPO|11346
302.397487689207	1.71987669996105	0.398832276882156	4.31228062434181	1.61579171635433e-05	0.00147361788641041	ITGA11|22801
24.4253295956848	1.35395903217341	0.551389450193678	2.4555403294311	0.0140672967355764	0.133191885885699	NTNG1|22854
31.4639343441552	1.01131065845667	0.36532853674785	2.76822245384756	0.00563629697087715	0.0783146416304476	HECW1|23072
322.716320054737	1.287608260545	0.35950826315052	3.58158182307454	0.000341520140501604	0.0122191965654468	FCHO1|23149
16.2354211323624	1.36892433271125	0.587905650211639	2.32847623120897	0.0198868299303744	0.15982482542316	ZFR2|23217
47.6008184252061	3.03302241185593	0.40763020012778	7.4406224340227	1.00211989175222e-13	1.69494914418637e-10	ARC|23237
42.5391985777245	1.10170523843696	0.337044778064897	3.268720686795	0.00108034891423392	0.0268715127664735	WSCD1|23302
4.78662243651473	2.01106517948182	0.579049165810323	3.4730473649289	0.000514584533493567	0.0163376198731191	PADI4|23569
2.83875005048048	1.86830022665183	0.738845504509374	2.52867509546866	0.0114493961116305	0.118870543893351	PPY2|23614
0.853174681857631	1.7648625016197	0.856160951741081	2.06136766460874	0.0392679772962147	0.227299165665426	NTSR2|23620
18.0336035651238	1.55720782874503	0.344818915979846	4.51601625253077	6.30138302381074e-06	0.000693711426970407	PRND|23627
925.652407795559	1.0847106070397	0.452510641254916	2.39709414132571	0.0165256772415503	0.144324885624625	TRIM29|23650
68.6247803604052	1.08242033610011	0.37281089943167	2.90340314017161	0.00369131133940285	0.0599274410729407	BHMT2|23743
68.167040773319	1.50541005636448	0.437073436974959	3.44429546390101	0.000572549649951805	0.0175490712312246	C11orf41|25758
531.008869185252	1.31273286519751	0.394596380012077	3.32677371535272	0.000878576869030732	0.0232847900973173	SHC2|25759
76.944159782806	1.27515987063348	0.402173492345547	3.17067110315133	0.00152087234250531	0.03352586484871	TMEM59L|25789
202.967018951026	1.06822595390332	0.292208869329309	3.65569312237223	0.00025648803377131	0.0101747545166636	NGEF|25791
123.547435407349	3.81745173426673	0.759147454016815	5.02860375025664	4.9406416908405e-07	9.88393964065456e-05	KLK5|25818
23.7880698153337	1.50922657268367	0.581190768335608	2.59678345718693	0.00941012270230288	0.106428773785012	CHRDL2|25884
129.70715034726	1.73752499753124	0.509662865628611	3.409165381096	0.000651619635737517	0.0193047505141664	SOSTDC1|25928
624.80185549201	2.57798128580264	0.425847581421588	6.05376523965848	1.41498780869592e-09	9.07787868303019e-07	FBXO2|26232
4.89313800731408	3.24712556134605	0.625002953287969	5.19537634864573	2.04306097226397e-07	5.00146702486463e-05	NKX2-8|26257
18.2599335020986	1.0987936282035	0.515235057011216	2.13260649338847	0.032957020207926	0.207449928855516	ANKRD2|26287
17.6003846592682	1.56514949440094	0.368281036364164	4.24987805468563	2.13886926944618e-05	0.00176520574069996	AK5|26289
1.62858577551692	1.7748014028769	0.875978841997698	2.02607793451883	0.0427567988781737	0.236753048550126	FGF21|26291
2.5528544044163	2.59816719427457	0.741531077598867	3.50378732970657	0.000458691518335859	0.0151311271252459	IL1F5|26525
107.396106665476	1.8403559572464	0.464022025162166	3.96609612787936	7.30594067330521e-05	0.0043427164928704	MYEOV|26579
69.9319820337634	1.18636511758734	0.39781711625807	2.98218721393004	0.00286196928227857	0.0507113699969455	GREM1|26585
1.1326326510246	1.48774365597628	0.665190227644286	2.23656871996602	0.0253145412287395	0.182394356924321	FGF22|27006
316.894504691348	2.60851518884684	0.424585715050332	6.14367157533225	8.06354823043056e-10	6.52270934031133e-07	LYPD3|27076
63.5388338617443	1.09448563088741	0.486833238356195	2.24817359345259	0.0245651228086846	0.179934688919519	B3GAT1|27087
365.417553955097	1.49075788420158	0.505987442654853	2.94623494286689	0.00321667973057108	0.0548914856144425	CACNG4|27092
21.2242065517089	1.49398262812057	0.369437379751228	4.04394008296235	5.25603568423733e-05	0.00341917985682641	DHDH|27294
111.087592544352	1.43989628197425	0.398856863767198	3.6100576742605	0.000306128929414402	0.0115250354323368	PDLIM3|27295
689.794296126224	1.72496052379043	0.428670527061115	4.02397742531179	5.72234047952381e-05	0.00363368780387297	PCSK1N|27344
122.600502803302	2.59562195118947	0.708962742725121	3.66115423951953	0.000251081540032411	0.0100244035457146	C6orf15|29113
158.112484513504	1.32408092551589	0.53906398367955	2.4562593042814	0.0140391814561919	0.133155087105468	PRSS50|29122
34.4739843630922	1.03991940404599	0.397134826928914	2.6185550436052	0.00883030441618285	0.102714066915782	MYLPF|29895
65.7655227209891	1.77177262025245	0.570722663841956	3.10443711543772	0.00190641448606216	0.0388717446535886	PADI1|29943
4.42231897360549	1.63201918674152	0.831322998467192	1.96315895235746	0.0496277072693112	0.253706980386574	CRNN|49860
94.4898731262997	1.65051106953181	0.515997019623474	3.19868333878401	0.00138056719129935	0.0311650225974386	ATP6V0A4|50617
459.694834731073	1.04821299123601	0.297027406146914	3.52901102572856	0.000417115751644827	0.0141355893612969	STMN3|50861
68.9035287199124	1.70001879235242	0.378805430737996	4.48784165802589	7.1948370513005e-06	0.000756270866324553	NTM|50863
33.9215167107501	2.05161661069934	0.461982435206495	4.44089743321587	8.9584488551398e-06	0.000905825766031934	GAL|51083
278.377347293435	1.01770896135916	0.36539442448524	2.7852339640729	0.00534891126131018	0.0760248235421512	MLXIPL|51085
534.399705273714	1.10283599631844	0.403629840602507	2.73229549795479	0.00628947031290455	0.0833444410054054	ANGPTL4|51129
7.24021494306013	1.16541857069854	0.48509298829884	2.40246426728515	0.0162850254851458	0.143322090421541	SLC45A2|51151
35.4224623562265	1.85141125390104	0.442092369381219	4.18783806762464	2.81624334052556e-05	0.00220374782219483	CPA4|51200
738.151391201932	1.07154582853345	0.219625813181418	4.87896123416203	1.06646020608538e-06	0.000178752181389357	IER5|51278
25.9182199663337	1.4389527863161	0.460434671504558	3.12520510589276	0.00177681122959337	0.0372689660953604	KCNK9|51305
151.019985633045	1.15254747178419	0.316511022788097	3.641413375217	0.000271145361180382	0.0105536808467804	REEP2|51308
585.953936572101	1.13748612381731	0.28633585426157	3.97255917094547	7.11045656883068e-05	0.00426553466116395	SLC22A17|51310
958.904657459415	1.27995348787269	0.238789182107926	5.36018205085267	8.31381280640315e-08	2.53571290595296e-05	TNFRSF12A|51330
2.18083240696168	1.41493785949197	0.605488535096691	2.33685326389544	0.0194468151767564	0.158063781722828	ANGPT4|51378
12.5144182042581	4.75378096498907	1.46219321137016	3.25113051272788	0.00114947077417541	0.027960381218884	MAGEC2|51438
135.400092848937	1.82379837746009	0.51051645404239	3.5724575829414	0.000353646778082298	0.0125804938933483	VGLL1|51442
318.005254996649	2.17575093266166	0.462811445441599	4.70116060026482	2.58686952285262e-06	0.000367394713531856	PRRX2|51450
76.7396140843903	2.39433320283291	0.515849587624529	4.64153361808185	3.4583274080255e-06	0.000446820704349405	RHCG|51458
7.58471830512777	1.83499149957775	0.511730701513187	3.58585383708987	0.000335977108900122	0.0120906269073245	NAT8B|51471
50.075770146966	2.3971654259381	0.761763304410741	3.14686387760882	0.00165031772439382	0.0353734576755149	CALML5|51806
1.75144107848031	1.96696691564565	0.865553817426287	2.27249522334082	0.0230566161767979	0.17339059982592	PRKAG3|53632
41.043746852464	3.5830189643076	0.65146055456172	5.49997837815082	3.79837824512535e-08	1.41337654501114e-05	FXYD4|53828
26.7904014345562	1.5356368783129	0.475598495961267	3.22885141848297	0.00124288450730283	0.0293822951186392	GPR87|53836
2.49373959334972	1.20208877425633	0.4306482523175	2.79134715579916	0.00524891414325718	0.0752389690799405	SLCO1C1|53919
347.533718289165	1.53071128887302	0.300673842598602	5.0909359977699	3.56300287406423e-07	7.7081009851122e-05	CPVL|54504
543.000265647543	1.68909948896469	0.405699412207614	4.16342601970619	3.13507635009149e-05	0.00240033314787869	RHOF|54509
5.24144206501064	1.53870516605899	0.646616029642903	2.37962731438741	0.0173301553228541	0.147675183594582	HMGCLL1|54511
2.66477677009252	2.46239312347815	1.05032543133841	2.3444096943748	0.0190572248897564	0.156163573651652	CRCT1|54544
1896.03764449653	1.52955518138203	0.338922016133081	4.51300036165675	6.39169130737394e-06	0.000695423489904633	MXRA8|54587
62.3230184133523	1.16037929851024	0.302604478956266	3.83464019604925	0.000125748232812693	0.00617176530844407	PCDHB18|54660
8.11597766900925	1.12509204141806	0.462819340057308	2.43095295300051	0.0150591698381939	0.137662552259975	ROPN1|54763
773.875197855061	1.02356631350127	0.428019776859791	2.39139957739981	0.0167842748792664	0.14541969888839	TESC|54997
127.762009605589	1.57814268248232	0.339135772943839	4.65342440516783	3.26467324943862e-06	0.000430910859358926	AIM1L|55057
30.1485727156673	2.20615436277456	0.739529264446307	2.98318737180243	0.00285263297906941	0.0506823503052471	SLC6A15|55117
156.721869834189	2.6682641435215	0.542324451615176	4.92005133748763	8.65215154561926e-07	0.000153307885244044	CRTAC1|55118
71.1960970006157	1.24638301080797	0.440113233829809	2.83195985715336	0.00462636563582856	0.0695200401714055	KLHDC8A|55220
116.106815190278	1.0071029179556	0.437175118164179	2.30366019499168	0.0212417259415491	0.165911969413317	STK32B|55351
3.81659334416166	1.60069097000148	0.542140332366513	2.95253991344687	0.00315171322221862	0.0542485421809259	CHRNA9|55584
281.507115331697	2.58104616036503	0.528421799350797	4.88444300279819	1.03721639989233e-06	0.000176506041484222	ODZ3|55714
78.274159373388	2.12193054665381	0.406427651664535	5.22093055913738	1.78026291228367e-07	4.41623886440502e-05	CACNA2D3|55799
160.05077467619	1.26608051351385	0.324851611190665	3.89741183327777	9.72262011329575e-05	0.00525841125604266	HR|55806
279.234302888049	3.21019811297794	0.707777805696039	4.53560155057558	5.74395318403134e-06	0.000647674236296383	LMO3|55885
21.3857649040459	1.64319380913269	0.558967837602025	2.93969294580883	0.00328537646596112	0.0556127399429715	AJAP1|55966
14.842411017413	2.48414381524066	0.665698119077933	3.73163712507026	0.000190239408263873	0.0084877798339313	NXF5|55998
257.76148454839	2.57252678936181	0.705979482351542	3.64391154937393	0.000268525733142478	0.0105049196791689	NXF2|56001
42.0388639552948	1.47302799463899	0.603848653178577	2.4393993211464	0.0147117014416707	0.136582437785571	BARX1|56033
136.746443194912	1.41363380215577	0.292174396827017	4.8383219662903	1.30939909573628e-06	0.000208216839112594	PCDHB15|56121
110.717760765023	1.10836439389856	0.260598797641645	4.25314469571227	2.10789275045233e-05	0.00175077431348954	PCDHB12|56124
232.230278346574	1.20754872238685	0.290829007004924	4.15209175598638	3.29450111709227e-05	0.00250180380748987	PCDHB11|56125
146.256840170216	1.26509319269179	0.29086798481177	4.3493724258119	1.36527679977229e-05	0.00128287751816987	PCDHB8|56128
125.388768373952	1.42368354491288	0.310751789095932	4.58141705009905	4.61835788669889e-06	0.000537028428012705	PCDHB7|56129
650.362836302507	1.04047197210673	0.368650012282292	2.82238420572733	0.00476680324985583	0.0705108646510251	PCDHB2|56133
10.2550989212936	1.98717078709694	0.83527753221985	2.3790545183417	0.0173571086521332	0.147675183594582	TEX15|56154
1533.03316847356	2.17780560721336	0.400859141535157	5.43284506091863	5.54625628400415e-08	1.90973726608257e-05	SUSD2|56241
7.49676513013901	2.10578609590576	0.489430834578906	4.30252028913855	1.68866201898305e-05	0.00149607413634188	KCNK12|56660
150.855910439592	1.06980959861001	0.377427568238143	2.83447656885255	0.00459008238490344	0.0690926236012366	PANX2|56666
33.4595141722943	2.44673937677595	0.757045671585681	3.23195742160588	0.00122945374069343	0.0291571675455295	DPYSL5|56896
660.489507991455	1.76976902203131	0.40170948002029	4.40559436621192	1.05494213381089e-05	0.00103847610579638	NDUFA4L2|56901
4.6476451799052	1.40749050348895	0.49788193743714	2.82695634779209	0.00469927333133707	0.0699999842510217	SHD|56961
1366.3527096503	1.17837668561743	0.268540789296405	4.38807336756868	1.14359201060826e-05	0.00110815257069618	FAM20C|56975
5.98338252447769	2.12815095131844	0.604250606761163	3.52196742130806	0.000428356781341143	0.0144096256697135	PGLYRP4|57115
20.5051929546528	3.23238714892593	0.656519890037345	4.92351747140831	8.50022838194439e-07	0.000152064181775072	SLURP1|57152
8.21980285792716	1.05776961857587	0.515955179329624	2.05011919824164	0.0403528003868371	0.230083926201993	TRIM54|57159
145.926996090825	1.11174725985359	0.360404668276636	3.08471936606616	0.00203744298166001	0.040455311284722	GPR126|57211
70.7437414763452	3.86249405151998	0.560238080219876	6.89437970729172	5.41003424637723e-12	7.18954908241774e-09	JPH3|57338
115.363031836552	1.22599341551405	0.451903828229975	2.71295204627066	0.00666867561179553	0.0861602151093443	TTYH1|57348
667.526695400824	1.47638131811334	0.38629557830777	3.82189546300495	0.00013242983059177	0.00641629426604135	S100A14|57402
2.09534040152399	2.52683921478695	0.890434044340903	2.83776123660828	0.00454311528359162	0.0687192356514001	LRTM1|57408
39.9840725308804	2.2181390395026	0.515943316941125	4.29919133879529	1.71422432556891e-05	0.00151152339228482	DSCAML1|57453
20.7687248260121	1.1873227747902	0.552163788567513	2.15030901948584	0.0315307794337587	0.202854432223305	KCNT1|57582
199.713527995096	1.73317645398161	0.447912732198481	3.86945118857126	0.000109080616221085	0.0056847195092249	SYT13|57586
12.5562267112436	1.12370795230704	0.466940602897313	2.40653296229663	0.0161047506150381	0.142206400186419	VAT1L|57687
123.215290632983	1.35679048599063	0.396141255935816	3.42501687380539	0.000614761237816586	0.0185074964879896	GRHL3|57822
65.7070099418169	1.43541617386699	0.51942330643216	2.76348049094418	0.00571885109578865	0.078870331442231	CADM3|57863
85.1616427721388	1.23141873431829	0.37916424478182	3.24771850527963	0.00116334301188432	0.0281456394487747	DLGAP3|58512
1.50831655620662	2.82647581085703	1.40075573924382	2.01782204539306	0.0436097980658218	0.238354962695245	CARD18|59082
6.42794681801296	1.92041315592564	0.466767348578135	4.11428340430323	3.88384039005004e-05	0.0028509088930994	ALOXE3|59344
485.150028281906	2.05952822278337	0.56713489292742	3.63146096011226	0.000281821294466988	0.0108332338503271	LGR6|59352
44.9941604005763	1.36145371669993	0.44221388920085	3.07872219744227	0.00207890437168104	0.0409885809405349	BCAN|63827
18.9662422964404	1.47823151355254	0.6864617643262	2.15340691990836	0.0312867122291296	0.202044179459547	CHP2|63928
17.2130287573945	1.87525779827719	0.349446095843174	5.36637215463061	8.03360964110163e-08	2.4910884562116e-05	ABCG4|64137
13.0461234032324	1.67487783651762	0.590675476014406	2.83552966820104	0.00457497655905423	0.0689210031426753	LRRC19|64922
312.678356071155	1.38275853537946	0.306752976097724	4.50772655238705	6.55259488479945e-06	0.000704688022148518	NDRG4|65009
24.1798960256452	1.8360016158958	0.398973834945563	4.6018095801854	4.18836038439509e-06	0.000506002889296563	DLK2|65989
632.682488903157	1.0008348984832	0.384483038647525	2.603066449963	0.00923940438322176	0.105158096275825	METRN|79006
13.1343161465071	1.76053192921052	0.559761676381277	3.14514552084368	0.0016600423433055	0.0354593430507449	CAMKV|79012
227.193044414465	1.21538098160666	0.232617648891756	5.22480124529248	1.74342275875393e-07	4.38329465224552e-05	CCDC28B|79140
36.3874262269184	1.02148469713028	0.327381374339888	3.12016741694587	0.00180748279051944	0.0376575781832185	MMP28|79148
81.8419104209596	1.13102518144165	0.346730997530802	3.26196731615025	0.00110641899430158	0.0273009620543513	GDPD3|79153
63.5372585625185	1.10568653366129	0.358119233050345	3.08748157490288	0.00201860285029022	0.0402530611250263	FSD1|79187
29.6658233453619	1.10877870609165	0.280836649859196	3.94812680840469	7.87650822173133e-05	0.00457435745397368	B3GNT4|79369
123.819480226346	1.02936678835388	0.363018511039708	2.83557658094544	0.00457430468390051	0.0689210031426753	PGBD5|79605
51.2375617848925	1.32945800110834	0.557182482970186	2.38603696588121	0.0170310390619458	0.146646575634333	ZFHX4|79776
57.6868663291786	1.58253923500742	0.280293720582945	5.64600317023198	1.64220817999988e-08	7.63083346751981e-06	C7orf10|79783
11.5024342800243	1.54041289550626	0.465012768003805	3.31262494601796	0.000924248316930074	0.0240835293228068	HHIPL2|79802
86.4097338851134	2.2589327863491	0.464325155057622	4.8649804167271	1.1446814061303e-06	0.000190149978223698	EPHX3|79852
53.7702943840526	1.37993044952872	0.353486209331253	3.90377449841497	9.470402589925e-05	0.00518226000545749	BAALC|79870
90.7118048944081	2.77814068252268	0.369197234466321	7.52481444379863	5.27952481496697e-14	9.82255591824604e-11	PODNL1|79883
345.906223851159	1.25761293973353	0.359567531268625	3.49757091608472	0.000469515866321102	0.0152715781344477	C2orf54|79919
76.5454985412751	1.07951371411067	0.4714817949611	2.28961908105007	0.0220434078950052	0.168842158866436	TMEM90B|79953
37.0000420027417	1.05224903478809	0.479521558187545	2.19437273845474	0.0282086241048738	0.193233229554925	C3orf36|80111
136.925074886703	1.14267519446522	0.277528917973225	4.11731938714747	3.83304706861069e-05	0.0028411888729682	TRIM46|80128
345.850313097766	1.30689939900932	0.456832559732126	2.86078426584928	0.00422594509174714	0.0653396187840747	WNT10A|80326
29.5091202099369	1.23511383974229	0.382077151000242	3.23262942185598	0.00122656561669534	0.0291571675455295	ULBP2|80328
0.47662801293358	1.85446762509929	0.931905748685439	1.98997337200166	0.0465938688599836	0.246731413604044	ESX1|80712
222.353829164192	1.19778029610457	0.371806654136653	3.22151387765196	0.00127515286817215	0.029841785046972	UPK3B|80761
120.956445212172	1.2180615933651	0.364231952316523	3.34419203372523	0.000825225942111219	0.0223809455582788	COLEC12|81035
1.36928233468171	2.43152995687898	0.733509463855918	3.31492649610394	0.00091667224984403	0.0239869018401522	STMN4|81551
202.694279652334	1.30368430580573	0.481644280578699	2.70673681464533	0.00679481010075937	0.0870044335338114	AMN|81693
145.033181117799	1.16707012932233	0.309895248659435	3.76601491752752	0.000165873885620827	0.00767682498003855	ADAMTS10|81794
2.29045465328829	2.00901421960741	0.592849613869993	3.3887417189884	0.000702141128531312	0.0201906270422335	KRTAP1-1|81851
2599.32264469034	1.25150465089222	0.321930203543209	3.88750305848282	0.000101280711942371	0.00541473461404543	PLVAP|83483
219.11399816262	1.31213683721828	0.415571129407409	3.15743020716897	0.00159166333009666	0.03457711031382	FAM167A|83648
60.1327956964625	1.22261780594651	0.30147618037718	4.05543749564851	5.00405528251057e-05	0.00336102702278373	PRSS27|83886
94.6784069486581	1.3760813571261	0.258779625995771	5.31757997497293	1.05156469039435e-07	3.00990170227489e-05	PLEKHN1|84069
168.878930024747	1.35624517086223	0.350671076821758	3.86757066808677	0.000109924978340286	0.00569318862819042	LOXL4|84171
2.46980189306888	1.56075739263607	0.414411287661898	3.76620386341753	0.000165748469816284	0.00767682498003855	CAPNS2|84290
134.651508596037	1.67043965968979	0.439407100191959	3.80157639455539	0.00014377839252137	0.00685896664835918	MEGF11|84465
205.316052015524	2.20538082393365	0.361897053116302	6.09394523924159	1.10161357820203e-09	8.09812788068342e-07	CNFN|84518
173.591949980454	1.23772061029738	0.245963757891115	5.03212595591136	4.85070383115685e-07	9.80949399768186e-05	HOPX|84525
17.507726570028	1.30064900767671	0.644971408944651	2.0165994796652	0.0437373273723468	0.23850204461875	KIRREL3|84623
41.8858040756738	1.40287567454441	0.367559083282236	3.81673515456886	0.000135229190088526	0.00651797689532908	NTNG2|84628
36.7683716011483	2.2865136613849	0.79041608542326	2.89279748167131	0.00381827406902578	0.0611075795972561	SLITRK2|84631
18.2463708509554	1.70208009669683	0.462171851583118	3.68278615598624	0.000230698675487609	0.00960212272359499	KISS1R|84634
78.2477072253619	2.44777623553451	1.09888963171337	2.22749961860863	0.0259139012692154	0.184009699359821	SPINK7|84651
7.08125226227305	1.33601493182209	0.583324813555321	2.29034476294465	0.0220013388626711	0.168673765379947	RNASE7|84659
62.2636665009892	1.38286012993369	0.297806737591426	4.64348167915159	3.42586384326508e-06	0.000445721655971656	C1orf170|84808
118.6382967037	1.4077975646816	0.500153196183202	2.81473271674533	0.00488178175893848	0.0715452748048657	RSPO3|84870
29.0796347370289	1.14319259966906	0.497292719114608	2.29883236920184	0.0215144599772292	0.167010818313145	SLC7A3|84889
27.2869082407898	2.29289324509248	0.449518225451969	5.10077926826457	3.38257869879534e-07	7.49200912989133e-05	FIBCD1|84929
5.35863192566461	1.25325981826041	0.609748127943477	2.05537296602669	0.0398429945831492	0.228450715028556	MAEL|84944
20.6334711570178	1.48089610124419	0.38400287192882	3.85647142117908	0.000115035540130908	0.00587612442977215	IGSF21|84966
109.588853861427	1.41270666100506	0.300155743600985	4.70657880491223	2.51908631636658e-06	0.000360520007046156	TOX2|84969
127.310450583214	3.43093399302742	0.54221087756404	6.32767459118744	2.48883300391568e-10	2.31523690189256e-07	FAM83A|84985
461.593551444772	1.83402140329154	0.422620241724224	4.33964401659754	1.42713713252973e-05	0.00132136394051291	NKD2|85409
66.4371503827357	1.12146114699862	0.566533962647558	1.97951265226491	0.0477583165642537	0.249258951154999	SLC22A16|85413
16.8454181197919	5.07110154778092	1.09654920829669	4.62460007212813	3.75321850631519e-06	0.000471815069662122	ZIC5|85416
89.601707235314	2.29607229046063	0.655702308864066	3.5016992611149	0.000462301130008719	0.0152232080067473	GAL3ST3|89792
21.6596753071461	2.82833795832277	0.632167153611752	4.47403497977341	7.67571766440934e-06	0.000797802944951596	MGC45800|90768
55.286463596081	2.08706057938409	0.378752102876159	5.51036037433302	3.58099775132473e-08	1.35968292170197e-05	SPOCD1|90853
62.446189574713	1.03628951447306	0.520867220968583	1.98954641942339	0.0466409234961259	0.246731413604044	IGFN1|91156
406.979931218706	1.06751491049523	0.280577929890607	3.80470021612689	0.00014197603411903	0.00680678374100861	SCARF2|91179
275.898134601001	1.01174149608442	0.330477616119929	3.06145241533474	0.00220265999796035	0.0428218278600337	RSAD2|91543
103.206776919807	1.21311795043033	0.384937477839545	3.15146749866741	0.00162452241379844	0.0349413173511213	SYT12|91683
3.96108195484522	1.71155267815449	0.428088730979742	3.99812598252086	6.38459684577213e-05	0.003894604075921	ZNF804A|91752
14.6524186054925	1.05262453825277	0.362585305177788	2.90310865669703	0.00369478421917854	0.0599315260661001	MYOZ3|91977
367.238789771818	2.02422820507868	0.435003632488506	4.653359314493	3.26570444340815e-06	0.000430910859358926	CDHR1|92211
28.1449879630256	1.68753658492972	0.52061081830497	3.24145508620832	0.0011892117178848	0.0286596943150865	SPSB4|92369
36.5746023868936	1.46222199471946	0.379191112839055	3.85616103650639	0.000115181625177275	0.00587612442977215	TMEM169|92691
110.399450838173	1.69962757527937	0.490593214257544	3.46443351820828	0.000531349458383684	0.0167839671871451	LEMD1|93273
1.16747760561937	1.61430273256516	0.791390773217857	2.03983011578626	0.0413672491619114	0.233054018556974	MYL10|93408
2.00662776965812	1.80483313535731	0.638309434195802	2.82752069555606	0.00469099831765065	0.0699999842510217	DKFZp434J0226|93429
39.7499242454328	2.82255827365025	0.531837965332425	5.30717710588039	1.11335989733943e-07	3.13849407424245e-05	CGB5|93659
28.1839385714209	2.26948416229428	0.430583063398959	5.27072324763382	1.35887232493693e-07	3.6116885150645e-05	CGB7|94027
647.928392584485	1.32012533197213	0.316680739841758	4.1686315771265	3.06433845738008e-05	0.00235586847105605	HTRA3|94031
36.8364858258728	2.77926380392	0.52148120585188	5.32955698639198	9.8452625488176e-08	2.86204858938674e-05	CGB8|94115
0.376664775155881	1.48949972600453	0.716526644585171	2.0787778615921	0.0376377726063806	NA	SNORD46|94161
1.75483346106275	1.86415629584137	0.565006645480123	3.29935286735835	0.000969080128032304	0.024834346807219	GNG8|94235
348.169476716192	1.53005837328451	0.303618150751302	5.03941668012398	4.66952858964418e-07	9.54687685827801e-05	PRKCDBP|112464
1010.08797993665	1.36560764837563	0.34553979102853	3.952099537685	7.7468502482278e-05	0.00454669239332108	AHNAK2|113146
1023.02193458281	1.15364330905713	0.291836142290245	3.9530515309162	7.71608115766164e-05	0.00454296487146502	TMEM54|113452
29.3794603719488	2.78590277531431	0.544093489739669	5.12026485861332	3.05106836533082e-07	6.83917192011807e-05	CGB1|114335
31.0075575460005	2.75654272450942	0.511848148457428	5.38546975859323	7.22556835405421e-08	2.27850337673184e-05	CGB2|114336
4.19758695125079	2.64432115894478	0.889712680537576	2.97210685740372	0.00295763725838314	0.0519121143322814	PGLYRP3|114771
40.2964398625195	2.90929788138307	0.575431934294933	5.05585058456615	4.28476709804051e-07	8.95708897292625e-05	ELFN2|114794
2312.78179948028	1.51823196821738	0.289848190236026	5.23802466036123	1.62304379670185e-07	4.13653833392301e-05	VASN|114990
72.270630048195	1.21608570475178	0.403397504090123	3.01460889673749	0.00257310821910458	0.0475513582232467	SLC26A9|115019
249.09488455762	1.07433005999106	0.327547248444295	3.27992393492436	0.00103835077915261	0.0261061030353167	FAM46B|115572
28.6554274501516	2.20749099808482	0.480912838160839	4.59021016475036	4.42799931739636e-06	0.000519039622818396	ALPK2|115701
189.376575826257	1.04071824681761	0.35614439639131	2.92218060248273	0.00347589923201943	0.0578435645900908	BATF2|116071
54.8097254977285	1.02542575234119	0.51581075903807	1.98798829681936	0.046812984323269	0.24730068615731	LRRC3B|116135
6.62306240864111	1.52188197844973	0.540393441947898	2.81624805246334	0.00485881360726116	0.0715036556175796	PHACTR3|116154
1585.75724223106	1.21418694827795	0.446736939494641	2.71790138879374	0.00656974150440962	0.0853244718557542	LYPD1|116372
145.334227912763	1.02699718534704	0.437707707748829	2.34630820331901	0.0189604217804533	0.155880975353661	TWIST2|117581
1.97834594795289	1.56836333097938	0.672974442454527	2.33049463997343	0.0197800229865995	0.159241595701291	C10orf90|118611
10.8779213131054	1.09256689509562	0.402303240549059	2.71577950404897	0.00661199380660202	0.0856658389775979	ZNF488|118738
14.9908593028077	2.34696113417668	0.583726979632771	4.02064872117644	5.80380951133332e-05	0.00366033477824937	CALHM3|119395
1.76843923728577	1.16468290282296	0.551303069750607	2.11260006832508	0.034635012875237	0.21266812361181	PLA2G4E|123745
642.277831627291	1.97720229761998	0.321694988112465	6.14620174601151	7.93603337595632e-10	6.52270934031133e-07	SPNS2|124976
4.18083442139096	1.08545825080707	0.509207984862997	2.13165991711444	0.0330348142096866	0.207569307116251	LOXHD1|125336
23.0098579986559	1.59540981741236	0.42847679774756	3.72344506353482	0.000196522638753335	0.00866422676304691	COX6B2|125965
612.944085807142	1.35873934612755	0.35452284992211	3.83258609826155	0.000126803198425641	0.00619205644805526	HSPB6|126393
11.2696661880108	2.57830654221274	0.466679209151558	5.52479410192755	3.29872231058835e-08	1.30580273592545e-05	CYP4F22|126410
84.4778881064692	2.12727568249419	1.06626705373271	1.99506837902116	0.0460354225598947	0.245117083286319	RPTN|126638
67.0711770499955	2.0148076831011	0.597083385502066	3.37441592250456	0.000739725088304856	0.0208683535474314	DMBX1|127343
363.957563838989	1.09620794787442	0.416747570661769	2.63038833347898	0.00852873832761006	0.100111783334502	PODN|127435
43.901779903064	2.1734845343435	0.511490457014268	4.24931590518975	2.14424346895023e-05	0.00176520574069996	GJB4|127534
12.1724768533309	1.08808960355042	0.553499150829015	1.96583789138739	0.0493173393009241	0.253360910989191	VWA5B1|127731
19.4024859150165	1.01007002403612	0.417112736577462	2.42157559686153	0.0154533864470475	0.139540632974995	HIST3H2BB|128312
44.9575727349072	1.32474753138532	0.495091022942754	2.67576560671854	0.0074558768831663	0.0925394192203529	VSTM2L|128434
1.64277739373428	2.58691151905489	0.732598132173065	3.53114675761112	0.00041376210936129	0.0140732066630106	WFDC12|128488
75.5547779221035	1.33806160620224	0.40800680337828	3.27950807467703	0.00103988234316176	0.0261093265783056	DUSP15|128853
326.640286839704	1.30795599087151	0.322772893526834	4.05224855340207	5.07277308474987e-05	0.00336367330742605	MBOAT2|129642
4.52429222492254	2.63317276133742	0.881477215280928	2.98722725407964	0.00281520369075493	0.0503139910340975	ACMSD|130013
22.4225249239557	2.90960076658963	0.616086439410697	4.72271515888703	2.32716678941082e-06	0.000346375504935906	CPNE4|131034
145.348883074064	1.54348773359187	0.565896990317508	2.72750652504066	0.00638149954726545	0.0839065717857765	FAM3D|131177
3.24921639549164	1.98479997061162	0.883231184455041	2.24720323007645	0.024627041854801	0.180175428119769	ZPLD1|131368
12.1301754126528	1.38424144712477	0.482066469886758	2.87147423352207	0.00408562088027549	0.0638961357783872	TMEM171|134285
24.6697585001669	1.10025015434318	0.380165704835623	2.89413311182003	0.00380206943966265	0.0610859256691914	ANKRD43|134548
509.767181654456	1.02446865208065	0.4000140538909	2.56108164729647	0.0104346830103292	0.112870510120451	CD109|135228
724.341766128054	1.61571182640865	0.441817387867781	3.65696749556667	0.000255216729263636	0.0101459556580127	EMID2|136227
7.12984168079342	1.82142655310429	0.695428692724712	2.61914208050273	0.00881512238587876	0.102714066915782	LCN8|138307
22.8990085541938	1.08415539049417	0.294701593580418	3.67882432301245	0.000234311591903991	0.00966600258841187	PIP5KL1|138429
8.01661739369162	1.12645179126774	0.482806517934488	2.3331329413009	0.0196411690298832	0.158895976355005	PTCHD1|139411
54.7278097108585	1.18171224853669	0.425578781631708	2.77671796513419	0.0054910803676457	0.0769489908899884	CHODL|140578
48.2074425406616	1.23915400459419	0.554818054668251	2.2334421062327	0.0255198041089147	0.18313949091755	TCEAL2|140597
495.00441900718	1.162903941808	0.312308412867242	3.7235754590522	0.000196421117123717	0.00866422676304691	KRT80|144501
145.531144069552	2.00928577070753	0.540881754321555	3.71483370376922	0.000203337372062343	0.00885969978271636	A2ML1|144568
1.3415922091984	1.30933386444962	0.647987248700645	2.0206167128676	0.0433194574981559	0.237995507777926	PGPEP1L|145814
30.1218768307975	2.5730905852036	0.388535709224555	6.62253307511686	3.53095018608435e-11	3.86431342424114e-08	BEAN|146227
31.807606531738	1.60152980355676	0.698948099268092	2.29134295555537	0.0219435860366071	0.168632969108251	HRNBP3|146713
1.55261847777253	2.40234268370112	0.825777703337345	2.9091881192628	0.00362368740953348	0.0591772729461213	SCGB1C1|147199
78.8969759595461	1.72682677844597	0.289010450061991	5.974963113187	2.30142250709589e-09	1.3812247014361e-06	VSIG10L|147645
143.801337303715	1.24440963149815	0.341349600007222	3.64555760859783	0.000266812633613764	0.010472677317266	KLC3|147700
76.6447671663788	1.0233519935245	0.28665738907738	3.5699480722203	0.000357051999602856	0.0126773901767388	DACT3|147906
169.796878208031	1.32426338716602	0.342991362739843	3.86092342555712	0.000112959303565762	0.00582162837352079	CILP2|148113
266.650158891786	1.07420988918345	0.219978969621473	4.88323902522088	1.0435724032929e-06	0.000176506041484222	SHISA4|149345
97.5307003869008	2.30866872633266	0.431117022005583	5.35508599403612	8.55157364233207e-08	2.56616173573529e-05	BNIPL|149428
54.5363494853071	3.59481817134154	0.761545060419165	4.72042740236921	2.35349596916892e-06	0.000347514226241173	CLDN19|149461
1.16886334437391	2.18668707652117	0.646576882036327	3.38194441724305	0.000719747061593922	0.0205331723066047	WFDC5|149708
5.92283479906088	1.49665346983433	0.558973285630799	2.67750446811669	0.00741728632376956	0.0923869266085518	PNPLA5|150379
5.8470872234265	4.54178117610061	0.812184601638512	5.59205526297588	2.24397368712572e-08	9.27758454421646e-06	OTOS|150677
13.0257270012583	1.61127905769409	0.497744994067517	3.23715773518261	0.00120726661600756	0.0289317836226329	PPP1R1C|151242
8.80897897599687	1.66084998117197	0.453452798760952	3.66267445191693	0.000249595660545768	0.0100080328975302	CPNE9|151835
3.77799159609853	1.78457145540082	0.74561562926491	2.39342012876017	0.0166921152013459	0.145227278086797	SPINK13|153218
25.0437363653049	1.29875758075347	0.417007397010239	3.11447132608436	0.00184274866632911	0.0381785511548475	PHOSPHO1|162466
0.576512182447538	3.7054405751618	1.77516806022876	2.08737451860434	0.0368542934878638	0.219522270203848	SPRR4|163778
63.026732901735	2.47586836248541	0.597565502611489	4.14325852423765	3.42405581889485e-05	0.00258961619961539	APCDD1L|164284
55.8041110033078	1.51037073891055	0.425868485874697	3.54656610903805	0.000390286805735748	0.0134468259642844	LRRN4|164312
23.321397188904	1.53460610317781	0.493102490988621	3.11214429296651	0.00185733692851421	0.0383526676526158	TMPRSS6|164656
26.6448081678256	1.03306756579518	0.392139203402983	2.63444092513634	0.00842759676094498	0.0992376188211274	CHST13|166012
10.4898385712074	1.28132544035275	0.495617905407135	2.5853090180432	0.00972917557865969	0.108260353852251	PRSS35|167681
7.20958415671004	3.85114035819809	0.82598165740197	4.66250106607865	3.12389468220577e-06	0.000421159859148104	ARX|170302
12.4694753072033	2.14871392877245	0.582595572899939	3.68817414467633	0.000225869048016274	0.00950745167045877	C10orf91|170393
7.18953519354188	1.06712319806703	0.51214529721606	2.08363369510125	0.0371934996140917	0.220187572893662	GPHA2|170589
26.2814369163467	1.31850249092025	0.33871500654925	3.89266039421415	9.91509040482231e-05	0.00534047427180546	PSORS1C1|170679
311.013397846064	2.1925835002908	0.476614355656177	4.60033038088449	4.21821380689098e-06	0.000506321728240043	CYS1|192668
54.588672689297	1.7950764387166	0.445693384853267	4.02760395312482	5.63481562768707e-05	0.003615025681142	PPAPDC1A|196051
214.124333170171	1.41560822645951	0.377475372647022	3.75020022242152	0.000176693428273659	0.00805363685173809	METTL7B|196410
167.487246158861	1.10046176897847	0.290792699362498	3.78435143451332	0.000154109931753898	0.00724044262697289	C10orf72|196740
26.2258329547431	1.05874970611009	0.429622743463134	2.46437071179158	0.0137254070690569	0.131765324313624	FAM24B|196792
1.82820394317912	1.42909035076617	0.514557827436301	2.77731728984938	0.00548096456476409	0.0769489908899884	CT62|196993
192.137381194821	1.0283650012457	0.331425366442697	3.10285544007539	0.00191663236843031	0.0389426194703172	LDHD|197257
94.168905504528	1.10313575613538	0.496381445616097	2.22235493666811	0.0262593282010834	0.185461762396276	NLRP7|199713
30.0311826594857	1.17523189152461	0.294879167906684	3.98546936993704	6.73468649388751e-05	0.00409473340584239	GGN|199720
66.3062237036263	3.24081211823586	0.487233819152528	6.65145150201761	2.90216486517682e-11	3.37467358228842e-08	LIPH|200879
0.742386746201118	1.78914843878449	0.711954199419502	2.51301058444952	0.0119705743379378	0.122101170809941	ZCCHC5|203430
10.5375070211388	1.10202699770778	0.409770901627244	2.68937348487047	0.00715862765186845	0.0901735053913423	RPSAP52|204010
4.64579682803867	1.97703947703028	0.554389933698235	3.56615327381904	0.000362259549364011	0.0127877549688875	LASS3|204219
3.93967127770954	1.05226890262812	0.490817032956301	2.1439127658021	0.0320398771345724	0.204486745206325	AQPEP|206338
17.3343635713989	1.13444211240379	0.376478213831739	3.01330082518617	0.00258422612002769	0.0476506709247921	PLAC9|219348
205.325977889855	1.33811994973307	0.393170433006326	3.40340940569034	0.000665504789241779	0.0196535184187989	RASGEF1A|221002
21.2477366555721	1.19599705215467	0.345798667685405	3.45865141748536	0.000542887022535062	0.0170159065273456	BEND6|221336
7.64217691949829	1.11138603985926	0.467037354413345	2.37965128347239	0.0173290282409296	0.147675183594582	SYCP2L|221711
1.24941795387368	1.34550961359768	0.554962031625387	2.42450751028304	0.0153291662540707	0.139053699735244	C6orf218|221718
68.2328778650477	1.1169528971369	0.476791600442711	2.34264382195446	0.019147652580523	0.15652112313736	VWDE|221806
106.612379778398	1.08922595356979	0.376347099459312	2.89420578804688	0.00380118948546932	0.0610859256691914	HOXA11AS|221883
1.92795536375418	3.30328005173895	0.776311039047804	4.25509864678807	2.08956869411298e-05	0.00174333746878798	C11orf86|254439
30.1083321528535	1.23822426863908	0.288478209867398	4.29226273002818	1.76861499837963e-05	0.00153762065630154	C19orf26|255057
16.3328900587025	1.91749425710737	0.717646768303371	2.67191930877167	0.00754187815509186	0.0932483326120422	TMEM151A|256472
9.32564878701141	2.23662383428124	0.413289366679449	5.41176235007272	6.24074776415695e-08	2.00188124400242e-05	NPB|256933
28.3164322370717	1.88881288530879	0.427327793436468	4.42005625264719	9.86752118673959e-06	0.000981739206841123	PLAC2|257000
2.91155214492264	1.56180395466533	0.520253111997565	3.00200790470742	0.00268205211252005	0.0488254203066884	NPAS4|266743
1.81472230972065	1.42559897958718	0.534060972571839	2.66935622111091	0.00759968026151635	0.0935812316510756	WFDC10B|280664
30.4854088444862	1.02170432069364	0.301790645288573	3.38547379332015	0.000710554939695013	0.0203382686969626	P4HA3|283208
8.15672676904385	1.11314831326809	0.441290013012563	2.52248698235643	0.011652826307406	0.120177845592732	GOLGA6L1|283767
1.77028535675742	1.43644174766057	0.709185913518542	2.02547980759211	0.0428181198351343	0.236810677625646	LOC283867|283867
4.03557861740605	3.54875415613972	0.732994158463906	4.84144943743705	1.28895475150789e-06	0.000206732785791416	FADS6|283985
102.328349998595	2.61305681788168	0.595307189521064	4.38942593652184	1.13650276124322e-05	0.00110704889387069	SLC13A5|284111
947.538385236427	1.27052541682123	0.280671944530828	4.52672752506506	5.99040975216067e-06	0.000667374691251193	METRNL|284207
294.191006084036	1.4088577905883	0.360731454251538	3.90555848120164	9.40080192028341e-05	0.00517461300967079	SSC5D|284297
3.42397258865228	1.37194169914133	0.58740241787806	2.33560785142382	0.0195116890116922	0.158245411535542	KLK9|284366
0.855108682555705	1.36121716743318	0.558216178265573	2.43851256991979	0.0147478457768921	0.136713338654249	SCGBL|284402
1.18742469453441	2.53604073808159	0.759080316678665	3.34093860999843	0.000834956827069915	0.0226118948582762	OR10H5|284433
20.4076137004053	1.01652793688405	0.329017994475816	3.08958158505452	0.00200438648176239	0.0400554355458531	SYPL2|284612
29.7091300380794	1.0114445043207	0.270080210773947	3.74497821007427	0.000180409433084404	0.00814193948488257	RELL2|285613
13.3001150570921	1.14106237523121	0.455501864929514	2.5050663083625	0.0122428438880032	0.123725209416784	XKR6|286046
478.783806928943	1.44032077164766	0.589364177264077	2.44385530578709	0.0145312531763549	0.135566562545283	KRT6C|286887
15.0875839321182	1.40088811504225	0.448918872401274	3.12058191616868	0.00180494089319673	0.0376467772622478	GPIHBP1|338328
11.5061836434358	2.16636386250428	0.62123711927933	3.48717711043632	0.000488147972268198	0.0157127906990481	IFNE|338376
2.41005654940293	1.20000793825503	0.532758457468625	2.25244277483048	0.0242943051780192	0.179085284098673	CCDC144NL|339184
5.40302481166147	1.71095588518762	0.513219871560495	3.33376780596061	0.000856781480387631	0.0229008743303277	RXFP4|339403
52.4527256936666	1.16142724108251	0.500716346202152	2.31953130727953	0.0203662456210504	0.161514918917154	LOC339535|339535
15.6990265036115	2.21951587991638	0.423216781293649	5.24439478305178	1.56796151437504e-07	4.05165610763162e-05	CYP27C1|339761
22.3991516965086	1.26785892105691	0.489532686600099	2.58993721106232	0.00959934389978075	0.107444471794624	KY|339855
46.3194045184005	2.40653902745836	0.395616364586387	6.08301183388702	1.17945638542262e-09	8.12732816695849e-07	ARSI|340075
3.76741663799471	2.07815322717764	0.609267798527151	3.41090277904295	0.000647481739056636	0.0192127555903488	LRIT2|340745
17.3055198157641	1.47808728344759	0.538041959781776	2.74715987587117	0.00601138233548501	0.0813394678921445	HEPHL1|341208
44.2027483891853	1.11386645352399	0.435260303214544	2.55908118727508	0.0104949228297409	0.113011422447441	GLDN|342035
60.992241771921	3.36164764434665	0.484216912694778	6.94244161286789	3.85380251714343e-12	5.5153842947272e-09	STAC2|342667
235.112826309235	3.150071498653	0.518808746257084	6.07173938639048	1.2653216220651e-09	8.40761027804331e-07	NCCRP1|342897
97.199055621409	2.64569190632846	0.572530513605059	4.62104960951216	3.81803454346505e-06	0.000476741830074948	RSPO4|343637
7.45320263136962	1.75032883947984	0.811955746173718	2.15569487343139	0.0311074987533273	0.201938246443006	TGM6|343641
2.89183566104653	1.48076048865494	0.591686808745531	2.50260858746266	0.012328180086105	0.124261692510682	ACTBL2|345651
2.33540959974676	1.5410785081832	0.735604214202247	2.09498325108765	0.0361724813943636	0.217174020107602	ITIH5L|347365
4.87004813083892	1.34293529887263	0.667394281865881	2.01220677995336	0.0441981440984563	0.239704641391347	SELV|348303
10.625564944084	1.80138323497223	0.429607963923297	4.19308622335933	2.75184786680372e-05	0.00217864381114397	NIPAL4|348938
0.69046116567174	2.6976322359412	1.23099689272114	2.19142083289751	0.028421352894513	0.193246271816344	LCE3E|353145
4.52095013447549	3.72050829561298	1.00919864522927	3.68659660137351	0.000227273192983501	0.00952346341319378	KRT77|374454
87.9821922779068	3.06418187840125	0.565190118620212	5.42150645853785	5.90988614705114e-08	1.96345413867655e-05	SBSN|374897
7.49888727720824	2.03329807380544	0.666583482090436	3.05032772103642	0.00228591783128398	0.0439808699597089	IGFL1|374918
372.20435943367	1.12878435750259	0.27856710872227	4.05210924821703	5.07579523634338e-05	0.00336367330742605	GPR153|387509
4.02310522913209	1.52727828636939	0.413461651635957	3.69388135592832	0.000220856879599169	0.00938137498845328	SH2D4B|387694
2.48734386031856	1.57997828076034	0.572124414705325	2.76159912101307	0.00575190540732696	0.0792111029632258	C10orf122|387718
81.0299104273086	1.37931382785479	0.505395945742152	2.72917469852144	0.00634930578451627	0.08374020825009	FIBIN|387758
388.194656997613	1.50750444253856	0.327193517720421	4.6073786945458	4.07776948883647e-06	0.000499124350919754	AG2|387763
24.7506230210945	1.2257692795222	0.498183312297695	2.46047840074925	0.0138751923569435	0.132431809749507	TMEM233|387890
3.96902968845402	4.05154624903186	0.936418988542103	4.32663828756789	1.51402281195288e-05	0.00138760563627504	RTL1|388015
14.2995963289374	2.66364051103884	0.920900044394199	2.89243173268721	0.00382272247719718	0.0611075795972561	BTBD17|388419
14.3810631071684	1.66843505588834	0.498113148770995	3.34951016652522	0.000809545847180954	0.0221087493421983	KRTDAP|388533
1.15998548542594	5.03003590610454	1.70626569942599	2.94797926711924	0.00319858515883422	0.0546963941912782	IGFL3|388555
1.73695178688374	3.21940145400172	0.79960510282492	4.02623925563746	5.66760220725895e-05	0.0036235649163592	FLG2|388698
1.53181432756533	1.39587552849734	0.599087841343304	2.33000143245678	0.019806075408858	0.159382367206662	C2orf78|388960
4.93456021156842	1.122673453029	0.513626150245084	2.18577938933464	0.0288317493727626	0.1940016987632	BEND4|389206
4.01852606925416	3.46754636514314	0.609610844605545	5.68813103609869	1.28437256114473e-08	7.02816220591112e-06	C5orf46|389336
12.1843222936912	1.39560055801337	0.403954321882917	3.4548474478703	0.000550604266991885	0.01707332064564	LOC389458|389458
1.52538189068262	1.63246486666501	0.465254960634044	3.50875327463529	0.000450212341172161	0.0150111121998352	FLJ43860|389690
29.8957331604374	2.12379333305633	0.914203555327951	2.32310771564924	0.0201733665965785	0.160865356082919	PAGE2B|389860
13.4830980462123	1.95099876865523	0.628796281612585	3.10275175872825	0.00191730392017256	0.0389426194703172	PAPL|390928
2.74879751234839	1.99356779804516	0.757250613228104	2.6326393973413	0.00847242475979281	0.099702379921534	TMEM195|392636
17.1843226951892	1.08908236398487	0.26715196615514	4.07663989772929	4.56911698806138e-05	0.00317195602846574	GRID2IP|392862
13.7135610095641	1.31190740654606	0.595449152805923	2.20322323134392	0.0275790186859783	0.190959301322153	MUC21|394263
10.9774968318679	1.06964019639941	0.347478739010999	3.07828962267976	0.00208192469706023	0.0409885809405349	SHC4|399694
4.78602201157553	1.6073854789431	0.536617138634598	2.99540466231293	0.00274080965687552	0.0493637595993891	TEX19|400629
12.5335793836798	1.11559824791772	0.372172038069886	2.9975337580526	0.00272173712985363	0.0492586763627693	SH2D5|400745
10.9361974510692	1.52406064732315	0.459594798815669	3.31609637717944	0.000912843422607681	0.0239540929162425	PRRT4|401399
91.5786475243656	1.16832470103405	0.540023800903587	2.16346890466525	0.0305051328733915	0.199770502326451	IGLON5|402665
48.4903277473831	2.59588902914123	0.474139455698322	5.47494834682753	4.37639247371252e-08	1.59652513673375e-05	LCN10|414332
105.47938993748	1.29698503391278	0.353063894931059	3.6735136402606	0.000239237900021364	0.00976101124977517	MIAT|440823
15.9724038723718	2.36412728877993	0.550599505329946	4.29373304170194	1.75693713933542e-05	0.00153537478942504	C8orf85|441376
1.12323402689329	3.55025124127018	0.848279342476835	4.18523835662912	2.84867022832172e-05	0.00221755270284208	FRG2B|441581
1.9727222361471	1.50435894354099	0.703116981857945	2.1395571183131	0.0323905752408233	0.205815113509398	FRG2|448831
26.4616077717083	1.16703083033511	0.297194844228932	3.92682057914886	8.60761415457301e-05	0.00488245918737289	C1orf190|541468
49.2332307032841	2.27219547835761	0.527370067030325	4.30854085282575	1.64335124950724e-05	0.00148420145616903	LOC554202|554202
561.825083923938	1.87915994620438	0.364649571513112	5.15333101423049	2.55899675201315e-07	5.80611397209812e-05	C8orf73|642475
222.556662453581	1.58620803154361	0.434096223217769	3.65404706768865	0.000258138914531483	0.0102184563933154	SCXB|642658
2.05834542038872	2.32173827510964	0.844411263094483	2.74953494414706	0.00596798990954301	0.081106247090612	FAM25A|643161
127.653777386421	1.95670640803219	0.320798760765787	6.09948243989872	1.06412448857103e-09	8.09812788068342e-07	C15orf62|643338
1.91571835727633	3.2186939395446	0.832087718394377	3.86821469466644	0.000109635115667616	0.00569318862819042	LIPK|643414
3.69288808191347	2.03061480462595	0.440894928639962	4.60566605038944	4.11147751449088e-06	0.000499961040242502	RNF222|643904
21.8532188555548	1.65816865477234	0.417475189959167	3.97189747954729	7.13024068595532e-05	0.00426553466116395	C22orf41|644186
11.643896203847	1.14111125462949	0.358738330121154	3.18090139474115	0.0014681759247104	0.032595958328445	CCNI2|645121
31.4925891970644	1.08369002699428	0.440390034575652	2.46075056634399	0.0138646720484657	0.132431809749507	TMEM200C|645369
0.905315869704812	1.65999358845347	0.715952078381717	2.31858198136052	0.0204177130482376	0.161697283677065	C14orf34|645687
155.717656636515	2.01833761861727	0.415524164225072	4.85732910956298	1.18979745779832e-06	0.000195895413295024	LGALS7B|653499
1.21055131668021	1.16365360247151	0.562567198460936	2.06847040789975	0.0385958104703878	0.225007986826363	SNORA12|677800
0.983289902379595	1.82910115400451	0.487475242211398	3.7521929230845	0.000175294482322414	0.00801315440690054	SNORA20|677806
17.0838035767079	1.05269515320676	0.381407019184373	2.76003088631644	0.00577958970696402	0.0794160018449524	SNORD17|692086
18.2867698222231	1.07318143442504	0.428312754250362	2.5056023286146	0.0122243020325976	0.123672180161217	ZBTB8B|728116
27.9927587676454	1.94936273334493	0.750092505640957	2.59882976924185	0.00935421486878112	0.105989748863382	NXF2B|728343
3.11252416697293	1.70543780815001	0.432045179009632	3.9473598850457	7.90177340514345e-05	0.00457435745397368	RFX8|731220
3.0583060877691	4.20300400841075	0.922643515532608	4.55539321271284	5.22876738996897e-06	0.00060423116329424	PSAPL1|768239
90.6330575273061	1.34589058007079	0.369945326236881	3.63807969615759	0.000274678436519345	0.0106330057966641	SYCE1L|100130958
5.74523160930568	2.96850287253994	0.592443909614581	5.01060577105287	5.42589660963739e-07	0.0001051550066899	LOC100131726|100131726
24.0090405491558	1.20410870340707	0.549217309973549	2.19240850851016	0.0283500228117387	0.193246271816344	LOC100133545|100133545
1.23327546548356	1.11296860315972	0.509719104614274	2.18349399322976	0.0289994508320043	0.194044310910457	RNU6ATAC|100151684
