# Supplementary material for: AI-based histopathology image analysis reveals a distinct subset of endometrial cancers
Source: Nat Commun. 2024 Jun 26;15:4973. doi: 10.1038/s41467-024-49017-2 (PMC11208496; doi:10.1038/s41467-024-49017-2)
Supplement: Supplementary file 4 — Source Data [file 41467_2024_49017_MOESM4_ESM.zip › Source Data/Main-Text-Figure 4/Figure 4 - D.xlsx]

## Sheet: Sheet1
Figure 4 D
	Top (Progression Free Survival)					Bottom (Disease Specific Survival)
	subtype	survival	status			subtype	survival	status
	NSMP	1586	censored			NSMP	1586	censored
	NSMP	1558	censored			NSMP	1558	censored
	NSMP	1622	censored			NSMP	1622	censored
	NSMP	1545	censored			NSMP	1545	censored
	NSMP	1521	censored			NSMP	1521	censored
	NSMP	1540	censored			NSMP	1540	censored
	NSMP	1494	censored			NSMP	1494	censored
	NSMP	1513	censored			NSMP	1513	censored
	NSMP	1245	event			NSMP	1630	censored
	NSMP	1535	censored			NSMP	1535	censored
	NSMP	1483	censored			NSMP	1483	censored
	NSMP	1503	censored			NSMP	1503	censored
	NSMP	1068	event			NSMP	1476	censored
	NSMP	1803	censored			NSMP	1803	censored
	NSMP	1648	censored			NSMP	1648	censored
	NSMP	1759	censored			NSMP	1759	censored
	NSMP	1216	censored			NSMP	1216	censored
	misclass-NSMP	1257	event			misclass-NSMP	1448	event
	NSMP	226	censored			NSMP	226	censored
	NSMP	138	censored			NSMP	138	censored
	NSMP	1638	censored			NSMP	1638	censored
	NSMP	1214	event			NSMP	1426	censored
	NSMP	1614	censored			NSMP	1614	censored
	NSMP	1546	censored			NSMP	1546	censored
	NSMP	0	censored			NSMP	0	censored
	NSMP	1867	censored			NSMP	1867	censored
	NSMP	1733	censored			NSMP	1733	censored
	NSMP	1661	censored			NSMP	1661	censored
	NSMP	1625	censored			NSMP	1625	censored
	NSMP	1247	censored			NSMP	1247	censored
	NSMP	1526	censored			NSMP	1526	censored
	NSMP	1370	censored			NSMP	1370	censored
	NSMP	1144	censored			NSMP	1144	censored
	misclass-NSMP	455	event			misclass-NSMP	1116	censored
	NSMP	1117	censored			NSMP	1117	censored
	NSMP	1102	censored			NSMP	1102	censored
	NSMP	995	censored			NSMP	995	censored
	NSMP	104	censored			NSMP	104	censored
	NSMP	222	event			NSMP	119	censored
	NSMP	119	censored			NSMP	1357	censored
	NSMP	1357	censored			NSMP	273	censored
	NSMP	273	censored			NSMP	1635	censored
	NSMP	1635	censored			NSMP	1475	censored
	NSMP	1475	censored			NSMP	950	censored
	NSMP	950	censored			NSMP	1606	censored
	NSMP	1606	censored			NSMP	35	censored
	NSMP	35	censored			NSMP	35	censored
	NSMP	35	censored			NSMP	1400	censored
	NSMP	566	event			NSMP	1461	censored
	NSMP	1461	censored			NSMP	1229	censored
	NSMP	1229	censored			misclass-NSMP	1046	censored
	misclass-NSMP	1046	censored			NSMP	1475	censored
	NSMP	1475	censored			NSMP	1428	censored
	NSMP	1428	censored			NSMP	1120	censored
	NSMP	1120	censored			NSMP	494	censored
	NSMP	494	censored			misclass-NSMP	137	event
	misclass-NSMP	0	event			NSMP	960	censored
	NSMP	960	censored			NSMP	907	censored
	NSMP	907	censored			NSMP	510	censored
	NSMP	510	censored			NSMP	994	censored
	NSMP	994	censored			NSMP	669	censored
	NSMP	669	censored			NSMP	1006	censored
	NSMP	1006	censored			NSMP	990	censored
	NSMP	990	censored			NSMP	958	censored
	NSMP	958	censored			NSMP	586	censored
	NSMP	586	censored			NSMP	1044	censored
	NSMP	1044	censored			NSMP	826	censored
	NSMP	826	censored			NSMP	944	censored
	NSMP	0	event			NSMP	957	censored
	NSMP	419	event			NSMP	855	censored
	NSMP	855	censored			NSMP	1250	censored
	NSMP	1250	censored			NSMP	1265	censored
	NSMP	1265	censored			NSMP	869	censored
	NSMP	869	censored			NSMP	1400	censored
	NSMP	1400	censored			NSMP	411	censored
	NSMP	411	censored			NSMP	1309	censored
	NSMP	1309	censored			NSMP	1211	censored
	NSMP	1211	censored			NSMP	1277	censored
	NSMP	1277	censored			NSMP	1260	censored
	NSMP	1260	censored			NSMP	1299	censored
	NSMP	1299	censored			misclass-NSMP	1548	censored
	misclass-NSMP	1548	censored			NSMP	56	censored
	NSMP	56	censored			NSMP	1167	censored
	NSMP	1167	censored			NSMP	281	censored
	NSMP	281	censored			NSMP	153	censored
	NSMP	153	censored			misclass-NSMP	1145	censored
	misclass-NSMP	1145	censored			NSMP	1001	censored
	NSMP	1001	censored			NSMP	1297	censored
	NSMP	1297	censored			NSMP	983	censored
	NSMP	983	censored			NSMP	779	censored
	NSMP	779	censored			NSMP	825	censored
	NSMP	825	censored			NSMP	937	censored
	NSMP	937	censored			NSMP	860	censored
	NSMP	860	censored			NSMP	959	censored
	NSMP	959	censored			NSMP	712	censored
	NSMP	712	censored			NSMP	780	censored
	NSMP	780	censored			misclass-NSMP	889	censored
	misclass-NSMP	889	censored			NSMP	635	censored
	NSMP	635	censored			NSMP	637	censored
	NSMP	637	censored			NSMP	230	censored
	NSMP	230	censored			misclass-NSMP	850	censored
	misclass-NSMP	850	censored			NSMP	136	censored
	NSMP	136	censored			NSMP	365	censored
	NSMP	365	censored			NSMP	964	censored
	NSMP	964	censored			NSMP	735	censored
	NSMP	735	censored			NSMP	509	censored
	NSMP	509	censored			NSMP	55	censored
	NSMP	55	censored			NSMP	606	censored
	NSMP	606	censored			NSMP	734	censored
	NSMP	734	censored			NSMP	766	censored
	NSMP	766	censored			NSMP	750	censored
	NSMP	750	censored			NSMP	551	censored
	NSMP	551	censored			NSMP	544	censored
	NSMP	544	censored			NSMP	754	censored
	NSMP	754	censored			NSMP	740	censored
	NSMP	740	censored			NSMP	549	censored
	NSMP	549	censored			NSMP	951	censored
	NSMP	951	censored			NSMP	1221	censored
	NSMP	1221	censored			NSMP	1223	censored
	NSMP	1223	censored			NSMP	1052	censored
	NSMP	1052	censored			NSMP	1286	censored
	NSMP	1286	censored			NSMP	1106	censored
	NSMP	1106	censored			misclass-NSMP	1007	censored
	misclass-NSMP	1007	censored			NSMP	1081	censored
	NSMP	1081	censored			NSMP	1000	censored
	NSMP	1000	censored			NSMP	1087	censored
	NSMP	1087	censored			NSMP	1030	censored
	NSMP	1030	censored			NSMP	943	censored
	NSMP	943	censored			NSMP	716	censored
	NSMP	716	censored			NSMP	1040	censored
	NSMP	1040	censored			NSMP	954	censored
	NSMP	954	censored			NSMP	254	censored
	NSMP	254	censored			NSMP	271	event
	NSMP	271	event			NSMP	1076	censored
	NSMP	1076	censored			NSMP	971	censored
	NSMP	971	censored			NSMP	1099	censored
	NSMP	1099	censored			NSMP	923	censored
	NSMP	923	censored			NSMP	1085	censored
	NSMP	1085	censored			NSMP	1112	censored
	NSMP	1112	censored			NSMP	1008	censored
	NSMP	1008	censored			NSMP	1008	censored
	NSMP	1008	censored			NSMP	929	censored
	NSMP	929	censored			NSMP	1029	censored
	NSMP	1029	censored			NSMP	168	censored
	NSMP	168	censored			misclass-NSMP	937	event
	misclass-NSMP	665	event			misclass-NSMP	836	censored
	misclass-NSMP	836	censored			NSMP	1139	censored
	NSMP	1139	censored			NSMP	658	censored
	NSMP	658	censored			misclass-NSMP	906	censored
	misclass-NSMP	906	event			NSMP	644	censored
	NSMP	237	event			NSMP	1160	censored
	NSMP	1076	event			NSMP	224	censored
	NSMP	224	censored			NSMP	810	censored
	NSMP	810	censored			NSMP	946	censored
	NSMP	946	censored			NSMP	865	censored
	NSMP	865	censored			NSMP	761	censored
	NSMP	761	censored			NSMP	880	censored
	NSMP	880	censored			NSMP	848	censored
	NSMP	848	censored			NSMP	904	censored
	NSMP	904	censored			misclass-NSMP	224	censored
	misclass-NSMP	224	censored			NSMP	651	censored
	NSMP	651	censored			NSMP	775	censored
	NSMP	775	censored			NSMP	28	censored
	NSMP	28	censored			NSMP	778	censored
	NSMP	778	censored			NSMP	805	censored
	NSMP	805	censored			NSMP	879	censored
	NSMP	879	censored			NSMP	740	censored
	NSMP	740	censored			NSMP	1277	censored
	NSMP	1277	censored			NSMP	660	censored
	NSMP	660	censored			NSMP	1331	censored
	NSMP	1331	censored			NSMP	1095	censored
	NSMP	1095	censored			NSMP	1166	censored
	NSMP	1166	censored			misclass-NSMP	753	event
	misclass-NSMP	171	event			NSMP	218	censored
	NSMP	218	censored			NSMP	1606	censored
	NSMP	1606	censored			NSMP	1823	censored
	NSMP	1823	censored			NSMP	1717	censored
	NSMP	1717	censored			NSMP	1685	censored
	NSMP	1685	censored			NSMP	1747	censored
	NSMP	1747	censored			NSMP	1815	censored
	NSMP	1815	censored			NSMP	1324	censored
	NSMP	694	event			NSMP	1724	censored
	NSMP	862	event			NSMP	1776	censored
	NSMP	1724	censored			NSMP	1683	censored
	NSMP	1776	censored			NSMP	1551	censored
	NSMP	1683	censored			NSMP	1628	censored
	NSMP	1551	censored			NSMP	1707	censored
	NSMP	1582	event			NSMP	1672	censored
	NSMP	1707	censored			NSMP	1722	censored
	NSMP	1672	censored			NSMP	1719	censored
	NSMP	1722	censored			NSMP	1716	censored
	NSMP	1719	censored			misclass-NSMP	1533	censored
	NSMP	1716	censored			NSMP	1602	censored
	misclass-NSMP	1533	censored			NSMP	1692	censored
	NSMP	1602	censored			NSMP	1381	censored
	NSMP	1692	censored			NSMP	1571	censored
	NSMP	1381	censored			NSMP	1351	censored
	NSMP	1571	censored			NSMP	1421	censored
	NSMP	1351	censored			NSMP	1678	censored
	NSMP	1421	censored			NSMP	1147	censored
	NSMP	1469	event			NSMP	1535	censored
	NSMP	1147	censored			NSMP	1530	censored
	NSMP	1535	censored			NSMP	1518	censored
	NSMP	1530	censored			NSMP	1623	censored
	NSMP	1518	censored			NSMP	1549	censored
	NSMP	1623	censored			NSMP	1554	censored
	NSMP	1549	censored			NSMP	839	censored
	NSMP	1554	censored			NSMP	1634	censored
	NSMP	839	censored			NSMP	1517	censored
	NSMP	1634	censored			misclass-NSMP	1598	censored
	NSMP	1517	censored			NSMP	1067	censored
	misclass-NSMP	1598	censored			NSMP	1538	censored
	NSMP	1067	censored			NSMP	1631	censored
	NSMP	1538	censored			NSMP	1579	censored
	NSMP	1631	censored			NSMP	1232	censored
	NSMP	1579	censored			NSMP	1497	censored
	NSMP	1232	censored			NSMP	1601	censored
	NSMP	1497	censored			NSMP	1628	censored
	NSMP	1601	censored			NSMP	1586	censored
	NSMP	1628	censored			NSMP	1101	censored
	NSMP	1586	censored			misclass-NSMP	1447	censored
	NSMP	1101	censored			NSMP	1599	censored
	misclass-NSMP	1447	censored			NSMP	1650	censored
	NSMP	465	event			NSMP	1452	censored
	NSMP	1650	censored			NSMP	1504	censored
	NSMP	625	event			NSMP	1561	censored
	NSMP	1504	censored			NSMP	1423	censored
	NSMP	1561	censored			NSMP	1567	censored
	NSMP	1423	censored			misclass-NSMP	1460	censored
	NSMP	1567	censored			NSMP	1587	censored
	misclass-NSMP	1460	censored			NSMP	1539	censored
	NSMP	1587	censored			NSMP	1514	censored
	NSMP	1539	censored			NSMP	1585	censored
	NSMP	1514	censored			NSMP	1546	censored
	NSMP	1585	censored			NSMP	1514	censored
	NSMP	1546	censored			NSMP	1319	censored
	NSMP	1514	censored			NSMP	1476	censored
	NSMP	1319	censored			NSMP	1428	censored
	NSMP	1476	censored			NSMP	1512	censored
	NSMP	1428	censored			NSMP	1425	censored
	NSMP	419	event			NSMP	1493	censored
	NSMP	665	event			NSMP	1499	censored
	NSMP	1493	censored			NSMP	1420	censored
	NSMP	1499	censored			NSMP	1445	censored
	NSMP	1420	censored			NSMP	1421	censored
	NSMP	1445	censored			NSMP	1050	censored
	NSMP	1421	censored			NSMP	1480	censored
	NSMP	1050	censored			NSMP	1357	censored
	NSMP	1480	censored			NSMP	1527	censored
	NSMP	1357	censored			NSMP	1435	censored
	NSMP	1527	censored			NSMP	1440	censored
	NSMP	1435	censored			NSMP	1448	censored
	NSMP	1440	censored			NSMP	1509	censored
	NSMP	1448	censored			NSMP	871	censored
	NSMP	1509	censored			NSMP	1300	censored
	NSMP	871	censored			NSMP	1296	censored
	NSMP	1300	censored			NSMP	1057	censored
	NSMP	1296	censored			NSMP	0	censored
	NSMP	1057	censored			NSMP	1285	censored
	NSMP	0	censored			NSMP	1165	censored
	NSMP	1285	censored			NSMP	959	censored
	NSMP	1165	censored			NSMP	1015	censored
	NSMP	959	censored			NSMP	126	censored
	NSMP	1015	censored			NSMP	26	censored
	NSMP	126	censored			NSMP	226	censored
	NSMP	26	censored			NSMP	1224	censored
	NSMP	1305	event			NSMP	1134	censored
	NSMP	1224	censored			NSMP	85	censored
	NSMP	1134	censored			NSMP	33	censored
	NSMP	85	censored			NSMP	432	censored
	NSMP	33	censored			NSMP	1030	censored
	NSMP	432	censored			NSMP	1301	censored
	NSMP	1030	censored			NSMP	1287	censored
	NSMP	1301	censored			misclass-NSMP	1189	censored
	NSMP	1287	censored			NSMP	69	censored
	misclass-NSMP	1189	censored			NSMP	1367	censored
	NSMP	69	censored			NSMP	1232	censored
	NSMP	1367	censored			NSMP	352	censored
	NSMP	1232	censored			NSMP	1301	censored
	NSMP	352	censored			NSMP	148	censored
	NSMP	1301	censored			NSMP	1226	censored
	NSMP	148	censored			NSMP	1254	censored
	NSMP	812	event			NSMP	1181	censored
	NSMP	1254	censored			NSMP	1089	censored
	NSMP	1181	censored			NSMP	1238	censored
	NSMP	1089	censored			NSMP	104	censored
	NSMP	1238	censored			NSMP	1208	censored
	NSMP	104	censored			NSMP	335	censored
	NSMP	1208	censored			misclass-NSMP	1098	censored
	NSMP	244	event			NSMP	1253	censored
	misclass-NSMP	1098	censored			NSMP	1131	censored
	NSMP	1253	censored			NSMP	100	censored
	NSMP	1131	censored			NSMP	1114	censored
	NSMP	100	censored			NSMP	26	censored
	NSMP	1114	censored			NSMP	279	censored
	NSMP	26	censored			NSMP	1115	censored
	NSMP	279	censored			NSMP	707	censored
	NSMP	1115	censored			NSMP	804	censored
	NSMP	707	censored			misclass-NSMP	1105	censored
	NSMP	804	censored			misclass-NSMP	1063	censored
	misclass-NSMP	1105	censored			NSMP	1001	censored
	misclass-NSMP	1063	censored			NSMP	125	censored
	NSMP	1001	censored			misclass-NSMP	1159	censored
	NSMP	125	censored			NSMP	495	censored
	misclass-NSMP	740	event			NSMP	0	censored
	NSMP	314	event			NSMP	37	censored
	NSMP	0	censored			NSMP	731	event
	NSMP	37	censored			NSMP	1005	censored
	NSMP	162	event			misclass-NSMP	256	event
	NSMP	1005	censored			NSMP	1624	censored
	misclass-NSMP	256	event			NSMP	939	censored
	NSMP	1624	censored			NSMP	1104	censored
	NSMP	939	censored			NSMP	1155	censored
	NSMP	1104	censored			NSMP	1373	censored
	NSMP	1155	censored			NSMP	1494	censored
	NSMP	1373	censored			NSMP	1370	censored
	NSMP	1494	censored			NSMP	673	censored
	NSMP	1370	censored			NSMP	1211	censored
	NSMP	673	censored			NSMP	1500	censored
	NSMP	1211	censored			NSMP	1405	censored
	NSMP	1500	censored			NSMP	1390	censored
	NSMP	1405	censored			NSMP	65	censored
	NSMP	1390	censored			NSMP	1383	censored
	NSMP	65	censored			NSMP	1384	censored
	NSMP	1383	censored			NSMP	1260	censored
	NSMP	1384	censored			NSMP	1273	censored
	NSMP	1260	censored			NSMP	1526	censored
	NSMP	1273	censored			NSMP	1563	censored
	NSMP	1526	censored			NSMP	1527	censored
	NSMP	1563	censored			NSMP	1484	censored
	NSMP	1527	censored			NSMP	1270	censored
	NSMP	1484	censored			NSMP	1369	censored
	NSMP	1270	censored			NSMP	165	censored
	NSMP	1369	censored			NSMP	1053	censored
	NSMP	165	censored			NSMP	339	censored
	NSMP	1053	censored			NSMP	1450	censored
	NSMP	339	censored			NSMP	1321	censored
	NSMP	1450	censored			NSMP	1496	censored
	NSMP	1321	censored			NSMP	1733	censored
	NSMP	1496	censored			NSMP	999	censored
	NSMP	1733	censored			NSMP	1596	censored
	NSMP	999	censored			NSMP	1658	censored
	NSMP	1596	censored			NSMP	1639	censored
	NSMP	1658	censored			NSMP	1526	censored
	NSMP	952	event			NSMP	1545	censored
	NSMP	1526	censored			NSMP	1797	censored
	NSMP	1545	censored			NSMP	582	censored
	NSMP	1797	censored			NSMP	111	censored
	NSMP	582	censored			NSMP	1471	censored
	NSMP	111	censored			NSMP	1444	censored
	NSMP	1471	censored			NSMP	1370	censored
	NSMP	1444	censored			NSMP	1345	censored
	NSMP	1370	censored			NSMP	1454	censored
	NSMP	1345	censored			NSMP	1342	censored
	NSMP	1454	censored			NSMP	1452	censored
	NSMP	1342	censored			NSMP	1569	censored
	NSMP	1452	censored			NSMP	999	censored
	NSMP	491	event			NSMP	1273	censored
	NSMP	999	censored			NSMP	780	censored
	NSMP	1273	censored			NSMP	882	censored
	NSMP	780	censored			NSMP	678	censored
	NSMP	882	censored			NSMP	1348	censored
	NSMP	678	censored			NSMP	1513	censored
	NSMP	1348	censored			NSMP	1428	censored
	NSMP	1513	censored			NSMP	1350	censored
	NSMP	1428	censored			NSMP	1449	censored
	NSMP	1350	censored			NSMP	1212	censored
	NSMP	1449	censored			NSMP	1470	censored
	NSMP	1212	censored			NSMP	1387	censored
	NSMP	1470	censored			NSMP	1321	censored
	NSMP	1387	censored			NSMP	1477	censored
	NSMP	1321	censored			NSMP	1461	censored
	NSMP	1477	censored			NSMP	1443	censored
	NSMP	1461	censored			NSMP	1498	censored
	NSMP	1443	censored			NSMP	239	censored
	NSMP	1498	censored			NSMP	889	censored
	NSMP	239	censored			NSMP	1407	censored
	NSMP	889	censored			NSMP	1225	censored
	NSMP	1407	censored			NSMP	1376	censored
	NSMP	1225	censored			NSMP	1432	censored
	NSMP	1376	censored			NSMP	1248	censored
	NSMP	1432	censored			NSMP	1397	censored
	NSMP	1248	censored			NSMP	1164	censored
	NSMP	1397	censored			NSMP	206	censored
	NSMP	1164	censored			NSMP	1491	censored
	NSMP	206	censored			NSMP	658	censored
	NSMP	1491	censored			NSMP	1116	censored
	NSMP	658	censored			NSMP	286	censored
	NSMP	1116	censored			NSMP	1159	censored
	NSMP	286	censored			NSMP	1337	censored
	NSMP	1159	censored			NSMP	140	censored
	NSMP	1337	censored			NSMP	1368	censored
	NSMP	140	censored			NSMP	1336	censored
	NSMP	1368	censored			NSMP	1657	censored
	NSMP	1336	censored			NSMP	1441	censored
	NSMP	1657	censored			NSMP	1454	censored
	NSMP	1441	censored			NSMP	1160	censored
	NSMP	1454	censored			NSMP	1412	censored
	NSMP	1160	censored			misclass-NSMP	1357	censored
	NSMP	1038	event			misclass-NSMP	1362	censored
	misclass-NSMP	1357	censored			NSMP	957	censored
	misclass-NSMP	1362	censored			NSMP	1712	censored
	NSMP	957	censored			NSMP	1537	censored
	NSMP	1712	censored			NSMP	1561	censored
	NSMP	1537	censored			NSMP	1418	censored
	NSMP	1561	censored			NSMP	1277	censored
	NSMP	1418	censored			NSMP	1358	censored
	NSMP	1277	censored			NSMP	1151	censored
	NSMP	1358	censored			NSMP	644	censored
	NSMP	1151	censored			NSMP	1455	censored
	NSMP	644	censored
	NSMP	1455	censored
