# Supplementary material for: AI-based histopathology image analysis reveals a distinct subset of endometrial cancers
Source: Nat Commun. 2024 Jun 26;15:4973. doi: 10.1038/s41467-024-49017-2 (PMC11208496; doi:10.1038/s41467-024-49017-2)
Supplement: Supplementary file 4 — Source Data [file 41467_2024_49017_MOESM4_ESM.zip › Source Data/Main-Text-Tables.xlsx]

## Sheet: Table 1
	Variable	Total	NSMP	p53abn
	Total	363	268 (73·83%)	95 (26·17%)
	Age at diagnosis
	60 yrs	121 (33·33%)	110 (41·04%)	11 (11·58%)
	60 yrs	242 (66·67%)	158 (58·96%)	84 (88·42%)
	Histotype
	Endometrioid	288 (79·34%)	262 (97·76%)	26 (27·37%)
	Non-endometrioid	75 (20·66%)	6 (2·24%)	69 (72·63%)
	Tumor grade
	Low grade (G1–2)	258 (71·07%)	246 (91·79%)	12 (12·63%)
	High grade (G3)	105 (28·93%)	22 (8·21%)	83 (87·37%)
	FIGO stage
	I-II	291 (80·17%)	239 (89·18%)	52 (54·74%)
	III-IV	71 (19·56%)	28 (10·45%)	43 (45·26%)
	Unknown	1 (0·28%)	1 (0·37%)	0

## Sheet: Table 2
	Variable	Total	NSMP	p53abn
	Total	288	193 (67·01%)	95 (32·99%)
	Age at diagnosis
	60 yrs	81 (28·13%)	72 (37·70%)	9 (9·47%)
	60 yrs	205 (71·18%)	119 (62·30%)	86 (90·53%)
	Unknown	2 (0·69%)	2 (1·04%)	0
	Histotype
	Endometrioid	195 (67·71%)	172 (89·12%)	23 (24·21%)
	Non-endometrioid	91 (31·60%)	19 (9·84%)	72 (75·79%)
	Unknown	2 (0·69%)	2 (1·04%)	0
	Tumor grade
	Low grade (G1–2)	151 (52·43%)	146 (75·65%)	5 (5·26%)
	High grade (G3)	137 (47·57%)	47 (24·35%)	90 (94·74%)
	FIGO stage
	I-II	216 (75·00%)	166 (86·01%)	50 (52·63%)
	III-IV	69 (23·96%)	24 (12·44%)	45 (47·37%)
	Unknown	3 (1·04%)	3 (1·55%)	0

## Sheet: Table 3
	Variable	Total	NSMP	p53abn
	Total	614	416 (67.75%)	198 (32.25%)
	Age at diagnosis
	60 yrs	199 (32.41%)	168 (40.38%)	31 (15.66%)
	60 yrs	415 (67.59%)	248 (59.62%)	167 (84.34%)
	Unknown
	Histotype
	Endometrioid	419 (68.24%)	380 (91.35%)	39 (19.7%)
	Non-endometrioid	195 (31.76%)	36 (8.65%)	159 (80.3%)
	Unknown
	Tumor grade
	Low grade (G1–2)	390 (63.52%)	376 (90.38%)	14 (7.07%)
	High grade (G3)	199 (32.41%)	38 (9.13%)	161 (81.31%)
	Unknown	25 (4.07%)	2 (0.48%)	23 (11.62%)
	FIGO stage
	I-II	487 (79.32%)	369 (88.7%)	118 (59.6%)
	III-IV	127 (20.68%)	47 (11.3%)	80 (40.4%)
	Unknown	0	0	0
