# Supplementary material for: AI-based histopathology image analysis reveals a distinct subset of endometrial cancers
Source: Nat Commun. 2024 Jun 26;15:4973. doi: 10.1038/s41467-024-49017-2 (PMC11208496; doi:10.1038/s41467-024-49017-2)
Supplement: Supplementary file 4 — Source Data [file 41467_2024_49017_MOESM4_ESM.zip › Source Data/Supplementary-Figure 1.xlsx]

## Sheet: Figure 1A
	TPR_1	FPR_1	TPR_2	FPR_2	TPR_3	FPR_3	TPR_4	FPR_4	TPR_5	FPR_5	TPR_6	FPR_6	TPR_7	FPR_7	TPR_8	FPR_8	TPR_9	FPR_9	TPR_10	FPR_10
0	0	0	0	0	0	0	0	0	0	0	0	0	0	0	0	0	0	0	0	0
1	0.488095	0.010101	0.647059	0.010101	0.888889	0.010101	0.857143	0.010101	0.738095	0.010101	0.894118	0.010101	0.102041	0.010101	0.469388	0.010101	0.0909091	0.010101	0.211765	0.010101
2	0.488095	0.020202	0.647059	0.020202	0.888889	0.020202	0.857143	0.020202	0.738095	0.020202	0.894118	0.020202	0.102041	0.020202	0.469388	0.020202	0.0909091	0.020202	0.211765	0.020202
3	0.488095	0.030303	0.647059	0.030303	0.888889	0.030303	0.857143	0.030303	0.738095	0.030303	0.894118	0.030303	0.102041	0.030303	0.469388	0.030303	0.0909091	0.030303	0.211765	0.030303
4	0.488095	0.040404	0.670588	0.040404	0.944444	0.040404	0.857143	0.040404	0.857143	0.040404	0.905882	0.040404	0.877551	0.040404	0.918367	0.040404	0.777778	0.040404	0.905882	0.040404
5	0.488095	0.0505051	0.670588	0.0505051	0.944444	0.0505051	0.857143	0.0505051	0.857143	0.0505051	0.905882	0.0505051	0.877551	0.0505051	0.918367	0.0505051	0.777778	0.0505051	0.905882	0.0505051
6	0.488095	0.0606061	0.670588	0.0606061	0.944444	0.0606061	0.857143	0.0606061	0.857143	0.0606061	0.905882	0.0606061	0.877551	0.0606061	0.918367	0.0606061	0.777778	0.0606061	0.905882	0.0606061
7	0.52381	0.0707071	0.729412	0.0707071	0.944444	0.0707071	0.857143	0.0707071	0.857143	0.0707071	0.905882	0.0707071	0.877551	0.0707071	0.918367	0.0707071	0.777778	0.0707071	0.917647	0.0707071
8	0.52381	0.0808081	0.729412	0.0808081	0.955556	0.0808081	0.928571	0.0808081	0.869048	0.0808081	0.917647	0.0808081	0.877551	0.0808081	0.94898	0.0808081	0.969697	0.0808081	0.917647	0.0808081
9	0.52381	0.0909091	0.729412	0.0909091	0.955556	0.0909091	0.928571	0.0909091	0.869048	0.0909091	0.917647	0.0909091	0.877551	0.0909091	0.94898	0.0909091	0.969697	0.0909091	0.917647	0.0909091
10	0.75	0.10101	0.729412	0.10101	0.955556	0.10101	0.928571	0.10101	0.869048	0.10101	0.917647	0.10101	0.877551	0.10101	0.94898	0.10101	0.969697	0.10101	0.917647	0.10101
11	0.75	0.111111	0.729412	0.111111	0.955556	0.111111	0.928571	0.111111	0.880952	0.111111	0.929412	0.111111	0.877551	0.111111	0.94898	0.111111	0.969697	0.111111	0.952941	0.111111
12	0.75	0.121212	0.729412	0.121212	0.966667	0.121212	0.928571	0.121212	0.880952	0.121212	0.929412	0.121212	0.908163	0.121212	0.94898	0.121212	0.969697	0.121212	0.952941	0.121212
13	0.75	0.131313	0.729412	0.131313	0.966667	0.131313	0.928571	0.131313	0.880952	0.131313	0.929412	0.131313	0.908163	0.131313	0.94898	0.131313	0.969697	0.131313	0.952941	0.131313
14	0.75	0.141414	0.729412	0.141414	0.966667	0.141414	0.928571	0.141414	0.880952	0.141414	0.929412	0.141414	0.908163	0.141414	0.94898	0.141414	0.969697	0.141414	0.964706	0.141414
15	0.75	0.151515	0.729412	0.151515	0.966667	0.151515	0.928571	0.151515	0.892857	0.151515	0.929412	0.151515	0.908163	0.151515	0.94898	0.151515	0.969697	0.151515	0.964706	0.151515
16	0.785714	0.161616	0.788235	0.161616	0.977778	0.161616	0.928571	0.161616	0.892857	0.161616	0.929412	0.161616	0.918367	0.161616	0.969388	0.161616	0.979798	0.161616	0.964706	0.161616
17	0.785714	0.171717	0.788235	0.171717	0.977778	0.171717	0.928571	0.171717	0.892857	0.171717	0.929412	0.171717	0.918367	0.171717	0.969388	0.171717	0.979798	0.171717	0.964706	0.171717
18	0.785714	0.181818	0.788235	0.181818	0.977778	0.181818	0.928571	0.181818	0.892857	0.181818	0.929412	0.181818	0.918367	0.181818	0.969388	0.181818	0.979798	0.181818	0.964706	0.181818
19	0.785714	0.191919	0.788235	0.191919	0.977778	0.191919	0.964286	0.191919	0.940476	0.191919	0.952941	0.191919	0.918367	0.191919	0.969388	0.191919	0.979798	0.191919	0.964706	0.191919
20	0.809524	0.20202	0.788235	0.20202	0.977778	0.20202	0.964286	0.20202	0.940476	0.20202	0.952941	0.20202	0.969388	0.20202	0.969388	0.20202	0.989899	0.20202	0.964706	0.20202
21	0.809524	0.212121	0.788235	0.212121	0.977778	0.212121	0.964286	0.212121	0.940476	0.212121	0.952941	0.212121	0.969388	0.212121	0.969388	0.212121	0.989899	0.212121	0.964706	0.212121
22	0.809524	0.222222	0.788235	0.222222	0.977778	0.222222	0.97619	0.222222	0.952381	0.222222	0.952941	0.222222	0.969388	0.222222	0.969388	0.222222	0.989899	0.222222	0.964706	0.222222
23	0.845238	0.232323	0.788235	0.232323	0.977778	0.232323	0.97619	0.232323	0.952381	0.232323	0.952941	0.232323	0.969388	0.232323	0.979592	0.232323	0.989899	0.232323	0.964706	0.232323
24	0.845238	0.242424	0.788235	0.242424	0.977778	0.242424	0.97619	0.242424	0.952381	0.242424	0.952941	0.242424	0.969388	0.242424	0.979592	0.242424	0.989899	0.242424	0.964706	0.242424
25	0.845238	0.252525	0.788235	0.252525	0.977778	0.252525	0.97619	0.252525	0.952381	0.252525	0.952941	0.252525	0.969388	0.252525	0.979592	0.252525	0.989899	0.252525	0.964706	0.252525
26	0.869048	0.262626	0.835294	0.262626	0.977778	0.262626	0.97619	0.262626	0.964286	0.262626	0.952941	0.262626	0.969388	0.262626	0.979592	0.262626	0.989899	0.262626	0.964706	0.262626
27	0.869048	0.272727	0.835294	0.272727	0.977778	0.272727	0.97619	0.272727	0.964286	0.272727	0.952941	0.272727	0.979592	0.272727	0.979592	0.272727	1	0.272727	0.964706	0.272727
28	0.869048	0.282828	0.835294	0.282828	0.988889	0.282828	0.97619	0.282828	0.964286	0.282828	0.952941	0.282828	0.979592	0.282828	0.979592	0.282828	1	0.282828	0.964706	0.282828
29	0.928571	0.292929	0.835294	0.292929	0.988889	0.292929	0.97619	0.292929	0.964286	0.292929	0.952941	0.292929	0.979592	0.292929	0.979592	0.292929	1	0.292929	0.964706	0.292929
30	0.928571	0.30303	0.835294	0.30303	0.988889	0.30303	0.97619	0.30303	0.964286	0.30303	0.952941	0.30303	0.979592	0.30303	0.979592	0.30303	1	0.30303	0.964706	0.30303
31	0.928571	0.313131	0.835294	0.313131	0.988889	0.313131	0.97619	0.313131	0.964286	0.313131	0.952941	0.313131	0.979592	0.313131	1	0.313131	1	0.313131	0.976471	0.313131
32	0.988095	0.323232	0.882353	0.323232	0.988889	0.323232	0.97619	0.323232	0.964286	0.323232	0.952941	0.323232	0.979592	0.323232	1	0.323232	1	0.323232	0.976471	0.323232
33	0.988095	0.333333	0.882353	0.333333	0.988889	0.333333	0.97619	0.333333	0.964286	0.333333	0.964706	0.333333	0.979592	0.333333	1	0.333333	1	0.333333	0.976471	0.333333
34	0.988095	0.343434	0.882353	0.343434	0.988889	0.343434	0.97619	0.343434	0.964286	0.343434	0.964706	0.343434	0.979592	0.343434	1	0.343434	1	0.343434	0.976471	0.343434
35	0.988095	0.353535	0.882353	0.353535	0.988889	0.353535	0.97619	0.353535	0.964286	0.353535	0.964706	0.353535	0.979592	0.353535	1	0.353535	1	0.353535	0.976471	0.353535
36	0.988095	0.363636	0.917647	0.363636	1	0.363636	0.97619	0.363636	0.964286	0.363636	0.964706	0.363636	0.979592	0.363636	1	0.363636	1	0.363636	0.976471	0.363636
37	0.988095	0.373737	0.917647	0.373737	1	0.373737	0.988095	0.373737	0.964286	0.373737	1	0.373737	0.979592	0.373737	1	0.373737	1	0.373737	0.976471	0.373737
38	0.988095	0.383838	0.917647	0.383838	1	0.383838	0.988095	0.383838	0.964286	0.383838	1	0.383838	0.979592	0.383838	1	0.383838	1	0.383838	0.976471	0.383838
39	0.988095	0.393939	0.952941	0.393939	1	0.393939	0.988095	0.393939	0.964286	0.393939	1	0.393939	0.979592	0.393939	1	0.393939	1	0.393939	0.976471	0.393939
40	0.988095	0.40404	0.952941	0.40404	1	0.40404	0.988095	0.40404	0.964286	0.40404	1	0.40404	0.979592	0.40404	1	0.40404	1	0.40404	0.976471	0.40404
41	0.988095	0.414141	0.952941	0.414141	1	0.414141	0.988095	0.414141	0.97619	0.414141	1	0.414141	0.979592	0.414141	1	0.414141	1	0.414141	0.988235	0.414141
42	0.988095	0.424242	0.976471	0.424242	1	0.424242	0.988095	0.424242	0.97619	0.424242	1	0.424242	0.979592	0.424242	1	0.424242	1	0.424242	0.988235	0.424242
43	0.988095	0.434343	0.976471	0.434343	1	0.434343	0.988095	0.434343	0.97619	0.434343	1	0.434343	0.979592	0.434343	1	0.434343	1	0.434343	0.988235	0.434343
44	0.988095	0.444444	0.976471	0.444444	1	0.444444	0.988095	0.444444	1	0.444444	1	0.444444	0.979592	0.444444	1	0.444444	1	0.444444	0.988235	0.444444
45	0.988095	0.454545	1	0.454545	1	0.454545	0.988095	0.454545	1	0.454545	1	0.454545	0.979592	0.454545	1	0.454545	1	0.454545	0.988235	0.454545
46	0.988095	0.464646	1	0.464646	1	0.464646	0.988095	0.464646	1	0.464646	1	0.464646	0.979592	0.464646	1	0.464646	1	0.464646	0.988235	0.464646
47	0.988095	0.474747	1	0.474747	1	0.474747	0.988095	0.474747	1	0.474747	1	0.474747	0.979592	0.474747	1	0.474747	1	0.474747	0.988235	0.474747
48	0.988095	0.484848	1	0.484848	1	0.484848	0.988095	0.484848	1	0.484848	1	0.484848	0.979592	0.484848	1	0.484848	1	0.484848	0.988235	0.484848
49	0.988095	0.494949	1	0.494949	1	0.494949	0.988095	0.494949	1	0.494949	1	0.494949	0.979592	0.494949	1	0.494949	1	0.494949	0.988235	0.494949
50	0.988095	0.505051	1	0.505051	1	0.505051	0.988095	0.505051	1	0.505051	1	0.505051	0.989796	0.505051	1	0.505051	1	0.505051	0.988235	0.505051
51	0.988095	0.515152	1	0.515152	1	0.515152	0.988095	0.515152	1	0.515152	1	0.515152	0.989796	0.515152	1	0.515152	1	0.515152	0.988235	0.515152
52	0.988095	0.525253	1	0.525253	1	0.525253	1	0.525253	1	0.525253	1	0.525253	0.989796	0.525253	1	0.525253	1	0.525253	0.988235	0.525253
53	0.988095	0.535354	1	0.535354	1	0.535354	1	0.535354	1	0.535354	1	0.535354	0.989796	0.535354	1	0.535354	1	0.535354	0.988235	0.535354
54	0.988095	0.545455	1	0.545455	1	0.545455	1	0.545455	1	0.545455	1	0.545455	0.989796	0.545455	1	0.545455	1	0.545455	0.988235	0.545455
55	0.988095	0.555556	1	0.555556	1	0.555556	1	0.555556	1	0.555556	1	0.555556	0.989796	0.555556	1	0.555556	1	0.555556	0.988235	0.555556
56	0.988095	0.565657	1	0.565657	1	0.565657	1	0.565657	1	0.565657	1	0.565657	0.989796	0.565657	1	0.565657	1	0.565657	0.988235	0.565657
57	0.988095	0.575758	1	0.575758	1	0.575758	1	0.575758	1	0.575758	1	0.575758	0.989796	0.575758	1	0.575758	1	0.575758	0.988235	0.575758
58	1	0.585859	1	0.585859	1	0.585859	1	0.585859	1	0.585859	1	0.585859	0.989796	0.585859	1	0.585859	1	0.585859	0.988235	0.585859
59	1	0.59596	1	0.59596	1	0.59596	1	0.59596	1	0.59596	1	0.59596	0.989796	0.59596	1	0.59596	1	0.59596	0.988235	0.59596
60	1	0.606061	1	0.606061	1	0.606061	1	0.606061	1	0.606061	1	0.606061	0.989796	0.606061	1	0.606061	1	0.606061	0.988235	0.606061
61	1	0.616162	1	0.616162	1	0.616162	1	0.616162	1	0.616162	1	0.616162	0.989796	0.616162	1	0.616162	1	0.616162	0.988235	0.616162
62	1	0.626263	1	0.626263	1	0.626263	1	0.626263	1	0.626263	1	0.626263	0.989796	0.626263	1	0.626263	1	0.626263	1	0.626263
63	1	0.636364	1	0.636364	1	0.636364	1	0.636364	1	0.636364	1	0.636364	0.989796	0.636364	1	0.636364	1	0.636364	1	0.636364
64	1	0.646465	1	0.646465	1	0.646465	1	0.646465	1	0.646465	1	0.646465	0.989796	0.646465	1	0.646465	1	0.646465	1	0.646465
65	1	0.656566	1	0.656566	1	0.656566	1	0.656566	1	0.656566	1	0.656566	0.989796	0.656566	1	0.656566	1	0.656566	1	0.656566
66	1	0.666667	1	0.666667	1	0.666667	1	0.666667	1	0.666667	1	0.666667	0.989796	0.666667	1	0.666667	1	0.666667	1	0.666667
67	1	0.676768	1	0.676768	1	0.676768	1	0.676768	1	0.676768	1	0.676768	0.989796	0.676768	1	0.676768	1	0.676768	1	0.676768
68	1	0.686869	1	0.686869	1	0.686869	1	0.686869	1	0.686869	1	0.686869	0.989796	0.686869	1	0.686869	1	0.686869	1	0.686869
69	1	0.69697	1	0.69697	1	0.69697	1	0.69697	1	0.69697	1	0.69697	0.989796	0.69697	1	0.69697	1	0.69697	1	0.69697
70	1	0.707071	1	0.707071	1	0.707071	1	0.707071	1	0.707071	1	0.707071	0.989796	0.707071	1	0.707071	1	0.707071	1	0.707071
71	1	0.717172	1	0.717172	1	0.717172	1	0.717172	1	0.717172	1	0.717172	0.989796	0.717172	1	0.717172	1	0.717172	1	0.717172
72	1	0.727273	1	0.727273	1	0.727273	1	0.727273	1	0.727273	1	0.727273	0.989796	0.727273	1	0.727273	1	0.727273	1	0.727273
73	1	0.737374	1	0.737374	1	0.737374	1	0.737374	1	0.737374	1	0.737374	0.989796	0.737374	1	0.737374	1	0.737374	1	0.737374
74	1	0.747475	1	0.747475	1	0.747475	1	0.747475	1	0.747475	1	0.747475	0.989796	0.747475	1	0.747475	1	0.747475	1	0.747475
75	1	0.757576	1	0.757576	1	0.757576	1	0.757576	1	0.757576	1	0.757576	0.989796	0.757576	1	0.757576	1	0.757576	1	0.757576
76	1	0.767677	1	0.767677	1	0.767677	1	0.767677	1	0.767677	1	0.767677	0.989796	0.767677	1	0.767677	1	0.767677	1	0.767677
77	1	0.777778	1	0.777778	1	0.777778	1	0.777778	1	0.777778	1	0.777778	0.989796	0.777778	1	0.777778	1	0.777778	1	0.777778
78	1	0.787879	1	0.787879	1	0.787879	1	0.787879	1	0.787879	1	0.787879	0.989796	0.787879	1	0.787879	1	0.787879	1	0.787879
79	1	0.79798	1	0.79798	1	0.79798	1	0.79798	1	0.79798	1	0.79798	0.989796	0.79798	1	0.79798	1	0.79798	1	0.79798
80	1	0.808081	1	0.808081	1	0.808081	1	0.808081	1	0.808081	1	0.808081	0.989796	0.808081	1	0.808081	1	0.808081	1	0.808081
81	1	0.818182	1	0.818182	1	0.818182	1	0.818182	1	0.818182	1	0.818182	0.989796	0.818182	1	0.818182	1	0.818182	1	0.818182
82	1	0.828283	1	0.828283	1	0.828283	1	0.828283	1	0.828283	1	0.828283	0.989796	0.828283	1	0.828283	1	0.828283	1	0.828283
83	1	0.838384	1	0.838384	1	0.838384	1	0.838384	1	0.838384	1	0.838384	0.989796	0.838384	1	0.838384	1	0.838384	1	0.838384
84	1	0.848485	1	0.848485	1	0.848485	1	0.848485	1	0.848485	1	0.848485	0.989796	0.848485	1	0.848485	1	0.848485	1	0.848485
85	1	0.858586	1	0.858586	1	0.858586	1	0.858586	1	0.858586	1	0.858586	0.989796	0.858586	1	0.858586	1	0.858586	1	0.858586
86	1	0.868687	1	0.868687	1	0.868687	1	0.868687	1	0.868687	1	0.868687	0.989796	0.868687	1	0.868687	1	0.868687	1	0.868687
87	1	0.878788	1	0.878788	1	0.878788	1	0.878788	1	0.878788	1	0.878788	0.989796	0.878788	1	0.878788	1	0.878788	1	0.878788
88	1	0.888889	1	0.888889	1	0.888889	1	0.888889	1	0.888889	1	0.888889	0.989796	0.888889	1	0.888889	1	0.888889	1	0.888889
89	1	0.89899	1	0.89899	1	0.89899	1	0.89899	1	0.89899	1	0.89899	0.989796	0.89899	1	0.89899	1	0.89899	1	0.89899
90	1	0.909091	1	0.909091	1	0.909091	1	0.909091	1	0.909091	1	0.909091	0.989796	0.909091	1	0.909091	1	0.909091	1	0.909091
91	1	0.919192	1	0.919192	1	0.919192	1	0.919192	1	0.919192	1	0.919192	0.989796	0.919192	1	0.919192	1	0.919192	1	0.919192
92	1	0.929293	1	0.929293	1	0.929293	1	0.929293	1	0.929293	1	0.929293	1	0.929293	1	0.929293	1	0.929293	1	0.929293
93	1	0.939394	1	0.939394	1	0.939394	1	0.939394	1	0.939394	1	0.939394	1	0.939394	1	0.939394	1	0.939394	1	0.939394
94	1	0.949495	1	0.949495	1	0.949495	1	0.949495	1	0.949495	1	0.949495	1	0.949495	1	0.949495	1	0.949495	1	0.949495
95	1	0.959596	1	0.959596	1	0.959596	1	0.959596	1	0.959596	1	0.959596	1	0.959596	1	0.959596	1	0.959596	1	0.959596
96	1	0.969697	1	0.969697	1	0.969697	1	0.969697	1	0.969697	1	0.969697	1	0.969697	1	0.969697	1	0.969697	1	0.969697
97	1	0.979798	1	0.979798	1	0.979798	1	0.979798	1	0.979798	1	0.979798	1	0.979798	1	0.979798	1	0.979798	1	0.979798
98	1	0.989899	1	0.989899	1	0.989899	1	0.989899	1	0.989899	1	0.989899	1	0.989899	1	0.989899	1	0.989899	1	0.989899
99	1	1	1	1	1	1	1	1	1	1	1	1	1	1	1	1	1	1	1	1

## Sheet: Figure 1B
	TPR_1	FPR_1	TPR_2	FPR_2	TPR_3	FPR_3	TPR_4	FPR_4	TPR_5	FPR_5	TPR_6	FPR_6	TPR_7	FPR_7	TPR_8	FPR_8	TPR_9	FPR_9	TPR_10	FPR_10
0	0	0	0	0	0	0	0	0	0	0	0	0	0	0	0	0	0	0	0	0
1	0.0865672	0.010101	0.108955	0.010101	0.107463	0.010101	0.243284	0.010101	0.170149	0.010101	0.114925	0.010101	0.155224	0.010101	0.120896	0.010101	0.153731	0.010101	0.129851	0.010101
2	0.2	0.020202	0.173134	0.020202	0.320896	0.020202	0.328358	0.020202	0.325373	0.020202	0.371642	0.020202	0.307463	0.020202	0.235821	0.020202	0.38806	0.020202	0.295522	0.020202
3	0.337313	0.030303	0.274627	0.030303	0.39403	0.030303	0.404478	0.030303	0.370149	0.030303	0.440299	0.030303	0.38209	0.030303	0.338806	0.030303	0.419403	0.030303	0.407463	0.030303
4	0.41791	0.040404	0.401493	0.040404	0.447761	0.040404	0.444776	0.040404	0.480597	0.040404	0.508955	0.040404	0.486567	0.040404	0.486567	0.040404	0.513433	0.040404	0.458209	0.040404
5	0.526866	0.0505051	0.5	0.0505051	0.529851	0.0505051	0.467164	0.0505051	0.510448	0.0505051	0.579104	0.0505051	0.526866	0.0505051	0.555224	0.0505051	0.534328	0.0505051	0.567164	0.0505051
6	0.567164	0.0606061	0.558209	0.0606061	0.583582	0.0606061	0.577612	0.0606061	0.523881	0.0606061	0.61791	0.0606061	0.547761	0.0606061	0.591045	0.0606061	0.577612	0.0606061	0.59403	0.0606061
7	0.607463	0.0707071	0.59403	0.0707071	0.641791	0.0707071	0.592537	0.0707071	0.585075	0.0707071	0.647761	0.0707071	0.577612	0.0707071	0.61194	0.0707071	0.591045	0.0707071	0.613433	0.0707071
8	0.616418	0.0808081	0.6	0.0808081	0.68806	0.0808081	0.655224	0.0808081	0.631343	0.0808081	0.671642	0.0808081	0.620896	0.0808081	0.622388	0.0808081	0.622388	0.0808081	0.625373	0.0808081
9	0.661194	0.0909091	0.640299	0.0909091	0.697015	0.0909091	0.685075	0.0909091	0.643284	0.0909091	0.691045	0.0909091	0.632836	0.0909091	0.655224	0.0909091	0.629851	0.0909091	0.641791	0.0909091
10	0.68209	0.10101	0.662687	0.10101	0.707463	0.10101	0.691045	0.10101	0.68209	0.10101	0.702985	0.10101	0.647761	0.10101	0.68209	0.10101	0.646269	0.10101	0.659701	0.10101
11	0.698507	0.111111	0.68209	0.111111	0.740299	0.111111	0.729851	0.111111	0.7	0.111111	0.714925	0.111111	0.659701	0.111111	0.695522	0.111111	0.670149	0.111111	0.670149	0.111111
12	0.707463	0.121212	0.702985	0.121212	0.761194	0.121212	0.734328	0.121212	0.746269	0.121212	0.732836	0.121212	0.668657	0.121212	0.708955	0.121212	0.676119	0.121212	0.691045	0.121212
13	0.725373	0.131313	0.71791	0.131313	0.779104	0.131313	0.740299	0.131313	0.764179	0.131313	0.737313	0.131313	0.674627	0.131313	0.738806	0.131313	0.68806	0.131313	0.702985	0.131313
14	0.753731	0.141414	0.743284	0.141414	0.78209	0.141414	0.755224	0.141414	0.770149	0.141414	0.741791	0.141414	0.686567	0.141414	0.743284	0.141414	0.713433	0.141414	0.708955	0.141414
15	0.768657	0.151515	0.749254	0.151515	0.791045	0.151515	0.78209	0.151515	0.78209	0.151515	0.750746	0.151515	0.697015	0.151515	0.750746	0.151515	0.722388	0.151515	0.728358	0.151515
16	0.792537	0.161616	0.773134	0.161616	0.798507	0.161616	0.792537	0.161616	0.797015	0.161616	0.759701	0.161616	0.732836	0.161616	0.755224	0.161616	0.725373	0.161616	0.744776	0.161616
17	0.795522	0.171717	0.798507	0.171717	0.81194	0.171717	0.795522	0.171717	0.801493	0.171717	0.768657	0.171717	0.747761	0.171717	0.773134	0.171717	0.735821	0.171717	0.762687	0.171717
18	0.80597	0.181818	0.807463	0.181818	0.816418	0.181818	0.801493	0.181818	0.804478	0.181818	0.777612	0.181818	0.762687	0.181818	0.780597	0.181818	0.744776	0.181818	0.771642	0.181818
19	0.813433	0.191919	0.813433	0.191919	0.823881	0.191919	0.804478	0.191919	0.808955	0.191919	0.786567	0.191919	0.773134	0.191919	0.780597	0.191919	0.753731	0.191919	0.779104	0.191919
20	0.81791	0.20202	0.823881	0.20202	0.835821	0.20202	0.81791	0.20202	0.814925	0.20202	0.79403	0.20202	0.786567	0.20202	0.786567	0.20202	0.780597	0.20202	0.791045	0.20202
21	0.823881	0.212121	0.831343	0.212121	0.850746	0.212121	0.825373	0.212121	0.841791	0.212121	0.798507	0.212121	0.792537	0.212121	0.795522	0.212121	0.791045	0.212121	0.8	0.212121
22	0.832836	0.222222	0.832836	0.222222	0.855224	0.222222	0.831343	0.222222	0.846269	0.222222	0.80597	0.222222	0.8	0.222222	0.80597	0.222222	0.798507	0.222222	0.801493	0.222222
23	0.853731	0.232323	0.841791	0.232323	0.865672	0.232323	0.853731	0.232323	0.856716	0.232323	0.810448	0.232323	0.808955	0.232323	0.820896	0.232323	0.819403	0.232323	0.810448	0.232323
24	0.858209	0.242424	0.850746	0.242424	0.870149	0.242424	0.859701	0.242424	0.861194	0.242424	0.81791	0.242424	0.822388	0.242424	0.826866	0.242424	0.828358	0.242424	0.813433	0.242424
25	0.865672	0.252525	0.852239	0.252525	0.874627	0.252525	0.861194	0.252525	0.871642	0.252525	0.81791	0.252525	0.826866	0.252525	0.838806	0.252525	0.838806	0.252525	0.816418	0.252525
26	0.865672	0.262626	0.858209	0.262626	0.879104	0.262626	0.864179	0.262626	0.874627	0.262626	0.822388	0.262626	0.828358	0.262626	0.844776	0.262626	0.841791	0.262626	0.819403	0.262626
27	0.871642	0.272727	0.861194	0.272727	0.880597	0.272727	0.865672	0.272727	0.877612	0.272727	0.826866	0.272727	0.837313	0.272727	0.847761	0.272727	0.850746	0.272727	0.825373	0.272727
28	0.876119	0.282828	0.867164	0.282828	0.88209	0.282828	0.874627	0.282828	0.880597	0.282828	0.831343	0.282828	0.841791	0.282828	0.855224	0.282828	0.859701	0.282828	0.829851	0.282828
29	0.885075	0.292929	0.873134	0.292929	0.883582	0.292929	0.88209	0.292929	0.891045	0.292929	0.835821	0.292929	0.850746	0.292929	0.859701	0.292929	0.862687	0.292929	0.852239	0.292929
30	0.897015	0.30303	0.883582	0.30303	0.901493	0.30303	0.883582	0.30303	0.895522	0.30303	0.840299	0.30303	0.855224	0.30303	0.871642	0.30303	0.868657	0.30303	0.859701	0.30303
31	0.902985	0.313131	0.88806	0.313131	0.904478	0.313131	0.891045	0.313131	0.898507	0.313131	0.849254	0.313131	0.858209	0.313131	0.876119	0.313131	0.870149	0.313131	0.868657	0.313131
32	0.902985	0.323232	0.904478	0.323232	0.91194	0.323232	0.89403	0.323232	0.904478	0.323232	0.862687	0.323232	0.868657	0.323232	0.876119	0.323232	0.871642	0.323232	0.871642	0.323232
33	0.904478	0.333333	0.908955	0.333333	0.916418	0.333333	0.9	0.333333	0.91194	0.333333	0.868657	0.333333	0.871642	0.333333	0.883582	0.333333	0.883582	0.333333	0.874627	0.333333
34	0.908955	0.343434	0.908955	0.343434	0.922388	0.343434	0.9	0.343434	0.91194	0.343434	0.879104	0.343434	0.877612	0.343434	0.88806	0.343434	0.883582	0.343434	0.880597	0.343434
35	0.914925	0.353535	0.913433	0.353535	0.928358	0.353535	0.90597	0.353535	0.913433	0.353535	0.886567	0.353535	0.88209	0.353535	0.891045	0.353535	0.88806	0.353535	0.886567	0.353535
36	0.916418	0.363636	0.91791	0.363636	0.934328	0.363636	0.907463	0.363636	0.919403	0.363636	0.886567	0.363636	0.883582	0.363636	0.897015	0.363636	0.891045	0.363636	0.892537	0.363636
37	0.919403	0.373737	0.925373	0.373737	0.941791	0.373737	0.91194	0.373737	0.920896	0.373737	0.886567	0.373737	0.895522	0.373737	0.902985	0.373737	0.9	0.373737	0.898507	0.373737
38	0.922388	0.383838	0.928358	0.383838	0.943284	0.383838	0.91194	0.383838	0.920896	0.383838	0.889552	0.383838	0.901493	0.383838	0.904478	0.383838	0.910448	0.383838	0.9	0.383838
39	0.923881	0.393939	0.935821	0.393939	0.947761	0.393939	0.91791	0.393939	0.926866	0.393939	0.9	0.393939	0.904478	0.393939	0.91194	0.393939	0.910448	0.393939	0.902985	0.393939
40	0.928358	0.40404	0.937313	0.40404	0.949254	0.40404	0.920896	0.40404	0.928358	0.40404	0.9	0.40404	0.907463	0.40404	0.913433	0.40404	0.919403	0.40404	0.90597	0.40404
41	0.929851	0.414141	0.937313	0.414141	0.950746	0.414141	0.923881	0.414141	0.931343	0.414141	0.90597	0.414141	0.910448	0.414141	0.913433	0.414141	0.920896	0.414141	0.90597	0.414141
42	0.934328	0.424242	0.940299	0.424242	0.955224	0.424242	0.929851	0.424242	0.941791	0.424242	0.908955	0.424242	0.919403	0.424242	0.913433	0.424242	0.922388	0.424242	0.91791	0.424242
43	0.937313	0.434343	0.941791	0.434343	0.956716	0.434343	0.934328	0.434343	0.943284	0.434343	0.919403	0.434343	0.922388	0.434343	0.919403	0.434343	0.928358	0.434343	0.922388	0.434343
44	0.937313	0.444444	0.943284	0.444444	0.956716	0.444444	0.934328	0.444444	0.944776	0.444444	0.920896	0.444444	0.923881	0.444444	0.919403	0.444444	0.931343	0.444444	0.925373	0.444444
45	0.938806	0.454545	0.949254	0.454545	0.958209	0.454545	0.935821	0.454545	0.952239	0.454545	0.926866	0.454545	0.926866	0.454545	0.919403	0.454545	0.932836	0.454545	0.928358	0.454545
46	0.940299	0.464646	0.952239	0.464646	0.958209	0.464646	0.938806	0.464646	0.953731	0.464646	0.931343	0.464646	0.926866	0.464646	0.925373	0.464646	0.934328	0.464646	0.932836	0.464646
47	0.940299	0.474747	0.956716	0.474747	0.964179	0.474747	0.943284	0.474747	0.955224	0.474747	0.934328	0.474747	0.932836	0.474747	0.926866	0.474747	0.938806	0.474747	0.932836	0.474747
48	0.943284	0.484848	0.956716	0.484848	0.968657	0.484848	0.947761	0.484848	0.956716	0.484848	0.935821	0.484848	0.938806	0.484848	0.926866	0.484848	0.938806	0.484848	0.940299	0.484848
49	0.950746	0.494949	0.961194	0.494949	0.968657	0.494949	0.949254	0.494949	0.959701	0.494949	0.938806	0.494949	0.940299	0.494949	0.928358	0.494949	0.940299	0.494949	0.940299	0.494949
50	0.959701	0.505051	0.965672	0.505051	0.968657	0.505051	0.952239	0.505051	0.961194	0.505051	0.943284	0.505051	0.941791	0.505051	0.935821	0.505051	0.941791	0.505051	0.944776	0.505051
51	0.965672	0.515152	0.967164	0.515152	0.970149	0.515152	0.955224	0.515152	0.961194	0.515152	0.944776	0.515152	0.943284	0.515152	0.947761	0.515152	0.944776	0.515152	0.947761	0.515152
52	0.965672	0.525253	0.968657	0.525253	0.973134	0.525253	0.959701	0.525253	0.962687	0.525253	0.944776	0.525253	0.944776	0.525253	0.952239	0.525253	0.944776	0.525253	0.949254	0.525253
53	0.967164	0.535354	0.971642	0.535354	0.976119	0.535354	0.965672	0.535354	0.967164	0.535354	0.944776	0.535354	0.944776	0.535354	0.952239	0.535354	0.946269	0.535354	0.956716	0.535354
54	0.968657	0.545455	0.971642	0.545455	0.977612	0.545455	0.968657	0.545455	0.970149	0.545455	0.950746	0.545455	0.947761	0.545455	0.952239	0.545455	0.947761	0.545455	0.962687	0.545455
55	0.968657	0.555556	0.971642	0.555556	0.979104	0.555556	0.970149	0.555556	0.971642	0.555556	0.952239	0.555556	0.947761	0.555556	0.953731	0.555556	0.952239	0.555556	0.965672	0.555556
56	0.968657	0.565657	0.971642	0.565657	0.980597	0.565657	0.973134	0.565657	0.973134	0.565657	0.958209	0.565657	0.947761	0.565657	0.953731	0.565657	0.953731	0.565657	0.968657	0.565657
57	0.970149	0.575758	0.974627	0.575758	0.980597	0.575758	0.976119	0.575758	0.973134	0.575758	0.959701	0.575758	0.949254	0.575758	0.959701	0.575758	0.956716	0.575758	0.971642	0.575758
58	0.974627	0.585859	0.974627	0.585859	0.98209	0.585859	0.976119	0.585859	0.974627	0.585859	0.959701	0.585859	0.953731	0.585859	0.959701	0.585859	0.956716	0.585859	0.971642	0.585859
59	0.974627	0.59596	0.974627	0.59596	0.983582	0.59596	0.976119	0.59596	0.976119	0.59596	0.961194	0.59596	0.956716	0.59596	0.961194	0.59596	0.959701	0.59596	0.971642	0.59596
60	0.974627	0.606061	0.974627	0.606061	0.985075	0.606061	0.979104	0.606061	0.977612	0.606061	0.964179	0.606061	0.958209	0.606061	0.961194	0.606061	0.964179	0.606061	0.973134	0.606061
61	0.976119	0.616162	0.976119	0.616162	0.985075	0.616162	0.979104	0.616162	0.977612	0.616162	0.965672	0.616162	0.959701	0.616162	0.967164	0.616162	0.968657	0.616162	0.976119	0.616162
62	0.977612	0.626263	0.98209	0.626263	0.985075	0.626263	0.980597	0.626263	0.979104	0.626263	0.968657	0.626263	0.961194	0.626263	0.976119	0.626263	0.968657	0.626263	0.979104	0.626263
63	0.979104	0.636364	0.98209	0.636364	0.985075	0.636364	0.98209	0.636364	0.980597	0.636364	0.968657	0.636364	0.965672	0.636364	0.979104	0.636364	0.968657	0.636364	0.980597	0.636364
64	0.983582	0.646465	0.98209	0.646465	0.985075	0.646465	0.985075	0.646465	0.980597	0.646465	0.971642	0.646465	0.965672	0.646465	0.979104	0.646465	0.968657	0.646465	0.980597	0.646465
65	0.985075	0.656566	0.98209	0.656566	0.985075	0.656566	0.985075	0.656566	0.98209	0.656566	0.974627	0.656566	0.967164	0.656566	0.98209	0.656566	0.971642	0.656566	0.98209	0.656566
66	0.985075	0.666667	0.98806	0.666667	0.98806	0.666667	0.986567	0.666667	0.983582	0.666667	0.976119	0.666667	0.968657	0.666667	0.98209	0.666667	0.976119	0.666667	0.98209	0.666667
67	0.986567	0.676768	0.98806	0.676768	0.991045	0.676768	0.98806	0.676768	0.983582	0.676768	0.977612	0.676768	0.974627	0.676768	0.983582	0.676768	0.977612	0.676768	0.98209	0.676768
68	0.986567	0.686869	0.98806	0.686869	0.991045	0.686869	0.98806	0.686869	0.985075	0.686869	0.977612	0.686869	0.974627	0.686869	0.983582	0.686869	0.977612	0.686869	0.98209	0.686869
69	0.98806	0.69697	0.98806	0.69697	0.991045	0.69697	0.98806	0.69697	0.98806	0.69697	0.979104	0.69697	0.976119	0.69697	0.983582	0.69697	0.98209	0.69697	0.98209	0.69697
70	0.991045	0.707071	0.98806	0.707071	0.991045	0.707071	0.98806	0.707071	0.98806	0.707071	0.979104	0.707071	0.977612	0.707071	0.985075	0.707071	0.98209	0.707071	0.985075	0.707071
71	0.991045	0.717172	0.98806	0.717172	0.991045	0.717172	0.98806	0.717172	0.992537	0.717172	0.98209	0.717172	0.98209	0.717172	0.985075	0.717172	0.983582	0.717172	0.989552	0.717172
72	0.991045	0.727273	0.989552	0.727273	0.991045	0.727273	0.989552	0.727273	0.992537	0.727273	0.98209	0.727273	0.98209	0.727273	0.986567	0.727273	0.983582	0.727273	0.989552	0.727273
73	0.991045	0.737374	0.992537	0.737374	0.992537	0.737374	0.992537	0.737374	0.997015	0.737374	0.98209	0.737374	0.98209	0.737374	0.98806	0.737374	0.985075	0.737374	0.989552	0.737374
74	0.991045	0.747475	0.99403	0.747475	0.99403	0.747475	0.992537	0.747475	0.997015	0.747475	0.98209	0.747475	0.98209	0.747475	0.98806	0.747475	0.985075	0.747475	0.991045	0.747475
75	0.991045	0.757576	0.99403	0.757576	0.99403	0.757576	0.99403	0.757576	0.997015	0.757576	0.985075	0.757576	0.98209	0.757576	0.989552	0.757576	0.985075	0.757576	0.991045	0.757576
76	0.991045	0.767677	0.99403	0.767677	0.99403	0.767677	0.99403	0.767677	0.998507	0.767677	0.98806	0.767677	0.98209	0.767677	0.989552	0.767677	0.989552	0.767677	0.991045	0.767677
77	0.991045	0.777778	0.995522	0.777778	0.99403	0.777778	0.99403	0.777778	0.998507	0.777778	0.991045	0.777778	0.985075	0.777778	0.989552	0.777778	0.989552	0.777778	0.991045	0.777778
78	0.991045	0.787879	0.997015	0.787879	0.99403	0.787879	0.99403	0.787879	0.998507	0.787879	0.991045	0.787879	0.986567	0.787879	0.989552	0.787879	0.989552	0.787879	0.991045	0.787879
79	0.991045	0.79798	0.997015	0.79798	0.995522	0.79798	0.99403	0.79798	0.998507	0.79798	0.991045	0.79798	0.98806	0.79798	0.989552	0.79798	0.991045	0.79798	0.991045	0.79798
80	0.99403	0.808081	0.997015	0.808081	0.995522	0.808081	0.995522	0.808081	0.998507	0.808081	0.991045	0.808081	0.989552	0.808081	0.992537	0.808081	0.991045	0.808081	0.991045	0.808081
81	0.99403	0.818182	0.997015	0.818182	0.995522	0.818182	0.995522	0.818182	0.998507	0.818182	0.991045	0.818182	0.989552	0.818182	0.99403	0.818182	0.991045	0.818182	0.991045	0.818182
82	0.995522	0.828283	0.997015	0.828283	0.995522	0.828283	0.995522	0.828283	0.998507	0.828283	0.992537	0.828283	0.989552	0.828283	0.995522	0.828283	0.991045	0.828283	0.992537	0.828283
83	0.995522	0.838384	0.997015	0.838384	0.995522	0.838384	0.995522	0.838384	0.998507	0.838384	0.992537	0.838384	0.989552	0.838384	0.995522	0.838384	0.99403	0.838384	0.99403	0.838384
84	0.995522	0.848485	0.997015	0.848485	0.997015	0.848485	0.997015	0.848485	0.998507	0.848485	0.992537	0.848485	0.991045	0.848485	0.995522	0.848485	0.99403	0.848485	0.99403	0.848485
85	0.997015	0.858586	0.997015	0.858586	0.997015	0.858586	0.997015	0.858586	0.998507	0.858586	0.99403	0.858586	0.992537	0.858586	0.995522	0.858586	0.995522	0.858586	0.997015	0.858586
86	0.998507	0.868687	0.997015	0.868687	0.997015	0.868687	0.997015	0.868687	0.998507	0.868687	0.99403	0.868687	0.992537	0.868687	0.995522	0.868687	0.995522	0.868687	0.998507	0.868687
87	0.998507	0.878788	0.997015	0.878788	0.998507	0.878788	0.998507	0.878788	1	0.878788	0.99403	0.878788	0.992537	0.878788	0.995522	0.878788	0.995522	0.878788	0.998507	0.878788
88	0.998507	0.888889	0.998507	0.888889	0.998507	0.888889	0.998507	0.888889	1	0.888889	0.99403	0.888889	0.995522	0.888889	0.998507	0.888889	0.997015	0.888889	1	0.888889
89	0.998507	0.89899	0.998507	0.89899	1	0.89899	0.998507	0.89899	1	0.89899	0.99403	0.89899	0.997015	0.89899	0.998507	0.89899	0.997015	0.89899	1	0.89899
90	0.998507	0.909091	0.998507	0.909091	1	0.909091	0.998507	0.909091	1	0.909091	0.99403	0.909091	0.997015	0.909091	1	0.909091	0.997015	0.909091	1	0.909091
91	0.998507	0.919192	0.998507	0.919192	1	0.919192	0.998507	0.919192	1	0.919192	0.997015	0.919192	0.997015	0.919192	1	0.919192	0.998507	0.919192	1	0.919192
92	1	0.929293	0.998507	0.929293	1	0.929293	1	0.929293	1	0.929293	0.998507	0.929293	0.997015	0.929293	1	0.929293	0.998507	0.929293	1	0.929293
93	1	0.939394	0.998507	0.939394	1	0.939394	1	0.939394	1	0.939394	0.998507	0.939394	0.998507	0.939394	1	0.939394	0.998507	0.939394	1	0.939394
94	1	0.949495	1	0.949495	1	0.949495	1	0.949495	1	0.949495	0.998507	0.949495	1	0.949495	1	0.949495	0.998507	0.949495	1	0.949495
95	1	0.959596	1	0.959596	1	0.959596	1	0.959596	1	0.959596	0.998507	0.959596	1	0.959596	1	0.959596	0.998507	0.959596	1	0.959596
96	1	0.969697	1	0.969697	1	0.969697	1	0.969697	1	0.969697	1	0.969697	1	0.969697	1	0.969697	0.998507	0.969697	1	0.969697
97	1	0.979798	1	0.979798	1	0.979798	1	0.979798	1	0.979798	1	0.979798	1	0.979798	1	0.979798	1	0.979798	1	0.979798
98	1	0.989899	1	0.989899	1	0.989899	1	0.989899	1	0.989899	1	0.989899	1	0.989899	1	0.989899	1	0.989899	1	0.989899
99	1	1	1	1	1	1	1	1	1	1	1	1	1	1	1	1	1	1	1	1

## Sheet: Figure 1C
	TPR_1	FPR_1	TPR_2	FPR_2	TPR_3	FPR_3	TPR_4	FPR_4	TPR_5	FPR_5	TPR_6	FPR_6	TPR_7	FPR_7	TPR_8	FPR_8	TPR_9	FPR_9	TPR_10	FPR_10
0	0	0	0	0	0	0	0	0	0	0	0	0	0	0	0	0	0	0	0	0
1	0.149184	0.010101	0.417249	0.010101	0.393939	0.010101	0.32634	0.010101	0.328671	0.010101	0.587413	0.010101	0.321678	0.010101	0.307692	0.010101	0.123543	0.010101	0.496503	0.010101
2	0.365967	0.020202	0.468531	0.020202	0.575758	0.020202	0.629371	0.020202	0.4662	0.020202	0.622378	0.020202	0.508159	0.020202	0.375291	0.020202	0.440559	0.020202	0.55711	0.020202
3	0.540793	0.030303	0.564103	0.030303	0.722611	0.030303	0.668998	0.030303	0.741259	0.030303	0.675991	0.030303	0.613054	0.030303	0.431235	0.030303	0.622378	0.030303	0.701632	0.030303
4	0.738928	0.040404	0.780886	0.040404	0.738928	0.040404	0.69697	0.040404	0.752914	0.040404	0.771562	0.040404	0.687646	0.040404	0.776224	0.040404	0.715618	0.040404	0.752914	0.040404
5	0.778555	0.0505051	0.794872	0.0505051	0.86014	0.0505051	0.724942	0.0505051	0.771562	0.0505051	0.804196	0.0505051	0.689977	0.0505051	0.799534	0.0505051	0.752914	0.0505051	0.79021	0.0505051
6	0.801865	0.0606061	0.829837	0.0606061	0.878788	0.0606061	0.869464	0.0606061	0.83683	0.0606061	0.834499	0.0606061	0.79021	0.0606061	0.822844	0.0606061	0.81352	0.0606061	0.81352	0.0606061
7	0.815851	0.0707071	0.86014	0.0707071	0.904429	0.0707071	0.890443	0.0707071	0.864802	0.0707071	0.843823	0.0707071	0.808858	0.0707071	0.839161	0.0707071	0.850816	0.0707071	0.853147	0.0707071
8	0.829837	0.0808081	0.867133	0.0808081	0.911422	0.0808081	0.899767	0.0808081	0.871795	0.0808081	0.853147	0.0808081	0.841492	0.0808081	0.850816	0.0808081	0.853147	0.0808081	0.874126	0.0808081
9	0.848485	0.0909091	0.876457	0.0909091	0.916084	0.0909091	0.90676	0.0909091	0.874126	0.0909091	0.869464	0.0909091	0.853147	0.0909091	0.857809	0.0909091	0.86014	0.0909091	0.876457	0.0909091
10	0.864802	0.10101	0.890443	0.10101	0.923077	0.10101	0.911422	0.10101	0.888112	0.10101	0.876457	0.10101	0.871795	0.10101	0.871795	0.10101	0.862471	0.10101	0.899767	0.10101
11	0.88345	0.111111	0.909091	0.111111	0.925408	0.111111	0.934732	0.111111	0.895105	0.111111	0.892774	0.111111	0.88345	0.111111	0.899767	0.111111	0.869464	0.111111	0.899767	0.111111
12	0.913753	0.121212	0.916084	0.121212	0.925408	0.121212	0.937063	0.121212	0.904429	0.121212	0.902098	0.121212	0.897436	0.121212	0.904429	0.121212	0.869464	0.121212	0.911422	0.121212
13	0.920746	0.131313	0.916084	0.131313	0.927739	0.131313	0.937063	0.131313	0.916084	0.131313	0.911422	0.131313	0.90676	0.131313	0.909091	0.131313	0.888112	0.131313	0.923077	0.131313
14	0.920746	0.141414	0.916084	0.141414	0.932401	0.141414	0.941725	0.141414	0.916084	0.141414	0.918415	0.141414	0.90676	0.141414	0.918415	0.141414	0.890443	0.141414	0.93007	0.141414
15	0.932401	0.151515	0.927739	0.151515	0.939394	0.151515	0.944056	0.151515	0.923077	0.151515	0.920746	0.151515	0.918415	0.151515	0.937063	0.151515	0.916084	0.151515	0.93007	0.151515
16	0.934732	0.161616	0.932401	0.161616	0.944056	0.161616	0.944056	0.161616	0.939394	0.161616	0.920746	0.161616	0.934732	0.161616	0.937063	0.161616	0.920746	0.161616	0.944056	0.161616
17	0.934732	0.171717	0.939394	0.171717	0.948718	0.171717	0.95338	0.171717	0.944056	0.171717	0.93007	0.171717	0.934732	0.171717	0.939394	0.171717	0.923077	0.171717	0.946387	0.171717
18	0.939394	0.181818	0.946387	0.181818	0.948718	0.181818	0.95338	0.181818	0.944056	0.181818	0.93007	0.181818	0.951049	0.181818	0.939394	0.181818	0.934732	0.181818	0.951049	0.181818
19	0.941725	0.191919	0.946387	0.191919	0.951049	0.191919	0.95338	0.191919	0.944056	0.191919	0.934732	0.191919	0.951049	0.191919	0.944056	0.191919	0.941725	0.191919	0.951049	0.191919
20	0.944056	0.20202	0.946387	0.20202	0.951049	0.20202	0.958042	0.20202	0.944056	0.20202	0.937063	0.20202	0.95338	0.20202	0.946387	0.20202	0.946387	0.20202	0.95338	0.20202
21	0.955711	0.212121	0.946387	0.212121	0.958042	0.212121	0.958042	0.212121	0.946387	0.212121	0.937063	0.212121	0.95338	0.212121	0.951049	0.212121	0.951049	0.212121	0.958042	0.212121
22	0.958042	0.222222	0.946387	0.222222	0.960373	0.222222	0.958042	0.222222	0.948718	0.222222	0.937063	0.222222	0.95338	0.222222	0.951049	0.222222	0.951049	0.222222	0.960373	0.222222
23	0.958042	0.232323	0.946387	0.232323	0.960373	0.232323	0.958042	0.232323	0.948718	0.232323	0.946387	0.232323	0.955711	0.232323	0.960373	0.232323	0.960373	0.232323	0.960373	0.232323
24	0.958042	0.242424	0.951049	0.242424	0.965035	0.242424	0.962704	0.242424	0.951049	0.242424	0.948718	0.242424	0.958042	0.242424	0.962704	0.242424	0.960373	0.242424	0.960373	0.242424
25	0.960373	0.252525	0.958042	0.252525	0.969697	0.252525	0.962704	0.252525	0.95338	0.252525	0.955711	0.252525	0.958042	0.252525	0.962704	0.252525	0.962704	0.252525	0.962704	0.252525
26	0.962704	0.262626	0.958042	0.262626	0.972028	0.262626	0.962704	0.262626	0.95338	0.262626	0.955711	0.262626	0.960373	0.262626	0.967366	0.262626	0.962704	0.262626	0.962704	0.262626
27	0.967366	0.272727	0.960373	0.272727	0.972028	0.272727	0.965035	0.272727	0.960373	0.272727	0.960373	0.272727	0.960373	0.272727	0.967366	0.272727	0.965035	0.272727	0.962704	0.272727
28	0.967366	0.282828	0.960373	0.282828	0.972028	0.282828	0.969697	0.282828	0.962704	0.282828	0.960373	0.282828	0.965035	0.282828	0.967366	0.282828	0.965035	0.282828	0.967366	0.282828
29	0.974359	0.292929	0.960373	0.292929	0.972028	0.292929	0.969697	0.292929	0.965035	0.292929	0.960373	0.292929	0.967366	0.292929	0.969697	0.292929	0.965035	0.292929	0.972028	0.292929
30	0.974359	0.30303	0.960373	0.30303	0.972028	0.30303	0.972028	0.30303	0.967366	0.30303	0.960373	0.30303	0.967366	0.30303	0.972028	0.30303	0.965035	0.30303	0.972028	0.30303
31	0.97669	0.313131	0.962704	0.313131	0.972028	0.313131	0.972028	0.313131	0.969697	0.313131	0.960373	0.313131	0.967366	0.313131	0.97669	0.313131	0.965035	0.313131	0.974359	0.313131
32	0.97669	0.323232	0.962704	0.323232	0.972028	0.323232	0.972028	0.323232	0.97669	0.323232	0.960373	0.323232	0.967366	0.323232	0.97669	0.323232	0.965035	0.323232	0.974359	0.323232
33	0.97669	0.333333	0.962704	0.333333	0.972028	0.333333	0.972028	0.333333	0.97669	0.333333	0.960373	0.333333	0.974359	0.333333	0.97669	0.333333	0.967366	0.333333	0.974359	0.333333
34	0.97669	0.343434	0.962704	0.343434	0.974359	0.343434	0.972028	0.343434	0.97669	0.343434	0.962704	0.343434	0.974359	0.343434	0.97669	0.343434	0.969697	0.343434	0.974359	0.343434
35	0.97669	0.353535	0.967366	0.353535	0.974359	0.353535	0.972028	0.353535	0.97669	0.353535	0.962704	0.353535	0.974359	0.353535	0.97669	0.353535	0.969697	0.353535	0.974359	0.353535
36	0.97669	0.363636	0.969697	0.363636	0.97669	0.363636	0.972028	0.363636	0.97669	0.363636	0.965035	0.363636	0.974359	0.363636	0.97669	0.363636	0.969697	0.363636	0.974359	0.363636
37	0.97669	0.373737	0.969697	0.373737	0.979021	0.373737	0.972028	0.373737	0.97669	0.373737	0.965035	0.373737	0.974359	0.373737	0.97669	0.373737	0.969697	0.373737	0.974359	0.373737
38	0.97669	0.383838	0.972028	0.383838	0.979021	0.383838	0.974359	0.383838	0.97669	0.383838	0.967366	0.383838	0.97669	0.383838	0.97669	0.383838	0.969697	0.383838	0.974359	0.383838
39	0.97669	0.393939	0.972028	0.393939	0.979021	0.393939	0.974359	0.393939	0.97669	0.393939	0.969697	0.393939	0.97669	0.393939	0.979021	0.393939	0.969697	0.393939	0.974359	0.393939
40	0.97669	0.40404	0.972028	0.40404	0.979021	0.40404	0.974359	0.40404	0.97669	0.40404	0.969697	0.40404	0.97669	0.40404	0.979021	0.40404	0.969697	0.40404	0.97669	0.40404
41	0.97669	0.414141	0.972028	0.414141	0.979021	0.414141	0.974359	0.414141	0.97669	0.414141	0.969697	0.414141	0.97669	0.414141	0.979021	0.414141	0.969697	0.414141	0.97669	0.414141
42	0.97669	0.424242	0.972028	0.424242	0.981352	0.424242	0.974359	0.424242	0.97669	0.424242	0.969697	0.424242	0.97669	0.424242	0.979021	0.424242	0.969697	0.424242	0.97669	0.424242
43	0.97669	0.434343	0.972028	0.434343	0.981352	0.434343	0.974359	0.434343	0.979021	0.434343	0.969697	0.434343	0.97669	0.434343	0.981352	0.434343	0.969697	0.434343	0.979021	0.434343
44	0.979021	0.444444	0.972028	0.444444	0.981352	0.444444	0.974359	0.444444	0.979021	0.444444	0.969697	0.444444	0.97669	0.444444	0.981352	0.444444	0.969697	0.444444	0.983683	0.444444
45	0.979021	0.454545	0.972028	0.454545	0.983683	0.454545	0.974359	0.454545	0.979021	0.454545	0.969697	0.454545	0.97669	0.454545	0.981352	0.454545	0.972028	0.454545	0.983683	0.454545
46	0.979021	0.464646	0.974359	0.464646	0.983683	0.464646	0.974359	0.464646	0.979021	0.464646	0.969697	0.464646	0.97669	0.464646	0.981352	0.464646	0.972028	0.464646	0.983683	0.464646
47	0.979021	0.474747	0.974359	0.474747	0.983683	0.474747	0.97669	0.474747	0.979021	0.474747	0.969697	0.474747	0.979021	0.474747	0.981352	0.474747	0.972028	0.474747	0.983683	0.474747
48	0.979021	0.484848	0.974359	0.484848	0.983683	0.484848	0.979021	0.484848	0.979021	0.484848	0.969697	0.484848	0.979021	0.484848	0.981352	0.484848	0.974359	0.484848	0.983683	0.484848
49	0.979021	0.494949	0.97669	0.494949	0.983683	0.494949	0.979021	0.494949	0.979021	0.494949	0.969697	0.494949	0.979021	0.494949	0.981352	0.494949	0.974359	0.494949	0.983683	0.494949
50	0.981352	0.505051	0.983683	0.505051	0.983683	0.505051	0.979021	0.505051	0.979021	0.505051	0.969697	0.505051	0.979021	0.505051	0.981352	0.505051	0.974359	0.505051	0.986014	0.505051
51	0.981352	0.515152	0.983683	0.515152	0.983683	0.515152	0.979021	0.515152	0.979021	0.515152	0.969697	0.515152	0.979021	0.515152	0.981352	0.515152	0.974359	0.515152	0.986014	0.515152
52	0.986014	0.525253	0.983683	0.525253	0.983683	0.525253	0.979021	0.525253	0.981352	0.525253	0.969697	0.525253	0.981352	0.525253	0.981352	0.525253	0.974359	0.525253	0.986014	0.525253
53	0.986014	0.535354	0.986014	0.535354	0.983683	0.535354	0.979021	0.535354	0.986014	0.535354	0.969697	0.535354	0.981352	0.535354	0.981352	0.535354	0.97669	0.535354	0.988345	0.535354
54	0.986014	0.545455	0.986014	0.545455	0.983683	0.545455	0.981352	0.545455	0.986014	0.545455	0.969697	0.545455	0.981352	0.545455	0.981352	0.545455	0.979021	0.545455	0.988345	0.545455
55	0.986014	0.555556	0.986014	0.555556	0.983683	0.555556	0.981352	0.555556	0.986014	0.555556	0.969697	0.555556	0.981352	0.555556	0.981352	0.555556	0.983683	0.555556	0.988345	0.555556
56	0.986014	0.565657	0.988345	0.565657	0.983683	0.565657	0.981352	0.565657	0.986014	0.565657	0.972028	0.565657	0.981352	0.565657	0.981352	0.565657	0.983683	0.565657	0.990676	0.565657
57	0.986014	0.575758	0.988345	0.575758	0.983683	0.575758	0.983683	0.575758	0.986014	0.575758	0.972028	0.575758	0.981352	0.575758	0.983683	0.575758	0.983683	0.575758	0.995338	0.575758
58	0.986014	0.585859	0.988345	0.585859	0.983683	0.585859	0.983683	0.585859	0.988345	0.585859	0.972028	0.585859	0.983683	0.585859	0.983683	0.585859	0.983683	0.585859	0.995338	0.585859
59	0.986014	0.59596	0.988345	0.59596	0.983683	0.59596	0.983683	0.59596	0.988345	0.59596	0.972028	0.59596	0.983683	0.59596	0.986014	0.59596	0.983683	0.59596	0.995338	0.59596
60	0.986014	0.606061	0.988345	0.606061	0.983683	0.606061	0.983683	0.606061	0.988345	0.606061	0.972028	0.606061	0.983683	0.606061	0.986014	0.606061	0.983683	0.606061	0.995338	0.606061
61	0.986014	0.616162	0.988345	0.616162	0.983683	0.616162	0.983683	0.616162	0.988345	0.616162	0.974359	0.616162	0.988345	0.616162	0.986014	0.616162	0.983683	0.616162	0.995338	0.616162
62	0.988345	0.626263	0.990676	0.626263	0.983683	0.626263	0.983683	0.626263	0.988345	0.626263	0.974359	0.626263	0.988345	0.626263	0.986014	0.626263	0.986014	0.626263	0.995338	0.626263
63	0.988345	0.636364	0.990676	0.636364	0.983683	0.636364	0.983683	0.636364	0.988345	0.636364	0.974359	0.636364	0.988345	0.636364	0.986014	0.636364	0.986014	0.636364	0.995338	0.636364
64	0.988345	0.646465	0.990676	0.646465	0.986014	0.646465	0.983683	0.646465	0.988345	0.646465	0.974359	0.646465	0.988345	0.646465	0.988345	0.646465	0.986014	0.646465	0.995338	0.646465
65	0.990676	0.656566	0.990676	0.656566	0.986014	0.656566	0.983683	0.656566	0.988345	0.656566	0.974359	0.656566	0.990676	0.656566	0.988345	0.656566	0.986014	0.656566	0.995338	0.656566
66	0.993007	0.666667	0.990676	0.666667	0.986014	0.666667	0.983683	0.666667	0.988345	0.666667	0.974359	0.666667	0.990676	0.666667	0.988345	0.666667	0.986014	0.666667	0.995338	0.666667
67	0.993007	0.676768	0.993007	0.676768	0.986014	0.676768	0.988345	0.676768	0.988345	0.676768	0.974359	0.676768	0.990676	0.676768	0.988345	0.676768	0.986014	0.676768	0.995338	0.676768
68	0.993007	0.686869	0.993007	0.686869	0.986014	0.686869	0.988345	0.686869	0.988345	0.686869	0.981352	0.686869	0.990676	0.686869	0.988345	0.686869	0.988345	0.686869	0.995338	0.686869
69	0.993007	0.69697	0.993007	0.69697	0.986014	0.69697	0.988345	0.69697	0.988345	0.69697	0.981352	0.69697	0.990676	0.69697	0.988345	0.69697	0.988345	0.69697	0.995338	0.69697
70	0.993007	0.707071	0.993007	0.707071	0.986014	0.707071	0.988345	0.707071	0.988345	0.707071	0.981352	0.707071	0.990676	0.707071	0.988345	0.707071	0.988345	0.707071	0.995338	0.707071
71	0.993007	0.717172	0.993007	0.717172	0.986014	0.717172	0.993007	0.717172	0.988345	0.717172	0.981352	0.717172	0.990676	0.717172	0.988345	0.717172	0.988345	0.717172	0.995338	0.717172
72	0.993007	0.727273	0.993007	0.727273	0.986014	0.727273	0.993007	0.727273	0.988345	0.727273	0.981352	0.727273	0.993007	0.727273	0.988345	0.727273	0.988345	0.727273	0.995338	0.727273
73	0.993007	0.737374	0.995338	0.737374	0.986014	0.737374	0.997669	0.737374	0.988345	0.737374	0.981352	0.737374	0.993007	0.737374	0.988345	0.737374	0.988345	0.737374	0.995338	0.737374
74	0.995338	0.747475	0.995338	0.747475	0.986014	0.747475	0.997669	0.747475	0.988345	0.747475	0.981352	0.747475	0.993007	0.747475	0.988345	0.747475	0.988345	0.747475	0.995338	0.747475
75	0.995338	0.757576	0.997669	0.757576	0.986014	0.757576	0.997669	0.757576	0.988345	0.757576	0.981352	0.757576	0.993007	0.757576	0.988345	0.757576	0.990676	0.757576	0.995338	0.757576
76	0.995338	0.767677	0.997669	0.767677	0.986014	0.767677	0.997669	0.767677	0.988345	0.767677	0.981352	0.767677	0.993007	0.767677	0.988345	0.767677	0.990676	0.767677	0.995338	0.767677
77	0.995338	0.777778	0.997669	0.777778	0.986014	0.777778	0.997669	0.777778	0.988345	0.777778	0.983683	0.777778	0.993007	0.777778	0.988345	0.777778	0.993007	0.777778	0.995338	0.777778
78	0.995338	0.787879	0.997669	0.787879	0.986014	0.787879	0.997669	0.787879	0.988345	0.787879	0.983683	0.787879	0.993007	0.787879	0.988345	0.787879	0.993007	0.787879	0.995338	0.787879
79	0.995338	0.79798	0.997669	0.79798	0.988345	0.79798	0.997669	0.79798	0.988345	0.79798	0.983683	0.79798	0.993007	0.79798	0.988345	0.79798	0.995338	0.79798	0.995338	0.79798
80	0.995338	0.808081	0.997669	0.808081	0.988345	0.808081	0.997669	0.808081	0.988345	0.808081	0.983683	0.808081	0.993007	0.808081	0.988345	0.808081	0.995338	0.808081	0.997669	0.808081
81	0.995338	0.818182	0.997669	0.818182	0.988345	0.818182	0.997669	0.818182	0.988345	0.818182	0.983683	0.818182	0.993007	0.818182	0.988345	0.818182	0.995338	0.818182	0.997669	0.818182
82	0.995338	0.828283	0.997669	0.828283	0.988345	0.828283	0.997669	0.828283	0.993007	0.828283	0.983683	0.828283	0.993007	0.828283	0.988345	0.828283	0.995338	0.828283	0.997669	0.828283
83	0.995338	0.838384	0.997669	0.838384	0.988345	0.838384	0.997669	0.838384	0.993007	0.838384	0.988345	0.838384	0.993007	0.838384	0.988345	0.838384	0.997669	0.838384	1	0.838384
84	0.995338	0.848485	0.997669	0.848485	0.988345	0.848485	0.997669	0.848485	0.993007	0.848485	0.988345	0.848485	0.995338	0.848485	0.988345	0.848485	0.997669	0.848485	1	0.848485
85	0.995338	0.858586	0.997669	0.858586	0.988345	0.858586	0.997669	0.858586	0.993007	0.858586	0.990676	0.858586	0.995338	0.858586	0.988345	0.858586	0.997669	0.858586	1	0.858586
86	0.995338	0.868687	0.997669	0.868687	0.988345	0.868687	0.997669	0.868687	0.993007	0.868687	0.990676	0.868687	0.995338	0.868687	0.988345	0.868687	1	0.868687	1	0.868687
87	0.995338	0.878788	1	0.878788	0.990676	0.878788	0.997669	0.878788	0.995338	0.878788	0.990676	0.878788	0.995338	0.878788	0.990676	0.878788	1	0.878788	1	0.878788
88	0.995338	0.888889	1	0.888889	0.990676	0.888889	0.997669	0.888889	0.995338	0.888889	0.990676	0.888889	0.995338	0.888889	0.990676	0.888889	1	0.888889	1	0.888889
89	0.995338	0.89899	1	0.89899	0.990676	0.89899	0.997669	0.89899	0.995338	0.89899	0.990676	0.89899	0.997669	0.89899	0.993007	0.89899	1	0.89899	1	0.89899
90	0.995338	0.909091	1	0.909091	0.990676	0.909091	0.997669	0.909091	0.995338	0.909091	0.993007	0.909091	0.997669	0.909091	0.995338	0.909091	1	0.909091	1	0.909091
91	0.995338	0.919192	1	0.919192	0.993007	0.919192	0.997669	0.919192	0.995338	0.919192	0.993007	0.919192	0.997669	0.919192	0.995338	0.919192	1	0.919192	1	0.919192
92	0.995338	0.929293	1	0.929293	0.995338	0.929293	0.997669	0.929293	0.995338	0.929293	0.993007	0.929293	1	0.929293	0.995338	0.929293	1	0.929293	1	0.929293
93	0.995338	0.939394	1	0.939394	0.997669	0.939394	0.997669	0.939394	0.995338	0.939394	0.993007	0.939394	1	0.939394	0.995338	0.939394	1	0.939394	1	0.939394
94	0.995338	0.949495	1	0.949495	1	0.949495	0.997669	0.949495	0.995338	0.949495	0.995338	0.949495	1	0.949495	0.997669	0.949495	1	0.949495	1	0.949495
95	0.995338	0.959596	1	0.959596	1	0.959596	0.997669	0.959596	0.995338	0.959596	0.995338	0.959596	1	0.959596	0.997669	0.959596	1	0.959596	1	0.959596
96	0.995338	0.969697	1	0.969697	1	0.969697	0.997669	0.969697	0.995338	0.969697	0.995338	0.969697	1	0.969697	0.997669	0.969697	1	0.969697	1	0.969697
97	0.995338	0.979798	1	0.979798	1	0.979798	0.997669	0.979798	0.995338	0.979798	0.997669	0.979798	1	0.979798	0.997669	0.979798	1	0.979798	1	0.979798
98	1	0.989899	1	0.989899	1	0.989899	0.997669	0.989899	0.997669	0.989899	0.997669	0.989899	1	0.989899	0.997669	0.989899	1	0.989899	1	0.989899
99	1	1	1	1	1	1	1	1	1	1	1	1	1	1	1	1	1	1	1	1
