# Supplementary material for: AI-based histopathology image analysis reveals a distinct subset of endometrial cancers
Source: Nat Commun. 2024 Jun 26;15:4973. doi: 10.1038/s41467-024-49017-2 (PMC11208496; doi:10.1038/s41467-024-49017-2)
Supplement: Supplementary file 4 — Source Data [file 41467_2024_49017_MOESM4_ESM.zip › Source Data/Supplementary-Figure 2.xlsx]

## Sheet: Fig 2A
	Left (PFS)					Right (DSS)
	subtype	survival	status			subtype	survival	status
	p53wt	3650	censored			p53wt	3650	censored
	p53wt	1041	censored			p53wt	1041	censored
	p53wt	972	event			p53wt	3650	censored
	p53wt	440	censored			p53wt	440	censored
	p53wt	3650	censored			p53wt	3650	censored
	p53wt	3650	censored			p53wt	3650	censored
	p53wt	3650	censored			p53wt	3650	censored
	p53wt	3650	censored			p53wt	3650	censored
	p53wt	3650	censored			p53wt	3650	censored
	p53wt	3650	censored			p53wt	3650	censored
	p53wt	3650	censored			p53wt	3650	censored
	p53wt	3650	censored			p53wt	3650	censored
	p53wt	3650	censored			p53wt	3650	censored
	p53wt	3650	censored			p53wt	3650	censored
	misclass-p53wt	3650	censored			misclass-p53wt	3650	censored
	p53wt	3650	censored			p53wt	3650	censored
	p53wt	3650	censored			p53wt	3650	censored
	p53wt	3650	censored			p53wt	3650	censored
	p53wt	1454	censored			p53wt	1454	censored
	p53wt	3650	censored			p53wt	3650	censored
	p53abn	3650	censored			p53abn	3650	censored
	p53abn	3650	censored			p53abn	3650	censored
	misclass-p53wt	1709	censored			misclass-p53wt	1709	censored
	p53wt	3650	censored			p53wt	3650	censored
	p53wt	3650	censored			p53wt	3650	censored
	p53wt	3650	censored			p53wt	3650	censored
	p53abn	2940	censored			p53abn	2940	censored
	p53wt	3434	censored			p53wt	3434	censored
	p53wt	3650	censored			p53wt	3650	censored
	p53wt	3650	censored			p53wt	3650	censored
	p53wt	3189	event			p53wt	3650	censored
	misclass-p53wt	663	censored			p53wt	954	event
	p53wt	3650	censored			misclass-p53wt	663	censored
	p53wt	3650	censored			p53wt	3650	censored
	p53wt	3650	censored			p53wt	3650	censored
	p53wt	2777	event			p53wt	3650	censored
	p53wt	3650	censored			p53wt	3650	censored
	p53wt	3650	censored			p53wt	3650	censored
	p53abn	3650	censored			p53wt	3650	censored
	p53wt	3650	censored			p53abn	3650	censored
	misclass-p53wt	3650	censored			p53wt	3650	censored
	p53wt	3650	censored			misclass-p53wt	3650	censored
	p53wt	3650	censored			p53wt	3650	censored
	misclass-p53wt	3650	censored			p53wt	3650	censored
	p53wt	3650	censored			misclass-p53wt	3650	censored
	p53wt	2236	censored			p53wt	3650	censored
	misclass-p53wt	3650	censored			p53wt	2236	censored
	p53wt	3650	censored			misclass-p53wt	3650	censored
	p53wt	3650	censored			p53wt	3650	censored
	p53wt	3650	censored			p53wt	3650	censored
	p53wt	3650	censored			p53wt	3650	censored
	p53wt	2794	censored			p53wt	3650	censored
	p53wt	136	censored			p53wt	2794	censored
	p53wt	3650	censored			p53wt	3584	censored
	p53wt	399	censored			p53wt	3650	censored
	p53wt	3650	censored			p53wt	399	censored
	p53abn	2425	censored			p53wt	3650	censored
	misclass-p53wt	2492	censored			p53abn	2425	censored
	p53wt	3650	censored			misclass-p53wt	2492	censored
	p53wt	3650	censored			p53wt	3650	censored
	p53wt	3650	censored			p53wt	3650	censored
	p53wt	3650	censored			p53wt	3650	censored
	p53abn	307	event			p53wt	3650	censored
	p53wt	768	event			p53abn	600	event
	p53wt	3650	censored			p53wt	1709	event
	p53wt	3650	censored			p53wt	3650	censored
	p53wt	3650	censored			p53wt	3650	censored
	p53wt	3650	censored			p53wt	3650	censored
	p53wt	1809	censored			p53wt	3650	censored
	p53wt	3650	censored			p53wt	1809	censored
	misclass-p53wt	3650	censored			p53wt	3650	censored
	misclass-p53wt	16	censored			misclass-p53wt	3650	censored
	p53wt	3650	censored			misclass-p53wt	16	censored
	p53wt	3650	censored			p53wt	3650	censored
	p53wt	3650	censored			p53wt	3650	censored
	p53wt	3650	censored			p53wt	3650	censored
	p53wt	3650	censored			p53wt	3650	censored
	p53wt	3650	censored			p53abn	459	event
	p53wt	3650	censored			p53wt	3650	censored
	p53wt	3650	censored			p53wt	3650	censored
	p53wt	3650	censored			p53wt	3650	censored
	p53wt	3650	censored			p53wt	3650	censored
	p53wt	3650	censored			p53wt	3650	censored
	p53wt	3650	censored			p53wt	3650	censored
	misclass-p53wt	3650	censored			p53wt	3650	censored
	p53wt	3061	censored			p53wt	3650	censored
	p53wt	3650	censored			misclass-p53wt	3650	censored
	p53wt	53	censored			p53wt	3061	censored
	p53wt	3650	censored			p53wt	3650	censored
	p53wt	3650	censored			p53wt	53	censored
	p53wt	3435	censored			p53wt	3650	censored
	p53wt	3650	censored			p53wt	3650	censored
	p53wt	3525	censored			p53wt	3435	censored
	p53abn	3579	censored			p53wt	3650	censored
	p53wt	3430	censored			p53wt	3525	censored
	misclass-p53wt	1544	event			p53abn	3579	censored
	p53wt	3555	censored			p53wt	3430	censored
	p53abn	3432	censored			misclass-p53wt	1575	event
	p53wt	2805	censored			p53wt	3555	censored
	p53wt	1813	censored			p53abn	3432	censored
	p53wt	3240	censored			p53wt	2805	censored
	p53abn	140	event			p53wt	1813	censored
	p53wt	979	censored			p53wt	3240	censored
	p53wt	3201	censored			p53abn	487	event
	p53wt	3138	censored			p53wt	979	censored
	p53wt	3336	censored			p53wt	3201	censored
	p53wt	3223	censored			p53wt	3138	censored
	p53wt	1145	event			p53wt	3336	censored
	p53wt	3248	censored			p53wt	3223	censored
	p53abn	2203	censored			p53wt	3122	censored
	p53wt	3194	censored			p53wt	217	censored
	p53wt	3100	censored			p53wt	3248	censored
	misclass-p53wt	3118	censored			p53abn	2203	censored
	p53wt	2953	censored			p53wt	3194	censored
	p53abn	1540	censored			p53wt	3100	censored
	p53wt	2994	censored			misclass-p53wt	3118	censored
	p53wt	2971	censored			p53wt	2953	censored
	p53wt	2773	censored			p53abn	1540	censored
	p53wt	2952	censored			p53wt	2994	censored
	p53wt	891	censored			p53wt	2971	censored
	p53wt	1911	censored			p53wt	2773	censored
	p53wt	2888	censored			p53wt	2952	censored
	p53wt	693	censored			p53wt	891	censored
	p53wt	1260	censored			p53wt	1911	censored
	p53wt	2664	censored			p53wt	2888	censored
	p53wt	510	censored			p53wt	693	censored
	p53wt	2479	censored			p53wt	1260	censored
	p53wt	2678	censored			p53wt	2664	censored
	p53wt	2463	censored			p53wt	510	censored
	misclass-p53wt	399	event			p53wt	2479	censored
	p53wt	2573	censored			p53wt	2678	censored
	p53wt	2588	censored			p53wt	2463	censored
	p53wt	2547	censored			misclass-p53wt	670	event
	p53abn	693	event			p53wt	2573	censored
	misclass-p53wt	2432	censored			p53wt	2588	censored
	p53wt	2495	censored			p53wt	2547	censored
	p53wt	2234	censored			p53abn	871	event
	p53wt	1805	censored			misclass-p53wt	2432	censored
	misclass-p53wt	685	event			p53wt	2495	censored
	p53wt	2176	censored			p53wt	2234	censored
	p53wt	2370	censored			p53wt	1805	censored
	p53wt	2296	censored			misclass-p53wt	1087	event
	p53wt	2370	censored			p53wt	2176	censored
	p53abn	2272	censored			p53wt	2370	censored
	misclass-p53wt	2345	censored			p53wt	2296	censored
	p53abn	2127	censored			p53wt	2370	censored
	p53wt	2163	censored			p53abn	2272	censored
	p53wt	2271	censored			misclass-p53wt	2345	censored
	p53wt	2095	censored			p53abn	2127	censored
	p53wt	2103	censored			p53wt	2163	censored
	misclass-p53wt	159	event			p53wt	2271	censored
	p53wt	2162	censored			p53wt	2095	censored
	p53wt	1853	censored			p53wt	2103	censored
	p53wt	1962	censored			misclass-p53wt	260	event
	p53wt	1951	censored			p53wt	2162	censored
	p53abn	88	event			p53wt	1853	censored
	misclass-p53wt	1547	event			p53wt	1962	censored
	p53wt	3650	censored			p53wt	1951	censored
	p53wt	3650	censored			p53abn	350	event
	p53wt	681	censored			p53wt	2188	censored
	p53abn	440	censored			misclass-p53wt	3650	censored
	misclass-p53wt	3650	censored			p53wt	3650	censored
	p53wt	3650	censored			p53wt	3650	censored
	p53abn	549	event			p53wt	681	censored
	p53wt	1062	censored			p53abn	440	censored
	p53wt	1734	event			misclass-p53wt	3650	censored
	p53abn	590	censored			p53wt	3650	censored
	p53wt	2927	censored			p53abn	736	event
	p53wt	3650	censored			p53wt	1062	censored
	p53wt	3650	censored			p53wt	2445	event
	misclass-p53wt	883	event			p53abn	590	censored
	misclass-p53wt	3128	event			p53wt	2927	censored
	p53wt	2864	censored			p53wt	3650	censored
	p53abn	288	event			p53wt	3650	censored
	p53abn	20	censored			misclass-p53wt	1845	event
	p53abn	506	event			misclass-p53wt	3128	censored
	p53wt	3650	censored			p53wt	2864	censored
	p53abn	1052	event			p53abn	827	event
	misclass-p53wt	364	event			p53abn	193	event
	p53wt	1801	event			p53abn	20	censored
	p53abn	462	event			p53abn	606	event
	misclass-p53wt	221	event			p53wt	3650	censored
	p53wt	3468	censored			p53abn	1308	event
	p53abn	220	event			misclass-p53wt	836	event
	p53abn	824	censored			p53abn	540	event
	p53abn	357	event			p53wt	3405	event
	p53wt	3220	censored			p53abn	1825	event
	p53abn	895	censored			misclass-p53wt	342	event
	p53abn	2260	censored			misclass-p53wt	41	event
	p53abn	2373	censored			p53wt	3468	censored
	p53abn	255	event			p53abn	552	event
	p53wt	2072	censored			p53wt	408	event
	p53abn	638	event			p53abn	824	censored
	p53wt	2124	censored			p53abn	1801	censored
	misclass-p53wt	1885	censored			p53wt	3220	censored
	p53wt	1833	censored			misclass-p53wt	1297	event
	p53abn	1888	censored			p53wt	387	event
	p53wt	815	event			p53abn	895	censored
	p53abn	974	event			p53abn	2260	censored
	p53wt	1985	event			p53abn	2373	censored
	p53abn	1921	event			p53abn	514	event
	p53wt	2306	censored			p53wt	2072	censored
	p53wt	3650	censored			p53abn	2067	censored
	p53abn	903	censored			p53abn	221	event
	p53abn	11	event			p53wt	2124	censored
	p53abn	1814	censored			misclass-p53wt	1885	censored
	p53abn	598	censored			p53wt	1833	censored
	p53abn	526	censored			p53abn	1888	censored
	p53abn	387	event			p53wt	1724	censored
	p53abn	178	censored			p53abn	1499	event
	p53abn	1915	censored			p53wt	176	event
	p53abn	1732	censored			p53wt	1985	event
	p53abn	1365	censored			p53abn	1921	censored
	p53abn	1105	censored			p53wt	2306	censored
	p53abn	1431	event			p53wt	3650	censored
	p53abn	3650	censored			p53abn	1524	censored
	p53abn	296	event
	p53abn	2929	censored
	p53abn	891	event
	p53abn	1615	censored
	p53abn	855	censored
	p53abn	1131	censored
	p53abn	384	event
	p53abn	711	event
	p53abn	238	event
	p53abn	534	censored
	p53abn	1345	event
	p53abn	328	event
	p53abn	661	censored
	p53abn	1094	censored
	p53abn	376	censored
	p53abn	463	censored
	p53abn	306	censored
	p53abn	304	censored
	p53abn	1422	censored
	p53abn	1723	censored
	p53abn	1485	censored
	p53abn	619	event
	p53abn	675	censored
	p53abn	1183	censored
	p53abn	511	event
	p53abn	632	event
	p53abn	343	censored
	p53abn	559	censored
	p53abn	803	event
	p53abn	396	censored
	p53abn	469	event
	p53abn	1007	event
	p53abn	1449	censored
	p53abn	327	censored
	p53abn	323	censored
	p53abn	1079	censored
	p53abn	750	censored
	p53wt	3158	censored
	p53wt	1813	censored
	p53wt	1150	censored
	p53wt	846	censored
	p53wt	299	event
	misclass-p53wt	2057	censored
	p53wt	41	event
	p53wt	738	censored
	p53wt	870	censored
	misclass-p53wt	626	censored
	misclass-p53wt	951	censored
	misclass-p53wt	778	event
	misclass-p53wt	2473	censored
	misclass-p53wt	508	event
	p53wt	752	censored
	p53wt	594	censored
	p53wt	889	censored
	p53wt	1377	censored
	p53wt	441	event
	p53wt	1401	censored
	p53wt	1293	censored
	p53wt	849	censored
	p53wt	914	censored
	misclass-p53wt	536	censored
	p53wt	316	event
	p53wt	1586	event
	p53wt	1227	censored
	p53wt	961	censored
	p53wt	39	event
	p53wt	585	censored
	p53wt	583	censored
	p53wt	550	censored
	p53wt	520	censored
	p53wt	496	censored
	p53wt	556	censored
	misclass-p53wt	626	censored
	p53wt	1055	censored
	p53wt	1150	censored
	p53wt	847	censored
	p53wt	1244	censored
	p53wt	1455	censored
	p53wt	703	censored
	misclass-p53wt	923	censored
	misclass-p53wt	556	event
	p53wt	227	censored
	misclass-p53wt	462	censored
	p53wt	220	censored
	p53wt	256	censored
	p53wt	482	censored
	p53wt	893	censored
	p53wt	1134	censored
	p53wt	444	censored
	p53wt	412	censored
	p53wt	441	censored
	p53wt	419	censored
	misclass-p53wt	365	censored
	misclass-p53wt	185	censored
	p53wt	406	censored
	misclass-p53wt	623	event
	p53wt	1973	censored
	p53wt	2172	censored
	misclass-p53wt	586	censored
	p53wt	1626	censored
	p53wt	1189	censored
	p53wt	441	event
	misclass-p53wt	256	censored
	p53wt	16	censored
	p53wt	859	censored
	p53wt	717	censored
	p53wt	133	censored
	p53wt	901	censored
	misclass-p53wt	895	censored
	p53wt	57	censored
	p53wt	879	censored
	misclass-p53wt	19	censored
	misclass-p53wt	1082	censored
	p53wt	1090	censored
	p53wt	1124	censored
	p53wt	1102	censored
	p53wt	895	censored
	p53wt	1007	censored
	p53wt	319	censored
	p53wt	29	censored
	p53wt	790	censored
	p53wt	45	censored
	p53wt	728	censored
	p53wt	68	censored

## Sheet: Fig 2B
	Left (PFS)					Right (DSS)
	subtype	survival	status			subtype	survival	status
	p53wt	2308	censored			p53wt	2308	censored
	misclass-p53wt	198	event			misclass-p53wt	232	event
	p53abn	3650	censored			p53wt	3006	censored
	p53wt	3006	censored			p53wt	2992	censored
	p53wt	2992	censored			p53wt	2991	censored
	p53wt	2991	censored			p53wt	2990	censored
	p53wt	2990	censored			p53wt	940	censored
	p53wt	940	censored			p53wt	2930	censored
	p53wt	2930	censored			p53wt	564	censored
	p53wt	3650	censored			p53wt	3650	censored
	p53wt	564	censored			p53wt	2265	event
	p53wt	3650	censored			p53wt	2740	censored
	misclass-p53wt	2285	censored			misclass-p53wt	2716	censored
	p53wt	3650	censored			p53abn	2025	event
	p53wt	2740	censored			p53wt	3476	censored
	misclass-p53wt	2716	censored			misclass-p53wt	2344	censored
	p53wt	3476	censored			misclass-p53wt	119	event
	misclass-p53wt	2344	censored			misclass-p53wt	2450	censored
	misclass-p53wt	2450	censored			p53wt	3650	censored
	p53wt	3650	censored			p53wt	2360	censored
	p53wt	2360	censored			p53wt	2265	censored
	p53wt	3650	censored			p53wt	2170	censored
	p53wt	2265	censored			p53abn	584	event
	p53wt	2170	censored			p53wt	2108	censored
	p53wt	2108	censored			p53wt	2102	censored
	p53wt	2102	censored			p53wt	1190	censored
	p53wt	1190	censored			p53wt	2012	censored
	p53wt	2012	censored			p53wt	3650	censored
	p53wt	3650	censored			p53wt	1756	censored
	p53wt	3650	censored			p53wt	1739	censored
	p53wt	1756	censored			p53wt	3650	censored
	p53wt	1739	censored			p53wt	328	censored
	p53wt	3650	censored			p53abn	1702	censored
	p53wt	328	censored			p53wt	1220	censored
	p53abn	1702	censored			p53wt	1611	censored
	p53wt	1220	censored			p53wt	1604	censored
	p53wt	1611	censored			p53abn	362	event
	p53wt	1604	censored			p53wt	73	censored
	p53abn	83	event			p53wt	2015	censored
	p53wt	73	event			p53abn	588	event
	p53wt	2015	censored			p53wt	1562	censored
	p53wt	1562	censored			p53wt	1548	censored
	p53wt	1548	censored			p53wt	1513	censored
	p53wt	1513	censored			p53wt	1466	censored
	p53wt	1466	censored			p53wt	1320	censored
	p53wt	1320	censored			misclass-p53wt	1316	censored
	misclass-p53wt	1316	censored			p53wt	1275	censored
	p53wt	1275	censored			misclass-p53wt	717	event
	p53wt	1418	censored			p53wt	1418	censored
	p53wt	3650	censored			p53wt	3650	censored
	p53wt	30	censored			p53wt	30	censored
	p53wt	3650	censored			p53wt	3650	censored
	p53abn	3650	censored			p53abn	3650	censored
	p53wt	3650	censored			p53wt	3650	censored
	p53wt	3650	censored			p53wt	3650	censored
	p53wt	3650	censored			p53wt	3650	censored
	p53wt	3650	censored			p53wt	3650	censored
	p53wt	2894	censored			p53wt	3339	event
	p53wt	3650	censored			p53wt	2289	event
	p53wt	3650	censored			p53wt	2894	censored
	p53wt	3650	censored			p53wt	3650	censored
	p53wt	3650	censored			p53wt	3650	censored
	p53wt	3361	censored			p53abn	491	event
	p53wt	9	censored			p53wt	3361	censored
	p53wt	3650	censored			misclass-p53wt	2394	event
	p53wt	3650	censored			misclass-p53wt	370	event
	p53wt	3650	censored			p53wt	1760	event
	p53wt	3650	censored			p53wt	9	censored
	p53wt	3650	censored			p53wt	3650	censored
	p53wt	3318	censored			p53wt	2326	event
	p53wt	3650	censored			p53wt	2231	event
	p53wt	1752	censored			p53abn	827	event
	p53wt	3638	censored			p53wt	3650	censored
	p53wt	3650	censored			p53wt	3650	censored
	p53wt	3650	censored			p53wt	3650	censored
	misclass-p53wt	3034	censored			p53wt	3318	censored
	p53wt	3650	censored			misclass-p53wt	488	event
	p53wt	2592	censored			p53wt	3650	censored
	p53abn	3650	censored			p53wt	3638	censored
	p53wt	3650	censored			p53wt	3650	censored
	p53wt	3650	censored			p53wt	3650	censored
	p53wt	3650	censored			misclass-p53wt	3034	censored
	p53wt	1396	censored			p53wt	3650	censored
	p53wt	3650	censored			p53wt	2592	censored
	p53wt	3650	censored			p53abn	80	event
	p53wt	3650	censored			p53abn	632	event
	p53wt	2797	censored			p53wt	3650	censored
	p53wt	3650	censored			p53wt	3650	censored
	p53wt	3551	censored			p53wt	3650	censored
	p53wt	3548	censored			p53wt	1396	censored
	p53wt	3363	censored			p53wt	3650	censored
	p53wt	3358	censored			p53wt	3650	censored
	p53wt	3650	censored			p53wt	3650	censored
	p53wt	635	censored			p53abn	148	event
	p53wt	1718	censored			p53wt	2797	censored
	misclass-p53wt	3650	censored			p53wt	857	event
	p53wt	3650	censored			p53wt	3650	censored
	misclass-p53wt	2629	censored			p53abn	1527	event
	misclass-p53wt	3650	censored			p53wt	462	event
	p53abn	82	event			p53wt	207	event
	p53wt	3650	censored			p53wt	3551	censored
	p53abn	275	event			p53wt	3548	censored
	p53abn	574	event			p53wt	3363	censored
	p53abn	3650	censored			p53wt	3358	censored
	p53abn	1845	censored			p53wt	635	censored
	misclass-p53wt	3650	censored			p53wt	1718	censored
	p53abn	1099	event			p53wt	3650	censored
	p53abn	378	censored			misclass-p53wt	2629	censored
	misclass-p53wt	1595	censored			misclass-p53wt	3650	censored
	p53abn	3650	censored			p53abn	366	event
	p53wt	3650	censored			p53abn	1804	censored
	p53abn	3650	censored			p53wt	676	event
	misclass-p53wt	447	event			p53abn	350	event
	misclass-p53wt	1714	censored			p53abn	783	event
	p53wt	1906	censored			p53abn	3650	censored
	misclass-p53wt	551	event			p53abn	1845	censored
	p53abn	1147	censored			misclass-p53wt	3650	censored
	misclass-p53wt	468	event			p53abn	635	event
	p53wt	1103	event			p53abn	1463	event
	p53abn	2202	censored			misclass-p53wt	1595	censored
	misclass-p53wt	749	event			p53abn	3650	censored
	p53abn	1854	censored			p53wt	3650	censored
	p53abn	700	censored			p53abn	3650	censored
	p53abn	3650	censored			misclass-p53wt	1118	event
	p53abn	3055	event			misclass-p53wt	1714	censored
	p53abn	521	event			p53wt	1906	censored
	p53abn	373	event			misclass-p53wt	615	event
	p53abn	44	event			p53abn	1147	censored
	p53abn	3650	censored			misclass-p53wt	625	event
	p53abn	1965	censored			p53wt	1650	censored
	p53abn	1413	censored			p53abn	2202	censored
	p53abn	739	censored			misclass-p53wt	1587	event
	p53abn	337	event			p53abn	164	event
	p53abn	3650	censored			p53abn	3650	censored
	misclass-p53wt	1238	event			p53abn	1299	event
	p53abn	357	event			p53abn	477	event
	p53abn	743	censored			p53abn	3650	censored
	p53abn	1779	censored			p53abn	1965	censored
	p53abn	347	event			p53abn	1413	censored
	p53abn	377	event			p53abn	739	censored
	p53abn	716	event			p53abn	597	event
	p53abn	898	event			p53abn	3650	censored
	p53abn	598	event			p53abn	600	event
	p53abn	608	event			misclass-p53wt	1284	event
	p53abn	2576	censored			p53abn	464	event
	p53abn	1648	censored			p53abn	743	censored
	p53abn	236	event			p53abn	1779	censored
	p53abn	728	event			p53abn	498	event
	p53abn	540	event			p53abn	1753	censored
	p53abn	1358	event			p53abn	1037	event
	p53abn	656	censored			p53abn	1017	event
	p53abn	377	event			p53abn	223	event
	misclass-p53wt	1240	censored			p53abn	729	event
	p53abn	1476	censored			p53abn	1320	censored
	p53abn	3212	censored			p53abn	2576	censored
	p53abn	2330	censored			p53abn	1648	censored
	p53abn	351	event			p53abn	536	event
	misclass-p53wt	965	censored			p53abn	1869	censored
	p53abn	1950	censored			p53abn	1514	event
	p53abn	2311	censored			p53abn	1386	censored
	p53abn	278	event			p53abn	656	censored
	misclass-p53wt	409	event			p53abn	555	event
	p53abn	71	event			misclass-p53wt	1240	censored
	p53abn	1143	censored			p53abn	1476	censored
	misclass-p53wt	1523	event			p53abn	3212	censored
	p53abn	1963	censored			p53abn	2330	censored
	p53abn	935	event			misclass-p53wt	965	censored
	p53abn	677	censored			p53abn	1950	censored
	p53abn	1657	event			p53abn	2697	event
	p53abn	332	event			p53abn	2311	censored
	p53abn	1029	censored			p53abn	598	event
	misclass-p53wt	3650	censored			misclass-p53wt	594	event
	p53abn	722	event			p53abn	392	event
	p53abn	480	event			p53abn	1143	censored
	p53abn	315	event			misclass-p53wt	1675	censored
	p53wt	1626	censored			p53abn	1963	censored
	misclass-p53wt	3306	censored			p53abn	1460	censored
	p53wt	1621	censored			p53abn	2378	event
	p53wt	2337	censored			p53abn	784	event
	p53wt	1089	censored			p53abn	119	event
	p53wt	1418	censored			p53abn	1029	censored
	p53wt	2008	censored			misclass-p53wt	3650	censored
	p53wt	207	event			p53abn	891	event
	p53wt	2972	censored			p53abn	677	event
	p53wt	3650	censored			p53abn	437	event
	p53wt	1999	censored			p53wt	1626	censored
	p53wt	1115	event			misclass-p53wt	3306	censored
	p53wt	1570	censored			p53wt	1621	censored
	p53wt	2745	censored			p53wt	2337	censored
	misclass-p53wt	1044	event			p53wt	1089	censored
	p53abn	3060	censored			p53wt	1418	censored
	p53wt	3650	censored			p53wt	2008	censored
	p53wt	57	censored			p53wt	400	event
	p53wt	1860	censored			p53wt	2972	censored
	p53wt	3175	censored			p53wt	3650	censored
	p53abn	1714	censored			p53wt	1999	censored
	p53wt	1865	censored			p53wt	1455	event
	p53wt	1562	censored			p53wt	2745	censored
	p53abn	736	censored			misclass-p53wt	1488	event
	p53wt	990	censored			p53abn	3060	censored
	misclass-p53wt	3650	censored			p53wt	3650	censored
	misclass-p53wt	2102	censored			p53wt	57	censored
	p53wt	1168	event			p53wt	1860	censored
	misclass-p53wt	1630	event			p53wt	3175	censored
	p53wt	1776	censored			p53abn	1714	censored
	p53wt	3443	censored			p53wt	1865	censored
	p53wt	1391	event			p53wt	1562	censored
	p53wt	2763	censored			p53abn	736	censored
	p53wt	3650	censored			p53wt	990	censored
	misclass-p53wt	180	event			misclass-p53wt	3650	censored
	p53abn	3650	censored			misclass-p53wt	2102	censored
	p53wt	2052	censored			p53wt	2559	censored
	p53abn	947	censored			misclass-p53wt	3650	censored
	p53abn	1036	event			p53wt	1776	censored
	p53wt	739	censored			p53wt	3443	censored
	p53wt	3650	censored			p53wt	1442	event
	p53wt	17	censored			p53wt	2763	censored
	p53wt	729	censored			p53wt	3650	censored
	p53wt	567	event			misclass-p53wt	921	event
	p53abn	781	censored			p53abn	3650	censored
	p53wt	1364	censored			p53wt	2052	censored
	p53wt	3092	censored			p53abn	947	censored
	p53wt	1846	censored			p53abn	1320	event
	p53wt	2638	censored			p53wt	739	censored
	p53wt	1194	censored			p53wt	3650	censored
	p53wt	1260	event			p53wt	17	censored
	p53wt	2362	censored			p53wt	729	censored
	p53abn	1324	censored			p53wt	1919	censored
	p53wt	627	censored			p53abn	781	censored
	p53wt	3601	censored			p53wt	1364	censored
	p53abn	704	event			p53wt	3092	censored
	p53wt	2183	censored			p53wt	1846	censored
	p53wt	3650	censored			p53wt	1194	censored
	p53wt	537	event			p53wt	3185	censored
	p53wt	2006	censored			p53wt	2362	censored
	p53abn	616	event			p53abn	1324	censored
	misclass-p53wt	2447	censored			p53wt	627	censored
	p53wt	2130	censored			p53wt	3601	censored
	misclass-p53wt	2407	censored			p53abn	1627	censored
	p53wt	1789	censored			p53wt	3650	censored
	p53wt	288	event			p53wt	1479	event
	p53wt	3650	censored			p53abn	1541	event
	p53wt	339	event			misclass-p53wt	2447	censored
	p53wt	2332	censored			p53wt	2130	censored
	misclass-p53wt	2290	censored			misclass-p53wt	2407	censored
	p53wt	3442	censored			p53wt	1789	censored
	p53abn	2594	censored			p53wt	1242	event
	misclass-p53wt	3650	censored			p53wt	3650	censored
	p53abn	1739	censored			p53wt	2254	censored
	p53wt	1994	censored			p53wt	2332	censored
	p53wt	2226	censored			misclass-p53wt	2290	censored
	p53wt	2154	censored			p53wt	3442	censored
	p53wt	3116	censored			p53abn	2594	censored
	p53abn	703	event			misclass-p53wt	3650	censored
	p53abn	667	event			p53abn	1739	censored
	p53abn	1573	censored			p53wt	1994	censored
	p53wt	260	event			p53wt	2226	censored
						p53wt	2154	censored
						p53wt	3116	censored
						p53abn	1055	event
						p53abn	959	event
						p53abn	1573	censored
						p53wt	354	event
