# Supplementary material for: AI-based histopathology image analysis reveals a distinct subset of endometrial cancers
Source: Nat Commun. 2024 Jun 26;15:4973. doi: 10.1038/s41467-024-49017-2 (PMC11208496; doi:10.1038/s41467-024-49017-2)
Supplement: Supplementary file 4 — Source Data [file 41467_2024_49017_MOESM4_ESM.zip › Source Data/Supplementary-Figure 3.xlsx]

## Sheet: Fig 2A
	Left (PFS)					Right (DSS)
	subtype	survival	status			subtype	survival	status
	misclass-p53abn	3650	censored			misclass-p53abn	3650	censored
	misclass-p53abn	3650	censored			misclass-p53abn	3650	censored
	misclass-p53abn	2940	censored			misclass-p53abn	2940	censored
	misclass-p53abn	3650	censored			misclass-p53abn	3650	censored
	misclass-p53abn	2425	censored			misclass-p53abn	2425	censored
	misclass-p53abn	307	event			misclass-p53abn	600	event
	p53abn	3579	censored			p53abn	459	event
	p53abn	3432	censored			p53abn	3579	censored
	p53abn	140	event			p53abn	3432	censored
	p53abn	2203	censored			p53abn	487	event
	misclass-p53abn	1540	censored			p53abn	2203	censored
	p53abn	693	event			misclass-p53abn	1540	censored
	p53abn	2272	censored			p53abn	871	event
	p53abn	2127	censored			p53abn	2272	censored
	p53abn	88	event			p53abn	2127	censored
	p53abn	440	censored			p53abn	350	event
	p53abn	549	event			p53abn	440	censored
	p53abn	590	censored			p53abn	736	event
	p53abn	288	event			p53abn	590	censored
	p53abn	20	censored			p53abn	827	event
	p53abn	506	event			p53abn	193	event
	misclass-p53abn	1052	event			p53abn	20	censored
	misclass-p53abn	462	event			p53abn	606	event
	p53abn	220	event			misclass-p53abn	1308	event
	p53abn	824	censored			p53abn	540	event
	misclass-p53abn	357	event			misclass-p53abn	1825	event
	misclass-p53abn	895	censored			p53abn	552	event
	p53abn	2260	censored			p53abn	824	censored
	p53abn	2373	censored			misclass-p53abn	1801	censored
	p53abn	255	event			misclass-p53abn	895	censored
	p53abn	638	event			p53abn	2260	censored
	misclass-p53abn	1888	censored			p53abn	2373	censored
	p53abn	974	event			p53abn	514	event
	p53abn	1921	event			p53abn	2067	censored
	misclass-p53abn	903	censored			p53abn	221	event
	misclass-p53abn	11	event			misclass-p53abn	1888	censored
	misclass-p53abn	1814	censored			p53abn	1499	event
	p53abn	598	censored			p53abn	1921	censored
	p53abn	526	censored			misclass-p53abn	1524	censored
	misclass-p53abn	387	event
	p53abn	178	censored
	p53abn	1915	censored
	p53abn	1732	censored
	p53abn	1365	censored
	p53abn	1105	censored
	p53abn	1431	event
	p53abn	3650	censored
	p53abn	296	event
	p53abn	2929	censored
	misclass-p53abn	891	event
	p53abn	1615	censored
	p53abn	855	censored
	p53abn	1131	censored
	p53abn	384	event
	p53abn	711	event
	p53abn	238	event
	p53abn	534	censored
	p53abn	1345	event
	p53abn	328	event
	p53abn	661	censored
	p53abn	1094	censored
	p53abn	376	censored
	p53abn	463	censored
	p53abn	306	censored
	p53abn	304	censored
	p53abn	1422	censored
	p53abn	1723	censored
	p53abn	1485	censored
	p53abn	619	event
	p53abn	675	censored
	p53abn	1183	censored
	misclass-p53abn	511	event
	p53abn	632	event
	p53abn	343	censored
	p53abn	559	censored
	misclass-p53abn	803	event
	p53abn	396	censored
	p53abn	469	event
	misclass-p53abn	1007	event
	p53abn	1449	censored
	p53abn	327	censored
	p53abn	323	censored
	p53abn	1079	censored
	p53abn	750	censored

## Sheet: Fig 2B
	Left (PFS)					Right (DSS)
	subtype	survival	status			subtype	survival	status
	p53abn	3650	censored			p53abn	2025	event
	misclass-p53abn	1702	censored			misclass-p53abn	584	event
	p53abn	83	event			misclass-p53abn	1702	censored
	p53abn	3650	censored			p53abn	362	event
	p53abn	3650	censored			p53abn	588	event
	p53abn	82	event			p53abn	3650	censored
	p53abn	275	event			p53abn	491	event
	p53abn	574	event			p53abn	827	event
	misclass-p53abn	3650	censored			p53abn	80	event
	misclass-p53abn	1845	censored			p53abn	632	event
	p53abn	1099	event			p53abn	148	event
	misclass-p53abn	378	censored			misclass-p53abn	1527	event
	misclass-p53abn	3650	censored			p53abn	366	event
	p53abn	3650	censored			p53abn	1804	censored
	p53abn	1147	censored			p53abn	350	event
	misclass-p53abn	2202	censored			p53abn	783	event
	p53abn	1854	censored			misclass-p53abn	3650	censored
	p53abn	700	censored			misclass-p53abn	1845	censored
	misclass-p53abn	3650	censored			p53abn	635	event
	p53abn	3055	event			p53abn	1463	event
	p53abn	521	event			misclass-p53abn	3650	censored
	p53abn	373	event			p53abn	3650	censored
	p53abn	44	event			p53abn	1147	censored
	p53abn	3650	censored			misclass-p53abn	2202	censored
	p53abn	1965	censored			p53abn	164	event
	p53abn	1413	censored			misclass-p53abn	3650	censored
	p53abn	739	censored			p53abn	1299	event
	p53abn	337	event			p53abn	477	event
	p53abn	3650	censored			p53abn	3650	censored
	p53abn	357	event			p53abn	1965	censored
	p53abn	743	censored			p53abn	1413	censored
	misclass-p53abn	1779	censored			p53abn	739	censored
	misclass-p53abn	347	event			p53abn	597	event
	p53abn	377	event			p53abn	3650	censored
	p53abn	716	event			p53abn	600	event
	misclass-p53abn	898	event			p53abn	464	event
	p53abn	598	event			p53abn	743	censored
	p53abn	608	event			misclass-p53abn	1779	censored
	p53abn	2576	censored			misclass-p53abn	498	event
	p53abn	1648	censored			p53abn	1753	censored
	p53abn	236	event			p53abn	1037	event
	p53abn	728	event			misclass-p53abn	1017	event
	p53abn	540	event			p53abn	223	event
	misclass-p53abn	1358	event			p53abn	729	event
	p53abn	656	censored			p53abn	1320	censored
	p53abn	377	event			p53abn	2576	censored
	p53abn	1476	censored			p53abn	1648	censored
	p53abn	3212	censored			p53abn	536	event
	p53abn	2330	censored			p53abn	1869	censored
	p53abn	351	event			p53abn	1514	event
	p53abn	1950	censored			misclass-p53abn	1386	censored
	p53abn	2311	censored			p53abn	656	censored
	p53abn	278	event			p53abn	555	event
	p53abn	71	event			p53abn	1476	censored
	p53abn	1143	censored			p53abn	3212	censored
	p53abn	1963	censored			p53abn	2330	censored
	misclass-p53abn	935	event			p53abn	1950	censored
	p53abn	677	censored			p53abn	2697	event
	p53abn	1657	event			p53abn	2311	censored
	p53abn	332	event			p53abn	598	event
	p53abn	1029	censored			p53abn	392	event
	p53abn	722	event			p53abn	1143	censored
	p53abn	480	event			p53abn	1963	censored
	p53abn	315	event			misclass-p53abn	1460	censored
	misclass-p53abn	3060	censored			p53abn	2378	event
	p53abn	1714	censored			p53abn	784	event
	misclass-p53abn	736	censored			p53abn	119	event
	p53abn	3650	censored			p53abn	1029	censored
	misclass-p53abn	947	censored			p53abn	891	event
	misclass-p53abn	1036	event			p53abn	677	event
	misclass-p53abn	781	censored			p53abn	437	event
	p53abn	1324	censored			misclass-p53abn	3060	censored
	p53abn	704	event			p53abn	1714	censored
	p53abn	616	event			misclass-p53abn	736	censored
	p53abn	2594	censored			p53abn	3650	censored
	p53abn	1739	censored			misclass-p53abn	947	censored
	p53abn	703	event			misclass-p53abn	1320	event
	p53abn	667	event			misclass-p53abn	781	censored
	p53abn	1573	censored			p53abn	1324	censored
						p53abn	1627	censored
						p53abn	1541	event
						p53abn	2594	censored
						p53abn	1739	censored
						p53abn	1055	event
						p53abn	959	event
						p53abn	1573	censored
