# Supplementary material for: AI-based histopathology image analysis reveals a distinct subset of endometrial cancers
Source: Nat Commun. 2024 Jun 26;15:4973. doi: 10.1038/s41467-024-49017-2 (PMC11208496; doi:10.1038/s41467-024-49017-2)
Supplement: Supplementary file 4 — Source Data [file 41467_2024_49017_MOESM4_ESM.zip › Source Data/Supplementary-Figure 4.xlsx]

## Sheet: Fig 4A
	Left (ROC)										Right (PR)
	Discovery Set			BC Validation			CC Validation				Discovery Set			BC Validation			CC Validation
	TPR	FPR		TPR	FPR		TPR	FPR			Recall	PR		Recall	PR		Recall	PR
	0	0		0	0		0	0			0	1		0	1		0	1
	0.580939	0.010101		0.0752801	0.010101		0.135412	0.010101			0.580939	0.989899		0.0955224	0.989899		0.264569	0.989899
	0.580939	0.020202		0.151675	0.020202		0.223339	0.020202			0.684092	0.979798		0.164925	0.979798		0.549184	0.979798
	0.580939	0.030303		0.225406	0.030303		0.294658	0.030303			0.706582	0.969697		0.276716	0.969697		0.783683	0.969697
	0.697061	0.040404		0.314793	0.040404		0.346021	0.040404			0.757326	0.959596		0.385821	0.959596		0.857809	0.959596
	0.697061	0.0505051		0.390273	0.0505051		0.399754	0.0505051			0.786972	0.949495		0.50597	0.949495		0.883683	0.949495
	0.697061	0.0606061		0.446453	0.0606061		0.456876	0.0606061			0.882736	0.939394		0.59403	0.939394		0.910023	0.939394
	0.711249	0.0707071		0.506472	0.0707071		0.519378	0.0707071			0.893423	0.929293		0.637164	0.929293		0.924242	0.929293
	0.734759	0.0808081		0.561369	0.0808081		0.562155	0.0808081			0.920634	0.919192		0.67403	0.919192		0.939394	0.919192
	0.734759	0.0909091		0.596002	0.0909091		0.587879	0.0909091			0.922935	0.909091		0.708358	0.909091		0.947319	0.909091
	0.769199	0.10101		0.629052	0.10101		0.619114	0.10101			0.94485	0.89899		0.729104	0.89899		0.954079	0.89899
	0.7763	0.111111		0.646025	0.111111		0.651282	0.111111			0.959802	0.888889		0.757612	0.888889		0.96014	0.888889
	0.808334	0.121212		0.673024	0.121212		0.673886	0.121212			0.968972	0.878788		0.781791	0.878788		0.964569	0.878788
	0.848362	0.131313		0.690214	0.131313		0.699534	0.131313			0.973547	0.868687		0.79791	0.868687		0.968765	0.868687
	0.849539	0.141414		0.708271	0.141414		0.720543	0.141414			0.97891	0.858586		0.821343	0.858586		0.971329	0.858586
	0.85311	0.151515		0.717919	0.151515		0.749442	0.151515			0.984806	0.848485		0.839701	0.848485		0.97296	0.848485
	0.887518	0.161616		0.729793	0.161616		0.766036	0.161616			0.990716	0.838384		0.850896	0.838384		0.974592	0.838384
	0.887518	0.171717		0.738899	0.171717		0.774592	0.171717			0.991893	0.828283		0.866716	0.828283		0.975291	0.828283
	0.888695	0.181818		0.749184	0.181818		0.789977	0.181818			0.991893	0.818182		0.883582	0.818182		0.976923	0.818182
	0.889885	0.191919		0.757589	0.191919		0.805253	0.191919			0.996599	0.808081		0.896567	0.808081		0.978322	0.808081
	0.899707	0.20202		0.770645	0.20202		0.821445	0.20202			0.996599	0.79798		0.907015	0.79798		0.97972	0.79798
	0.899707	0.212121		0.781759	0.212121		0.831702	0.212121			0.997619	0.787879		0.91806	0.787879		0.982751	0.787879
	0.900884	0.222222		0.788808	0.222222		0.841492	0.222222			0.997619	0.777778		0.926716	0.777778		0.984848	0.777778
	0.915319	0.232323		0.793239	0.232323		0.846154	0.232323			0.99881	0.767677		0.936716	0.767677		0.98648	0.767677
	0.917541	0.242424		0.802741	0.242424		0.854545	0.242424			0.99881	0.757576		0.945075	0.757576		0.987413	0.757576
	0.917541	0.252525		0.8098	0.252525		0.864569	0.252525			0.99881	0.747475		0.955522	0.747475		0.989277	0.747475
	0.924642	0.262626		0.817634	0.262626		0.871352	0.262626			1	0.737374		0.962239	0.737374		0.990676	0.737374
	0.929733	0.272727		0.824865	0.272727		0.879953	0.272727			1	0.727273		0.96791	0.727273		0.991608	0.727273
	0.930845	0.282828		0.830911	0.282828		0.885345	0.282828			1	0.717172		0.972836	0.717172		0.992541	0.717172
	0.935592	0.292929		0.837243	0.292929		0.892308	0.292929			1	0.707071		0.978507	0.707071		0.994639	0.707071
	0.935592	0.30303		0.842541	0.30303		0.898135	0.30303			1	0.69697		0.983284	0.69697		0.996037	0.69697
	0.939653	0.313131		0.847382	0.313131		0.901166	0.313131			1	0.686869		0.987463	0.686869		0.997902	0.686869
	0.941955	0.323232		0.853035	0.323232		0.905361	0.323232			1	0.676768		0.990299	0.676768		0.999767	0.676768
	0.949098	0.333333		0.85636	0.333333		0.910956	0.333333			1	0.666667		0.99209	0.666667		1	0.666667
	0.949098	0.343434		0.860693	0.343434		0.915618	0.343434			1	0.656566		0.994328	0.656566		1	0.656566
	0.950118	0.353535		0.865758	0.353535		0.919814	0.353535			1	0.646465		0.996716	0.646465		1	0.646465
	0.957233	0.363636		0.869599	0.363636		0.921445	0.363636			1	0.636364		0.998507	0.636364		1	0.636364
	0.961995	0.373737		0.874555	0.373737		0.92424	0.373737			1	0.626263		0.999701	0.626263		1	0.626263
	0.963172	0.383838		0.879822	0.383838		0.930303	0.383838			1	0.616162		1	0.616162		1	0.616162
	0.966222	0.393939		0.884884	0.393939		0.933333	0.393939			1	0.606061		1	0.606061		1	0.606061
	0.966222	0.40404		0.889388	0.40404		0.936597	0.40404			1	0.59596		1	0.59596		1	0.59596
	0.966222	0.414141		0.894133	0.414141		0.93986	0.414141			1	0.585859		1	0.585859		1	0.585859
	0.969284	0.424242		0.897814	0.424242		0.942191	0.424242			1	0.575758		1	0.575758		1	0.575758
	0.969284	0.434343		0.900808	0.434343		0.945221	0.434343			1	0.565657		1	0.565657		1	0.565657
	0.969284	0.444444		0.903942	0.444444		0.948019	0.444444			1	0.555556		1	0.555556		1	0.555556
	0.97046	0.454545		0.906891	0.454545		0.950117	0.454545			1	0.545455		1	0.545455		1	0.545455
	0.97046	0.464646		0.90997	0.464646		0.951515	0.464646			1	0.535354		1	0.535354		1	0.535354
	0.97046	0.474747		0.91195	0.474747		0.955478	0.474747			1	0.525253		1	0.525253		1	0.525253
	0.976385	0.484848		0.915021	0.484848		0.95711	0.484848			1	0.515152		1	0.515152		1	0.515152
	0.976385	0.494949		0.917464	0.494949		0.958499	0.494949			1	0.505051		1	0.505051		1	0.505051
	0.978425	0.505051		0.919778	0.505051		0.960606	0.505051			1	0.494949		1	0.494949		1	0.494949
	0.978425	0.515152		0.922238	0.515152		0.96317	0.515152			1	0.484848		1	0.484848		1	0.484848
	0.986544	0.525253		0.924105	0.525253		0.9662	0.525253			1	0.474747		1	0.474747		1	0.474747
	0.986544	0.535354		0.925429	0.535354		0.967366	0.535354			1	0.464646		1	0.464646		1	0.464646
	0.986544	0.545455		0.927559	0.545455		0.969231	0.545455			1	0.454545		1	0.454545		1	0.454545
	0.98772	0.555556		0.92913	0.555556		0.970163	0.555556			1	0.444444		1	0.444444		1	0.444444
	0.988832	0.565657		0.931013	0.565657		0.971562	0.565657			1	0.434343		1	0.434343		1	0.434343
	0.988832	0.575758		0.932846	0.575758		0.971795	0.575758			1	0.424242		1	0.424242		1	0.424242
	0.991893	0.585859		0.934402	0.585859		0.973193	0.585859			1	0.414141		1	0.414141		1	0.414141
	0.991893	0.59596		0.935982	0.59596		0.974359	0.59596			1	0.40404		1	0.40404		1	0.40404
	0.991893	0.606061		0.937659	0.606061		0.974825	0.606061			1	0.393939		1	0.393939		1	0.393939
	0.993069	0.616162		0.939207	0.616162		0.975758	0.616162			1	0.383838		1	0.383838		1	0.383838
	0.993069	0.626263		0.940549	0.626263		0.976923	0.626263			1	0.373737		1	0.373737		1	0.373737
	0.993069	0.636364		0.942085	0.636364		0.976923	0.636364			1	0.363636		1	0.363636		1	0.363636
	0.995422	0.646465		0.943693	0.646465		0.977855	0.646465			1	0.353535		1	0.353535		1	0.353535
	0.995422	0.656566		0.945302	0.656566		0.979021	0.656566			1	0.343434		1	0.343434		1	0.343434
	0.995422	0.666667		0.946911	0.666667		0.97972	0.666667			1	0.333333		1	0.333333		1	0.333333
	0.995422	0.676768		0.94852	0.676768		0.980186	0.676768			1	0.323232		1	0.323232		1	0.323232
	0.995422	0.686869		0.950128	0.686869		0.980886	0.686869			1	0.313131		1	0.313131		1	0.313131
	0.996599	0.69697		0.951737	0.69697		0.981352	0.69697			1	0.30303		1	0.30303		1	0.30303
	0.996599	0.707071		0.953346	0.707071		0.982517	0.707071			1	0.292929		1	0.292929		1	0.292929
	0.996599	0.717172		0.954955	0.717172		0.98345	0.717172			1	0.282828		1	0.282828		1	0.282828
	0.996599	0.727273		0.956563	0.727273		0.98398	0.727273			1	0.272727		1	0.272727		1	0.272727
	0.996599	0.737374		0.958172	0.737374		0.984841	0.737374			1	0.262626		1	0.262626		1	0.262626
	0.996599	0.747475		0.959781	0.747475		0.985935	0.747475			1	0.252525		1	0.252525		1	0.252525
	0.996599	0.757576		0.96139	0.757576		0.986329	0.757576			1	0.242424		1	0.242424		1	0.242424
	0.996599	0.767677		0.962999	0.767677		0.986724	0.767677			1	0.232323		1	0.232323		1	0.232323
	0.997789	0.777778		0.964607	0.777778		0.987119	0.777778			1	0.222222		1	0.222222		1	0.222222
	0.997789	0.787879		0.966216	0.787879		0.98798	0.787879			1	0.212121		1	0.212121		1	0.212121
	0.997789	0.79798		0.967825	0.79798		0.988142	0.79798			1	0.20202		1	0.20202		1	0.20202
	0.997789	0.808081		0.969434	0.808081		0.988536	0.808081			1	0.191919		1	0.191919		1	0.191919
	0.997789	0.818182		0.971042	0.818182		0.988931	0.818182			1	0.181818		1	0.181818		1	0.181818
	0.997789	0.828283		0.972651	0.828283		0.989559	0.828283			1	0.171717		1	0.171717		1	0.171717
	0.997789	0.838384		0.97426	0.838384		0.99042	0.838384			1	0.161616		1	0.161616		1	0.161616
	0.997789	0.848485		0.975869	0.848485		0.990582	0.848485			1	0.151515		1	0.151515		1	0.151515
	0.997789	0.858586		0.977477	0.858586		0.990977	0.858586			1	0.141414		1	0.141414		1	0.141414
	0.997789	0.868687		0.979086	0.868687		0.991838	0.868687			1	0.131313		1	0.131313		1	0.131313
	0.997789	0.878788		0.980695	0.878788		0.992699	0.878788			1	0.121212		1	0.121212		1	0.121212
	0.997789	0.888889		0.982304	0.888889		0.99286	0.888889			1	0.111111		1	0.111111		1	0.111111
	0.997789	0.89899		0.983912	0.89899		0.993255	0.89899			1	0.10101		1	0.10101		1	0.10101
	0.997789	0.909091		0.985521	0.909091		0.99365	0.909091			1	0.0909091		1	0.0909091		1	0.0909091
	0.997789	0.919192		0.98713	0.919192		0.994278	0.919192			1	0.0808081		1	0.0808081		1	0.0808081
	0.997789	0.929293		0.988739	0.929293		0.994777	0.929293			1	0.0707071		1	0.0707071		1	0.0707071
	0.99898	0.939394		0.990347	0.939394		0.99509	0.939394			1	0.0606061		1	0.0606061		1	0.0606061
	0.99898	0.949495		0.991956	0.949495		0.995637	0.949495			1	0.0505051		1	0.0505051		1	0.0505051
	0.99898	0.959596		0.993565	0.959596		0.996183	0.959596			1	0.040404		1	0.040404		1	0.040404
	1	0.969697		0.995174	0.969697		0.996805	0.969697			1	0.030303		1	0.030303		1	0.030303
	1	0.979798		0.996782	0.979798		0.997792	0.979798			1	0.020202		1	0.020202		1	0.020202
	1	0.989899		0.998391	0.989899		0.999013	0.989899			1	0.010101		1	0.010101		1	0.010101
	1	1		1	1		1	1			1	0		1	0		1	0

## Sheet: Fig 4B
	Left (ROC)										Right (PR)
	Discovery Set			BC Validation			CC Validation				Discovery Set			BC Validation			CC Validation
	TPR	FPR		TPR	FPR		TPR	FPR			Recall	PR		Recall	PR		Recall	PR
	0	0		0	0		0	0			0	1		0	1		0	1
	0.528267	0.010101		0.0928911	0.010101		0.271171	0.010101			0.528267	0.989899		0.0734337	0.989899		0.150963	0.989899
	0.528267	0.020202		0.185782	0.020202		0.43465	0.020202			0.632068	0.979798		0.146867	0.979798		0.3844	0.979798
	0.528267	0.030303		0.281073	0.030303		0.555944	0.030303			0.724095	0.969697		0.220301	0.969697		0.621911	0.969697
	0.643861	0.040404		0.373342	0.040404		0.625408	0.040404			0.763185	0.959596		0.293033	0.959596		0.772727	0.959596
	0.643861	0.0505051		0.449612	0.0505051		0.697669	0.0505051			0.811613	0.949495		0.364006	0.949495		0.824009	0.949495
	0.643861	0.0606061		0.498658	0.0606061		0.749184	0.0606061			0.85242	0.939394		0.430179	0.939394		0.854779	0.939394
	0.677068	0.0707071		0.532406	0.0707071		0.780653	0.0707071			0.910601	0.929293		0.515459	0.929293		0.893473	0.929293
	0.749095	0.0808081		0.563454	0.0808081		0.810723	0.0808081			0.927187	0.919192		0.56478	0.919192		0.910723	0.919192
	0.749095	0.0909091		0.592169	0.0909091		0.827273	0.0909091			0.945211	0.909091		0.619487	0.909091		0.923776	0.909091
	0.76684	0.10101		0.624974	0.10101		0.837063	0.10101			0.95437	0.89899		0.663523	0.89899		0.932867	0.89899
	0.777555	0.111111		0.646341	0.111111		0.850583	0.111111			0.95909	0.888889		0.684346	0.888889		0.940093	0.888889
	0.810012	0.121212		0.667261	0.121212		0.8669	0.121212			0.968308	0.878788		0.719517	0.878788		0.947319	0.878788
	0.824298	0.131313		0.682401	0.131313		0.886946	0.131313			0.975188	0.868687		0.738827	0.868687		0.955245	0.868687
	0.824298	0.141414		0.693394	0.141414		0.893939	0.141414			0.97995	0.858586		0.760284	0.858586		0.959441	0.858586
	0.829032	0.151515		0.706746	0.151515		0.906294	0.151515			0.987499	0.848485		0.782241	0.848485		0.962937	0.848485
	0.880269	0.161616		0.719197	0.161616		0.913287	0.161616			0.988689	0.838384		0.798823	0.838384		0.965967	0.838384
	0.880269	0.171717		0.729401	0.171717		0.915851	0.171717			0.99426	0.828283		0.817004	0.828283		0.969231	0.828283
	0.880269	0.181818		0.738487	0.181818		0.920746	0.181818			0.995436	0.818182		0.834606	0.818182		0.970862	0.818182
	0.887398	0.191919		0.750985	0.191919		0.924009	0.191919			0.996457	0.808081		0.846302	0.808081		0.973427	0.808081
	0.897089	0.20202		0.760441	0.20202		0.927972	0.20202			0.997633	0.79798		0.856991	0.79798		0.976923	0.79798
	0.897089	0.212121		0.771355	0.212121		0.931469	0.212121			0.997633	0.787879		0.872973	0.787879		0.979953	0.787879
	0.901795	0.222222		0.779401	0.222222		0.933333	0.222222			0.998824	0.777778		0.88355	0.777778		0.982517	0.777778
	0.917688	0.232323		0.788262	0.232323		0.936364	0.232323			1	0.767677		0.894275	0.767677		0.985082	0.767677
	0.921217	0.242424		0.796974	0.242424		0.940326	0.242424			1	0.757576		0.902352	0.757576		0.987135	0.757576
	0.921217	0.252525		0.804485	0.252525		0.942424	0.252525			1	0.747475		0.910751	0.747475		0.988578	0.747475
	0.928332	0.262626		0.812567	0.262626		0.945455	0.262626			1	0.737374		0.91694	0.737374		0.991375	0.737374
	0.933434	0.272727		0.821857	0.272727		0.94965	0.272727			1	0.727273		0.923619	0.727273		0.993473	0.727273
	0.933434	0.282828		0.828758	0.282828		0.951515	0.282828			1	0.717172		0.930416	0.717172		0.994872	0.717172
	0.936977	0.292929		0.832587	0.292929		0.95338	0.292929			1	0.707071		0.937213	0.707071		0.996037	0.707071
	0.944078	0.30303		0.837454	0.30303		0.956177	0.30303			1	0.69697		0.944009	0.69697		0.997669	0.69697
	0.946109	0.313131		0.843619	0.313131		0.957809	0.313131			1	0.686869		0.950806	0.686869		0.998135	0.686869
	0.95313	0.323232		0.845857	0.323232		0.958974	0.323232			1	0.676768		0.957603	0.676768		0.999564	0.676768
	0.956702	0.333333		0.849682	0.333333		0.959907	0.333333			1	0.666667		0.9644	0.666667		1	0.666667
	0.956702	0.343434		0.855703	0.343434		0.96014	0.343434			1	0.656566		0.971197	0.656566		1	0.656566
	0.96297	0.353535		0.860072	0.353535		0.962238	0.353535			1	0.646465		0.977994	0.646465		1	0.646465
	0.966527	0.363636		0.864582	0.363636		0.963869	0.363636			1	0.636364		0.984791	0.636364		1	0.636364
	0.966527	0.373737		0.869085	0.373737		0.964336	0.373737			1	0.626263		0.991588	0.626263		1	0.626263
	0.966527	0.383838		0.874126	0.383838		0.9662	0.383838			1	0.616162		0.998385	0.616162		1	0.616162
	0.968738	0.393939		0.879274	0.393939		0.9669	0.393939			1	0.606061		1	0.606061		1	0.606061
	0.968738	0.40404		0.881452	0.40404		0.968298	0.40404			1	0.59596		1	0.59596		1	0.59596
	0.969915	0.414141		0.884845	0.414141		0.968998	0.414141			1	0.585859		1	0.585859		1	0.585859
	0.973306	0.424242		0.888743	0.424242		0.969697	0.424242			1	0.575758		1	0.575758		1	0.575758
	0.973306	0.434343		0.891642	0.434343		0.969697	0.434343			1	0.565657		1	0.565657		1	0.565657
	0.975607	0.444444		0.894185	0.444444		0.970862	0.444444			1	0.555556		1	0.555556		1	0.555556
	0.976798	0.454545		0.89684	0.454545		0.971096	0.454545			1	0.545455		1	0.545455		1	0.545455
	0.977818	0.464646		0.899221	0.464646		0.971562	0.464646			1	0.535354		1	0.535354		1	0.535354
	0.977818	0.474747		0.901585	0.474747		0.972261	0.474747			1	0.525253		1	0.525253		1	0.525253
	0.981376	0.484848		0.903305	0.484848		0.973427	0.484848			1	0.515152		1	0.515152		1	0.515152
	0.981376	0.494949		0.905746	0.494949		0.974126	0.494949			1	0.505051		1	0.505051		1	0.505051
	0.981376	0.505051		0.907752	0.505051		0.976224	0.505051			1	0.494949		1	0.494949		1	0.494949
	0.981376	0.515152		0.910618	0.515152		0.977156	0.515152			1	0.484848		1	0.484848		1	0.484848
	0.982487	0.525253		0.912307	0.525253		0.977622	0.525253			1	0.474747		1	0.474747		1	0.474747
	0.982487	0.535354		0.914232	0.535354		0.978322	0.535354			1	0.464646		1	0.464646		1	0.464646
	0.983507	0.545455		0.916141	0.545455		0.979254	0.545455			1	0.454545		1	0.454545		1	0.454545
	0.987036	0.555556		0.917959	0.555556		0.980186	0.555556			1	0.444444		1	0.444444		1	0.444444
	0.987036	0.565657		0.919823	0.565657		0.981119	0.565657			1	0.434343		1	0.434343		1	0.434343
	0.987036	0.575758		0.921688	0.575758		0.981818	0.575758			1	0.424242		1	0.424242		1	0.424242
	0.988213	0.585859		0.923553	0.585859		0.982517	0.585859			1	0.414141		1	0.414141		1	0.414141
	0.988213	0.59596		0.925417	0.59596		0.983916	0.59596			1	0.40404		1	0.40404		1	0.40404
	0.988213	0.606061		0.927282	0.606061		0.984382	0.606061			1	0.393939		1	0.393939		1	0.393939
	0.990254	0.616162		0.929146	0.616162		0.984615	0.616162			1	0.383838		1	0.383838		1	0.383838
	0.990254	0.626263		0.931011	0.626263		0.985082	0.626263			1	0.373737		1	0.373737		1	0.373737
	0.990254	0.636364		0.932875	0.636364		0.985315	0.636364			1	0.363636		1	0.363636		1	0.363636
	0.991365	0.646465		0.93474	0.646465		0.986014	0.646465			1	0.353535		1	0.353535		1	0.353535
	0.993395	0.656566		0.936605	0.656566		0.987092	0.656566			1	0.343434		1	0.343434		1	0.343434
	0.993395	0.666667		0.938469	0.666667		0.988112	0.666667			1	0.333333		1	0.333333		1	0.333333
	0.993395	0.676768		0.940334	0.676768		0.988112	0.676768			1	0.323232		1	0.323232		1	0.323232
	0.993395	0.686869		0.942198	0.686869		0.988112	0.686869			1	0.313131		1	0.313131		1	0.313131
	0.993395	0.69697		0.944063	0.69697		0.988578	0.69697			1	0.30303		1	0.30303		1	0.30303
	0.993395	0.707071		0.945927	0.707071		0.989977	0.707071			1	0.292929		1	0.292929		1	0.292929
	0.993395	0.717172		0.947792	0.717172		0.990676	0.717172			1	0.282828		1	0.282828		1	0.282828
	0.993395	0.727273		0.949657	0.727273		0.991142	0.727273			1	0.272727		1	0.272727		1	0.272727
	0.994416	0.737374		0.951521	0.737374		0.991375	0.737374			1	0.262626		1	0.262626		1	0.262626
	0.995606	0.747475		0.953386	0.747475		0.991841	0.747475			1	0.252525		1	0.252525		1	0.252525
	0.995606	0.757576		0.95525	0.757576		0.992308	0.757576			1	0.242424		1	0.242424		1	0.242424
	0.995606	0.767677		0.957115	0.767677		0.992774	0.767677			1	0.232323		1	0.232323		1	0.232323
	0.997803	0.777778		0.958979	0.777778		0.993473	0.777778			1	0.222222		1	0.222222		1	0.222222
	0.997803	0.787879		0.960844	0.787879		0.993939	0.787879			1	0.212121		1	0.212121		1	0.212121
	0.997803	0.79798		0.962709	0.79798		0.993939	0.79798			1	0.20202		1	0.20202		1	0.20202
	0.99898	0.808081		0.964573	0.808081		0.994406	0.808081			1	0.191919		1	0.191919		1	0.191919
	0.99898	0.818182		0.966438	0.818182		0.994872	0.818182			1	0.181818		1	0.181818		1	0.181818
	0.99898	0.828283		0.968302	0.828283		0.995105	0.828283			1	0.171717		1	0.171717		1	0.171717
	0.99898	0.838384		0.970167	0.838384		0.995338	0.838384			1	0.161616		1	0.161616		1	0.161616
	0.99898	0.848485		0.972031	0.848485		0.996037	0.848485			1	0.151515		1	0.151515		1	0.151515
	0.99898	0.858586		0.973896	0.858586		0.996037	0.858586			1	0.141414		1	0.141414		1	0.141414
	0.99898	0.868687		0.975761	0.868687		0.99627	0.868687			1	0.131313		1	0.131313		1	0.131313
	0.99898	0.878788		0.977625	0.878788		0.99697	0.878788			1	0.121212		1	0.121212		1	0.121212
	1	0.888889		0.97949	0.888889		0.997203	0.888889			1	0.111111		1	0.111111		1	0.111111
	1	0.89899		0.981354	0.89899		0.997669	0.89899			1	0.10101		1	0.10101		1	0.10101
	1	0.909091		0.983219	0.909091		0.997669	0.909091			1	0.0909091		1	0.0909091		1	0.0909091
	1	0.919192		0.985083	0.919192		0.997669	0.919192			1	0.0808081		1	0.0808081		1	0.0808081
	1	0.929293		0.986948	0.929293		0.997669	0.929293			1	0.0707071		1	0.0707071		1	0.0707071
	1	0.939394		0.988813	0.939394		0.997669	0.939394			1	0.0606061		1	0.0606061		1	0.0606061
	1	0.949495		0.990677	0.949495		0.998135	0.949495			1	0.0505051		1	0.0505051		1	0.0505051
	1	0.959596		0.992542	0.959596		0.998368	0.959596			1	0.040404		1	0.040404		1	0.040404
	1	0.969697		0.994406	0.969697		0.998886	0.969697			1	0.030303		1	0.030303		1	0.030303
	1	0.979798		0.996271	0.979798		0.999179	0.979798			1	0.020202		1	0.020202		1	0.020202
	1	0.989899		0.998135	0.989899		0.999473	0.989899			1	0.010101		1	0.010101		1	0.010101
	1	1		1	1		1	1			1	0		1	0		1	0

## Sheet: Fig 4C
	Left (ROC)										Right (PR)
	Discovery Set			BC Validation			CC Validation				Discovery Set			BC Validation			CC Validation
	TPR	FPR		TPR	FPR		TPR	FPR			Recall	PR		Recall	PR		Recall	PR
	0	0		0	0		0	0			0	1		0	1		0	1
	0.12935	0.010101		0.0452239	0.010101		0.0710956	0.010101			0.12935	0.989899		0.0077728	0.989899		0.0328671	0.989899
	0.12935	0.020202		0.0758209	0.020202		0.115385	0.020202			0.234502	0.979798		0.0152466	0.979798		0.0468531	0.979798
	0.12935	0.030303		0.107133	0.030303		0.163869	0.030303			0.364748	0.969697		0.0165919	0.969697		0.0636364	0.969697
	0.349826	0.040404		0.159851	0.040404		0.187413	0.040404			0.54396	0.959596		0.0165919	0.959596		0.067366	0.959596
	0.349826	0.0505051		0.192388	0.0505051		0.206061	0.0505051			0.62776	0.949495		0.0243647	0.949495		0.173427	0.949495
	0.349826	0.0606061		0.218806	0.0606061		0.24359	0.0606061			0.653521	0.939394		0.0418535	0.939394		0.38042	0.939394
	0.395835	0.0707071		0.250597	0.0707071		0.295105	0.0707071			0.743341	0.929293		0.0455904	0.929293		0.582517	0.929293
	0.47402	0.0808081		0.290448	0.0808081		0.348485	0.0808081			0.849489	0.919192		0.0618834	0.919192		0.66317	0.919192
	0.47402	0.0909091		0.32192	0.0909091		0.407459	0.0909091			0.855101	0.909091		0.107324	0.909091		0.759907	0.909091
	0.481149	0.10101		0.363095	0.10101		0.502797	0.10101			0.94325	0.89899		0.15142	0.89899		0.854312	0.89899
	0.582773	0.111111		0.408897	0.111111		0.565268	0.111111			0.956105	0.888889		0.25157	0.888889		0.950816	0.888889
	0.603612	0.121212		0.461642	0.121212		0.614219	0.121212			0.975239	0.878788		0.601345	0.878788		0.954545	0.878788
	0.656834	0.131313		0.499115	0.131313		0.668765	0.131313			0.975239	0.868687		0.698954	0.868687		0.959907	0.868687
	0.65801	0.141414		0.56457	0.141414		0.729371	0.141414			0.979738	0.858586		0.717638	0.858586		0.962704	0.858586
	0.717506	0.151515		0.638791	0.151515		0.775291	0.151515			0.983111	0.848485		0.733222	0.848485		0.963636	0.848485
	0.793654	0.161616		0.695877	0.161616		0.795804	0.161616			0.984131	0.838384		0.745593	0.838384		0.965268	0.838384
	0.793654	0.171717		0.715672	0.171717		0.828205	0.171717			0.985308	0.828283		0.838831	0.828283		0.9662	0.828283
	0.793654	0.181818		0.727313	0.181818		0.857576	0.181818			0.985308	0.818182		0.853533	0.818182		0.967599	0.818182
	0.794845	0.191919		0.739401	0.191919		0.886713	0.191919			0.988709	0.808081		0.861342	0.808081		0.969697	0.808081
	0.847388	0.20202		0.74959	0.20202		0.893473	0.20202			0.994048	0.79798		0.868469	0.79798		0.971329	0.79798
	0.850918	0.212121		0.763284	0.212121		0.898834	0.212121			0.995238	0.787879		0.8747	0.787879		0.973193	0.787879
	0.854475	0.222222		0.77687	0.222222		0.904196	0.222222			0.996429	0.777778		0.879357	0.777778		0.974825	0.777778
	0.900287	0.232323		0.788236	0.232323		0.927739	0.232323			0.996429	0.767677		0.883972	0.767677		0.977622	0.767677
	0.901398	0.242424		0.803809	0.242424		0.949883	0.242424			0.996429	0.757576		0.88587	0.757576		0.978555	0.757576
	0.901398	0.252525		0.820726	0.252525		0.951981	0.252525			0.996429	0.747475		0.887776	0.747475		0.979953	0.747475
	0.913233	0.262626		0.827864	0.262626		0.953613	0.262626			0.99881	0.737374		0.889674	0.737374		0.981818	0.737374
	0.93057	0.272727		0.835948	0.272727		0.954779	0.272727			1	0.727273		0.892772	0.727273		0.983217	0.727273
	0.933903	0.282828		0.839406	0.282828		0.95711	0.282828			1	0.717172		0.895517	0.717172		0.986247	0.717172
	0.94218	0.292929		0.843609	0.292929		0.957576	0.292929			1	0.707071		0.898468	0.707071		0.989277	0.707071
	0.943371	0.30303		0.85014	0.30303		0.96014	0.30303			1	0.69697		0.902852	0.69697		0.993007	0.69697
	0.948452	0.313131		0.854141	0.313131		0.961305	0.313131			1	0.686869		0.90814	0.686869		0.995338	0.686869
	0.957934	0.323232		0.858514	0.323232		0.962005	0.323232			1	0.676768		0.916475	0.676768		0.999068	0.676768
	0.959125	0.333333		0.862884	0.333333		0.962704	0.333333			1	0.666667		0.923764	0.666667		1	0.666667
	0.959125	0.343434		0.865047	0.343434		0.962704	0.343434			1	0.656566		0.935836	0.656566		1	0.656566
	0.961165	0.353535		0.869778	0.353535		0.963636	0.353535			1	0.646465		0.947683	0.646465		1	0.646465
	0.964695	0.363636		0.872448	0.363636		0.963636	0.363636			1	0.636364		0.958296	0.636364		1	0.636364
	0.967076	0.373737		0.873832	0.373737		0.963869	0.373737			1	0.626263		0.969806	0.626263		1	0.626263
	0.967076	0.383838		0.874858	0.383838		0.965035	0.383838			1	0.616162		0.994619	0.616162		1	0.616162
	0.969117	0.393939		0.877079	0.393939		0.965734	0.393939			1	0.606061		1	0.606061		1	0.606061
	0.969117	0.40404		0.878553	0.40404		0.9662	0.40404			1	0.59596		1	0.59596		1	0.59596
	0.969117	0.414141		0.880338	0.414141		0.9662	0.414141			1	0.585859		1	0.585859		1	0.585859
	0.971484	0.424242		0.88229	0.424242		0.9662	0.424242			1	0.575758		1	0.575758		1	0.575758
	0.971484	0.434343		0.883645	0.434343		0.967133	0.434343			1	0.565657		1	0.565657		1	0.565657
	0.971484	0.444444		0.885301	0.444444		0.967366	0.444444			1	0.555556		1	0.555556		1	0.555556
	0.973837	0.454545		0.886088	0.454545		0.967832	0.454545			1	0.545455		1	0.545455		1	0.545455
	0.979959	0.464646		0.886874	0.464646		0.968298	0.464646			1	0.535354		1	0.535354		1	0.535354
	0.979959	0.474747		0.88766	0.474747		0.969231	0.474747			1	0.525253		1	0.525253		1	0.525253
	0.979959	0.484848		0.888446	0.484848		0.96993	0.484848			1	0.515152		1	0.515152		1	0.515152
	0.979959	0.494949		0.889187	0.494949		0.970163	0.494949			1	0.505051		1	0.505051		1	0.505051
	0.979959	0.505051		0.890021	0.505051		0.971096	0.505051			1	0.494949		1	0.494949		1	0.494949
	0.979959	0.515152		0.890705	0.515152		0.971329	0.515152			1	0.484848		1	0.484848		1	0.484848
	0.979959	0.525253		0.891679	0.525253		0.971795	0.525253			1	0.474747		1	0.474747		1	0.474747
	0.979959	0.535354		0.8929	0.535354		0.972261	0.535354			1	0.464646		1	0.464646		1	0.464646
	0.979959	0.545455		0.893823	0.545455		0.973427	0.545455			1	0.454545		1	0.454545		1	0.454545
	0.981135	0.555556		0.894447	0.555556		0.97366	0.555556			1	0.444444		1	0.444444		1	0.444444
	0.982247	0.565657		0.895511	0.565657		0.974126	0.565657			1	0.434343		1	0.434343		1	0.434343
	0.982247	0.575758		0.896388	0.575758		0.974825	0.575758			1	0.424242		1	0.424242		1	0.424242
	0.983267	0.585859		0.897174	0.585859		0.975291	0.585859			1	0.414141		1	0.414141		1	0.414141
	0.983267	0.59596		0.898289	0.59596		0.975291	0.59596			1	0.40404		1	0.40404		1	0.40404
	0.983267	0.606061		0.899391	0.606061		0.976457	0.606061			1	0.393939		1	0.393939		1	0.393939
	0.984287	0.616162		0.901184	0.616162		0.976923	0.616162			1	0.383838		1	0.383838		1	0.383838
	0.984287	0.626263		0.902901	0.626263		0.978089	0.626263			1	0.373737		1	0.373737		1	0.373737
	0.984287	0.636364		0.904611	0.636364		0.978322	0.636364			1	0.363636		1	0.363636		1	0.363636
	0.984287	0.646465		0.906329	0.646465		0.978555	0.646465			1	0.353535		1	0.353535		1	0.353535
	0.984287	0.656566		0.908244	0.656566		0.979021	0.656566			1	0.343434		1	0.343434		1	0.343434
	0.984287	0.666667		0.910934	0.666667		0.979487	0.666667			1	0.333333		1	0.333333		1	0.333333
	0.984287	0.676768		0.913137	0.676768		0.979953	0.676768			1	0.323232		1	0.323232		1	0.323232
	0.985464	0.686869		0.915162	0.686869		0.979953	0.686869			1	0.313131		1	0.313131		1	0.313131
	0.986484	0.69697		0.917294	0.69697		0.980186	0.69697			1	0.30303		1	0.30303		1	0.30303
	0.988865	0.707071		0.919092	0.707071		0.98042	0.707071			1	0.292929		1	0.292929		1	0.292929
	0.988865	0.717172		0.92031	0.717172		0.980653	0.717172			1	0.282828		1	0.282828		1	0.282828
	0.988865	0.727273		0.922126	0.727273		0.981585	0.727273			1	0.272727		1	0.272727		1	0.272727
	0.988865	0.737374		0.925298	0.737374		0.981818	0.737374			1	0.262626		1	0.262626		1	0.262626
	0.988865	0.747475		0.928145	0.747475		0.982517	0.747475			1	0.252525		1	0.252525		1	0.252525
	0.988865	0.757576		0.931791	0.757576		0.982984	0.757576			1	0.242424		1	0.242424		1	0.242424
	0.988865	0.767677		0.93477	0.767677		0.98345	0.767677			1	0.232323		1	0.232323		1	0.232323
	0.988865	0.777778		0.937761	0.777778		0.983683	0.777778			1	0.222222		1	0.222222		1	0.222222
	0.988865	0.787879		0.940149	0.787879		0.984382	0.787879			1	0.212121		1	0.212121		1	0.212121
	0.988865	0.79798		0.942687	0.79798		0.985781	0.79798			1	0.20202		1	0.20202		1	0.20202
	0.988865	0.808081		0.945375	0.808081		0.986014	0.808081			1	0.191919		1	0.191919		1	0.191919
	0.990056	0.818182		0.947427	0.818182		0.986713	0.818182			1	0.181818		1	0.181818		1	0.181818
	0.990056	0.828283		0.950597	0.828283		0.987179	0.828283			1	0.171717		1	0.171717		1	0.171717
	0.990056	0.838384		0.953433	0.838384		0.988112	0.838384			1	0.161616		1	0.161616		1	0.161616
	0.991076	0.848485		0.955681	0.848485		0.988811	0.848485			1	0.151515		1	0.151515		1	0.151515
	0.992267	0.858586		0.958657	0.858586		0.98951	0.858586			1	0.141414		1	0.141414		1	0.141414
	0.992267	0.868687		0.961045	0.868687		0.990443	0.868687			1	0.131313		1	0.131313		1	0.131313
	0.992267	0.878788		0.964179	0.878788		0.991608	0.878788			1	0.121212		1	0.121212		1	0.121212
	0.993378	0.888889		0.965672	0.888889		0.992308	0.888889			1	0.111111		1	0.111111		1	0.111111
	0.993378	0.89899		0.967789	0.89899		0.992774	0.89899			1	0.10101		1	0.10101		1	0.10101
	0.994568	0.909091		0.970312	0.909091		0.993473	0.909091			1	0.0909091		1	0.0909091		1	0.0909091
	0.994568	0.919192		0.973134	0.919192		0.994172	0.919192			1	0.0808081		1	0.0808081		1	0.0808081
	0.996609	0.929293		0.976119	0.929293		0.994639	0.929293			1	0.0707071		1	0.0707071		1	0.0707071
	0.997799	0.939394		0.978806	0.939394		0.994872	0.939394			1	0.0606061		1	0.0606061		1	0.0606061
	0.997799	0.949495		0.983134	0.949495		0.995804	0.949495			1	0.0505051		1	0.0505051		1	0.0505051
	0.997799	0.959596		0.986269	0.959596		0.996503	0.959596			1	0.040404		1	0.040404		1	0.040404
	1	0.969697		0.99	0.969697		0.997436	0.969697			1	0.030303		1	0.030303		1	0.030303
	1	0.979798		0.992537	0.979798		0.997669	0.979798			1	0.020202		1	0.020202		1	0.020202
	1	0.989899		0.995075	0.989899		0.998601	0.989899			1	0.010101		1	0.010101		1	0.010101
	1	1		1	1		1	1			1	0		1	0		1	0

## Sheet: Fig 4D
	Left (ROC)										Right (PR)
	Discovery Set			BC Validation			CC Validation				Discovery Set			BC Validation			CC Validation
	TPR	FPR		TPR	FPR		TPR	FPR			Recall	PR		Recall	PR		Recall	PR
	0	0		0	0		0	0			0	1		0	1		0	1
	0.538475	0.010101		0.144776	0.010101		0.365734	0.010101			0.538475	0.989899		0.0873134	0.989899		0.258508	0.989899
	0.538475	0.020202		0.306866	0.020202		0.495338	0.020202			0.839855	0.979798		0.182985	0.979798		0.551282	0.979798
	0.538475	0.030303		0.366716	0.030303		0.622145	0.030303			0.861134	0.969697		0.299851	0.969697		0.791375	0.969697
	0.837907	0.040404		0.469701	0.040404		0.741725	0.040404			0.884894	0.959596		0.387463	0.959596		0.857809	0.959596
	0.837907	0.0505051		0.535672	0.0505051		0.781119	0.0505051			0.905472	0.949495		0.519701	0.949495		0.882284	0.949495
	0.837907	0.0606061		0.579403	0.0606061		0.82331	0.0606061			0.912366	0.939394		0.601194	0.939394		0.906294	0.939394
	0.847333	0.0707071		0.609851	0.0707071		0.845455	0.0707071			0.920335	0.929293		0.638209	0.929293		0.924476	0.929293
	0.868207	0.0808081		0.636567	0.0808081		0.861072	0.0808081			0.930848	0.919192		0.677612	0.919192		0.934499	0.919192
	0.868207	0.0909091		0.655821	0.0909091		0.872261	0.0909091			0.938928	0.909091		0.712836	0.909091		0.944522	0.909091
	0.880112	0.10101		0.681194	0.10101		0.884149	0.10101			0.942159	0.89899		0.740149	0.89899		0.95338	0.89899
	0.889565	0.111111		0.698507	0.111111		0.896037	0.111111			0.949288	0.888889		0.759254	0.888889		0.958275	0.888889
	0.896799	0.121212		0.718358	0.121212		0.903263	0.121212			0.964652	0.878788		0.786269	0.878788		0.96317	0.878788
	0.89918	0.131313		0.731343	0.131313		0.913054	0.131313			0.97884	0.868687		0.806567	0.868687		0.9662	0.868687
	0.89918	0.141414		0.743284	0.141414		0.919114	0.141414			0.988335	0.858586		0.825224	0.858586		0.969464	0.858586
	0.902751	0.151515		0.752537	0.151515		0.927739	0.151515			0.990702	0.848485		0.84209	0.848485		0.971795	0.848485
	0.910561	0.161616		0.769552	0.161616		0.931469	0.161616			0.996599	0.838384		0.857313	0.838384		0.973193	0.838384
	0.910561	0.171717		0.781791	0.171717		0.934732	0.171717			0.996599	0.828283		0.871343	0.828283		0.975758	0.828283
	0.910561	0.181818		0.791343	0.181818		0.940093	0.181818			0.996599	0.818182		0.884478	0.818182		0.977622	0.818182
	0.915322	0.191919		0.799851	0.191919		0.944522	0.191919			0.99898	0.808081		0.898507	0.808081		0.978788	0.808081
	0.92318	0.20202		0.810448	0.20202		0.946387	0.20202			1	0.79798		0.909254	0.79798		0.979953	0.79798
	0.92318	0.212121		0.818955	0.212121		0.950583	0.212121			1	0.787879		0.920597	0.787879		0.982751	0.787879
	0.926738	0.222222		0.825672	0.222222		0.953147	0.222222			1	0.777778		0.929403	0.777778		0.984848	0.777778
	0.927758	0.232323		0.835075	0.232323		0.955245	0.232323			1	0.767677		0.936418	0.767677		0.986713	0.767677
	0.928935	0.242424		0.839552	0.242424		0.95711	0.242424			1	0.757576		0.943582	0.757576		0.987879	0.757576
	0.928935	0.252525		0.848657	0.252525		0.959674	0.252525			1	0.747475		0.953582	0.747475		0.98951	0.747475
	0.937254	0.262626		0.85403	0.262626		0.960839	0.262626			1	0.737374		0.96194	0.737374		0.991142	0.737374
	0.939284	0.272727		0.858507	0.272727		0.962238	0.272727			1	0.727273		0.968806	0.727273		0.992308	0.727273
	0.942683	0.282828		0.865075	0.282828		0.96317	0.282828			1	0.717172		0.973881	0.717172		0.994172	0.717172
	0.946255	0.292929		0.872836	0.292929		0.964336	0.292929			1	0.707071		0.979851	0.707071		0.996503	0.707071
	0.947431	0.30303		0.877612	0.30303		0.9662	0.30303			1	0.69697		0.984776	0.69697		0.997669	0.69697
	0.947431	0.313131		0.883284	0.313131		0.966667	0.313131			1	0.686869		0.988806	0.686869		0.998368	0.686869
	0.958047	0.323232		0.888507	0.323232		0.968298	0.323232			1	0.676768		0.992388	0.676768		0.999534	0.676768
	0.959238	0.333333		0.894328	0.333333		0.969464	0.333333			1	0.666667		0.994328	0.666667		1	0.666667
	0.959238	0.343434		0.898806	0.343434		0.970629	0.343434			1	0.656566		0.996119	0.656566		1	0.656566
	0.961435	0.353535		0.901493	0.353535		0.971562	0.353535			1	0.646465		0.998358	0.646465		1	0.646465
	0.972065	0.363636		0.903881	0.363636		0.971795	0.363636			1	0.636364		0.999552	0.636364		1	0.636364
	0.972065	0.373737		0.909254	0.373737		0.972727	0.373737			1	0.626263		0.999851	0.626263		1	0.626263
	0.973241	0.383838		0.914328	0.383838		0.973193	0.383838			1	0.616162		1	0.616162		1	0.616162
	0.978854	0.393939		0.91806	0.393939		0.973427	0.393939			1	0.606061		1	0.606061		1	0.606061
	0.978854	0.40404		0.921194	0.40404		0.974126	0.40404			1	0.59596		1	0.59596		1	0.59596
	0.978854	0.414141		0.924478	0.414141		0.974592	0.414141			1	0.585859		1	0.585859		1	0.585859
	0.983587	0.424242		0.929104	0.424242		0.975758	0.424242			1	0.575758		1	0.575758		1	0.575758
	0.983587	0.434343		0.931493	0.434343		0.976457	0.434343			1	0.565657		1	0.565657		1	0.565657
	0.987145	0.444444		0.933731	0.444444		0.977389	0.444444			1	0.555556		1	0.555556		1	0.555556
	0.988335	0.454545		0.93597	0.454545		0.977855	0.454545			1	0.545455		1	0.545455		1	0.545455
	0.988335	0.464646		0.938358	0.464646		0.978322	0.464646			1	0.535354		1	0.535354		1	0.535354
	0.988335	0.474747		0.941194	0.474747		0.978555	0.474747			1	0.525253		1	0.525253		1	0.525253
	0.993055	0.484848		0.944179	0.484848		0.978788	0.484848			1	0.515152		1	0.515152		1	0.515152
	0.993055	0.494949		0.947313	0.494949		0.979254	0.494949			1	0.505051		1	0.505051		1	0.505051
	0.993055	0.505051		0.950896	0.505051		0.979487	0.505051			1	0.494949		1	0.494949		1	0.494949
	0.993055	0.515152		0.953582	0.515152		0.979953	0.515152			1	0.484848		1	0.484848		1	0.484848
	0.995408	0.525253		0.95597	0.525253		0.980186	0.525253			1	0.474747		1	0.474747		1	0.474747
	0.995408	0.535354		0.958507	0.535354		0.980886	0.535354			1	0.464646		1	0.464646		1	0.464646
	0.995408	0.545455		0.962239	0.545455		0.982051	0.545455			1	0.454545		1	0.454545		1	0.454545
	0.996599	0.555556		0.964328	0.555556		0.983217	0.555556			1	0.444444		1	0.444444		1	0.444444
	0.996599	0.565657		0.966716	0.565657		0.983916	0.565657			1	0.434343		1	0.434343		1	0.434343
	0.996599	0.575758		0.96806	0.575758		0.984615	0.575758			1	0.424242		1	0.424242		1	0.424242
	0.996599	0.585859		0.969104	0.585859		0.984848	0.585859			1	0.414141		1	0.414141		1	0.414141
	0.996599	0.59596		0.970597	0.59596		0.985315	0.59596			1	0.40404		1	0.40404		1	0.40404
	0.996599	0.606061		0.972537	0.606061		0.986014	0.606061			1	0.393939		1	0.393939		1	0.393939
	0.99898	0.616162		0.975224	0.616162		0.986247	0.616162			1	0.383838		1	0.383838		1	0.383838
	0.99898	0.626263		0.976567	0.626263		0.986713	0.626263			1	0.373737		1	0.373737		1	0.373737
	0.99898	0.636364		0.977612	0.636364		0.986713	0.636364			1	0.363636		1	0.363636		1	0.363636
	0.99898	0.646465		0.979254	0.646465		0.986946	0.646465			1	0.353535		1	0.353535		1	0.353535
	0.99898	0.656566		0.981343	0.656566		0.987879	0.656566			1	0.343434		1	0.343434		1	0.343434
	0.99898	0.666667		0.983134	0.666667		0.988345	0.666667			1	0.333333		1	0.333333		1	0.333333
	0.99898	0.676768		0.98403	0.676768		0.988578	0.676768			1	0.323232		1	0.323232		1	0.323232
	0.99898	0.686869		0.984925	0.686869		0.989044	0.686869			1	0.313131		1	0.313131		1	0.313131
	0.99898	0.69697		0.985672	0.69697		0.98951	0.69697			1	0.30303		1	0.30303		1	0.30303
	0.99898	0.707071		0.987164	0.707071		0.989744	0.707071			1	0.292929		1	0.292929		1	0.292929
	0.99898	0.717172		0.987612	0.717172		0.99021	0.717172			1	0.282828		1	0.282828		1	0.282828
	0.99898	0.727273		0.988806	0.727273		0.990443	0.727273			1	0.272727		1	0.272727		1	0.272727
	0.99898	0.737374		0.990149	0.737374		0.991142	0.737374			1	0.262626		1	0.262626		1	0.262626
	0.99898	0.747475		0.991343	0.747475		0.991375	0.747475			1	0.252525		1	0.252525		1	0.252525
	0.99898	0.757576		0.992239	0.757576		0.991608	0.757576			1	0.242424		1	0.242424		1	0.242424
	0.99898	0.767677		0.992687	0.767677		0.991841	0.767677			1	0.232323		1	0.232323		1	0.232323
	0.99898	0.777778		0.993433	0.777778		0.992774	0.777778			1	0.222222		1	0.222222		1	0.222222
	0.99898	0.787879		0.993582	0.787879		0.992774	0.787879			1	0.212121		1	0.212121		1	0.212121
	0.99898	0.79798		0.994179	0.79798		0.993007	0.79798			1	0.20202		1	0.20202		1	0.20202
	0.99898	0.808081		0.995075	0.808081		0.993939	0.808081			1	0.191919		1	0.191919		1	0.191919
	0.99898	0.818182		0.995075	0.818182		0.994639	0.818182			1	0.181818		1	0.181818		1	0.181818
	0.99898	0.828283		0.995821	0.828283		0.995105	0.828283			1	0.171717		1	0.171717		1	0.171717
	0.99898	0.838384		0.996418	0.838384		0.995804	0.838384			1	0.161616		1	0.161616		1	0.161616
	0.99898	0.848485		0.997463	0.848485		0.99627	0.848485			1	0.151515		1	0.151515		1	0.151515
	0.99898	0.858586		0.998209	0.858586		0.996503	0.858586			1	0.141414		1	0.141414		1	0.141414
	0.99898	0.868687		0.998209	0.868687		0.996737	0.868687			1	0.131313		1	0.131313		1	0.131313
	0.99898	0.878788		0.998657	0.878788		0.997436	0.878788			1	0.121212		1	0.121212		1	0.121212
	0.99898	0.888889		0.998955	0.888889		0.997436	0.888889			1	0.111111		1	0.111111		1	0.111111
	0.99898	0.89899		0.999254	0.89899		0.997669	0.89899			1	0.10101		1	0.10101		1	0.10101
	0.99898	0.909091		0.999254	0.909091		0.997669	0.909091			1	0.0909091		1	0.0909091		1	0.0909091
	0.99898	0.919192		0.999701	0.919192		0.998135	0.919192			1	0.0808081		1	0.0808081		1	0.0808081
	1	0.929293		0.999851	0.929293		0.998135	0.929293			1	0.0707071		1	0.0707071		1	0.0707071
	1	0.939394		0.999851	0.939394		0.998135	0.939394			1	0.0606061		1	0.0606061		1	0.0606061
	1	0.949495		0.999851	0.949495		0.998368	0.949495			1	0.0505051		1	0.0505051		1	0.0505051
	1	0.959596		1	0.959596		0.998601	0.959596			1	0.040404		1	0.040404		1	0.040404
	1	0.969697		1	0.969697		0.998601	0.969697			1	0.030303		1	0.030303		1	0.030303
	1	0.979798		1	0.979798		0.999068	0.979798			1	0.020202		1	0.020202		1	0.020202
	1	0.989899		1	0.989899		0.999534	0.989899			1	0.010101		1	0.010101		1	0.010101
	1	1		1	1		1	1			1	0		1	0		1	0

## Sheet: Fig 4E
	Left (ROC)										Right (PR)
	Discovery Set			BC Validation			CC Validation				Discovery Set			BC Validation			CC Validation
	TPR	FPR		TPR	FPR		TPR	FPR			Recall	PR		Recall	PR		Recall	PR
	0	0		0	0		0	0			0	1		0	1		0	1
	0.406836	0.010101		0.127205	0.010101		0.320513	0.010101			0.406836	0.989899		0.0376682	0.989899		0.205361	0.989899
	0.406836	0.020202		0.192825	0.020202		0.466434	0.020202			0.499741	0.979798		0.0478326	0.979798		0.392774	0.979798
	0.406836	0.030303		0.247534	0.030303		0.561305	0.030303			0.564971	0.969697		0.0565022	0.969697		0.690909	0.969697
	0.551101	0.040404		0.30867	0.040404		0.658042	0.040404			0.702004	0.959596		0.113752	0.959596		0.770862	0.959596
	0.551101	0.0505051		0.364723	0.0505051		0.715618	0.0505051			0.743013	0.949495		0.164873	0.949495		0.848718	0.949495
	0.551101	0.0606061		0.424066	0.0606061		0.744522	0.0606061			0.904547	0.939394		0.218535	0.939394		0.896737	0.939394
	0.574631	0.0707071		0.471151	0.0707071		0.791841	0.0707071			0.926872	0.929293		0.315097	0.929293		0.912121	0.929293
	0.644309	0.0808081		0.537668	0.0808081		0.81958	0.0808081			0.938607	0.919192		0.441854	0.919192		0.927273	0.919192
	0.644309	0.0909091		0.581315	0.0909091		0.841725	0.0909091			0.947777	0.909091		0.555904	0.909091		0.937063	0.909091
	0.690485	0.10101		0.60852	0.10101		0.862937	0.10101			0.955902	0.89899		0.662481	0.89899		0.943124	0.89899
	0.719001	0.111111		0.639462	0.111111		0.883916	0.111111			0.96269	0.888889		0.712108	0.888889		0.948718	0.888889
	0.77708	0.121212		0.672795	0.121212		0.895105	0.121212			0.967098	0.878788		0.744245	0.878788		0.953613	0.878788
	0.856239	0.131313		0.69417	0.131313		0.905361	0.131313			0.968275	0.868687		0.76861	0.868687		0.959441	0.868687
	0.857416	0.141414		0.712706	0.141414		0.910723	0.141414			0.972852	0.858586		0.78849	0.858586		0.962471	0.858586
	0.86334	0.151515		0.725262	0.151515		0.918182	0.151515			0.976382	0.848485		0.804036	0.848485		0.964103	0.848485
	0.884933	0.161616		0.741854	0.161616		0.923543	0.161616			0.982334	0.838384		0.816741	0.838384		0.967599	0.838384
	0.884933	0.171717		0.752915	0.171717		0.929837	0.171717			0.990598	0.828283		0.830194	0.828283		0.96993	0.828283
	0.886109	0.181818		0.768161	0.181818		0.934266	0.181818			0.991709	0.818182		0.839761	0.818182		0.971795	0.818182
	0.888704	0.191919		0.77713	0.191919		0.936131	0.191919			0.992899	0.808081		0.849477	0.808081		0.974592	0.808081
	0.90983	0.20202		0.785351	0.20202		0.93986	0.20202			0.996457	0.79798		0.859492	0.79798		0.977156	0.79798
	0.910151	0.212121		0.79406	0.212121		0.94289	0.212121			0.997633	0.787879		0.867713	0.787879		0.979953	0.787879
	0.912825	0.222222		0.800155	0.222222		0.943124	0.222222			0.998824	0.777778		0.878176	0.777778		0.981119	0.777778
	0.930158	0.232323		0.806428	0.232323		0.945688	0.232323			0.998824	0.767677		0.8858	0.767677		0.982751	0.767677
	0.933491	0.242424		0.813303	0.242424		0.947086	0.242424			0.998824	0.757576		0.89133	0.757576		0.983916	0.757576
	0.933491	0.252525		0.818236	0.252525		0.950816	0.252525			0.998824	0.747475		0.900598	0.747475		0.986247	0.747475
	0.939415	0.262626		0.823767	0.262626		0.951981	0.262626			0.998824	0.737374		0.906129	0.737374		0.987646	0.737374
	0.944517	0.272727		0.828999	0.272727		0.954079	0.272727			1	0.727273		0.915396	0.727273		0.99021	0.727273
	0.944517	0.282828		0.83423	0.282828		0.95641	0.282828			1	0.717172		0.921824	0.717172		0.992541	0.717172
	0.945694	0.292929		0.83707	0.292929		0.958042	0.292929			1	0.707071		0.929297	0.707071		0.994872	0.707071
	0.946884	0.30303		0.843049	0.30303		0.959441	0.30303			1	0.69697		0.935277	0.69697		0.99697	0.69697
	0.954027	0.313131		0.846786	0.313131		0.960373	0.313131			1	0.686869		0.93991	0.686869		0.998601	0.686869
	0.955218	0.323232		0.850386	0.323232		0.961772	0.323232			1	0.676768		0.946786	0.676768		1	0.676768
	0.957599	0.333333		0.85426	0.333333		0.962471	0.333333			1	0.666667		0.952018	0.666667		1	0.666667
	0.957599	0.343434		0.857997	0.343434		0.963636	0.343434			1	0.656566		0.960837	0.656566		1	0.656566
	0.959639	0.353535		0.861435	0.353535		0.963869	0.353535			1	0.646465		0.97145	0.646465		1	0.646465
	0.959639	0.363636		0.865172	0.363636		0.964336	0.363636			1	0.636364		0.978774	0.636364		1	0.636364
	0.96083	0.373737		0.868161	0.373737		0.965967	0.373737			1	0.626263		0.98864	0.626263		1	0.626263
	0.962006	0.383838		0.871599	0.383838		0.967599	0.383838			1	0.616162		0.998655	0.616162		1	0.616162
	0.963017	0.393939		0.876084	0.393939		0.967832	0.393939			1	0.606061		1	0.606061		1	0.606061
	0.963017	0.40404		0.879821	0.40404		0.969464	0.40404			1	0.59596		1	0.59596		1	0.59596
	0.964193	0.414141		0.882362	0.414141		0.96993	0.414141			1	0.585859		1	0.585859		1	0.585859
	0.966234	0.424242		0.884903	0.424242		0.970163	0.424242			1	0.575758		1	0.575758		1	0.575758
	0.966234	0.434343		0.888341	0.434343		0.970629	0.434343			1	0.565657		1	0.565657		1	0.565657
	0.966234	0.444444		0.890433	0.444444		0.971096	0.444444			1	0.555556		1	0.555556		1	0.555556
	0.969763	0.454545		0.892825	0.454545		0.972028	0.454545			1	0.545455		1	0.545455		1	0.545455
	0.969763	0.464646		0.894021	0.464646		0.97296	0.464646			1	0.535354		1	0.535354		1	0.535354
	0.969763	0.474747		0.896562	0.474747		0.97366	0.474747			1	0.525253		1	0.525253		1	0.525253
	0.975702	0.484848		0.901046	0.484848		0.974359	0.484848			1	0.515152		1	0.515152		1	0.515152
	0.975702	0.494949		0.902392	0.494949		0.975058	0.494949			1	0.505051		1	0.505051		1	0.505051
	0.977742	0.505051		0.904484	0.505051		0.976457	0.505051			1	0.494949		1	0.494949		1	0.494949
	0.977742	0.515152		0.907474	0.515152		0.977156	0.515152			1	0.484848		1	0.484848		1	0.484848
	0.978933	0.525253		0.910613	0.525253		0.978089	0.525253			1	0.474747		1	0.474747		1	0.474747
	0.978933	0.535354		0.912706	0.535354		0.978322	0.535354			1	0.464646		1	0.464646		1	0.464646
	0.978933	0.545455		0.914499	0.545455		0.979953	0.545455			1	0.454545		1	0.454545		1	0.454545
	0.982504	0.555556		0.916143	0.555556		0.980186	0.555556			1	0.444444		1	0.444444		1	0.444444
	0.982504	0.565657		0.919581	0.565657		0.980186	0.565657			1	0.434343		1	0.434343		1	0.434343
	0.982504	0.575758		0.921674	0.575758		0.980653	0.575758			1	0.424242		1	0.424242		1	0.424242
	0.982504	0.585859		0.923617	0.585859		0.980886	0.585859			1	0.414141		1	0.414141		1	0.414141
	0.98721	0.59596		0.926457	0.59596		0.981119	0.59596			1	0.40404		1	0.40404		1	0.40404
	0.98721	0.606061		0.928251	0.606061		0.981818	0.606061			1	0.393939		1	0.393939		1	0.393939
	0.989421	0.616162		0.930045	0.616162		0.982751	0.616162			1	0.383838		1	0.383838		1	0.383838
	0.989421	0.626263		0.932138	0.626263		0.982984	0.626263			1	0.373737		1	0.373737		1	0.373737
	0.991788	0.636364		0.933184	0.636364		0.982984	0.636364			1	0.363636		1	0.363636		1	0.363636
	0.991788	0.646465		0.934978	0.646465		0.983916	0.646465			1	0.353535		1	0.353535		1	0.353535
	0.991788	0.656566		0.935874	0.656566		0.983916	0.656566			1	0.343434		1	0.343434		1	0.343434
	0.991788	0.666667		0.938117	0.666667		0.984615	0.666667			1	0.333333		1	0.333333		1	0.333333
	0.991788	0.676768		0.939462	0.676768		0.985082	0.676768			1	0.323232		1	0.323232		1	0.323232
	0.994155	0.686869		0.941555	0.686869		0.986014	0.686869			1	0.313131		1	0.313131		1	0.313131
	0.994155	0.69697		0.942302	0.69697		0.986247	0.69697			1	0.30303		1	0.30303		1	0.30303
	0.994155	0.707071		0.944544	0.707071		0.986713	0.707071			1	0.292929		1	0.292929		1	0.292929
	0.994155	0.717172		0.946188	0.717172		0.986713	0.717172			1	0.282828		1	0.282828		1	0.282828
	0.994155	0.727273		0.948281	0.727273		0.986946	0.727273			1	0.272727		1	0.272727		1	0.272727
	0.994155	0.737374		0.949477	0.737374		0.987879	0.737374			1	0.262626		1	0.262626		1	0.262626
	0.995345	0.747475		0.950673	0.747475		0.988578	0.747475			1	0.252525		1	0.252525		1	0.252525
	0.995345	0.757576		0.952167	0.757576		0.98951	0.757576			1	0.242424		1	0.242424		1	0.242424
	0.995345	0.767677		0.955456	0.767677		0.99021	0.767677			1	0.232323		1	0.232323		1	0.232323
	0.996536	0.777778		0.95725	0.777778		0.990443	0.777778			1	0.222222		1	0.222222		1	0.222222
	0.996536	0.787879		0.958744	0.787879		0.990676	0.787879			1	0.212121		1	0.212121		1	0.212121
	0.996536	0.79798		0.960239	0.79798		0.991608	0.79798			1	0.20202		1	0.20202		1	0.20202
	0.997647	0.808081		0.96293	0.808081		0.992075	0.808081			1	0.191919		1	0.191919		1	0.191919
	0.998824	0.818182		0.965321	0.818182		0.99324	0.818182			1	0.181818		1	0.181818		1	0.181818
	0.998824	0.828283		0.967564	0.828283		0.993939	0.828283			1	0.171717		1	0.171717		1	0.171717
	0.998824	0.838384		0.969656	0.838384		0.993939	0.838384			1	0.161616		1	0.161616		1	0.161616
	0.998824	0.848485		0.972197	0.848485		0.994406	0.848485			1	0.151515		1	0.151515		1	0.151515
	0.998824	0.858586		0.973991	0.858586		0.994872	0.858586			1	0.141414		1	0.141414		1	0.141414
	0.998824	0.868687		0.976831	0.868687		0.995105	0.868687			1	0.131313		1	0.131313		1	0.131313
	0.998824	0.878788		0.977877	0.878788		0.995804	0.878788			1	0.121212		1	0.121212		1	0.121212
	0.998824	0.888889		0.979223	0.888889		0.99627	0.888889			1	0.111111		1	0.111111		1	0.111111
	0.998824	0.89899		0.980419	0.89899		0.99627	0.89899			1	0.10101		1	0.10101		1	0.10101
	0.998824	0.909091		0.98296	0.909091		0.997203	0.909091			1	0.0909091		1	0.0909091		1	0.0909091
	0.998824	0.919192		0.984006	0.919192		0.997902	0.919192			1	0.0808081		1	0.0808081		1	0.0808081
	0.998824	0.929293		0.986398	0.929293		0.997902	0.929293			1	0.0707071		1	0.0707071		1	0.0707071
	0.998824	0.939394		0.989238	0.939394		0.998135	0.939394			1	0.0606061		1	0.0606061		1	0.0606061
	0.998824	0.949495		0.990882	0.949495		0.998601	0.949495			1	0.0505051		1	0.0505051		1	0.0505051
	0.998824	0.959596		0.992377	0.959596		0.998601	0.959596			1	0.040404		1	0.040404		1	0.040404
	0.998824	0.969697		0.995067	0.969697		0.999068	0.969697			1	0.030303		1	0.030303		1	0.030303
	0.998824	0.979798		0.997309	0.979798		0.999534	0.979798			1	0.020202		1	0.020202		1	0.020202
	0.998824	0.989899		0.998655	0.989899		1	0.989899			1	0.010101		1	0.010101		1	0.010101
	1	1		1	1		1	1			1	0		1	0		1	0

## Sheet: Fig 4F
	Left (ROC)										Right (PR)
	Discovery Set			BC Validation			CC Validation				Discovery Set			BC Validation			CC Validation
	TPR	FPR		TPR	FPR		TPR	FPR			Recall	PR		Recall	PR		Recall	PR
	0	0		0	0		0	0			0	1		0	1		0	1
	0.212919	0.010101		0.0602509	0.010101		0.0525832	0.010101			0.471867	0.989899		0.0591823	0.989899		0.111369	0.989899
	0.325838	0.020202		0.120502	0.020202		0.105166	0.020202			0.692256	0.979798		0.118365	0.979798		0.222738	0.979798
	0.438758	0.030303		0.180753	0.030303		0.15775	0.030303			0.811833	0.969697		0.177547	0.969697		0.334107	0.969697
	0.538066	0.040404		0.239791	0.040404		0.210333	0.040404			0.851441	0.959596		0.236729	0.959596		0.445476	0.959596
	0.599496	0.0505051		0.295154	0.0505051		0.262916	0.0505051			0.868829	0.949495		0.295911	0.949495		0.556844	0.949495
	0.660926	0.0606061		0.349466	0.0606061		0.315499	0.0606061			0.886331	0.939394		0.355094	0.939394		0.668213	0.939394
	0.71989	0.0707071		0.39993	0.0707071		0.368083	0.0707071			0.903833	0.929293		0.414202	0.929293		0.759026	0.929293
	0.751847	0.0808081		0.458454	0.0808081		0.420666	0.0808081			0.921336	0.919192		0.474594	0.919192		0.829595	0.919192
	0.772669	0.0909091		0.502982	0.0909091		0.473249	0.0909091			0.938838	0.909091		0.540068	0.909091		0.881766	0.909091
	0.793491	0.10101		0.538354	0.10101		0.525832	0.10101			0.95634	0.89899		0.611385	0.89899		0.913532	0.89899
	0.814312	0.111111		0.573526	0.111111		0.578416	0.111111			0.971699	0.888889		0.660501	0.888889		0.931913	0.888889
	0.830204	0.121212		0.610405	0.121212		0.630999	0.121212			0.980236	0.878788		0.698614	0.878788		0.942349	0.878788
	0.842413	0.131313		0.632714	0.131313		0.678263	0.131313			0.987156	0.868687		0.741295	0.868687		0.951557	0.868687
	0.85463	0.141414		0.653292	0.141414		0.717912	0.141414			0.988158	0.858586		0.770389	0.858586		0.960339	0.858586
	0.866866	0.151515		0.674664	0.151515		0.750626	0.151515			0.989333	0.848485		0.795296	0.848485		0.962594	0.848485
	0.874103	0.161616		0.694447	0.161616		0.782875	0.161616			0.990508	0.838384		0.811413	0.838384		0.964916	0.838384
	0.879839	0.171717		0.713163	0.171717		0.813324	0.171717			0.991682	0.828283		0.842976	0.828283		0.967093	0.828283
	0.885576	0.181818		0.731288	0.181818		0.837822	0.181818			0.992857	0.818182		0.857036	0.818182		0.96927	0.818182
	0.891312	0.191919		0.744674	0.191919		0.860902	0.191919			0.994032	0.808081		0.874233	0.808081		0.971447	0.808081
	0.897061	0.20202		0.760109	0.20202		0.87884	0.20202			0.995206	0.79798		0.885148	0.79798		0.973624	0.79798
	0.90281	0.212121		0.774189	0.212121		0.89416	0.212121			0.996299	0.787879		0.896366	0.787879		0.975801	0.787879
	0.908559	0.222222		0.785133	0.222222		0.906399	0.222222			0.997179	0.777778		0.910275	0.777778		0.977977	0.777778
	0.914308	0.232323		0.796229	0.232323		0.914508	0.232323			0.998059	0.767677		0.922388	0.767677		0.980154	0.767677
	0.920057	0.242424		0.805829	0.242424		0.922471	0.242424			0.998916	0.757576		0.932706	0.757576		0.982331	0.757576
	0.925806	0.252525		0.818963	0.252525		0.93097	0.252525			0.999411	0.747475		0.941377	0.747475		0.984508	0.747475
	0.931555	0.262626		0.826079	0.262626		0.934579	0.262626			0.999793	0.737374		0.949157	0.737374		0.986685	0.737374
	0.937305	0.272727		0.839847	0.272727		0.938222	0.272727			1	0.727273		0.958278	0.727273		0.988862	0.727273
	0.943054	0.282828		0.849267	0.282828		0.941892	0.282828			1	0.717172		0.966236	0.717172		0.991039	0.717172
	0.948803	0.292929		0.853898	0.292929		0.945348	0.292929			1	0.707071		0.973168	0.707071		0.993216	0.707071
	0.954552	0.30303		0.858983	0.30303		0.949069	0.30303			1	0.69697		0.978698	0.69697		0.995393	0.69697
	0.960301	0.313131		0.863621	0.313131		0.952571	0.313131			1	0.686869		0.983859	0.686869		0.997569	0.686869
	0.965855	0.323232		0.870199	0.323232		0.956568	0.323232			1	0.676768		0.987128	0.676768		0.999746	0.676768
	0.968584	0.333333		0.874534	0.333333		0.959158	0.333333			1	0.666667		0.990305	0.666667		1	0.666667
	0.971312	0.343434		0.87992	0.343434		0.959731	0.343434			1	0.656566		0.992435	0.656566		1	0.656566
	0.97404	0.353535		0.885455	0.353535		0.960537	0.353535			1	0.646465		0.995314	0.646465		1	0.646465
	0.976769	0.363636		0.889939	0.363636		0.96111	0.363636			1	0.636364		0.997065	0.636364		1	0.636364
	0.979497	0.373737		0.893378	0.373737		0.961916	0.373737			1	0.626263		0.998451	0.626263		1	0.626263
	0.982225	0.383838		0.896368	0.383838		0.96251	0.383838			1	0.616162		0.999716	0.616162		1	0.616162
	0.984404	0.393939		0.903549	0.393939		0.963125	0.393939			1	0.606061		1	0.606061		1	0.606061
	0.984585	0.40404		0.907437	0.40404		0.963739	0.40404			1	0.59596		1	0.59596		1	0.59596
	0.984766	0.414141		0.912071	0.414141		0.964354	0.414141			1	0.585859		1	0.585859		1	0.585859
	0.984987	0.424242		0.915362	0.424242		0.964968	0.424242			1	0.575758		1	0.575758		1	0.575758
	0.985251	0.434343		0.920148	0.434343		0.965583	0.434343			1	0.565657		1	0.565657		1	0.565657
	0.985514	0.444444		0.92329	0.444444		0.966198	0.444444			1	0.555556		1	0.555556		1	0.555556
	0.985778	0.454545		0.927624	0.454545		0.966812	0.454545			1	0.545455		1	0.545455		1	0.545455
	0.986041	0.464646		0.930466	0.464646		0.967427	0.464646			1	0.535354		1	0.535354		1	0.535354
	0.986304	0.474747		0.932857	0.474747		0.968041	0.474747			1	0.525253		1	0.525253		1	0.525253
	0.986568	0.484848		0.93809	0.484848		0.968656	0.484848			1	0.515152		1	0.515152		1	0.515152
	0.986831	0.494949		0.939436	0.494949		0.969271	0.494949			1	0.505051		1	0.505051		1	0.505051
	0.987094	0.505051		0.941828	0.505051		0.969885	0.505051			1	0.494949		1	0.494949		1	0.494949
	0.987358	0.515152		0.945119	0.515152		0.9705	0.515152			1	0.484848		1	0.484848		1	0.484848
	0.987621	0.525253		0.946166	0.525253		0.971114	0.525253			1	0.474747		1	0.474747		1	0.474747
	0.987885	0.535354		0.949007	0.535354		0.971729	0.535354			1	0.464646		1	0.464646		1	0.464646
	0.988148	0.545455		0.952298	0.545455		0.972343	0.545455			1	0.454545		1	0.454545		1	0.454545
	0.988411	0.555556		0.955439	0.555556		0.972958	0.555556			1	0.444444		1	0.444444		1	0.444444
	0.988675	0.565657		0.957382	0.565657		0.973573	0.565657			1	0.434343		1	0.434343		1	0.434343
	0.988938	0.575758		0.960074	0.575758		0.974187	0.575758			1	0.424242		1	0.424242		1	0.424242
	0.989201	0.585859		0.962316	0.585859		0.974802	0.585859			1	0.414141		1	0.414141		1	0.414141
	0.989465	0.59596		0.964298	0.59596		0.975416	0.59596			1	0.40404		1	0.40404		1	0.40404
	0.989728	0.606061		0.966613	0.606061		0.976031	0.606061			1	0.393939		1	0.393939		1	0.393939
	0.989992	0.616162		0.969675	0.616162		0.976646	0.616162			1	0.383838		1	0.383838		1	0.383838
	0.990255	0.626263		0.97136	0.626263		0.97726	0.626263			1	0.373737		1	0.373737		1	0.373737
	0.990518	0.636364		0.972945	0.636364		0.977875	0.636364			1	0.363636		1	0.363636		1	0.363636
	0.990782	0.646465		0.973294	0.646465		0.978489	0.646465			1	0.353535		1	0.353535		1	0.353535
	0.991045	0.656566		0.975644	0.656566		0.979104	0.656566			1	0.343434		1	0.343434		1	0.343434
	0.991308	0.666667		0.976874	0.666667		0.979719	0.666667			1	0.333333		1	0.333333		1	0.333333
	0.991572	0.676768		0.978626	0.676768		0.980333	0.676768			1	0.323232		1	0.323232		1	0.323232
	0.991835	0.686869		0.979929	0.686869		0.980948	0.686869			1	0.313131		1	0.313131		1	0.313131
	0.992099	0.69697		0.981382	0.69697		0.981562	0.69697			1	0.30303		1	0.30303		1	0.30303
	0.992362	0.707071		0.983135	0.707071		0.982177	0.707071			1	0.292929		1	0.292929		1	0.292929
	0.992625	0.717172		0.984139	0.717172		0.982792	0.717172			1	0.282828		1	0.282828		1	0.282828
	0.992889	0.727273		0.984845	0.727273		0.983406	0.727273			1	0.272727		1	0.272727		1	0.272727
	0.993152	0.737374		0.986157	0.737374		0.984021	0.737374			1	0.262626		1	0.262626		1	0.262626
	0.993416	0.747475		0.986741	0.747475		0.984635	0.747475			1	0.252525		1	0.252525		1	0.252525
	0.993679	0.757576		0.987176	0.757576		0.98525	0.757576			1	0.242424		1	0.242424		1	0.242424
	0.993942	0.767677		0.988209	0.767677		0.985864	0.767677			1	0.232323		1	0.232323		1	0.232323
	0.994206	0.777778		0.989241	0.777778		0.986479	0.777778			1	0.222222		1	0.222222		1	0.222222
	0.994469	0.787879		0.989825	0.787879		0.987094	0.787879			1	0.212121		1	0.212121		1	0.212121
	0.994732	0.79798		0.99041	0.79798		0.987708	0.79798			1	0.20202		1	0.20202		1	0.20202
	0.994996	0.808081		0.991144	0.808081		0.988323	0.808081			1	0.191919		1	0.191919		1	0.191919
	0.995259	0.818182		0.991579	0.818182		0.988937	0.818182			1	0.181818		1	0.181818		1	0.181818
	0.995523	0.828283		0.992761	0.828283		0.989552	0.828283			1	0.171717		1	0.171717		1	0.171717
	0.995786	0.838384		0.993346	0.838384		0.990167	0.838384			1	0.161616		1	0.161616		1	0.161616
	0.996049	0.848485		0.99408	0.848485		0.990781	0.848485			1	0.151515		1	0.151515		1	0.151515
	0.996313	0.858586		0.994514	0.858586		0.991396	0.858586			1	0.141414		1	0.141414		1	0.141414
	0.996576	0.868687		0.995248	0.868687		0.99201	0.868687			1	0.131313		1	0.131313		1	0.131313
	0.996839	0.878788		0.995842	0.878788		0.992625	0.878788			1	0.121212		1	0.121212		1	0.121212
	0.997103	0.888889		0.996151	0.888889		0.99324	0.888889			1	0.111111		1	0.111111		1	0.111111
	0.997366	0.89899		0.99646	0.89899		0.993854	0.89899			1	0.10101		1	0.10101		1	0.10101
	0.99763	0.909091		0.997069	0.909091		0.994469	0.909091			1	0.0909091		1	0.0909091		1	0.0909091
	0.997893	0.919192		0.997378	0.919192		0.995083	0.919192			1	0.0808081		1	0.0808081		1	0.0808081
	0.998156	0.929293		0.997698	0.929293		0.995698	0.929293			1	0.0707071		1	0.0707071		1	0.0707071
	0.99842	0.939394		0.998026	0.939394		0.996312	0.939394			1	0.0606061		1	0.0606061		1	0.0606061
	0.998683	0.949495		0.998355	0.949495		0.996927	0.949495			1	0.0505051		1	0.0505051		1	0.0505051
	0.998946	0.959596		0.998684	0.959596		0.997542	0.959596			1	0.040404		1	0.040404		1	0.040404
	0.99921	0.969697		0.999013	0.969697		0.998156	0.969697			1	0.030303		1	0.030303		1	0.030303
	0.999473	0.979798		0.999342	0.979798		0.998771	0.979798			1	0.020202		1	0.020202		1	0.020202
	0.999737	0.989899		0.999671	0.989899		0.999385	0.989899			1	0.010101		1	0.010101		1	0.010101
	1	1		1	1		1	1			1	0		1	0		1	0

## Sheet: Fig 4G
	Left (ROC)										Right (PR)
	Discovery Set			BC Validation			CC Validation				Discovery Set			BC Validation			CC Validation
	TPR	FPR		TPR	FPR		TPR	FPR			Recall	PR		Recall	PR		Recall	PR
	0	0		0	0		0	0			0	1		0	1		0	1
	0.268837	0.010101		0.0597647	0.010101		0.0497275	0.010101			0.440902	0.989899		0.0644916	0.989899		0.10738	0.989899
	0.343557	0.020202		0.119529	0.020202		0.099455	0.020202			0.618819	0.979798		0.128983	0.979798		0.214759	0.979798
	0.418277	0.030303		0.179294	0.030303		0.149183	0.030303			0.754128	0.969697		0.193475	0.969697		0.322139	0.969697
	0.484014	0.040404		0.239059	0.040404		0.19891	0.040404			0.830131	0.959596		0.257966	0.959596		0.429519	0.959596
	0.531786	0.0505051		0.29562	0.0505051		0.248638	0.0505051			0.883844	0.949495		0.322458	0.949495		0.536898	0.949495
	0.579557	0.0606061		0.351312	0.0606061		0.298365	0.0606061			0.903355	0.939394		0.386949	0.939394		0.644278	0.939394
	0.628514	0.0707071		0.401789	0.0707071		0.348093	0.0707071			0.922947	0.929293		0.451836	0.929293		0.751658	0.929293
	0.668651	0.0808081		0.45118	0.0808081		0.39782	0.0808081			0.942539	0.919192		0.513583	0.919192		0.839793	0.919192
	0.703158	0.0909091		0.501571	0.0909091		0.447548	0.0909091			0.962131	0.909091		0.575133	0.909091		0.88984	0.909091
	0.737665	0.10101		0.55345	0.10101		0.497275	0.10101			0.975011	0.89899		0.636341	0.89899		0.91507	0.89899
	0.772173	0.111111		0.592074	0.111111		0.547003	0.111111			0.981836	0.888889		0.692063	0.888889		0.934099	0.888889
	0.792971	0.121212		0.633418	0.121212		0.59673	0.121212			0.982994	0.878788		0.739488	0.878788		0.95113	0.878788
	0.810066	0.131313		0.66372	0.131313		0.646458	0.131313			0.984244	0.868687		0.772767	0.868687		0.960448	0.868687
	0.827161	0.141414		0.686273	0.141414		0.696185	0.141414			0.985494	0.858586		0.788714	0.858586		0.962826	0.858586
	0.844275	0.151515		0.711357	0.151515		0.745742	0.151515			0.986743	0.848485		0.803817	0.848485		0.965575	0.848485
	0.861427	0.161616		0.731717	0.161616		0.786691	0.161616			0.987993	0.838384		0.823408	0.838384		0.967582	0.838384
	0.878578	0.171717		0.751258	0.171717		0.822307	0.171717			0.989243	0.828283		0.844342	0.828283		0.969594	0.828283
	0.89573	0.181818		0.764453	0.181818		0.851795	0.181818			0.990493	0.818182		0.868263	0.818182		0.971605	0.818182
	0.912901	0.191919		0.777835	0.191919		0.870596	0.191919			0.991743	0.808081		0.882171	0.808081		0.973617	0.808081
	0.922114	0.20202		0.786925	0.20202		0.88615	0.20202			0.992993	0.79798		0.896982	0.79798		0.975628	0.79798
	0.928896	0.212121		0.792905	0.212121		0.899046	0.212121			0.994243	0.787879		0.907002	0.787879		0.97764	0.787879
	0.935678	0.222222		0.799035	0.222222		0.907443	0.222222			0.995493	0.777778		0.918216	0.777778		0.979651	0.777778
	0.94246	0.232323		0.808606	0.232323		0.915215	0.232323			0.996743	0.767677		0.930027	0.767677		0.981663	0.767677
	0.949243	0.242424		0.815787	0.242424		0.922414	0.242424			0.997975	0.757576		0.938849	0.757576		0.983674	0.757576
	0.956025	0.252525		0.822214	0.252525		0.931317	0.252525			0.99887	0.747475		0.947709	0.747475		0.985685	0.747475
	0.961187	0.262626		0.830437	0.262626		0.938856	0.262626			0.999577	0.737374		0.953083	0.737374		0.987697	0.737374
	0.964381	0.272727		0.840307	0.272727		0.946003	0.272727			1	0.727273		0.961897	0.727273		0.989708	0.727273
	0.967576	0.282828		0.848382	0.282828		0.951506	0.282828			1	0.717172		0.967124	0.717172		0.99172	0.717172
	0.9708	0.292929		0.855858	0.292929		0.955161	0.292929			1	0.707071		0.973548	0.707071		0.993731	0.707071
	0.974113	0.30303		0.86513	0.30303		0.958862	0.30303			1	0.69697		0.981084	0.69697		0.995743	0.69697
	0.977426	0.313131		0.872306	0.313131		0.96048	0.313131			1	0.686869		0.98555	0.686869		0.997754	0.686869
	0.980542	0.323232		0.879183	0.323232		0.961212	0.323232			1	0.676768		0.988447	0.676768		0.999766	0.676768
	0.980797	0.333333		0.884867	0.333333		0.961711	0.333333			1	0.666667		0.990714	0.666667		1	0.666667
	0.981053	0.343434		0.889801	0.343434		0.962443	0.343434			1	0.656566		0.99293	0.656566		1	0.656566
	0.981308	0.353535		0.893989	0.353535		0.963421	0.353535			1	0.646465		0.994545	0.646465		1	0.646465
	0.981595	0.363636		0.89728	0.363636		0.964186	0.363636			1	0.636364		0.996294	0.636364		1	0.636364
	0.981887	0.373737		0.900571	0.373737		0.964753	0.373737			1	0.626263		0.997894	0.626263		1	0.626263
	0.98218	0.383838		0.90431	0.383838		0.965321	0.383838			1	0.616162		0.999643	0.616162		1	0.616162
	0.982472	0.393939		0.909993	0.393939		0.96589	0.393939			1	0.606061		1	0.606061		1	0.606061
	0.982764	0.40404		0.91388	0.40404		0.966458	0.40404			1	0.59596		1	0.59596		1	0.59596
	0.983056	0.414141		0.91762	0.414141		0.967027	0.414141			1	0.585859		1	0.585859		1	0.585859
	0.983348	0.424242		0.922551	0.424242		0.967595	0.424242			1	0.575758		1	0.575758		1	0.575758
	0.98364	0.434343		0.92554	0.434343		0.968164	0.434343			1	0.565657		1	0.565657		1	0.565657
	0.983932	0.444444		0.929278	0.444444		0.968732	0.444444			1	0.555556		1	0.555556		1	0.555556
	0.984225	0.454545		0.933017	0.454545		0.969301	0.454545			1	0.545455		1	0.545455		1	0.545455
	0.984517	0.464646		0.936606	0.464646		0.969869	0.464646			1	0.535354		1	0.535354		1	0.535354
	0.984809	0.474747		0.938699	0.474747		0.970438	0.474747			1	0.525253		1	0.525253		1	0.525253
	0.985101	0.484848		0.941542	0.484848		0.971006	0.484848			1	0.515152		1	0.515152		1	0.515152
	0.985393	0.494949		0.943933	0.494949		0.971575	0.494949			1	0.505051		1	0.505051		1	0.505051
	0.985685	0.505051		0.94659	0.505051		0.972143	0.505051			1	0.494949		1	0.494949		1	0.494949
	0.985977	0.515152		0.948803	0.515152		0.972712	0.515152			1	0.484848		1	0.484848		1	0.484848
	0.986269	0.525253		0.950867	0.525253		0.97328	0.525253			1	0.474747		1	0.474747		1	0.474747
	0.986562	0.535354		0.952332	0.535354		0.973849	0.535354			1	0.464646		1	0.464646		1	0.464646
	0.986854	0.545455		0.954844	0.545455		0.974417	0.545455			1	0.454545		1	0.454545		1	0.454545
	0.987146	0.555556		0.958254	0.555556		0.974986	0.555556			1	0.444444		1	0.444444		1	0.444444
	0.987438	0.565657		0.960317	0.565657		0.975554	0.565657			1	0.434343		1	0.434343		1	0.434343
	0.98773	0.575758		0.962231	0.575758		0.976123	0.575758			1	0.424242		1	0.424242		1	0.424242
	0.988022	0.585859		0.964295	0.585859		0.976691	0.585859			1	0.414141		1	0.414141		1	0.414141
	0.988314	0.59596		0.964863	0.59596		0.97726	0.59596			1	0.40404		1	0.40404		1	0.40404
	0.988607	0.606061		0.96618	0.606061		0.977828	0.606061			1	0.393939		1	0.393939		1	0.393939
	0.988899	0.616162		0.968992	0.616162		0.978397	0.616162			1	0.383838		1	0.383838		1	0.383838
	0.989191	0.626263		0.972104	0.626263		0.978965	0.626263			1	0.373737		1	0.373737		1	0.373737
	0.989483	0.636364		0.972822	0.636364		0.979534	0.636364			1	0.363636		1	0.363636		1	0.363636
	0.989775	0.646465		0.974461	0.646465		0.980102	0.646465			1	0.353535		1	0.353535		1	0.353535
	0.990067	0.656566		0.976697	0.656566		0.980671	0.656566			1	0.343434		1	0.343434		1	0.343434
	0.990359	0.666667		0.97914	0.666667		0.981239	0.666667			1	0.333333		1	0.333333		1	0.333333
	0.990652	0.676768		0.980538	0.676768		0.981808	0.676768			1	0.323232		1	0.323232		1	0.323232
	0.990944	0.686869		0.981242	0.686869		0.982376	0.686869			1	0.313131		1	0.313131		1	0.313131
	0.991236	0.69697		0.98301	0.69697		0.982945	0.69697			1	0.30303		1	0.30303		1	0.30303
	0.991528	0.707071		0.984179	0.707071		0.983513	0.707071			1	0.292929		1	0.292929		1	0.292929
	0.99182	0.717172		0.985349	0.717172		0.984082	0.717172			1	0.282828		1	0.282828		1	0.282828
	0.992112	0.727273		0.986519	0.727273		0.98465	0.727273			1	0.272727		1	0.272727		1	0.272727
	0.992404	0.737374		0.987694	0.737374		0.985219	0.737374			1	0.262626		1	0.262626		1	0.262626
	0.992697	0.747475		0.988	0.747475		0.985787	0.747475			1	0.252525		1	0.252525		1	0.252525
	0.992989	0.757576		0.988606	0.757576		0.986356	0.757576			1	0.242424		1	0.242424		1	0.242424
	0.993281	0.767677		0.989211	0.767677		0.986924	0.767677			1	0.232323		1	0.232323		1	0.232323
	0.993573	0.777778		0.989988	0.777778		0.987493	0.777778			1	0.222222		1	0.222222		1	0.222222
	0.993865	0.787879		0.990321	0.787879		0.988061	0.787879			1	0.212121		1	0.212121		1	0.212121
	0.994157	0.79798		0.991104	0.79798		0.98863	0.79798			1	0.20202		1	0.20202		1	0.20202
	0.994449	0.808081		0.991594	0.808081		0.989198	0.808081			1	0.191919		1	0.191919		1	0.191919
	0.994742	0.818182		0.992095	0.818182		0.989767	0.818182			1	0.181818		1	0.181818		1	0.181818
	0.995034	0.828283		0.992626	0.828283		0.990335	0.828283			1	0.171717		1	0.171717		1	0.171717
	0.995326	0.838384		0.993156	0.838384		0.990904	0.838384			1	0.161616		1	0.161616		1	0.161616
	0.995618	0.848485		0.993537	0.848485		0.991472	0.848485			1	0.151515		1	0.151515		1	0.151515
	0.99591	0.858586		0.993918	0.858586		0.992041	0.858586			1	0.141414		1	0.141414		1	0.141414
	0.996202	0.868687		0.994306	0.868687		0.992609	0.868687			1	0.131313		1	0.131313		1	0.131313
	0.996494	0.878788		0.994871	0.878788		0.993178	0.878788			1	0.121212		1	0.121212		1	0.121212
	0.996786	0.888889		0.995286	0.888889		0.993746	0.888889			1	0.111111		1	0.111111		1	0.111111
	0.997079	0.89899		0.995701	0.89899		0.994315	0.89899			1	0.10101		1	0.10101		1	0.10101
	0.997371	0.909091		0.996116	0.909091		0.994883	0.909091			1	0.0909091		1	0.0909091		1	0.0909091
	0.997663	0.919192		0.99653	0.919192		0.995452	0.919192			1	0.0808081		1	0.0808081		1	0.0808081
	0.997955	0.929293		0.996945	0.929293		0.99602	0.929293			1	0.0707071		1	0.0707071		1	0.0707071
	0.998247	0.939394		0.99736	0.939394		0.996589	0.939394			1	0.0606061		1	0.0606061		1	0.0606061
	0.998539	0.949495		0.997775	0.949495		0.997157	0.949495			1	0.0505051		1	0.0505051		1	0.0505051
	0.998831	0.959596		0.99819	0.959596		0.997726	0.959596			1	0.040404		1	0.040404		1	0.040404
	0.999124	0.969697		0.998755	0.969697		0.998294	0.969697			1	0.030303		1	0.030303		1	0.030303
	0.999416	0.979798		0.99917	0.979798		0.998863	0.979798			1	0.020202		1	0.020202		1	0.020202
	0.999708	0.989899		0.999585	0.989899		0.999431	0.989899			1	0.010101		1	0.010101		1	0.010101
	1	1		1	1		1	1			1	0		1	0		1	0

## Sheet: Fig 4H
	Left (ROC)										Right (PR)
	Discovery Set			BC Validation			CC Validation				Discovery Set			BC Validation			CC Validation
	TPR	FPR		TPR	FPR		TPR	FPR			Recall	PR		Recall	PR		Recall	PR
	0	0		0	0		0	0			0	1		0	1		0	1
	0.830802	0.010101		0.0950552	0.010101		0.440112	0.010101			0.830802	0.989899		0.00852265	0.989899		0.340359	0.989899
	0.830802	0.020202		0.218793	0.020202		0.601865	0.020202			0.889001	0.979798		0.00852265	0.979798		0.707925	0.979798
	0.830802	0.030303		0.321299	0.030303		0.707692	0.030303			0.894883	0.969697		0.029878	0.969697		0.764336	0.969697
	0.889802	0.040404		0.429292	0.040404		0.742424	0.040404			0.896074	0.959596		0.123977	0.959596		0.832867	0.959596
	0.889802	0.0505051		0.476825	0.0505051		0.766434	0.0505051			0.977586	0.949495		0.297688	0.949495		0.882517	0.949495
	0.889802	0.0606061		0.51414	0.0606061		0.804429	0.0606061			0.977586	0.939394		0.440062	0.939394		0.91352	0.939394
	0.894522	0.0707071		0.558014	0.0707071		0.829371	0.0707071			0.979953	0.929293		0.536937	0.929293		0.930769	0.929293
	0.899603	0.0808081		0.588975	0.0808081		0.847552	0.0808081			0.979953	0.919192		0.590162	0.919192		0.945221	0.919192
	0.899603	0.0909091		0.618572	0.0909091		0.868065	0.0909091			0.988231	0.909091		0.637267	0.909091		0.952448	0.909091
	0.932558	0.10101		0.6416	0.10101		0.88648	0.10101			0.991723	0.89899		0.683315	0.89899		0.958974	0.89899
	0.932558	0.111111		0.659988	0.111111		0.898368	0.111111			0.992899	0.888889		0.732063	0.888889		0.961772	0.888889
	0.932558	0.121212		0.684662	0.121212		0.909091	0.121212			0.99409	0.878788		0.760774	0.878788		0.965268	0.878788
	0.975233	0.131313		0.704545	0.131313		0.921445	0.131313			0.995266	0.868687		0.775735	0.868687		0.966667	0.868687
	0.977586	0.141414		0.722636	0.141414		0.927972	0.141414			0.997619	0.858586		0.808786	0.858586		0.969697	0.858586
	0.977586	0.151515		0.737144	0.151515		0.936131	0.151515			0.997619	0.848485		0.834056	0.848485		0.971329	0.848485
	0.978763	0.161616		0.754941	0.161616		0.940559	0.161616			0.997619	0.838384		0.860967	0.838384		0.97366	0.838384
	0.978763	0.171717		0.767651	0.171717		0.945221	0.171717			0.99881	0.828283		0.875921	0.828283		0.975991	0.828283
	0.978763	0.181818		0.774083	0.181818		0.947552	0.181818			0.99881	0.818182		0.884445	0.818182		0.978089	0.818182
	0.978763	0.191919		0.786496	0.191919		0.95035	0.191919			0.99881	0.808081		0.901936	0.808081		0.980886	0.808081
	0.978763	0.20202		0.797565	0.20202		0.954079	0.20202			0.99881	0.79798		0.91554	0.79798		0.982284	0.79798
	0.978763	0.212121		0.806684	0.212121		0.956177	0.212121			0.99881	0.787879		0.926753	0.787879		0.984382	0.787879
	0.979953	0.222222		0.820292	0.222222		0.958042	0.222222			0.99881	0.777778		0.935874	0.777778		0.986247	0.777778
	0.985878	0.232323		0.829265	0.232323		0.959674	0.232323			1	0.767677		0.943047	0.767677		0.987413	0.767677
	0.985878	0.242424		0.840183	0.242424		0.961305	0.242424			1	0.757576		0.949623	0.757576		0.988112	0.757576
	0.985878	0.252525		0.850948	0.252525		0.962238	0.252525			1	0.747475		0.957095	0.747475		0.98951	0.747475
	0.988231	0.262626		0.857079	0.262626		0.963403	0.262626			1	0.737374		0.961131	0.737374		0.99021	0.737374
	0.988231	0.272727		0.864851	0.272727		0.964569	0.272727			1	0.727273		0.966964	0.727273		0.992774	0.727273
	0.988231	0.282828		0.87218	0.282828		0.965734	0.282828			1	0.717172		0.971898	0.717172		0.994406	0.717172
	0.990612	0.292929		0.876218	0.292929		0.9662	0.292929			1	0.707071		0.977878	0.707071		0.996037	0.707071
	0.990612	0.30303		0.881153	0.30303		0.966667	0.30303			1	0.69697		0.982062	0.69697		0.998368	0.69697
	0.990612	0.313131		0.889672	0.313131		0.968065	0.313131			1	0.686869		0.986845	0.686869		0.998834	0.686869
	0.991788	0.323232		0.895054	0.323232		0.969231	0.323232			1	0.676768		0.989987	0.676768		1	0.676768
	0.991788	0.333333		0.89969	0.333333		0.969464	0.333333			1	0.666667		0.993872	0.666667		1	0.666667
	0.991788	0.343434		0.903577	0.343434		0.970629	0.343434			1	0.656566		0.996114	0.656566		1	0.656566
	0.991788	0.353535		0.909109	0.353535		0.971329	0.353535			1	0.646465		0.997459	0.646465		1	0.646465
	0.992979	0.363636		0.913592	0.363636		0.971329	0.363636			1	0.636364		0.998206	0.636364		1	0.636364
	0.992979	0.373737		0.917929	0.373737		0.972028	0.373737			1	0.626263		0.998953	0.626263		1	0.626263
	0.992979	0.383838		0.921665	0.383838		0.973427	0.383838			1	0.616162		0.999851	0.616162		1	0.616162
	0.994155	0.393939		0.925704	0.393939		0.974126	0.393939			1	0.606061		1	0.606061		1	0.606061
	0.995266	0.40404		0.929742	0.40404		0.974825	0.40404			1	0.59596		1	0.59596		1	0.59596
	0.995266	0.414141		0.932731	0.414141		0.975291	0.414141			1	0.585859		1	0.585859		1	0.585859
	0.997619	0.424242		0.936021	0.424242		0.975991	0.424242			1	0.575758		1	0.575758		1	0.575758
	0.997619	0.434343		0.938862	0.434343		0.975991	0.434343			1	0.565657		1	0.565657		1	0.565657
	0.997619	0.444444		0.941701	0.444444		0.977622	0.444444			1	0.555556		1	0.555556		1	0.555556
	0.997619	0.454545		0.943046	0.454545		0.978322	0.454545			1	0.545455		1	0.545455		1	0.545455
	0.997619	0.464646		0.946334	0.464646		0.979254	0.464646			1	0.535354		1	0.535354		1	0.535354
	0.997619	0.474747		0.947979	0.474747		0.980186	0.474747			1	0.525253		1	0.525253		1	0.525253
	0.997619	0.484848		0.951266	0.484848		0.980886	0.484848			1	0.515152		1	0.515152		1	0.515152
	0.997619	0.494949		0.953806	0.494949		0.980886	0.494949			1	0.505051		1	0.505051		1	0.505051
	0.997619	0.505051		0.956347	0.505051		0.981585	0.505051			1	0.494949		1	0.494949		1	0.494949
	0.997619	0.515152		0.957094	0.515152		0.981818	0.515152			1	0.484848		1	0.484848		1	0.484848
	0.99881	0.525253		0.959038	0.525253		0.982751	0.525253			1	0.474747		1	0.474747		1	0.474747
	0.99881	0.535354		0.960234	0.535354		0.982751	0.535354			1	0.464646		1	0.464646		1	0.464646
	0.99881	0.545455		0.962177	0.545455		0.983916	0.545455			1	0.454545		1	0.454545		1	0.454545
	0.99881	0.555556		0.963524	0.555556		0.984615	0.555556			1	0.444444		1	0.444444		1	0.444444
	0.99881	0.565657		0.965767	0.565657		0.985548	0.565657			1	0.434343		1	0.434343		1	0.434343
	0.99881	0.575758		0.967113	0.575758		0.985781	0.575758			1	0.424242		1	0.424242		1	0.424242
	0.99881	0.585859		0.968758	0.585859		0.986247	0.585859			1	0.414141		1	0.414141		1	0.414141
	0.99881	0.59596		0.970402	0.59596		0.986247	0.59596			1	0.40404		1	0.40404		1	0.40404
	0.99881	0.606061		0.971897	0.606061		0.986247	0.606061			1	0.393939		1	0.393939		1	0.393939
	0.99881	0.616162		0.973541	0.616162		0.987179	0.616162			1	0.383838		1	0.383838		1	0.383838
	0.99881	0.626263		0.975634	0.626263		0.987413	0.626263			1	0.373737		1	0.373737		1	0.373737
	0.99881	0.636364		0.977428	0.636364		0.987879	0.636364			1	0.363636		1	0.363636		1	0.363636
	0.99881	0.646465		0.978475	0.646465		0.987879	0.646465			1	0.353535		1	0.353535		1	0.353535
	0.99881	0.656566		0.979371	0.656566		0.988112	0.656566			1	0.343434		1	0.343434		1	0.343434
	0.99881	0.666667		0.981165	0.666667		0.988578	0.666667			1	0.333333		1	0.333333		1	0.333333
	0.99881	0.676768		0.981912	0.676768		0.988578	0.676768			1	0.323232		1	0.323232		1	0.323232
	0.99881	0.686869		0.983407	0.686869		0.989277	0.686869			1	0.313131		1	0.313131		1	0.313131
	0.99881	0.69697		0.984304	0.69697		0.98951	0.69697			1	0.30303		1	0.30303		1	0.30303
	0.99881	0.707071		0.986248	0.707071		0.98951	0.707071			1	0.292929		1	0.292929		1	0.292929
	0.99881	0.717172		0.986995	0.717172		0.989977	0.717172			1	0.282828		1	0.282828		1	0.282828
	0.99881	0.727273		0.988341	0.727273		0.99021	0.727273			1	0.272727		1	0.272727		1	0.272727
	0.99881	0.737374		0.989537	0.737374		0.99021	0.737374			1	0.262626		1	0.262626		1	0.262626
	0.99881	0.747475		0.990285	0.747475		0.990443	0.747475			1	0.252525		1	0.252525		1	0.252525
	0.99881	0.757576		0.99163	0.757576		0.991841	0.757576			1	0.242424		1	0.242424		1	0.242424
	0.99881	0.767677		0.992228	0.767677		0.992308	0.767677			1	0.232323		1	0.232323		1	0.232323
	1	0.777778		0.993723	0.777778		0.992774	0.777778			1	0.222222		1	0.222222		1	0.222222
	1	0.787879		0.993872	0.787879		0.993007	0.787879			1	0.212121		1	0.212121		1	0.212121
	1	0.79798		0.994321	0.79798		0.993473	0.79798			1	0.20202		1	0.20202		1	0.20202
	1	0.808081		0.995068	0.808081		0.993939	0.808081			1	0.191919		1	0.191919		1	0.191919
	1	0.818182		0.995516	0.818182		0.994406	0.818182			1	0.181818		1	0.181818		1	0.181818
	1	0.828283		0.995965	0.828283		0.994872	0.828283			1	0.171717		1	0.171717		1	0.171717
	1	0.838384		0.996712	0.838384		0.995338	0.838384			1	0.161616		1	0.161616		1	0.161616
	1	0.848485		0.99716	0.848485		0.995571	0.848485			1	0.151515		1	0.151515		1	0.151515
	1	0.858586		0.997309	0.858586		0.996037	0.858586			1	0.141414		1	0.141414		1	0.141414
	1	0.868687		0.997309	0.868687		0.996737	0.868687			1	0.131313		1	0.131313		1	0.131313
	1	0.878788		0.997758	0.878788		0.997436	0.878788			1	0.121212		1	0.121212		1	0.121212
	1	0.888889		0.997907	0.888889		0.997669	0.888889			1	0.111111		1	0.111111		1	0.111111
	1	0.89899		0.998057	0.89899		0.998135	0.89899			1	0.10101		1	0.10101		1	0.10101
	1	0.909091		0.998206	0.909091		0.998368	0.909091			1	0.0909091		1	0.0909091		1	0.0909091
	1	0.919192		0.998356	0.919192		0.998601	0.919192			1	0.0808081		1	0.0808081		1	0.0808081
	1	0.929293		0.998804	0.929293		0.998834	0.929293			1	0.0707071		1	0.0707071		1	0.0707071
	1	0.939394		0.998804	0.939394		0.998834	0.939394			1	0.0606061		1	0.0606061		1	0.0606061
	1	0.949495		0.998804	0.949495		0.998834	0.949495			1	0.0505051		1	0.0505051		1	0.0505051
	1	0.959596		0.999402	0.959596		0.999068	0.959596			1	0.040404		1	0.040404		1	0.040404
	1	0.969697		0.999552	0.969697		0.999068	0.969697			1	0.030303		1	0.030303		1	0.030303
	1	0.979798		0.999552	0.979798		0.999534	0.979798			1	0.020202		1	0.020202		1	0.020202
	1	0.989899		0.999851	0.989899		1	0.989899			1	0.010101		1	0.010101		1	0.010101
	1	1		1	1		1	1			1	0		1	0		1	0
