# Supplementary material for: AI-based histopathology image analysis reveals a distinct subset of endometrial cancers
Source: Nat Commun. 2024 Jun 26;15:4973. doi: 10.1038/s41467-024-49017-2 (PMC11208496; doi:10.1038/s41467-024-49017-2)
Supplement: Supplementary file 4 — Source Data [file 41467_2024_49017_MOESM4_ESM.zip › Source Data/Supplementary-Figure 5 - A.xlsx]

## Sheet: Fig 5A-Vanilla
	Left (DSS)					Right (PFS)
	subtype	survival	status			subtype	survival	status
	p53wt	3650	censored			p53wt	3650	censored
	p53wt	1041	censored			p53wt	1041	censored
	p53wt	3650	censored			p53wt	972	event
	p53wt	440	censored			p53wt	440	censored
	p53wt	3650	censored			p53wt	3650	censored
	p53wt	3650	censored			p53wt	3650	censored
	p53wt	3650	censored			p53wt	3650	censored
	p53wt	3650	censored			p53wt	3650	censored
	misclass-p53wt	3650	censored			misclass-p53wt	3650	censored
	p53wt	3650	censored			p53wt	3650	censored
	p53wt	3650	censored			p53wt	3650	censored
	p53wt	3650	censored			p53wt	3650	censored
	p53wt	3650	censored			p53wt	3650	censored
	p53wt	3650	censored			p53wt	3650	censored
	p53wt	3650	censored			p53wt	3650	censored
	p53wt	3650	censored			p53wt	3650	censored
	p53wt	3650	censored			p53wt	3650	censored
	p53wt	3650	censored			p53wt	3650	censored
	misclass-p53wt	1454	censored			misclass-p53wt	1454	censored
	misclass-p53wt	3650	censored			misclass-p53wt	3650	censored
	misclass-p53wt	1709	censored			misclass-p53wt	1709	censored
	p53wt	3650	censored			p53wt	3650	censored
	p53wt	3650	censored			p53wt	3650	censored
	p53wt	3650	censored			p53wt	3650	censored
	p53wt	3434	censored			p53wt	3434	censored
	p53wt	3650	censored			p53wt	3650	censored
	p53wt	3650	censored			p53wt	3650	censored
	p53wt	3650	censored			p53wt	3189	event
	p53wt	954	event			misclass-p53wt	663	censored
	misclass-p53wt	663	censored			p53wt	3650	censored
	p53wt	3650	censored			p53wt	3650	censored
	p53wt	3650	censored			p53wt	3650	censored
	p53wt	3650	censored			p53wt	2777	event
	p53wt	3650	censored			p53wt	3650	censored
	p53wt	3650	censored			p53wt	3650	censored
	p53wt	3650	censored			p53wt	3650	censored
	p53wt	3650	censored			misclass-p53wt	3650	censored
	misclass-p53wt	3650	censored			p53wt	3650	censored
	p53wt	3650	censored			p53wt	3650	censored
	p53wt	3650	censored			misclass-p53wt	3650	censored
	misclass-p53wt	3650	censored			p53wt	3650	censored
	p53wt	3650	censored			p53wt	2236	censored
	p53wt	2236	censored			misclass-p53wt	3650	censored
	misclass-p53wt	3650	censored			p53wt	3650	censored
	p53wt	3650	censored			misclass-p53wt	3650	censored
	misclass-p53wt	3650	censored			p53wt	3650	censored
	p53wt	3650	censored			p53wt	3650	censored
	p53wt	3650	censored			p53wt	2794	censored
	p53wt	2794	censored			p53wt	136	censored
	p53wt	3584	censored			p53wt	3650	censored
	p53wt	3650	censored			p53wt	399	censored
	p53wt	399	censored			p53wt	3650	censored
	p53wt	3650	censored			misclass-p53wt	2492	censored
	misclass-p53wt	2492	censored			p53wt	3650	censored
	p53wt	3650	censored			p53wt	3650	censored
	p53wt	3650	censored			p53wt	3650	censored
	p53wt	3650	censored			p53wt	3650	censored
	p53wt	3650	censored			misclass-p53wt	768	event
	misclass-p53wt	1709	event			p53wt	3650	censored
	p53wt	3650	censored			p53wt	3650	censored
	p53wt	3650	censored			p53wt	3650	censored
	p53wt	3650	censored			p53wt	3650	censored
	p53wt	3650	censored			p53wt	1809	censored
	p53wt	1809	censored			p53wt	3650	censored
	p53wt	3650	censored			misclass-p53wt	3650	censored
	misclass-p53wt	3650	censored			p53wt	16	censored
	p53wt	16	censored			p53wt	3650	censored
	p53wt	3650	censored			p53wt	3650	censored
	p53wt	3650	censored			p53wt	3650	censored
	p53wt	3650	censored			p53wt	3650	censored
	p53wt	3650	censored			p53wt	3650	censored
	p53wt	3650	censored			p53wt	3650	censored
	p53wt	3650	censored			p53wt	3650	censored
	p53wt	3650	censored			p53wt	3650	censored
	p53wt	3650	censored			p53wt	3650	censored
	p53wt	3650	censored			p53wt	3650	censored
	p53wt	3650	censored			p53wt	3650	censored
	p53wt	3650	censored			p53wt	3650	censored
	p53wt	3650	censored			misclass-p53wt	3650	censored
	misclass-p53wt	3650	censored			p53wt	3061	censored
	p53wt	3061	censored			p53wt	3650	censored
	p53wt	3650	censored			p53wt	53	censored
	p53wt	53	censored			p53wt	3650	censored
	p53wt	3650	censored			p53wt	3650	censored
	p53wt	3650	censored			p53wt	3435	censored
	p53wt	3435	censored			p53wt	3650	censored
	p53wt	3650	censored			p53wt	3525	censored
	p53wt	3525	censored			p53wt	3430	censored
	p53wt	3430	censored			misclass-p53wt	1544	event
	misclass-p53wt	1575	event			p53wt	3555	censored
	p53wt	3555	censored			p53wt	2805	censored
	p53wt	2805	censored			p53wt	1813	censored
	p53wt	1813	censored			p53wt	3240	censored
	p53wt	3240	censored			p53wt	979	censored
	p53wt	979	censored			p53wt	3201	censored
	p53wt	3201	censored			p53wt	3138	censored
	p53wt	3138	censored			p53wt	3336	censored
	p53wt	3336	censored			p53wt	3223	censored
	p53wt	3223	censored			p53wt	1145	event
	p53wt	3122	censored			p53wt	3248	censored
	p53wt	217	censored			p53wt	3194	censored
	p53wt	3248	censored			p53wt	3100	censored
	p53wt	3194	censored			misclass-p53wt	3118	censored
	p53wt	3100	censored			misclass-p53wt	2953	censored
	misclass-p53wt	3118	censored			p53wt	2994	censored
	misclass-p53wt	2953	censored			p53wt	2971	censored
	p53wt	2994	censored			p53wt	2773	censored
	p53wt	2971	censored			p53wt	2952	censored
	p53wt	2773	censored			misclass-p53wt	891	censored
	p53wt	2952	censored			p53wt	1911	censored
	misclass-p53wt	891	censored			p53wt	2888	censored
	p53wt	1911	censored			p53wt	693	censored
	p53wt	2888	censored			p53wt	1260	censored
	p53wt	693	censored			p53wt	2664	censored
	p53wt	1260	censored			p53wt	510	censored
	p53wt	2664	censored			p53wt	2479	censored
	p53wt	510	censored			p53wt	2678	censored
	p53wt	2479	censored			p53wt	2463	censored
	p53wt	2678	censored			misclass-p53wt	399	event
	p53wt	2463	censored			p53wt	2573	censored
	misclass-p53wt	670	event			p53wt	2588	censored
	p53wt	2573	censored			p53wt	2547	censored
	p53wt	2588	censored			misclass-p53wt	2432	censored
	p53wt	2547	censored			p53wt	2495	censored
	misclass-p53wt	2432	censored			p53wt	2234	censored
	p53wt	2495	censored			p53wt	1805	censored
	p53wt	2234	censored			misclass-p53wt	685	event
	p53wt	1805	censored			p53wt	2176	censored
	misclass-p53wt	1087	event			p53wt	2370	censored
	p53wt	2176	censored			p53wt	2296	censored
	p53wt	2370	censored			p53wt	2370	censored
	p53wt	2296	censored			misclass-p53wt	2345	censored
	p53wt	2370	censored			p53wt	2163	censored
	misclass-p53wt	2345	censored			p53wt	2271	censored
	p53wt	2163	censored			p53wt	2095	censored
	p53wt	2271	censored			p53wt	2103	censored
	p53wt	2095	censored			misclass-p53wt	159	event
	p53wt	2103	censored			p53wt	2162	censored
	misclass-p53wt	260	event			p53wt	1853	censored
	p53wt	2162	censored			p53wt	1962	censored
	p53wt	1853	censored			p53wt	1951	censored
	p53wt	1962	censored			p53wt	1547	event
	p53wt	1951	censored			p53wt	3650	censored
	p53wt	2188	censored			p53wt	3650	censored
	p53wt	3650	censored			p53wt	681	censored
	p53wt	3650	censored			misclass-p53wt	3650	censored
	p53wt	3650	censored			misclass-p53wt	3650	censored
	p53wt	681	censored			p53wt	1062	censored
	misclass-p53wt	3650	censored			p53wt	1734	event
	misclass-p53wt	3650	censored			p53wt	2927	censored
	p53wt	1062	censored			p53wt	3650	censored
	p53wt	2445	event			p53wt	3650	censored
	p53wt	2927	censored			misclass-p53wt	883	event
	p53wt	3650	censored			misclass-p53wt	3128	event
	p53wt	3650	censored			p53wt	2864	censored
	misclass-p53wt	1845	event			p53wt	3650	censored
	misclass-p53wt	3128	censored			misclass-p53wt	364	event
	p53wt	2864	censored			p53wt	1801	event
	p53wt	3650	censored			misclass-p53wt	221	event
	misclass-p53wt	836	event			p53wt	3468	censored
	p53wt	3405	event			p53wt	3220	censored
	misclass-p53wt	342	event			p53wt	2072	censored
	misclass-p53wt	41	event			p53wt	2124	censored
	p53wt	3468	censored			misclass-p53wt	1885	censored
	p53wt	408	event			p53wt	1833	censored
	p53wt	3220	censored			p53wt	815	event
	misclass-p53wt	1297	event			p53wt	1985	event
	p53wt	387	event			p53wt	2306	censored
	p53wt	2072	censored			p53wt	3650	censored
	p53wt	2124	censored			misclass-p53wt	3158	censored
	misclass-p53wt	1885	censored			p53wt	1813	censored
	p53wt	1833	censored			p53wt	1150	censored
	p53wt	1724	censored			p53wt	846	censored
	misclass-p53wt	176	event			p53wt	299	event
	p53wt	1985	event			misclass-p53wt	2057	censored
	p53wt	2306	censored			p53wt	41	event
	p53wt	3650	censored			p53wt	738	censored
						p53wt	870	censored
						misclass-p53wt	626	censored
						misclass-p53wt	951	censored
						misclass-p53wt	778	event
						misclass-p53wt	2473	censored
						misclass-p53wt	508	event
						p53wt	752	censored
						p53wt	594	censored
						p53wt	889	censored
						p53wt	1377	censored
						p53wt	441	event
						p53wt	1401	censored
						p53wt	1293	censored
						p53wt	849	censored
						p53wt	914	censored
						misclass-p53wt	536	censored
						p53wt	316	event
						p53wt	1586	event
						p53wt	1227	censored
						p53wt	961	censored
						p53wt	39	event
						p53wt	585	censored
						p53wt	583	censored
						p53wt	550	censored
						p53wt	520	censored
						p53wt	496	censored
						misclass-p53wt	556	censored
						p53wt	626	censored
						misclass-p53wt	1055	censored
						misclass-p53wt	1150	censored
						p53wt	847	censored
						p53wt	1244	censored
						p53wt	1455	censored
						p53wt	703	censored
						p53wt	923	censored
						misclass-p53wt	556	event
						p53wt	227	censored
						misclass-p53wt	462	censored
						p53wt	220	censored
						p53wt	256	censored
						misclass-p53wt	482	censored
						p53wt	893	censored
						p53wt	1134	censored
						p53wt	444	censored
						p53wt	412	censored
						p53wt	441	censored
						p53wt	419	censored
						misclass-p53wt	365	censored
						misclass-p53wt	185	censored
						p53wt	406	censored
						misclass-p53wt	623	event
						p53wt	1973	censored
						p53wt	2172	censored
						p53wt	586	censored
						p53wt	1626	censored
						p53wt	1189	censored
						p53wt	441	event
						misclass-p53wt	256	censored
						misclass-p53wt	16	censored
						p53wt	859	censored
						misclass-p53wt	717	censored
						p53wt	133	censored
						p53wt	901	censored
						misclass-p53wt	895	censored
						p53wt	57	censored
						p53wt	879	censored
						misclass-p53wt	19	censored
						misclass-p53wt	1082	censored
						p53wt	1090	censored
						p53wt	1124	censored
						p53wt	1102	censored
						p53wt	895	censored
						p53wt	1007	censored
						p53wt	319	censored
						p53wt	29	censored
						p53wt	790	censored
						p53wt	45	censored
						p53wt	728	censored
						p53wt	68	censored

## Sheet: Fig 5A-IDaRS
	Left (DSS)					Right (PFS)
	subtype	survival	status			subtype	survival	status
	misclass-p53wt	3650	censored			misclass-p53wt	3650	censored
	misclass-p53wt	1041	censored			misclass-p53wt	1041	censored
	p53wt	3650	censored			p53wt	972	event
	p53wt	440	censored			p53wt	440	censored
	misclass-p53wt	3650	censored			misclass-p53wt	3650	censored
	p53wt	3650	censored			p53wt	3650	censored
	p53wt	3650	censored			p53wt	3650	censored
	p53wt	3650	censored			p53wt	3650	censored
	p53wt	3650	censored			p53wt	3650	censored
	misclass-p53wt	3650	censored			misclass-p53wt	3650	censored
	p53wt	3650	censored			p53wt	3650	censored
	p53wt	3650	censored			p53wt	3650	censored
	p53wt	3650	censored			p53wt	3650	censored
	p53wt	3650	censored			p53wt	3650	censored
	p53wt	3650	censored			p53wt	3650	censored
	misclass-p53wt	3650	censored			misclass-p53wt	3650	censored
	p53wt	3650	censored			p53wt	3650	censored
	p53wt	3650	censored			p53wt	3650	censored
	p53wt	1454	censored			p53wt	1454	censored
	misclass-p53wt	3650	censored			misclass-p53wt	3650	censored
	misclass-p53wt	1709	censored			misclass-p53wt	1709	censored
	p53wt	3650	censored			p53wt	3650	censored
	p53wt	3650	censored			p53wt	3650	censored
	p53wt	3650	censored			p53wt	3650	censored
	p53wt	3434	censored			p53wt	3434	censored
	p53wt	3650	censored			p53wt	3650	censored
	p53wt	3650	censored			p53wt	3650	censored
	p53wt	3650	censored			p53wt	3189	event
	p53wt	954	event			misclass-p53wt	663	censored
	misclass-p53wt	663	censored			p53wt	3650	censored
	p53wt	3650	censored			p53wt	3650	censored
	p53wt	3650	censored			p53wt	3650	censored
	p53wt	3650	censored			misclass-p53wt	2777	event
	misclass-p53wt	3650	censored			p53wt	3650	censored
	p53wt	3650	censored			misclass-p53wt	3650	censored
	misclass-p53wt	3650	censored			p53wt	3650	censored
	p53wt	3650	censored			misclass-p53wt	3650	censored
	misclass-p53wt	3650	censored			p53wt	3650	censored
	p53wt	3650	censored			p53wt	3650	censored
	p53wt	3650	censored			misclass-p53wt	3650	censored
	misclass-p53wt	3650	censored			misclass-p53wt	3650	censored
	misclass-p53wt	3650	censored			p53wt	2236	censored
	p53wt	2236	censored			misclass-p53wt	3650	censored
	misclass-p53wt	3650	censored			p53wt	3650	censored
	p53wt	3650	censored			p53wt	3650	censored
	p53wt	3650	censored			p53wt	3650	censored
	p53wt	3650	censored			p53wt	3650	censored
	p53wt	3650	censored			p53wt	2794	censored
	p53wt	2794	censored			p53wt	136	censored
	p53wt	3584	censored			p53wt	3650	censored
	p53wt	3650	censored			p53wt	399	censored
	p53wt	399	censored			p53wt	3650	censored
	p53wt	3650	censored			p53wt	2492	censored
	p53wt	2492	censored			p53wt	3650	censored
	p53wt	3650	censored			p53wt	3650	censored
	p53wt	3650	censored			p53wt	3650	censored
	p53wt	3650	censored			p53wt	3650	censored
	p53wt	3650	censored			misclass-p53wt	768	event
	misclass-p53wt	1709	event			p53wt	3650	censored
	p53wt	3650	censored			misclass-p53wt	3650	censored
	misclass-p53wt	3650	censored			p53wt	3650	censored
	p53wt	3650	censored			p53wt	3650	censored
	p53wt	3650	censored			p53wt	1809	censored
	p53wt	1809	censored			p53wt	3650	censored
	p53wt	3650	censored			p53wt	3650	censored
	p53wt	3650	censored			misclass-p53wt	16	censored
	misclass-p53wt	16	censored			p53wt	3650	censored
	p53wt	3650	censored			p53wt	3650	censored
	p53wt	3650	censored			p53wt	3650	censored
	p53wt	3650	censored			p53wt	3650	censored
	p53wt	3650	censored			p53wt	3650	censored
	p53wt	3650	censored			p53wt	3650	censored
	p53wt	3650	censored			p53wt	3650	censored
	p53wt	3650	censored			p53wt	3650	censored
	p53wt	3650	censored			misclass-p53wt	3650	censored
	misclass-p53wt	3650	censored			p53wt	3650	censored
	p53wt	3650	censored			p53wt	3650	censored
	p53wt	3650	censored			p53wt	3650	censored
	p53wt	3650	censored			misclass-p53wt	3650	censored
	misclass-p53wt	3650	censored			p53wt	3061	censored
	p53wt	3061	censored			p53wt	3650	censored
	p53wt	3650	censored			p53wt	53	censored
	p53wt	53	censored			p53wt	3650	censored
	p53wt	3650	censored			p53wt	3650	censored
	p53wt	3650	censored			p53wt	3435	censored
	p53wt	3435	censored			p53wt	3650	censored
	p53wt	3650	censored			p53wt	3525	censored
	p53wt	3525	censored			p53wt	3430	censored
	p53wt	3430	censored			misclass-p53wt	1544	event
	misclass-p53wt	1575	event			p53wt	3555	censored
	p53wt	3555	censored			p53wt	2805	censored
	p53wt	2805	censored			p53wt	1813	censored
	p53wt	1813	censored			p53wt	3240	censored
	p53wt	3240	censored			misclass-p53wt	979	censored
	misclass-p53wt	979	censored			p53wt	3201	censored
	p53wt	3201	censored			p53wt	3138	censored
	p53wt	3138	censored			p53wt	3336	censored
	p53wt	3336	censored			p53wt	3223	censored
	p53wt	3223	censored			p53wt	1145	event
	p53wt	3122	censored			p53wt	3248	censored
	p53wt	217	censored			p53wt	3194	censored
	p53wt	3248	censored			p53wt	3100	censored
	p53wt	3194	censored			p53wt	3118	censored
	p53wt	3100	censored			p53wt	2953	censored
	p53wt	3118	censored			p53wt	2994	censored
	p53wt	2953	censored			p53wt	2971	censored
	p53wt	2994	censored			p53wt	2773	censored
	p53wt	2971	censored			p53wt	2952	censored
	p53wt	2773	censored			misclass-p53wt	891	censored
	p53wt	2952	censored			p53wt	1911	censored
	misclass-p53wt	891	censored			p53wt	2888	censored
	p53wt	1911	censored			p53wt	693	censored
	p53wt	2888	censored			p53wt	1260	censored
	p53wt	693	censored			p53wt	2664	censored
	p53wt	1260	censored			p53wt	510	censored
	p53wt	2664	censored			p53wt	2479	censored
	p53wt	510	censored			p53wt	2678	censored
	p53wt	2479	censored			p53wt	2463	censored
	p53wt	2678	censored			misclass-p53wt	399	event
	p53wt	2463	censored			p53wt	2573	censored
	misclass-p53wt	670	event			p53wt	2588	censored
	p53wt	2573	censored			misclass-p53wt	2547	censored
	p53wt	2588	censored			misclass-p53wt	2432	censored
	misclass-p53wt	2547	censored			p53wt	2495	censored
	misclass-p53wt	2432	censored			p53wt	2234	censored
	p53wt	2495	censored			p53wt	1805	censored
	p53wt	2234	censored			misclass-p53wt	685	event
	p53wt	1805	censored			p53wt	2176	censored
	misclass-p53wt	1087	event			p53wt	2370	censored
	p53wt	2176	censored			p53wt	2296	censored
	p53wt	2370	censored			p53wt	2370	censored
	p53wt	2296	censored			misclass-p53wt	2345	censored
	p53wt	2370	censored			p53wt	2163	censored
	misclass-p53wt	2345	censored			p53wt	2271	censored
	p53wt	2163	censored			p53wt	2095	censored
	p53wt	2271	censored			p53wt	2103	censored
	p53wt	2095	censored			misclass-p53wt	159	event
	p53wt	2103	censored			p53wt	2162	censored
	misclass-p53wt	260	event			p53wt	1853	censored
	p53wt	2162	censored			p53wt	1962	censored
	p53wt	1853	censored			p53wt	1951	censored
	p53wt	1962	censored			misclass-p53wt	1547	event
	p53wt	1951	censored			p53wt	3650	censored
	p53wt	2188	censored			p53wt	3650	censored
	misclass-p53wt	3650	censored			p53wt	681	censored
	p53wt	3650	censored			misclass-p53wt	3650	censored
	p53wt	3650	censored			misclass-p53wt	3650	censored
	p53wt	681	censored			p53wt	1062	censored
	misclass-p53wt	3650	censored			p53wt	1734	event
	misclass-p53wt	3650	censored			p53wt	2927	censored
	p53wt	1062	censored			p53wt	3650	censored
	p53wt	2445	event			p53wt	3650	censored
	p53wt	2927	censored			misclass-p53wt	883	event
	p53wt	3650	censored			misclass-p53wt	3128	event
	p53wt	3650	censored			p53wt	2864	censored
	misclass-p53wt	1845	event			p53wt	3650	censored
	misclass-p53wt	3128	censored			misclass-p53wt	364	event
	p53wt	2864	censored			misclass-p53wt	1801	event
	p53wt	3650	censored			misclass-p53wt	221	event
	misclass-p53wt	836	event			misclass-p53wt	3468	censored
	misclass-p53wt	3405	event			p53wt	3220	censored
	misclass-p53wt	342	event			p53wt	2072	censored
	misclass-p53wt	41	event			p53wt	2124	censored
	misclass-p53wt	3468	censored			misclass-p53wt	1885	censored
	misclass-p53wt	408	event			p53wt	1833	censored
	p53wt	3220	censored			p53wt	815	event
	misclass-p53wt	1297	event			p53wt	1985	event
	p53wt	387	event			p53wt	2306	censored
	p53wt	2072	censored			p53wt	3650	censored
	p53wt	2124	censored			misclass-p53wt	3158	censored
	misclass-p53wt	1885	censored			p53wt	1813	censored
	p53wt	1833	censored			p53wt	1150	censored
	p53wt	1724	censored			p53wt	846	censored
	p53wt	176	event			misclass-p53wt	299	event
	p53wt	1985	event			misclass-p53wt	2057	censored
	p53wt	2306	censored			p53wt	41	event
	p53wt	3650	censored			p53wt	738	censored
						p53wt	870	censored
						misclass-p53wt	626	censored
						misclass-p53wt	951	censored
						misclass-p53wt	778	event
						misclass-p53wt	2473	censored
						misclass-p53wt	508	event
						p53wt	752	censored
						p53wt	594	censored
						p53wt	889	censored
						p53wt	1377	censored
						p53wt	441	event
						p53wt	1401	censored
						p53wt	1293	censored
						p53wt	849	censored
						p53wt	914	censored
						misclass-p53wt	536	censored
						p53wt	316	event
						p53wt	1586	event
						p53wt	1227	censored
						p53wt	961	censored
						p53wt	39	event
						misclass-p53wt	585	censored
						p53wt	583	censored
						p53wt	550	censored
						p53wt	520	censored
						p53wt	496	censored
						p53wt	556	censored
						misclass-p53wt	626	censored
						misclass-p53wt	1055	censored
						misclass-p53wt	1150	censored
						misclass-p53wt	847	censored
						p53wt	1244	censored
						p53wt	1455	censored
						p53wt	703	censored
						misclass-p53wt	923	censored
						misclass-p53wt	556	event
						p53wt	227	censored
						misclass-p53wt	462	censored
						p53wt	220	censored
						p53wt	256	censored
						p53wt	482	censored
						misclass-p53wt	893	censored
						p53wt	1134	censored
						p53wt	444	censored
						p53wt	412	censored
						misclass-p53wt	441	censored
						misclass-p53wt	419	censored
						misclass-p53wt	365	censored
						misclass-p53wt	185	censored
						misclass-p53wt	406	censored
						misclass-p53wt	623	event
						p53wt	1973	censored
						p53wt	2172	censored
						p53wt	586	censored
						p53wt	1626	censored
						p53wt	1189	censored
						p53wt	441	event
						misclass-p53wt	256	censored
						p53wt	16	censored
						p53wt	859	censored
						p53wt	717	censored
						p53wt	133	censored
						p53wt	901	censored
						misclass-p53wt	895	censored
						p53wt	57	censored
						p53wt	879	censored
						misclass-p53wt	19	censored
						misclass-p53wt	1082	censored
						p53wt	1090	censored
						p53wt	1124	censored
						p53wt	1102	censored
						p53wt	895	censored
						p53wt	1007	censored
						p53wt	319	censored
						p53wt	29	censored
						p53wt	790	censored
						p53wt	45	censored
						p53wt	728	censored
						p53wt	68	censored

## Sheet: Fig 5A-Histogram
	Left (DSS)					Right (PFS)
	subtype	survival	status			subtype	survival	status
	p53wt	3650	censored			p53wt	3650	censored
	p53wt	1041	censored			p53wt	1041	censored
	p53wt	3650	censored			p53wt	972	event
	p53wt	440	censored			p53wt	440	censored
	p53wt	3650	censored			p53wt	3650	censored
	p53wt	3650	censored			p53wt	3650	censored
	p53wt	3650	censored			p53wt	3650	censored
	p53wt	3650	censored			p53wt	3650	censored
	p53wt	3650	censored			p53wt	3650	censored
	p53wt	3650	censored			p53wt	3650	censored
	p53wt	3650	censored			p53wt	3650	censored
	p53wt	3650	censored			p53wt	3650	censored
	p53wt	3650	censored			p53wt	3650	censored
	p53wt	3650	censored			p53wt	3650	censored
	p53wt	3650	censored			p53wt	3650	censored
	p53wt	3650	censored			p53wt	3650	censored
	p53wt	3650	censored			p53wt	3650	censored
	p53wt	3650	censored			p53wt	3650	censored
	misclass-p53wt	1454	censored			misclass-p53wt	1454	censored
	p53wt	3650	censored			p53wt	3650	censored
	misclass-p53wt	1709	censored			misclass-p53wt	1709	censored
	p53wt	3650	censored			p53wt	3650	censored
	p53wt	3650	censored			p53wt	3650	censored
	p53wt	3650	censored			p53wt	3650	censored
	p53wt	3434	censored			p53wt	3434	censored
	p53wt	3650	censored			p53wt	3650	censored
	p53wt	3650	censored			p53wt	3650	censored
	p53wt	3650	censored			p53wt	3189	event
	p53wt	954	event			misclass-p53wt	663	censored
	misclass-p53wt	663	censored			p53wt	3650	censored
	p53wt	3650	censored			p53wt	3650	censored
	p53wt	3650	censored			p53wt	3650	censored
	p53wt	3650	censored			p53wt	2777	event
	p53wt	3650	censored			p53wt	3650	censored
	p53wt	3650	censored			p53wt	3650	censored
	p53wt	3650	censored			p53wt	3650	censored
	p53wt	3650	censored			p53wt	3650	censored
	p53wt	3650	censored			p53wt	3650	censored
	p53wt	3650	censored			p53wt	3650	censored
	p53wt	3650	censored			misclass-p53wt	3650	censored
	misclass-p53wt	3650	censored			p53wt	3650	censored
	p53wt	3650	censored			p53wt	2236	censored
	p53wt	2236	censored			misclass-p53wt	3650	censored
	misclass-p53wt	3650	censored			p53wt	3650	censored
	p53wt	3650	censored			p53wt	3650	censored
	p53wt	3650	censored			p53wt	3650	censored
	p53wt	3650	censored			p53wt	3650	censored
	p53wt	3650	censored			p53wt	2794	censored
	p53wt	2794	censored			p53wt	136	censored
	p53wt	3584	censored			p53wt	3650	censored
	p53wt	3650	censored			p53wt	399	censored
	p53wt	399	censored			p53wt	3650	censored
	p53wt	3650	censored			p53wt	2492	censored
	p53wt	2492	censored			p53wt	3650	censored
	p53wt	3650	censored			p53wt	3650	censored
	p53wt	3650	censored			p53wt	3650	censored
	p53wt	3650	censored			p53wt	3650	censored
	p53wt	3650	censored			p53wt	768	event
	p53wt	1709	event			p53wt	3650	censored
	p53wt	3650	censored			p53wt	3650	censored
	p53wt	3650	censored			p53wt	3650	censored
	p53wt	3650	censored			p53wt	3650	censored
	p53wt	3650	censored			p53wt	1809	censored
	p53wt	1809	censored			p53wt	3650	censored
	p53wt	3650	censored			p53wt	3650	censored
	p53wt	3650	censored			p53wt	16	censored
	p53wt	16	censored			p53wt	3650	censored
	p53wt	3650	censored			p53wt	3650	censored
	p53wt	3650	censored			p53wt	3650	censored
	p53wt	3650	censored			p53wt	3650	censored
	p53wt	3650	censored			p53wt	3650	censored
	p53wt	3650	censored			p53wt	3650	censored
	p53wt	3650	censored			p53wt	3650	censored
	p53wt	3650	censored			p53wt	3650	censored
	p53wt	3650	censored			p53wt	3650	censored
	p53wt	3650	censored			p53wt	3650	censored
	p53wt	3650	censored			p53wt	3650	censored
	p53wt	3650	censored			p53wt	3650	censored
	p53wt	3650	censored			misclass-p53wt	3650	censored
	misclass-p53wt	3650	censored			p53wt	3061	censored
	p53wt	3061	censored			p53wt	3650	censored
	p53wt	3650	censored			p53wt	53	censored
	p53wt	53	censored			p53wt	3650	censored
	p53wt	3650	censored			p53wt	3650	censored
	p53wt	3650	censored			p53wt	3435	censored
	p53wt	3435	censored			p53wt	3650	censored
	p53wt	3650	censored			p53wt	3525	censored
	p53wt	3525	censored			p53wt	3430	censored
	p53wt	3430	censored			misclass-p53wt	1544	event
	misclass-p53wt	1575	event			p53wt	3555	censored
	p53wt	3555	censored			p53wt	2805	censored
	p53wt	2805	censored			p53wt	1813	censored
	p53wt	1813	censored			p53wt	3240	censored
	p53wt	3240	censored			p53wt	979	censored
	p53wt	979	censored			p53wt	3201	censored
	p53wt	3201	censored			p53wt	3138	censored
	p53wt	3138	censored			p53wt	3336	censored
	p53wt	3336	censored			p53wt	3223	censored
	p53wt	3223	censored			p53wt	1145	event
	p53wt	3122	censored			p53wt	3248	censored
	p53wt	217	censored			p53wt	3194	censored
	p53wt	3248	censored			p53wt	3100	censored
	p53wt	3194	censored			misclass-p53wt	3118	censored
	p53wt	3100	censored			p53wt	2953	censored
	misclass-p53wt	3118	censored			p53wt	2994	censored
	p53wt	2953	censored			p53wt	2971	censored
	p53wt	2994	censored			p53wt	2773	censored
	p53wt	2971	censored			p53wt	2952	censored
	p53wt	2773	censored			p53wt	891	censored
	p53wt	2952	censored			p53wt	1911	censored
	p53wt	891	censored			p53wt	2888	censored
	p53wt	1911	censored			p53wt	693	censored
	p53wt	2888	censored			p53wt	1260	censored
	p53wt	693	censored			p53wt	2664	censored
	p53wt	1260	censored			p53wt	510	censored
	p53wt	2664	censored			p53wt	2479	censored
	p53wt	510	censored			p53wt	2678	censored
	p53wt	2479	censored			p53wt	2463	censored
	p53wt	2678	censored			misclass-p53wt	399	event
	p53wt	2463	censored			p53wt	2573	censored
	misclass-p53wt	670	event			p53wt	2588	censored
	p53wt	2573	censored			p53wt	2547	censored
	p53wt	2588	censored			misclass-p53wt	2432	censored
	p53wt	2547	censored			p53wt	2495	censored
	misclass-p53wt	2432	censored			p53wt	2234	censored
	p53wt	2495	censored			p53wt	1805	censored
	p53wt	2234	censored			misclass-p53wt	685	event
	p53wt	1805	censored			p53wt	2176	censored
	misclass-p53wt	1087	event			p53wt	2370	censored
	p53wt	2176	censored			p53wt	2296	censored
	p53wt	2370	censored			p53wt	2370	censored
	p53wt	2296	censored			misclass-p53wt	2345	censored
	p53wt	2370	censored			p53wt	2163	censored
	misclass-p53wt	2345	censored			p53wt	2271	censored
	p53wt	2163	censored			p53wt	2095	censored
	p53wt	2271	censored			p53wt	2103	censored
	p53wt	2095	censored			misclass-p53wt	159	event
	p53wt	2103	censored			p53wt	2162	censored
	misclass-p53wt	260	event			p53wt	1853	censored
	p53wt	2162	censored			p53wt	1962	censored
	p53wt	1853	censored			p53wt	1951	censored
	p53wt	1962	censored			p53wt	1547	event
	p53wt	1951	censored			p53wt	3650	censored
	p53wt	2188	censored			p53wt	3650	censored
	p53wt	3650	censored			p53wt	681	censored
	p53wt	3650	censored			misclass-p53wt	3650	censored
	p53wt	3650	censored			misclass-p53wt	3650	censored
	p53wt	681	censored			p53wt	1062	censored
	misclass-p53wt	3650	censored			p53wt	1734	event
	misclass-p53wt	3650	censored			p53wt	2927	censored
	p53wt	1062	censored			p53wt	3650	censored
	p53wt	2445	event			p53wt	3650	censored
	p53wt	2927	censored			misclass-p53wt	883	event
	p53wt	3650	censored			misclass-p53wt	3128	event
	p53wt	3650	censored			p53wt	2864	censored
	misclass-p53wt	1845	event			p53wt	3650	censored
	misclass-p53wt	3128	censored			misclass-p53wt	364	event
	p53wt	2864	censored			p53wt	1801	event
	p53wt	3650	censored			misclass-p53wt	221	event
	misclass-p53wt	836	event			p53wt	3468	censored
	p53wt	3405	event			p53wt	3220	censored
	misclass-p53wt	342	event			p53wt	2072	censored
	misclass-p53wt	41	event			p53wt	2124	censored
	p53wt	3468	censored			misclass-p53wt	1885	censored
	p53wt	408	event			p53wt	1833	censored
	p53wt	3220	censored			p53wt	815	event
	misclass-p53wt	1297	event			misclass-p53wt	1985	event
	p53wt	387	event			p53wt	2306	censored
	p53wt	2072	censored			p53wt	3650	censored
	p53wt	2124	censored			p53wt	3158	censored
	misclass-p53wt	1885	censored			p53wt	1813	censored
	p53wt	1833	censored			p53wt	1150	censored
	p53wt	1724	censored			p53wt	846	censored
	p53wt	176	event			p53wt	299	event
	misclass-p53wt	1985	event			misclass-p53wt	2057	censored
	p53wt	2306	censored			p53wt	41	event
	p53wt	3650	censored			p53wt	738	censored
						p53wt	870	censored
						p53wt	626	censored
						misclass-p53wt	951	censored
						p53wt	778	event
						misclass-p53wt	2473	censored
						misclass-p53wt	508	event
						misclass-p53wt	752	censored
						p53wt	594	censored
						p53wt	889	censored
						p53wt	1377	censored
						p53wt	441	event
						p53wt	1401	censored
						p53wt	1293	censored
						p53wt	849	censored
						p53wt	914	censored
						p53wt	536	censored
						p53wt	316	event
						p53wt	1586	event
						p53wt	1227	censored
						p53wt	961	censored
						p53wt	39	event
						p53wt	585	censored
						p53wt	583	censored
						p53wt	550	censored
						p53wt	520	censored
						p53wt	496	censored
						p53wt	556	censored
						p53wt	626	censored
						p53wt	1055	censored
						p53wt	1150	censored
						p53wt	847	censored
						p53wt	1244	censored
						p53wt	1455	censored
						p53wt	703	censored
						p53wt	923	censored
						misclass-p53wt	556	event
						p53wt	227	censored
						misclass-p53wt	462	censored
						p53wt	220	censored
						p53wt	256	censored
						misclass-p53wt	482	censored
						p53wt	893	censored
						p53wt	1134	censored
						p53wt	444	censored
						p53wt	412	censored
						p53wt	441	censored
						p53wt	419	censored
						misclass-p53wt	365	censored
						misclass-p53wt	185	censored
						misclass-p53wt	406	censored
						misclass-p53wt	623	event
						p53wt	1973	censored
						p53wt	2172	censored
						p53wt	586	censored
						p53wt	1626	censored
						p53wt	1189	censored
						p53wt	441	event
						misclass-p53wt	256	censored
						p53wt	16	censored
						p53wt	859	censored
						p53wt	717	censored
						p53wt	133	censored
						p53wt	901	censored
						misclass-p53wt	895	censored
						p53wt	57	censored
						p53wt	879	censored
						misclass-p53wt	19	censored
						p53wt	1082	censored
						p53wt	1090	censored
						p53wt	1124	censored
						p53wt	1102	censored
						p53wt	895	censored
						p53wt	1007	censored
						p53wt	319	censored
						p53wt	29	censored
						p53wt	790	censored
						p53wt	45	censored
						p53wt	728	censored
						p53wt	68	censored

## Sheet: Fig 5A-DeepMIL
	Left (DSS)					Right (PFS)
	subtype	survival	status			subtype	survival	status
	p53wt	3650	censored			p53wt	3650	censored
	p53wt	1041	censored			p53wt	1041	censored
	p53wt	3650	censored			p53wt	972	event
	p53wt	440	censored			p53wt	440	censored
	p53wt	3650	censored			p53wt	3650	censored
	p53wt	3650	censored			p53wt	3650	censored
	p53wt	3650	censored			p53wt	3650	censored
	p53wt	3650	censored			p53wt	3650	censored
	misclass-p53wt	3650	censored			misclass-p53wt	3650	censored
	p53wt	3650	censored			p53wt	3650	censored
	p53wt	3650	censored			p53wt	3650	censored
	p53wt	3650	censored			p53wt	3650	censored
	p53wt	3650	censored			p53wt	3650	censored
	p53wt	3650	censored			p53wt	3650	censored
	p53wt	3650	censored			p53wt	3650	censored
	p53wt	3650	censored			p53wt	3650	censored
	p53wt	3650	censored			p53wt	3650	censored
	p53wt	3650	censored			p53wt	3650	censored
	misclass-p53wt	1454	censored			misclass-p53wt	1454	censored
	p53wt	3650	censored			p53wt	3650	censored
	misclass-p53wt	1709	censored			misclass-p53wt	1709	censored
	p53wt	3650	censored			p53wt	3650	censored
	p53wt	3650	censored			p53wt	3650	censored
	p53wt	3650	censored			p53wt	3650	censored
	p53wt	3434	censored			p53wt	3434	censored
	p53wt	3650	censored			p53wt	3650	censored
	p53wt	3650	censored			p53wt	3650	censored
	p53wt	3650	censored			p53wt	3189	event
	p53wt	954	event			misclass-p53wt	663	censored
	misclass-p53wt	663	censored			p53wt	3650	censored
	p53wt	3650	censored			p53wt	3650	censored
	p53wt	3650	censored			p53wt	3650	censored
	p53wt	3650	censored			p53wt	2777	event
	p53wt	3650	censored			p53wt	3650	censored
	p53wt	3650	censored			p53wt	3650	censored
	p53wt	3650	censored			p53wt	3650	censored
	p53wt	3650	censored			p53wt	3650	censored
	p53wt	3650	censored			p53wt	3650	censored
	p53wt	3650	censored			p53wt	3650	censored
	p53wt	3650	censored			misclass-p53wt	3650	censored
	misclass-p53wt	3650	censored			p53wt	3650	censored
	p53wt	3650	censored			p53wt	2236	censored
	p53wt	2236	censored			misclass-p53wt	3650	censored
	misclass-p53wt	3650	censored			p53wt	3650	censored
	p53wt	3650	censored			p53wt	3650	censored
	p53wt	3650	censored			p53wt	3650	censored
	p53wt	3650	censored			p53wt	3650	censored
	p53wt	3650	censored			p53wt	2794	censored
	p53wt	2794	censored			p53wt	136	censored
	p53wt	3584	censored			p53wt	3650	censored
	p53wt	3650	censored			p53wt	399	censored
	p53wt	399	censored			p53wt	3650	censored
	p53wt	3650	censored			misclass-p53wt	2492	censored
	misclass-p53wt	2492	censored			p53wt	3650	censored
	p53wt	3650	censored			p53wt	3650	censored
	p53wt	3650	censored			p53wt	3650	censored
	p53wt	3650	censored			p53wt	3650	censored
	p53wt	3650	censored			p53wt	768	event
	p53wt	1709	event			p53wt	3650	censored
	p53wt	3650	censored			p53wt	3650	censored
	p53wt	3650	censored			p53wt	3650	censored
	p53wt	3650	censored			p53wt	3650	censored
	p53wt	3650	censored			p53wt	1809	censored
	p53wt	1809	censored			p53wt	3650	censored
	p53wt	3650	censored			p53wt	3650	censored
	p53wt	3650	censored			misclass-p53wt	16	censored
	misclass-p53wt	16	censored			p53wt	3650	censored
	p53wt	3650	censored			p53wt	3650	censored
	p53wt	3650	censored			p53wt	3650	censored
	p53wt	3650	censored			p53wt	3650	censored
	p53wt	3650	censored			p53wt	3650	censored
	p53wt	3650	censored			p53wt	3650	censored
	p53wt	3650	censored			p53wt	3650	censored
	p53wt	3650	censored			p53wt	3650	censored
	p53wt	3650	censored			p53wt	3650	censored
	p53wt	3650	censored			p53wt	3650	censored
	p53wt	3650	censored			p53wt	3650	censored
	p53wt	3650	censored			p53wt	3650	censored
	p53wt	3650	censored			misclass-p53wt	3650	censored
	misclass-p53wt	3650	censored			p53wt	3061	censored
	p53wt	3061	censored			p53wt	3650	censored
	p53wt	3650	censored			p53wt	53	censored
	p53wt	53	censored			p53wt	3650	censored
	p53wt	3650	censored			p53wt	3650	censored
	p53wt	3650	censored			p53wt	3435	censored
	p53wt	3435	censored			p53wt	3650	censored
	p53wt	3650	censored			p53wt	3525	censored
	p53wt	3525	censored			p53wt	3430	censored
	p53wt	3430	censored			misclass-p53wt	1544	event
	misclass-p53wt	1575	event			p53wt	3555	censored
	p53wt	3555	censored			p53wt	2805	censored
	p53wt	2805	censored			p53wt	1813	censored
	p53wt	1813	censored			p53wt	3240	censored
	p53wt	3240	censored			p53wt	979	censored
	p53wt	979	censored			p53wt	3201	censored
	p53wt	3201	censored			p53wt	3138	censored
	p53wt	3138	censored			p53wt	3336	censored
	p53wt	3336	censored			p53wt	3223	censored
	p53wt	3223	censored			p53wt	1145	event
	p53wt	3122	censored			p53wt	3248	censored
	p53wt	217	censored			p53wt	3194	censored
	p53wt	3248	censored			p53wt	3100	censored
	p53wt	3194	censored			misclass-p53wt	3118	censored
	p53wt	3100	censored			p53wt	2953	censored
	misclass-p53wt	3118	censored			p53wt	2994	censored
	p53wt	2953	censored			p53wt	2971	censored
	p53wt	2994	censored			p53wt	2773	censored
	p53wt	2971	censored			p53wt	2952	censored
	p53wt	2773	censored			p53wt	891	censored
	p53wt	2952	censored			p53wt	1911	censored
	p53wt	891	censored			p53wt	2888	censored
	p53wt	1911	censored			p53wt	693	censored
	p53wt	2888	censored			p53wt	1260	censored
	p53wt	693	censored			p53wt	2664	censored
	p53wt	1260	censored			p53wt	510	censored
	p53wt	2664	censored			p53wt	2479	censored
	p53wt	510	censored			p53wt	2678	censored
	p53wt	2479	censored			p53wt	2463	censored
	p53wt	2678	censored			misclass-p53wt	399	event
	p53wt	2463	censored			p53wt	2573	censored
	misclass-p53wt	670	event			p53wt	2588	censored
	p53wt	2573	censored			p53wt	2547	censored
	p53wt	2588	censored			misclass-p53wt	2432	censored
	p53wt	2547	censored			p53wt	2495	censored
	misclass-p53wt	2432	censored			p53wt	2234	censored
	p53wt	2495	censored			p53wt	1805	censored
	p53wt	2234	censored			misclass-p53wt	685	event
	p53wt	1805	censored			p53wt	2176	censored
	misclass-p53wt	1087	event			p53wt	2370	censored
	p53wt	2176	censored			p53wt	2296	censored
	p53wt	2370	censored			p53wt	2370	censored
	p53wt	2296	censored			misclass-p53wt	2345	censored
	p53wt	2370	censored			p53wt	2163	censored
	misclass-p53wt	2345	censored			p53wt	2271	censored
	p53wt	2163	censored			p53wt	2095	censored
	p53wt	2271	censored			p53wt	2103	censored
	p53wt	2095	censored			misclass-p53wt	159	event
	p53wt	2103	censored			p53wt	2162	censored
	misclass-p53wt	260	event			p53wt	1853	censored
	p53wt	2162	censored			p53wt	1962	censored
	p53wt	1853	censored			p53wt	1951	censored
	p53wt	1962	censored			misclass-p53wt	1547	event
	p53wt	1951	censored			p53wt	3650	censored
	p53wt	2188	censored			p53wt	3650	censored
	misclass-p53wt	3650	censored			p53wt	681	censored
	p53wt	3650	censored			misclass-p53wt	3650	censored
	p53wt	3650	censored			p53wt	3650	censored
	p53wt	681	censored			p53wt	1062	censored
	misclass-p53wt	3650	censored			p53wt	1734	event
	p53wt	3650	censored			p53wt	2927	censored
	p53wt	1062	censored			p53wt	3650	censored
	p53wt	2445	event			p53wt	3650	censored
	p53wt	2927	censored			misclass-p53wt	883	event
	p53wt	3650	censored			misclass-p53wt	3128	event
	p53wt	3650	censored			p53wt	2864	censored
	misclass-p53wt	1845	event			p53wt	3650	censored
	misclass-p53wt	3128	censored			misclass-p53wt	364	event
	p53wt	2864	censored			p53wt	1801	event
	p53wt	3650	censored			misclass-p53wt	221	event
	misclass-p53wt	836	event			p53wt	3468	censored
	p53wt	3405	event			p53wt	3220	censored
	misclass-p53wt	342	event			p53wt	2072	censored
	misclass-p53wt	41	event			p53wt	2124	censored
	p53wt	3468	censored			misclass-p53wt	1885	censored
	p53wt	408	event			p53wt	1833	censored
	p53wt	3220	censored			p53wt	815	event
	misclass-p53wt	1297	event			p53wt	1985	event
	p53wt	387	event			p53wt	2306	censored
	p53wt	2072	censored			p53wt	3650	censored
	p53wt	2124	censored			p53wt	3158	censored
	misclass-p53wt	1885	censored			p53wt	1813	censored
	p53wt	1833	censored			p53wt	1150	censored
	p53wt	1724	censored			p53wt	846	censored
	p53wt	176	event			p53wt	299	event
	p53wt	1985	event			misclass-p53wt	2057	censored
	p53wt	2306	censored			p53wt	41	event
	p53wt	3650	censored			p53wt	738	censored
						p53wt	870	censored
						misclass-p53wt	626	censored
						misclass-p53wt	951	censored
						misclass-p53wt	778	event
						misclass-p53wt	2473	censored
						misclass-p53wt	508	event
						p53wt	752	censored
						p53wt	594	censored
						p53wt	889	censored
						p53wt	1377	censored
						p53wt	441	event
						p53wt	1401	censored
						p53wt	1293	censored
						p53wt	849	censored
						p53wt	914	censored
						p53wt	536	censored
						p53wt	316	event
						p53wt	1586	event
						p53wt	1227	censored
						p53wt	961	censored
						p53wt	39	event
						p53wt	585	censored
						p53wt	583	censored
						p53wt	550	censored
						p53wt	520	censored
						p53wt	496	censored
						p53wt	556	censored
						p53wt	626	censored
						p53wt	1055	censored
						p53wt	1150	censored
						p53wt	847	censored
						misclass-p53wt	1244	censored
						p53wt	1455	censored
						p53wt	703	censored
						misclass-p53wt	923	censored
						p53wt	556	event
						p53wt	227	censored
						misclass-p53wt	462	censored
						p53wt	220	censored
						p53wt	256	censored
						p53wt	482	censored
						p53wt	893	censored
						p53wt	1134	censored
						p53wt	444	censored
						p53wt	412	censored
						p53wt	441	censored
						p53wt	419	censored
						misclass-p53wt	365	censored
						misclass-p53wt	185	censored
						p53wt	406	censored
						misclass-p53wt	623	event
						p53wt	1973	censored
						p53wt	2172	censored
						misclass-p53wt	586	censored
						p53wt	1626	censored
						p53wt	1189	censored
						p53wt	441	event
						misclass-p53wt	256	censored
						p53wt	16	censored
						p53wt	859	censored
						p53wt	717	censored
						p53wt	133	censored
						p53wt	901	censored
						misclass-p53wt	895	censored
						p53wt	57	censored
						p53wt	879	censored
						misclass-p53wt	19	censored
						misclass-p53wt	1082	censored
						p53wt	1090	censored
						p53wt	1124	censored
						p53wt	1102	censored
						p53wt	895	censored
						p53wt	1007	censored
						p53wt	319	censored
						p53wt	29	censored
						p53wt	790	censored
						p53wt	45	censored
						p53wt	728	censored
						p53wt	68	censored

## Sheet: Fig 5A-VLAD
	Left (DSS)					Right (PFS)
	subtype	survival	status			subtype	survival	status
	misclass-p53wt	3650	censored			misclass-p53wt	3650	censored
	p53wt	1041	censored			p53wt	1041	censored
	p53wt	3650	censored			p53wt	972	event
	p53wt	440	censored			p53wt	440	censored
	p53wt	3650	censored			p53wt	3650	censored
	p53wt	3650	censored			p53wt	3650	censored
	p53wt	3650	censored			p53wt	3650	censored
	p53wt	3650	censored			p53wt	3650	censored
	p53wt	3650	censored			p53wt	3650	censored
	p53wt	3650	censored			p53wt	3650	censored
	p53wt	3650	censored			p53wt	3650	censored
	p53wt	3650	censored			p53wt	3650	censored
	p53wt	3650	censored			p53wt	3650	censored
	p53wt	3650	censored			p53wt	3650	censored
	p53wt	3650	censored			p53wt	3650	censored
	p53wt	3650	censored			p53wt	3650	censored
	p53wt	3650	censored			p53wt	3650	censored
	p53wt	3650	censored			p53wt	3650	censored
	p53wt	1454	censored			p53wt	1454	censored
	misclass-p53wt	3650	censored			misclass-p53wt	3650	censored
	misclass-p53wt	1709	censored			misclass-p53wt	1709	censored
	p53wt	3650	censored			p53wt	3650	censored
	p53wt	3650	censored			p53wt	3650	censored
	p53wt	3650	censored			p53wt	3650	censored
	p53wt	3434	censored			p53wt	3434	censored
	p53wt	3650	censored			p53wt	3650	censored
	p53wt	3650	censored			p53wt	3650	censored
	p53wt	3650	censored			p53wt	3189	event
	p53wt	954	event			misclass-p53wt	663	censored
	misclass-p53wt	663	censored			p53wt	3650	censored
	p53wt	3650	censored			p53wt	3650	censored
	p53wt	3650	censored			p53wt	3650	censored
	p53wt	3650	censored			p53wt	2777	event
	p53wt	3650	censored			p53wt	3650	censored
	p53wt	3650	censored			misclass-p53wt	3650	censored
	misclass-p53wt	3650	censored			p53wt	3650	censored
	p53wt	3650	censored			misclass-p53wt	3650	censored
	misclass-p53wt	3650	censored			p53wt	3650	censored
	p53wt	3650	censored			p53wt	3650	censored
	p53wt	3650	censored			misclass-p53wt	3650	censored
	misclass-p53wt	3650	censored			p53wt	3650	censored
	p53wt	3650	censored			p53wt	2236	censored
	p53wt	2236	censored			p53wt	3650	censored
	p53wt	3650	censored			p53wt	3650	censored
	p53wt	3650	censored			p53wt	3650	censored
	p53wt	3650	censored			p53wt	3650	censored
	p53wt	3650	censored			p53wt	3650	censored
	p53wt	3650	censored			p53wt	2794	censored
	p53wt	2794	censored			p53wt	136	censored
	p53wt	3584	censored			p53wt	3650	censored
	p53wt	3650	censored			p53wt	399	censored
	p53wt	399	censored			p53wt	3650	censored
	p53wt	3650	censored			misclass-p53wt	2492	censored
	misclass-p53wt	2492	censored			p53wt	3650	censored
	p53wt	3650	censored			p53wt	3650	censored
	p53wt	3650	censored			p53wt	3650	censored
	p53wt	3650	censored			p53wt	3650	censored
	p53wt	3650	censored			misclass-p53wt	768	event
	misclass-p53wt	1709	event			p53wt	3650	censored
	p53wt	3650	censored			p53wt	3650	censored
	p53wt	3650	censored			p53wt	3650	censored
	p53wt	3650	censored			p53wt	3650	censored
	p53wt	3650	censored			p53wt	1809	censored
	p53wt	1809	censored			p53wt	3650	censored
	p53wt	3650	censored			misclass-p53wt	3650	censored
	misclass-p53wt	3650	censored			p53wt	16	censored
	p53wt	16	censored			p53wt	3650	censored
	p53wt	3650	censored			p53wt	3650	censored
	p53wt	3650	censored			p53wt	3650	censored
	p53wt	3650	censored			p53wt	3650	censored
	p53wt	3650	censored			p53wt	3650	censored
	p53wt	3650	censored			p53wt	3650	censored
	p53wt	3650	censored			p53wt	3650	censored
	p53wt	3650	censored			p53wt	3650	censored
	p53wt	3650	censored			p53wt	3650	censored
	p53wt	3650	censored			p53wt	3650	censored
	p53wt	3650	censored			p53wt	3650	censored
	p53wt	3650	censored			p53wt	3650	censored
	p53wt	3650	censored			misclass-p53wt	3650	censored
	misclass-p53wt	3650	censored			p53wt	3061	censored
	p53wt	3061	censored			p53wt	3650	censored
	p53wt	3650	censored			p53wt	53	censored
	p53wt	53	censored			p53wt	3650	censored
	p53wt	3650	censored			p53wt	3650	censored
	p53wt	3650	censored			p53wt	3435	censored
	p53wt	3435	censored			p53wt	3650	censored
	p53wt	3650	censored			p53wt	3525	censored
	p53wt	3525	censored			p53wt	3430	censored
	p53wt	3430	censored			misclass-p53wt	1544	event
	misclass-p53wt	1575	event			p53wt	3555	censored
	p53wt	3555	censored			p53wt	2805	censored
	p53wt	2805	censored			p53wt	1813	censored
	p53wt	1813	censored			p53wt	3240	censored
	p53wt	3240	censored			p53wt	979	censored
	p53wt	979	censored			p53wt	3201	censored
	p53wt	3201	censored			misclass-p53wt	3138	censored
	misclass-p53wt	3138	censored			p53wt	3336	censored
	p53wt	3336	censored			p53wt	3223	censored
	p53wt	3223	censored			p53wt	1145	event
	p53wt	3122	censored			p53wt	3248	censored
	p53wt	217	censored			p53wt	3194	censored
	p53wt	3248	censored			p53wt	3100	censored
	p53wt	3194	censored			misclass-p53wt	3118	censored
	p53wt	3100	censored			p53wt	2953	censored
	misclass-p53wt	3118	censored			p53wt	2994	censored
	p53wt	2953	censored			p53wt	2971	censored
	p53wt	2994	censored			p53wt	2773	censored
	p53wt	2971	censored			p53wt	2952	censored
	p53wt	2773	censored			p53wt	891	censored
	p53wt	2952	censored			p53wt	1911	censored
	p53wt	891	censored			p53wt	2888	censored
	p53wt	1911	censored			p53wt	693	censored
	p53wt	2888	censored			p53wt	1260	censored
	p53wt	693	censored			p53wt	2664	censored
	p53wt	1260	censored			p53wt	510	censored
	p53wt	2664	censored			p53wt	2479	censored
	p53wt	510	censored			p53wt	2678	censored
	p53wt	2479	censored			p53wt	2463	censored
	p53wt	2678	censored			misclass-p53wt	399	event
	p53wt	2463	censored			p53wt	2573	censored
	misclass-p53wt	670	event			p53wt	2588	censored
	p53wt	2573	censored			p53wt	2547	censored
	p53wt	2588	censored			misclass-p53wt	2432	censored
	p53wt	2547	censored			p53wt	2495	censored
	misclass-p53wt	2432	censored			p53wt	2234	censored
	p53wt	2495	censored			p53wt	1805	censored
	p53wt	2234	censored			misclass-p53wt	685	event
	p53wt	1805	censored			p53wt	2176	censored
	misclass-p53wt	1087	event			p53wt	2370	censored
	p53wt	2176	censored			p53wt	2296	censored
	p53wt	2370	censored			p53wt	2370	censored
	p53wt	2296	censored			misclass-p53wt	2345	censored
	p53wt	2370	censored			p53wt	2163	censored
	misclass-p53wt	2345	censored			p53wt	2271	censored
	p53wt	2163	censored			p53wt	2095	censored
	p53wt	2271	censored			p53wt	2103	censored
	p53wt	2095	censored			misclass-p53wt	159	event
	p53wt	2103	censored			p53wt	2162	censored
	misclass-p53wt	260	event			p53wt	1853	censored
	p53wt	2162	censored			p53wt	1962	censored
	p53wt	1853	censored			p53wt	1951	censored
	p53wt	1962	censored			p53wt	1547	event
	p53wt	1951	censored			p53wt	3650	censored
	p53wt	2188	censored			p53wt	3650	censored
	p53wt	3650	censored			p53wt	681	censored
	p53wt	3650	censored			misclass-p53wt	3650	censored
	p53wt	3650	censored			p53wt	3650	censored
	p53wt	681	censored			p53wt	1062	censored
	misclass-p53wt	3650	censored			p53wt	1734	event
	p53wt	3650	censored			p53wt	2927	censored
	p53wt	1062	censored			p53wt	3650	censored
	p53wt	2445	event			p53wt	3650	censored
	p53wt	2927	censored			misclass-p53wt	883	event
	p53wt	3650	censored			misclass-p53wt	3128	event
	p53wt	3650	censored			p53wt	2864	censored
	misclass-p53wt	1845	event			p53wt	3650	censored
	misclass-p53wt	3128	censored			misclass-p53wt	364	event
	p53wt	2864	censored			p53wt	1801	event
	p53wt	3650	censored			misclass-p53wt	221	event
	misclass-p53wt	836	event			p53wt	3468	censored
	p53wt	3405	event			p53wt	3220	censored
	misclass-p53wt	342	event			p53wt	2072	censored
	misclass-p53wt	41	event			p53wt	2124	censored
	p53wt	3468	censored			misclass-p53wt	1885	censored
	p53wt	408	event			p53wt	1833	censored
	p53wt	3220	censored			p53wt	815	event
	p53wt	1297	event			p53wt	1985	event
	p53wt	387	event			p53wt	2306	censored
	p53wt	2072	censored			p53wt	3650	censored
	p53wt	2124	censored			p53wt	3158	censored
	misclass-p53wt	1885	censored			p53wt	1813	censored
	p53wt	1833	censored			p53wt	1150	censored
	p53wt	1724	censored			p53wt	846	censored
	p53wt	176	event			p53wt	299	event
	p53wt	1985	event			p53wt	2057	censored
	p53wt	2306	censored			p53wt	41	event
	p53wt	3650	censored			p53wt	738	censored
						p53wt	870	censored
						p53wt	626	censored
						misclass-p53wt	951	censored
						p53wt	778	event
						misclass-p53wt	2473	censored
						misclass-p53wt	508	event
						p53wt	752	censored
						p53wt	594	censored
						p53wt	889	censored
						p53wt	1377	censored
						p53wt	441	event
						p53wt	1401	censored
						p53wt	1293	censored
						p53wt	849	censored
						p53wt	914	censored
						p53wt	536	censored
						p53wt	316	event
						p53wt	1586	event
						p53wt	1227	censored
						p53wt	961	censored
						p53wt	39	event
						p53wt	585	censored
						p53wt	583	censored
						p53wt	550	censored
						p53wt	520	censored
						p53wt	496	censored
						p53wt	556	censored
						misclass-p53wt	626	censored
						p53wt	1055	censored
						p53wt	1150	censored
						p53wt	847	censored
						p53wt	1244	censored
						p53wt	1455	censored
						p53wt	703	censored
						p53wt	923	censored
						misclass-p53wt	556	event
						p53wt	227	censored
						misclass-p53wt	462	censored
						p53wt	220	censored
						p53wt	256	censored
						p53wt	482	censored
						p53wt	893	censored
						p53wt	1134	censored
						p53wt	444	censored
						p53wt	412	censored
						p53wt	441	censored
						p53wt	419	censored
						p53wt	365	censored
						p53wt	185	censored
						p53wt	406	censored
						misclass-p53wt	623	event
						p53wt	1973	censored
						p53wt	2172	censored
						misclass-p53wt	586	censored
						p53wt	1626	censored
						p53wt	1189	censored
						p53wt	441	event
						misclass-p53wt	256	censored
						p53wt	16	censored
						p53wt	859	censored
						p53wt	717	censored
						p53wt	133	censored
						p53wt	901	censored
						misclass-p53wt	895	censored
						p53wt	57	censored
						p53wt	879	censored
						misclass-p53wt	19	censored
						misclass-p53wt	1082	censored
						p53wt	1090	censored
						p53wt	1124	censored
						p53wt	1102	censored
						p53wt	895	censored
						p53wt	1007	censored
						p53wt	319	censored
						p53wt	29	censored
						p53wt	790	censored
						p53wt	45	censored
						p53wt	728	censored
						p53wt	68	censored

## Sheet: Fig 5A-CLAM-MB
	Left (DSS)					Right (PFS)
	subtype	survival	status			subtype	survival	status
	p53wt	3650	censored			p53wt	3650	censored
	misclass-p53wt	1041	censored			misclass-p53wt	1041	censored
	p53wt	3650	censored			p53wt	972	event
	p53wt	440	censored			p53wt	440	censored
	p53wt	3650	censored			p53wt	3650	censored
	p53wt	3650	censored			p53wt	3650	censored
	p53wt	3650	censored			p53wt	3650	censored
	p53wt	3650	censored			p53wt	3650	censored
	p53wt	3650	censored			p53wt	3650	censored
	p53wt	3650	censored			p53wt	3650	censored
	p53wt	3650	censored			p53wt	3650	censored
	p53wt	3650	censored			p53wt	3650	censored
	p53wt	3650	censored			p53wt	3650	censored
	p53wt	3650	censored			p53wt	3650	censored
	p53wt	3650	censored			p53wt	3650	censored
	p53wt	3650	censored			p53wt	3650	censored
	p53wt	3650	censored			p53wt	3650	censored
	p53wt	3650	censored			p53wt	3650	censored
	p53wt	1454	censored			p53wt	1454	censored
	p53wt	3650	censored			p53wt	3650	censored
	p53wt	1709	censored			p53wt	1709	censored
	p53wt	3650	censored			p53wt	3650	censored
	p53wt	3650	censored			p53wt	3650	censored
	p53wt	3650	censored			p53wt	3650	censored
	p53wt	3434	censored			p53wt	3434	censored
	p53wt	3650	censored			p53wt	3650	censored
	p53wt	3650	censored			p53wt	3650	censored
	p53wt	3650	censored			p53wt	3189	event
	p53wt	954	event			p53wt	663	censored
	p53wt	663	censored			p53wt	3650	censored
	p53wt	3650	censored			p53wt	3650	censored
	p53wt	3650	censored			p53wt	3650	censored
	p53wt	3650	censored			p53wt	2777	event
	p53wt	3650	censored			p53wt	3650	censored
	p53wt	3650	censored			p53wt	3650	censored
	p53wt	3650	censored			p53wt	3650	censored
	p53wt	3650	censored			misclass-p53wt	3650	censored
	misclass-p53wt	3650	censored			p53wt	3650	censored
	p53wt	3650	censored			p53wt	3650	censored
	p53wt	3650	censored			misclass-p53wt	3650	censored
	misclass-p53wt	3650	censored			p53wt	3650	censored
	p53wt	3650	censored			p53wt	2236	censored
	p53wt	2236	censored			p53wt	3650	censored
	p53wt	3650	censored			p53wt	3650	censored
	p53wt	3650	censored			p53wt	3650	censored
	p53wt	3650	censored			p53wt	3650	censored
	p53wt	3650	censored			p53wt	3650	censored
	p53wt	3650	censored			p53wt	2794	censored
	p53wt	2794	censored			p53wt	136	censored
	p53wt	3584	censored			p53wt	3650	censored
	p53wt	3650	censored			misclass-p53wt	399	censored
	misclass-p53wt	399	censored			p53wt	3650	censored
	p53wt	3650	censored			p53wt	2492	censored
	p53wt	2492	censored			p53wt	3650	censored
	p53wt	3650	censored			p53wt	3650	censored
	p53wt	3650	censored			p53wt	3650	censored
	p53wt	3650	censored			p53wt	3650	censored
	p53wt	3650	censored			p53wt	768	event
	p53wt	1709	event			p53wt	3650	censored
	p53wt	3650	censored			p53wt	3650	censored
	p53wt	3650	censored			p53wt	3650	censored
	p53wt	3650	censored			p53wt	3650	censored
	p53wt	3650	censored			p53wt	1809	censored
	p53wt	1809	censored			p53wt	3650	censored
	p53wt	3650	censored			p53wt	3650	censored
	p53wt	3650	censored			p53wt	16	censored
	p53wt	16	censored			p53wt	3650	censored
	p53wt	3650	censored			p53wt	3650	censored
	p53wt	3650	censored			p53wt	3650	censored
	p53wt	3650	censored			p53wt	3650	censored
	p53wt	3650	censored			p53wt	3650	censored
	p53wt	3650	censored			p53wt	3650	censored
	p53wt	3650	censored			p53wt	3650	censored
	p53wt	3650	censored			p53wt	3650	censored
	p53wt	3650	censored			p53wt	3650	censored
	p53wt	3650	censored			p53wt	3650	censored
	p53wt	3650	censored			p53wt	3650	censored
	p53wt	3650	censored			p53wt	3650	censored
	p53wt	3650	censored			misclass-p53wt	3650	censored
	misclass-p53wt	3650	censored			p53wt	3061	censored
	p53wt	3061	censored			p53wt	3650	censored
	p53wt	3650	censored			p53wt	53	censored
	p53wt	53	censored			p53wt	3650	censored
	p53wt	3650	censored			p53wt	3650	censored
	p53wt	3650	censored			p53wt	3435	censored
	p53wt	3435	censored			p53wt	3650	censored
	p53wt	3650	censored			p53wt	3525	censored
	p53wt	3525	censored			p53wt	3430	censored
	p53wt	3430	censored			p53wt	1544	event
	p53wt	1575	event			p53wt	3555	censored
	p53wt	3555	censored			p53wt	2805	censored
	p53wt	2805	censored			p53wt	1813	censored
	p53wt	1813	censored			p53wt	3240	censored
	p53wt	3240	censored			p53wt	979	censored
	p53wt	979	censored			p53wt	3201	censored
	p53wt	3201	censored			p53wt	3138	censored
	p53wt	3138	censored			p53wt	3336	censored
	p53wt	3336	censored			p53wt	3223	censored
	p53wt	3223	censored			p53wt	1145	event
	p53wt	3122	censored			p53wt	3248	censored
	p53wt	217	censored			p53wt	3194	censored
	p53wt	3248	censored			p53wt	3100	censored
	p53wt	3194	censored			p53wt	3118	censored
	p53wt	3100	censored			p53wt	2953	censored
	p53wt	3118	censored			p53wt	2994	censored
	p53wt	2953	censored			p53wt	2971	censored
	p53wt	2994	censored			p53wt	2773	censored
	p53wt	2971	censored			p53wt	2952	censored
	p53wt	2773	censored			p53wt	891	censored
	p53wt	2952	censored			p53wt	1911	censored
	p53wt	891	censored			p53wt	2888	censored
	p53wt	1911	censored			p53wt	693	censored
	p53wt	2888	censored			p53wt	1260	censored
	p53wt	693	censored			p53wt	2664	censored
	p53wt	1260	censored			p53wt	510	censored
	p53wt	2664	censored			p53wt	2479	censored
	p53wt	510	censored			p53wt	2678	censored
	p53wt	2479	censored			p53wt	2463	censored
	p53wt	2678	censored			misclass-p53wt	399	event
	p53wt	2463	censored			p53wt	2573	censored
	misclass-p53wt	670	event			p53wt	2588	censored
	p53wt	2573	censored			p53wt	2547	censored
	p53wt	2588	censored			p53wt	2432	censored
	p53wt	2547	censored			p53wt	2495	censored
	p53wt	2432	censored			p53wt	2234	censored
	p53wt	2495	censored			p53wt	1805	censored
	p53wt	2234	censored			p53wt	685	event
	p53wt	1805	censored			p53wt	2176	censored
	p53wt	1087	event			p53wt	2370	censored
	p53wt	2176	censored			p53wt	2296	censored
	p53wt	2370	censored			p53wt	2370	censored
	p53wt	2296	censored			misclass-p53wt	2345	censored
	p53wt	2370	censored			p53wt	2163	censored
	misclass-p53wt	2345	censored			p53wt	2271	censored
	p53wt	2163	censored			p53wt	2095	censored
	p53wt	2271	censored			p53wt	2103	censored
	p53wt	2095	censored			misclass-p53wt	159	event
	p53wt	2103	censored			p53wt	2162	censored
	misclass-p53wt	260	event			p53wt	1853	censored
	p53wt	2162	censored			p53wt	1962	censored
	p53wt	1853	censored			p53wt	1951	censored
	p53wt	1962	censored			p53wt	1547	event
	p53wt	1951	censored			p53wt	3650	censored
	p53wt	2188	censored			p53wt	3650	censored
	p53wt	3650	censored			p53wt	681	censored
	p53wt	3650	censored			misclass-p53wt	3650	censored
	p53wt	3650	censored			p53wt	3650	censored
	p53wt	681	censored			p53wt	1062	censored
	misclass-p53wt	3650	censored			p53wt	1734	event
	p53wt	3650	censored			p53wt	2927	censored
	p53wt	1062	censored			p53wt	3650	censored
	p53wt	2445	event			p53wt	3650	censored
	p53wt	2927	censored			p53wt	883	event
	p53wt	3650	censored			p53wt	3128	event
	p53wt	3650	censored			p53wt	2864	censored
	p53wt	1845	event			p53wt	3650	censored
	p53wt	3128	censored			misclass-p53wt	364	event
	p53wt	2864	censored			p53wt	1801	event
	p53wt	3650	censored			misclass-p53wt	221	event
	misclass-p53wt	836	event			p53wt	3468	censored
	p53wt	3405	event			p53wt	3220	censored
	misclass-p53wt	342	event			p53wt	2072	censored
	p53wt	41	event			p53wt	2124	censored
	p53wt	3468	censored			misclass-p53wt	1885	censored
	p53wt	408	event			p53wt	1833	censored
	p53wt	3220	censored			p53wt	815	event
	p53wt	1297	event			p53wt	1985	event
	p53wt	387	event			p53wt	2306	censored
	p53wt	2072	censored			p53wt	3650	censored
	p53wt	2124	censored			p53wt	1626	censored
	misclass-p53wt	1885	censored			p53wt	879	censored
	p53wt	1833	censored			p53wt	441	censored
	p53wt	1724	censored			p53wt	1813	censored
	p53wt	176	event			p53wt	316	event
	p53wt	1985	event			p53wt	778	event
	p53wt	2306	censored			p53wt	508	event
	p53wt	3650	censored			p53wt	1055	censored
						p53wt	626	censored
						p53wt	1377	censored
						p53wt	1455	censored
						p53wt	895	censored
						p53wt	626	censored
						p53wt	419	censored
						misclass-p53wt	462	censored
						p53wt	1293	censored
						p53wt	496	censored
						p53wt	923	censored
						p53wt	594	censored
						p53wt	406	censored
						p53wt	870	censored
						p53wt	1973	censored
						p53wt	185	censored
						p53wt	849	censored
						p53wt	227	censored
						p53wt	790	censored
						p53wt	914	censored
						p53wt	1007	censored
						p53wt	319	censored
						p53wt	556	censored
						misclass-p53wt	951	censored
						p53wt	901	censored
						p53wt	45	censored
						misclass-p53wt	365	censored
						p53wt	1090	censored
						p53wt	583	censored
						p53wt	1244	censored
						misclass-p53wt	2473	censored
						p53wt	847	censored
						p53wt	441	event
						p53wt	961	censored
						p53wt	68	censored
						p53wt	846	censored
						p53wt	2057	censored
						p53wt	441	event
						p53wt	556	event
						p53wt	889	censored
						p53wt	1134	censored
						p53wt	550	censored
						p53wt	520	censored
						p53wt	133	censored
						p53wt	256	censored
						p53wt	893	censored
						p53wt	1586	event
						p53wt	1124	censored
						p53wt	57	censored
						p53wt	859	censored
						p53wt	41	event
						p53wt	585	censored
						p53wt	3158	censored
						misclass-p53wt	895	censored
						p53wt	412	censored
						p53wt	482	censored
						p53wt	536	censored
						p53wt	1189	censored
						p53wt	1401	censored
						p53wt	220	censored
						misclass-p53wt	586	censored
						p53wt	738	censored
						p53wt	728	censored
						p53wt	623	event
						p53wt	1082	censored
						p53wt	1150	censored
						p53wt	299	event
						p53wt	703	censored
						p53wt	1227	censored
						p53wt	2172	censored
						p53wt	752	censored
						p53wt	39	event
						p53wt	19	censored
						p53wt	16	censored
						p53wt	1102	censored
						p53wt	29	censored
						p53wt	444	censored
						misclass-p53wt	256	censored
						p53wt	1150	censored
						p53wt	717	censored

## Sheet: Fig 5A-CLAM-SB
	Left (DSS)					Right (PFS)
	subtype	survival	status			subtype	survival	status
	p53wt	3650	censored			p53wt	3650	censored
	p53wt	1041	censored			p53wt	1041	censored
	p53wt	3650	censored			p53wt	972	event
	p53wt	440	censored			p53wt	440	censored
	p53wt	3650	censored			p53wt	3650	censored
	p53wt	3650	censored			p53wt	3650	censored
	p53wt	3650	censored			p53wt	3650	censored
	p53wt	3650	censored			p53wt	3650	censored
	p53wt	3650	censored			p53wt	3650	censored
	p53wt	3650	censored			p53wt	3650	censored
	p53wt	3650	censored			p53wt	3650	censored
	p53wt	3650	censored			p53wt	3650	censored
	p53wt	3650	censored			p53wt	3650	censored
	p53wt	3650	censored			p53wt	3650	censored
	misclass-p53wt	3650	censored			misclass-p53wt	3650	censored
	p53wt	3650	censored			p53wt	3650	censored
	p53wt	3650	censored			p53wt	3650	censored
	p53wt	3650	censored			p53wt	3650	censored
	p53wt	1454	censored			p53wt	1454	censored
	p53wt	3650	censored			p53wt	3650	censored
	p53wt	1709	censored			p53wt	1709	censored
	p53wt	3650	censored			p53wt	3650	censored
	p53wt	3650	censored			p53wt	3650	censored
	p53wt	3650	censored			p53wt	3650	censored
	p53wt	3434	censored			p53wt	3434	censored
	p53wt	3650	censored			p53wt	3650	censored
	p53wt	3650	censored			p53wt	3650	censored
	p53wt	3650	censored			p53wt	3189	event
	p53wt	954	event			p53wt	663	censored
	p53wt	663	censored			p53wt	3650	censored
	p53wt	3650	censored			p53wt	3650	censored
	p53wt	3650	censored			p53wt	3650	censored
	p53wt	3650	censored			p53wt	2777	event
	p53wt	3650	censored			p53wt	3650	censored
	p53wt	3650	censored			p53wt	3650	censored
	p53wt	3650	censored			p53wt	3650	censored
	p53wt	3650	censored			p53wt	3650	censored
	p53wt	3650	censored			p53wt	3650	censored
	p53wt	3650	censored			p53wt	3650	censored
	p53wt	3650	censored			misclass-p53wt	3650	censored
	misclass-p53wt	3650	censored			p53wt	3650	censored
	p53wt	3650	censored			p53wt	2236	censored
	p53wt	2236	censored			p53wt	3650	censored
	p53wt	3650	censored			p53wt	3650	censored
	p53wt	3650	censored			p53wt	3650	censored
	p53wt	3650	censored			p53wt	3650	censored
	p53wt	3650	censored			p53wt	3650	censored
	p53wt	3650	censored			p53wt	2794	censored
	p53wt	2794	censored			p53wt	136	censored
	p53wt	3584	censored			p53wt	3650	censored
	p53wt	3650	censored			p53wt	399	censored
	p53wt	399	censored			p53wt	3650	censored
	p53wt	3650	censored			p53wt	2492	censored
	p53wt	2492	censored			p53wt	3650	censored
	p53wt	3650	censored			p53wt	3650	censored
	p53wt	3650	censored			p53wt	3650	censored
	p53wt	3650	censored			p53wt	3650	censored
	p53wt	3650	censored			misclass-p53wt	768	event
	misclass-p53wt	1709	event			p53wt	3650	censored
	p53wt	3650	censored			p53wt	3650	censored
	p53wt	3650	censored			p53wt	3650	censored
	p53wt	3650	censored			p53wt	3650	censored
	p53wt	3650	censored			p53wt	1809	censored
	p53wt	1809	censored			p53wt	3650	censored
	p53wt	3650	censored			p53wt	3650	censored
	p53wt	3650	censored			p53wt	16	censored
	p53wt	16	censored			p53wt	3650	censored
	p53wt	3650	censored			p53wt	3650	censored
	p53wt	3650	censored			p53wt	3650	censored
	p53wt	3650	censored			p53wt	3650	censored
	p53wt	3650	censored			p53wt	3650	censored
	p53wt	3650	censored			p53wt	3650	censored
	p53wt	3650	censored			p53wt	3650	censored
	p53wt	3650	censored			p53wt	3650	censored
	p53wt	3650	censored			p53wt	3650	censored
	p53wt	3650	censored			p53wt	3650	censored
	p53wt	3650	censored			p53wt	3650	censored
	p53wt	3650	censored			p53wt	3650	censored
	p53wt	3650	censored			misclass-p53wt	3650	censored
	misclass-p53wt	3650	censored			p53wt	3061	censored
	p53wt	3061	censored			p53wt	3650	censored
	p53wt	3650	censored			p53wt	53	censored
	p53wt	53	censored			p53wt	3650	censored
	p53wt	3650	censored			p53wt	3650	censored
	p53wt	3650	censored			p53wt	3435	censored
	p53wt	3435	censored			p53wt	3650	censored
	p53wt	3650	censored			p53wt	3525	censored
	p53wt	3525	censored			p53wt	3430	censored
	p53wt	3430	censored			p53wt	1544	event
	p53wt	1575	event			p53wt	3555	censored
	p53wt	3555	censored			p53wt	2805	censored
	p53wt	2805	censored			p53wt	1813	censored
	p53wt	1813	censored			p53wt	3240	censored
	p53wt	3240	censored			p53wt	979	censored
	p53wt	979	censored			p53wt	3201	censored
	p53wt	3201	censored			p53wt	3138	censored
	p53wt	3138	censored			p53wt	3336	censored
	p53wt	3336	censored			p53wt	3223	censored
	p53wt	3223	censored			p53wt	1145	event
	p53wt	3122	censored			p53wt	3248	censored
	p53wt	217	censored			p53wt	3194	censored
	p53wt	3248	censored			p53wt	3100	censored
	p53wt	3194	censored			p53wt	3118	censored
	p53wt	3100	censored			p53wt	2953	censored
	p53wt	3118	censored			p53wt	2994	censored
	p53wt	2953	censored			p53wt	2971	censored
	p53wt	2994	censored			p53wt	2773	censored
	p53wt	2971	censored			p53wt	2952	censored
	p53wt	2773	censored			p53wt	891	censored
	p53wt	2952	censored			p53wt	1911	censored
	p53wt	891	censored			p53wt	2888	censored
	p53wt	1911	censored			p53wt	693	censored
	p53wt	2888	censored			p53wt	1260	censored
	p53wt	693	censored			p53wt	2664	censored
	p53wt	1260	censored			p53wt	510	censored
	p53wt	2664	censored			p53wt	2479	censored
	p53wt	510	censored			p53wt	2678	censored
	p53wt	2479	censored			p53wt	2463	censored
	p53wt	2678	censored			misclass-p53wt	399	event
	p53wt	2463	censored			p53wt	2573	censored
	misclass-p53wt	670	event			p53wt	2588	censored
	p53wt	2573	censored			p53wt	2547	censored
	p53wt	2588	censored			p53wt	2432	censored
	p53wt	2547	censored			p53wt	2495	censored
	p53wt	2432	censored			p53wt	2234	censored
	p53wt	2495	censored			p53wt	1805	censored
	p53wt	2234	censored			misclass-p53wt	685	event
	p53wt	1805	censored			p53wt	2176	censored
	misclass-p53wt	1087	event			p53wt	2370	censored
	p53wt	2176	censored			p53wt	2296	censored
	p53wt	2370	censored			p53wt	2370	censored
	p53wt	2296	censored			misclass-p53wt	2345	censored
	p53wt	2370	censored			p53wt	2163	censored
	misclass-p53wt	2345	censored			p53wt	2271	censored
	p53wt	2163	censored			p53wt	2095	censored
	p53wt	2271	censored			p53wt	2103	censored
	p53wt	2095	censored			misclass-p53wt	159	event
	p53wt	2103	censored			p53wt	2162	censored
	misclass-p53wt	260	event			p53wt	1853	censored
	p53wt	2162	censored			p53wt	1962	censored
	p53wt	1853	censored			p53wt	1951	censored
	p53wt	1962	censored			misclass-p53wt	1547	event
	p53wt	1951	censored			p53wt	3650	censored
	p53wt	2188	censored			p53wt	3650	censored
	misclass-p53wt	3650	censored			p53wt	681	censored
	p53wt	3650	censored			misclass-p53wt	3650	censored
	p53wt	3650	censored			p53wt	3650	censored
	p53wt	681	censored			p53wt	1062	censored
	misclass-p53wt	3650	censored			p53wt	1734	event
	p53wt	3650	censored			p53wt	2927	censored
	p53wt	1062	censored			p53wt	3650	censored
	p53wt	2445	event			p53wt	3650	censored
	p53wt	2927	censored			misclass-p53wt	883	event
	p53wt	3650	censored			p53wt	3128	event
	p53wt	3650	censored			p53wt	2864	censored
	misclass-p53wt	1845	event			p53wt	3650	censored
	p53wt	3128	censored			misclass-p53wt	364	event
	p53wt	2864	censored			p53wt	1801	event
	p53wt	3650	censored			misclass-p53wt	221	event
	misclass-p53wt	836	event			p53wt	3468	censored
	p53wt	3405	event			p53wt	3220	censored
	misclass-p53wt	342	event			p53wt	2072	censored
	misclass-p53wt	41	event			p53wt	2124	censored
	p53wt	3468	censored			misclass-p53wt	1885	censored
	p53wt	408	event			p53wt	1833	censored
	p53wt	3220	censored			p53wt	815	event
	p53wt	1297	event			p53wt	1985	event
	p53wt	387	event			p53wt	2306	censored
	p53wt	2072	censored			p53wt	3650	censored
	p53wt	2124	censored			p53wt	1626	censored
	misclass-p53wt	1885	censored			p53wt	879	censored
	p53wt	1833	censored			p53wt	441	censored
	p53wt	1724	censored			p53wt	1813	censored
	p53wt	176	event			p53wt	316	event
	p53wt	1985	event			p53wt	778	event
	p53wt	2306	censored			p53wt	508	event
	p53wt	3650	censored			p53wt	1055	censored
						p53wt	626	censored
						p53wt	1377	censored
						p53wt	1455	censored
						p53wt	895	censored
						p53wt	626	censored
						p53wt	419	censored
						misclass-p53wt	462	censored
						p53wt	1293	censored
						p53wt	496	censored
						p53wt	923	censored
						p53wt	594	censored
						p53wt	406	censored
						p53wt	870	censored
						p53wt	1973	censored
						p53wt	185	censored
						p53wt	849	censored
						p53wt	227	censored
						p53wt	790	censored
						p53wt	914	censored
						p53wt	1007	censored
						p53wt	319	censored
						p53wt	556	censored
						misclass-p53wt	951	censored
						p53wt	901	censored
						p53wt	45	censored
						misclass-p53wt	365	censored
						p53wt	1090	censored
						p53wt	583	censored
						p53wt	1244	censored
						misclass-p53wt	2473	censored
						p53wt	847	censored
						p53wt	441	event
						p53wt	961	censored
						p53wt	68	censored
						p53wt	846	censored
						p53wt	2057	censored
						p53wt	441	event
						p53wt	556	event
						p53wt	889	censored
						p53wt	1134	censored
						p53wt	550	censored
						p53wt	520	censored
						p53wt	133	censored
						p53wt	256	censored
						p53wt	893	censored
						p53wt	1586	event
						p53wt	1124	censored
						p53wt	57	censored
						p53wt	859	censored
						p53wt	41	event
						p53wt	585	censored
						p53wt	3158	censored
						misclass-p53wt	895	censored
						p53wt	412	censored
						p53wt	482	censored
						p53wt	536	censored
						p53wt	1189	censored
						p53wt	1401	censored
						p53wt	220	censored
						misclass-p53wt	586	censored
						p53wt	738	censored
						p53wt	728	censored
						p53wt	623	event
						p53wt	1082	censored
						p53wt	1150	censored
						p53wt	299	event
						p53wt	703	censored
						p53wt	1227	censored
						p53wt	2172	censored
						p53wt	752	censored
						p53wt	39	event
						misclass-p53wt	19	censored
						p53wt	16	censored
						p53wt	1102	censored
						p53wt	29	censored
						p53wt	444	censored
						misclass-p53wt	256	censored
						p53wt	1150	censored
						p53wt	717	censored

## Sheet: Fig 5A-TransMIL
	Left (DSS)					Right (PFS)
	subtype	survival	status			subtype	survival	status
	p53wt	3650	censored			p53wt	3650	censored
	p53wt	1041	censored			p53wt	1041	censored
	p53wt	3650	censored			p53wt	972	event
	p53wt	440	censored			p53wt	440	censored
	p53wt	3650	censored			p53wt	3650	censored
	p53wt	3650	censored			p53wt	3650	censored
	p53wt	3650	censored			p53wt	3650	censored
	p53wt	3650	censored			p53wt	3650	censored
	p53wt	3650	censored			p53wt	3650	censored
	p53wt	3650	censored			p53wt	3650	censored
	p53wt	3650	censored			p53wt	3650	censored
	p53wt	3650	censored			p53wt	3650	censored
	p53wt	3650	censored			p53wt	3650	censored
	p53wt	3650	censored			p53wt	3650	censored
	p53wt	3650	censored			p53wt	3650	censored
	p53wt	3650	censored			p53wt	3650	censored
	p53wt	3650	censored			p53wt	3650	censored
	p53wt	3650	censored			p53wt	3650	censored
	p53wt	1454	censored			p53wt	1454	censored
	p53wt	3650	censored			p53wt	3650	censored
	p53wt	1709	censored			p53wt	1709	censored
	p53wt	3650	censored			p53wt	3650	censored
	p53wt	3650	censored			p53wt	3650	censored
	p53wt	3650	censored			p53wt	3650	censored
	p53wt	3434	censored			p53wt	3434	censored
	p53wt	3650	censored			p53wt	3650	censored
	p53wt	3650	censored			p53wt	3650	censored
	p53wt	3650	censored			p53wt	3189	event
	p53wt	954	event			misclass-p53wt	663	censored
	misclass-p53wt	663	censored			p53wt	3650	censored
	p53wt	3650	censored			p53wt	3650	censored
	p53wt	3650	censored			p53wt	3650	censored
	p53wt	3650	censored			p53wt	2777	event
	p53wt	3650	censored			p53wt	3650	censored
	p53wt	3650	censored			p53wt	3650	censored
	p53wt	3650	censored			p53wt	3650	censored
	p53wt	3650	censored			p53wt	3650	censored
	p53wt	3650	censored			p53wt	3650	censored
	p53wt	3650	censored			p53wt	3650	censored
	p53wt	3650	censored			misclass-p53wt	3650	censored
	misclass-p53wt	3650	censored			p53wt	3650	censored
	p53wt	3650	censored			p53wt	2236	censored
	p53wt	2236	censored			p53wt	3650	censored
	p53wt	3650	censored			p53wt	3650	censored
	p53wt	3650	censored			p53wt	3650	censored
	p53wt	3650	censored			p53wt	3650	censored
	p53wt	3650	censored			p53wt	3650	censored
	p53wt	3650	censored			p53wt	2794	censored
	p53wt	2794	censored			p53wt	136	censored
	p53wt	3584	censored			p53wt	3650	censored
	p53wt	3650	censored			p53wt	399	censored
	p53wt	399	censored			p53wt	3650	censored
	p53wt	3650	censored			p53wt	2492	censored
	p53wt	2492	censored			p53wt	3650	censored
	p53wt	3650	censored			p53wt	3650	censored
	p53wt	3650	censored			p53wt	3650	censored
	p53wt	3650	censored			p53wt	3650	censored
	p53wt	3650	censored			p53wt	768	event
	p53wt	1709	event			p53wt	3650	censored
	p53wt	3650	censored			p53wt	3650	censored
	p53wt	3650	censored			p53wt	3650	censored
	p53wt	3650	censored			p53wt	3650	censored
	p53wt	3650	censored			p53wt	1809	censored
	p53wt	1809	censored			p53wt	3650	censored
	p53wt	3650	censored			p53wt	3650	censored
	p53wt	3650	censored			p53wt	16	censored
	p53wt	16	censored			p53wt	3650	censored
	p53wt	3650	censored			p53wt	3650	censored
	p53wt	3650	censored			p53wt	3650	censored
	p53wt	3650	censored			p53wt	3650	censored
	p53wt	3650	censored			p53wt	3650	censored
	p53wt	3650	censored			p53wt	3650	censored
	p53wt	3650	censored			p53wt	3650	censored
	p53wt	3650	censored			p53wt	3650	censored
	p53wt	3650	censored			p53wt	3650	censored
	p53wt	3650	censored			p53wt	3650	censored
	p53wt	3650	censored			p53wt	3650	censored
	p53wt	3650	censored			p53wt	3650	censored
	p53wt	3650	censored			p53wt	3650	censored
	p53wt	3650	censored			p53wt	3061	censored
	p53wt	3061	censored			p53wt	3650	censored
	p53wt	3650	censored			p53wt	53	censored
	p53wt	53	censored			p53wt	3650	censored
	p53wt	3650	censored			p53wt	3650	censored
	p53wt	3650	censored			p53wt	3435	censored
	p53wt	3435	censored			p53wt	3650	censored
	p53wt	3650	censored			p53wt	3525	censored
	p53wt	3525	censored			p53wt	3430	censored
	p53wt	3430	censored			p53wt	1544	event
	p53wt	1575	event			p53wt	3555	censored
	p53wt	3555	censored			p53wt	2805	censored
	p53wt	2805	censored			p53wt	1813	censored
	p53wt	1813	censored			p53wt	3240	censored
	p53wt	3240	censored			p53wt	979	censored
	p53wt	979	censored			p53wt	3201	censored
	p53wt	3201	censored			p53wt	3138	censored
	p53wt	3138	censored			p53wt	3336	censored
	p53wt	3336	censored			p53wt	3223	censored
	p53wt	3223	censored			p53wt	1145	event
	p53wt	3122	censored			p53wt	3248	censored
	p53wt	217	censored			p53wt	3194	censored
	p53wt	3248	censored			p53wt	3100	censored
	p53wt	3194	censored			p53wt	3118	censored
	p53wt	3100	censored			p53wt	2953	censored
	p53wt	3118	censored			p53wt	2994	censored
	p53wt	2953	censored			p53wt	2971	censored
	p53wt	2994	censored			p53wt	2773	censored
	p53wt	2971	censored			p53wt	2952	censored
	p53wt	2773	censored			p53wt	891	censored
	p53wt	2952	censored			p53wt	1911	censored
	p53wt	891	censored			p53wt	2888	censored
	p53wt	1911	censored			p53wt	693	censored
	p53wt	2888	censored			p53wt	1260	censored
	p53wt	693	censored			p53wt	2664	censored
	p53wt	1260	censored			p53wt	510	censored
	p53wt	2664	censored			p53wt	2479	censored
	p53wt	510	censored			p53wt	2678	censored
	p53wt	2479	censored			p53wt	2463	censored
	p53wt	2678	censored			misclass-p53wt	399	event
	p53wt	2463	censored			p53wt	2573	censored
	misclass-p53wt	670	event			p53wt	2588	censored
	p53wt	2573	censored			p53wt	2547	censored
	p53wt	2588	censored			p53wt	2432	censored
	p53wt	2547	censored			p53wt	2495	censored
	p53wt	2432	censored			p53wt	2234	censored
	p53wt	2495	censored			p53wt	1805	censored
	p53wt	2234	censored			misclass-p53wt	685	event
	p53wt	1805	censored			p53wt	2176	censored
	misclass-p53wt	1087	event			p53wt	2370	censored
	p53wt	2176	censored			p53wt	2296	censored
	p53wt	2370	censored			p53wt	2370	censored
	p53wt	2296	censored			misclass-p53wt	2345	censored
	p53wt	2370	censored			p53wt	2163	censored
	misclass-p53wt	2345	censored			p53wt	2271	censored
	p53wt	2163	censored			p53wt	2095	censored
	p53wt	2271	censored			p53wt	2103	censored
	p53wt	2095	censored			misclass-p53wt	159	event
	p53wt	2103	censored			p53wt	2162	censored
	misclass-p53wt	260	event			p53wt	1853	censored
	p53wt	2162	censored			p53wt	1962	censored
	p53wt	1853	censored			p53wt	1951	censored
	p53wt	1962	censored			misclass-p53wt	1547	event
	p53wt	1951	censored			p53wt	3650	censored
	p53wt	2188	censored			p53wt	3650	censored
	misclass-p53wt	3650	censored			p53wt	681	censored
	p53wt	3650	censored			misclass-p53wt	3650	censored
	p53wt	3650	censored			p53wt	3650	censored
	p53wt	681	censored			p53wt	1062	censored
	misclass-p53wt	3650	censored			p53wt	1734	event
	p53wt	3650	censored			p53wt	2927	censored
	p53wt	1062	censored			p53wt	3650	censored
	p53wt	2445	event			p53wt	3650	censored
	p53wt	2927	censored			p53wt	883	event
	p53wt	3650	censored			p53wt	3128	event
	p53wt	3650	censored			p53wt	2864	censored
	p53wt	1845	event			p53wt	3650	censored
	p53wt	3128	censored			misclass-p53wt	364	event
	p53wt	2864	censored			p53wt	1801	event
	p53wt	3650	censored			misclass-p53wt	221	event
	misclass-p53wt	836	event			p53wt	3468	censored
	p53wt	3405	event			p53wt	3220	censored
	misclass-p53wt	342	event			p53wt	2072	censored
	misclass-p53wt	41	event			p53wt	2124	censored
	p53wt	3468	censored			misclass-p53wt	1885	censored
	p53wt	408	event			p53wt	1833	censored
	p53wt	3220	censored			p53wt	815	event
	p53wt	1297	event			p53wt	1985	event
	p53wt	387	event			p53wt	2306	censored
	p53wt	2072	censored			p53wt	3650	censored
	p53wt	2124	censored			p53wt	1626	censored
	misclass-p53wt	1885	censored			p53wt	879	censored
	p53wt	1833	censored			p53wt	441	censored
	p53wt	1724	censored			p53wt	1813	censored
	p53wt	176	event			p53wt	316	event
	p53wt	1985	event			p53wt	778	event
	p53wt	2306	censored			misclass-p53wt	508	event
	p53wt	3650	censored			p53wt	1055	censored
						p53wt	626	censored
						p53wt	1377	censored
						p53wt	1455	censored
						p53wt	895	censored
						p53wt	626	censored
						p53wt	419	censored
						misclass-p53wt	462	censored
						p53wt	1293	censored
						p53wt	496	censored
						p53wt	923	censored
						p53wt	594	censored
						p53wt	406	censored
						p53wt	870	censored
						p53wt	1973	censored
						p53wt	185	censored
						p53wt	849	censored
						p53wt	227	censored
						p53wt	790	censored
						p53wt	914	censored
						p53wt	1007	censored
						p53wt	319	censored
						p53wt	556	censored
						misclass-p53wt	951	censored
						p53wt	901	censored
						p53wt	45	censored
						misclass-p53wt	365	censored
						p53wt	1090	censored
						p53wt	583	censored
						p53wt	1244	censored
						misclass-p53wt	2473	censored
						p53wt	847	censored
						p53wt	441	event
						p53wt	961	censored
						p53wt	68	censored
						p53wt	846	censored
						misclass-p53wt	2057	censored
						p53wt	441	event
						p53wt	556	event
						p53wt	889	censored
						p53wt	1134	censored
						p53wt	550	censored
						p53wt	520	censored
						p53wt	133	censored
						p53wt	256	censored
						p53wt	893	censored
						p53wt	1586	event
						p53wt	1124	censored
						p53wt	57	censored
						p53wt	859	censored
						p53wt	41	event
						p53wt	585	censored
						p53wt	3158	censored
						p53wt	895	censored
						p53wt	412	censored
						p53wt	482	censored
						misclass-p53wt	536	censored
						p53wt	1189	censored
						p53wt	1401	censored
						p53wt	220	censored
						misclass-p53wt	586	censored
						p53wt	738	censored
						p53wt	728	censored
						p53wt	623	event
						misclass-p53wt	1082	censored
						p53wt	1150	censored
						p53wt	299	event
						p53wt	703	censored
						p53wt	1227	censored
						p53wt	2172	censored
						p53wt	752	censored
						p53wt	39	event
						misclass-p53wt	19	censored
						p53wt	16	censored
						p53wt	1102	censored
						p53wt	29	censored
						p53wt	444	censored
						misclass-p53wt	256	censored
						p53wt	1150	censored
						p53wt	717	censored
