# Supplementary material for: AI-based histopathology image analysis reveals a distinct subset of endometrial cancers
Source: Nat Commun. 2024 Jun 26;15:4973. doi: 10.1038/s41467-024-49017-2 (PMC11208496; doi:10.1038/s41467-024-49017-2)
Supplement: Supplementary file 4 — Source Data [file 41467_2024_49017_MOESM4_ESM.zip › Source Data/Supplementary-Figure 5 - B.xlsx]

## Sheet: Fig 5B-Vanilla
	Left (DSS)					Right (PFS)
	subtype	survival	status			subtype	survival	status
	p53wt	2308	censored			p53wt	2308	censored
	misclass-p53wt	232	event			misclass-p53wt	198	event
	p53wt	3006	censored			p53wt	3006	censored
	p53wt	2992	censored			p53wt	2992	censored
	p53wt	2991	censored			p53wt	2991	censored
	p53wt	2990	censored			p53wt	2990	censored
	p53wt	940	censored			p53wt	940	censored
	p53wt	2930	censored			p53wt	2930	censored
	p53wt	564	censored			p53wt	3650	censored
	p53wt	3650	censored			p53wt	564	censored
	p53wt	2265	event			p53wt	3650	censored
	p53wt	2740	censored			misclass-p53wt	2285	censored
	misclass-p53wt	2716	censored			p53wt	3650	censored
	p53wt	3476	censored			p53wt	2740	censored
	misclass-p53wt	2344	censored			misclass-p53wt	2716	censored
	misclass-p53wt	119	event			p53wt	3476	censored
	misclass-p53wt	2450	censored			misclass-p53wt	2344	censored
	p53wt	3650	censored			misclass-p53wt	2450	censored
	p53wt	2360	censored			p53wt	3650	censored
	p53wt	2265	censored			p53wt	2360	censored
	p53wt	2170	censored			p53wt	3650	censored
	p53wt	2108	censored			p53wt	2265	censored
	p53wt	2102	censored			p53wt	2170	censored
	p53wt	1190	censored			p53wt	2108	censored
	p53wt	2012	censored			p53wt	2102	censored
	p53wt	3650	censored			p53wt	1190	censored
	p53wt	1756	censored			p53wt	2012	censored
	misclass-p53wt	1739	censored			p53wt	3650	censored
	p53wt	3650	censored			p53wt	3650	censored
	p53wt	328	censored			p53wt	1756	censored
	p53wt	1220	censored			misclass-p53wt	1739	censored
	p53wt	1611	censored			p53wt	3650	censored
	p53wt	1604	censored			p53wt	328	censored
	p53wt	73	censored			p53wt	1220	censored
	p53wt	2015	censored			p53wt	1611	censored
	p53wt	1562	censored			p53wt	1604	censored
	p53wt	1548	censored			p53wt	73	event
	p53wt	1513	censored			p53wt	2015	censored
	p53wt	1466	censored			p53wt	1562	censored
	p53wt	1320	censored			p53wt	1548	censored
	misclass-p53wt	1316	censored			p53wt	1513	censored
	p53wt	1275	censored			p53wt	1466	censored
	misclass-p53wt	717	event			p53wt	1320	censored
	p53wt	1418	censored			misclass-p53wt	1316	censored
	p53wt	3650	censored			p53wt	1275	censored
	p53wt	30	censored			p53wt	1418	censored
	p53wt	3650	censored			p53wt	3650	censored
	p53wt	3650	censored			p53wt	30	censored
	p53wt	3650	censored			p53wt	3650	censored
	p53wt	3650	censored			p53wt	3650	censored
	p53wt	3650	censored			p53wt	3650	censored
	p53wt	3339	event			p53wt	3650	censored
	p53wt	2289	event			p53wt	3650	censored
	p53wt	2894	censored			p53wt	2894	censored
	p53wt	3650	censored			p53wt	3650	censored
	p53wt	3650	censored			p53wt	3650	censored
	p53wt	3361	censored			p53wt	3650	censored
	p53wt	2394	event			p53wt	3650	censored
	misclass-p53wt	370	event			p53wt	3361	censored
	p53wt	1760	event			p53wt	9	censored
	p53wt	9	censored			p53wt	3650	censored
	p53wt	3650	censored			p53wt	3650	censored
	p53wt	2326	event			p53wt	3650	censored
	p53wt	2231	event			p53wt	3650	censored
	p53wt	3650	censored			p53wt	3650	censored
	p53wt	3650	censored			p53wt	3318	censored
	p53wt	3650	censored			p53wt	3650	censored
	p53wt	3318	censored			p53wt	1752	censored
	misclass-p53wt	488	event			p53wt	3638	censored
	p53wt	3650	censored			p53wt	3650	censored
	p53wt	3638	censored			p53wt	3650	censored
	p53wt	3650	censored			p53wt	3034	censored
	p53wt	3650	censored			p53wt	3650	censored
	p53wt	3034	censored			p53wt	2592	censored
	p53wt	3650	censored			p53wt	3650	censored
	p53wt	2592	censored			p53wt	3650	censored
	p53wt	3650	censored			p53wt	3650	censored
	p53wt	3650	censored			p53wt	1396	censored
	p53wt	3650	censored			p53wt	3650	censored
	p53wt	1396	censored			p53wt	3650	censored
	p53wt	3650	censored			p53wt	3650	censored
	p53wt	3650	censored			p53wt	2797	censored
	p53wt	3650	censored			p53wt	3650	censored
	p53wt	2797	censored			p53wt	3551	censored
	p53wt	857	event			p53wt	3548	censored
	p53wt	3650	censored			p53wt	3363	censored
	p53wt	462	event			p53wt	3358	censored
	p53wt	207	event			p53wt	3650	censored
	p53wt	3551	censored			p53wt	635	censored
	p53wt	3548	censored			p53wt	1718	censored
	p53wt	3363	censored			misclass-p53wt	3650	censored
	p53wt	3358	censored			p53wt	3650	censored
	p53wt	635	censored			misclass-p53wt	2629	censored
	p53wt	1718	censored			p53wt	3650	censored
	p53wt	3650	censored			p53wt	3650	censored
	misclass-p53wt	2629	censored			misclass-p53wt	3650	censored
	p53wt	3650	censored			misclass-p53wt	1595	censored
	p53wt	676	event			p53wt	3650	censored
	misclass-p53wt	3650	censored			misclass-p53wt	447	event
	misclass-p53wt	1595	censored			misclass-p53wt	1714	censored
	p53wt	3650	censored			p53wt	1906	censored
	misclass-p53wt	1118	event			misclass-p53wt	551	event
	misclass-p53wt	1714	censored			misclass-p53wt	468	event
	p53wt	1906	censored			p53wt	1103	event
	misclass-p53wt	615	event			misclass-p53wt	749	event
	misclass-p53wt	625	event			misclass-p53wt	1238	event
	p53wt	1650	censored			misclass-p53wt	1240	censored
	misclass-p53wt	1587	event			misclass-p53wt	965	censored
	misclass-p53wt	1284	event			misclass-p53wt	409	event
	misclass-p53wt	1240	censored			p53wt	1523	event
	misclass-p53wt	965	censored			misclass-p53wt	3650	censored
	misclass-p53wt	594	event			p53wt	1566	censored
	p53wt	1675	censored			misclass-p53wt	3306	censored
	misclass-p53wt	3650	censored			p53wt	1621	censored
	p53wt	1566	censored			p53wt	2337	censored
	misclass-p53wt	3306	censored			p53wt	1089	censored
	p53wt	1621	censored			p53wt	1418	censored
	p53wt	2337	censored			p53wt	2008	censored
	p53wt	1089	censored			p53wt	207	event
	p53wt	1418	censored			p53wt	2972	censored
	p53wt	2008	censored			p53wt	3650	censored
	p53wt	400	event			p53wt	1999	censored
	p53wt	2972	censored			p53wt	1115	event
	p53wt	3650	censored			p53wt	1570	censored
	p53wt	1999	censored			p53wt	2745	censored
	p53wt	1455	event			misclass-p53wt	1044	event
	p53wt	2745	censored			p53wt	3650	censored
	misclass-p53wt	1488	event			p53wt	57	censored
	p53wt	3650	censored			p53wt	1860	censored
	p53wt	57	censored			p53wt	3175	censored
	p53wt	1860	censored			p53wt	1865	censored
	p53wt	3175	censored			p53wt	1562	censored
	p53wt	1865	censored			p53wt	990	censored
	p53wt	1562	censored			p53wt	3650	censored
	p53wt	990	censored			misclass-p53wt	2102	censored
	p53wt	3650	censored			p53wt	1168	event
	misclass-p53wt	2102	censored			misclass-p53wt	1630	event
	p53wt	2559	censored			p53wt	1776	censored
	misclass-p53wt	3650	censored			p53wt	3443	censored
	p53wt	1776	censored			p53wt	1391	event
	p53wt	3443	censored			p53wt	2763	censored
	p53wt	1442	event			p53wt	3650	censored
	p53wt	2763	censored			p53wt	180	event
	p53wt	3650	censored			p53wt	2052	censored
	p53wt	921	event			p53wt	739	censored
	p53wt	2052	censored			p53wt	3650	censored
	p53wt	739	censored			p53wt	17	censored
	p53wt	3650	censored			p53wt	729	censored
	p53wt	17	censored			p53wt	567	event
	p53wt	729	censored			p53wt	1364	censored
	p53wt	1919	censored			p53wt	3092	censored
	p53wt	1364	censored			p53wt	1846	censored
	p53wt	3092	censored			p53wt	2638	censored
	p53wt	1846	censored			p53wt	1194	censored
	p53wt	1194	censored			p53wt	1260	event
	p53wt	3185	censored			p53wt	2362	censored
	p53wt	2362	censored			p53wt	627	censored
	p53wt	627	censored			p53wt	3601	censored
	p53wt	3601	censored			p53wt	2183	censored
	p53wt	3650	censored			p53wt	3650	censored
	p53wt	1479	event			p53wt	537	event
	p53wt	2447	censored			p53wt	2006	censored
	p53wt	2130	censored			p53wt	2447	censored
	misclass-p53wt	2407	censored			p53wt	2130	censored
	p53wt	1789	censored			misclass-p53wt	2407	censored
	p53wt	1242	event			p53wt	1789	censored
	p53wt	3650	censored			p53wt	288	event
	p53wt	2254	censored			p53wt	3650	censored
	p53wt	2332	censored			p53wt	339	event
	p53wt	2290	censored			p53wt	2332	censored
	p53wt	3442	censored			p53wt	2290	censored
	misclass-p53wt	3650	censored			p53wt	3442	censored
	p53wt	1994	censored			misclass-p53wt	3650	censored
	p53wt	2226	censored			p53wt	1994	censored
	p53wt	2154	censored			p53wt	2226	censored
	p53wt	3116	censored			p53wt	2154	censored
	p53wt	354	event			p53wt	3116	censored
						p53wt	260	event

## Sheet: Fig 5B-IDaRS
	Left (DSS)					Right (PFS)
	subtype	survival	status			subtype	survival	status
	p53wt	2308	censored			p53wt	2308	censored
	misclass-p53wt	232	event			misclass-p53wt	198	event
	p53wt	3006	censored			p53wt	3006	censored
	p53wt	2992	censored			p53wt	2992	censored
	p53wt	2991	censored			p53wt	2991	censored
	p53wt	2990	censored			p53wt	2990	censored
	p53wt	940	censored			p53wt	940	censored
	p53wt	2930	censored			p53wt	2930	censored
	p53wt	564	censored			p53wt	3650	censored
	p53wt	3650	censored			p53wt	564	censored
	p53wt	2265	event			p53wt	3650	censored
	p53wt	2740	censored			misclass-p53wt	2285	censored
	misclass-p53wt	2716	censored			p53wt	3650	censored
	p53wt	3476	censored			p53wt	2740	censored
	misclass-p53wt	2344	censored			misclass-p53wt	2716	censored
	misclass-p53wt	119	event			p53wt	3476	censored
	p53wt	2450	censored			misclass-p53wt	2344	censored
	p53wt	3650	censored			p53wt	2450	censored
	p53wt	2360	censored			p53wt	3650	censored
	p53wt	2265	censored			p53wt	2360	censored
	p53wt	2170	censored			p53wt	3650	censored
	p53wt	2108	censored			p53wt	2265	censored
	p53wt	2102	censored			p53wt	2170	censored
	p53wt	1190	censored			p53wt	2108	censored
	p53wt	2012	censored			p53wt	2102	censored
	p53wt	3650	censored			p53wt	1190	censored
	p53wt	1756	censored			p53wt	2012	censored
	misclass-p53wt	1739	censored			p53wt	3650	censored
	p53wt	3650	censored			p53wt	3650	censored
	p53wt	328	censored			p53wt	1756	censored
	p53wt	1220	censored			misclass-p53wt	1739	censored
	p53wt	1611	censored			p53wt	3650	censored
	p53wt	1604	censored			p53wt	328	censored
	p53wt	73	censored			p53wt	1220	censored
	p53wt	2015	censored			p53wt	1611	censored
	p53wt	1562	censored			p53wt	1604	censored
	p53wt	1548	censored			p53wt	73	event
	p53wt	1513	censored			p53wt	2015	censored
	p53wt	1466	censored			p53wt	1562	censored
	p53wt	1320	censored			p53wt	1548	censored
	misclass-p53wt	1316	censored			p53wt	1513	censored
	p53wt	1275	censored			p53wt	1466	censored
	misclass-p53wt	717	event			p53wt	1320	censored
	p53wt	1418	censored			misclass-p53wt	1316	censored
	p53wt	3650	censored			p53wt	1275	censored
	p53wt	30	censored			p53wt	1418	censored
	p53wt	3650	censored			p53wt	3650	censored
	p53wt	3650	censored			p53wt	30	censored
	p53wt	3650	censored			p53wt	3650	censored
	p53wt	3650	censored			p53wt	3650	censored
	p53wt	3650	censored			p53wt	3650	censored
	p53wt	3339	event			p53wt	3650	censored
	p53wt	2289	event			p53wt	3650	censored
	p53wt	2894	censored			p53wt	2894	censored
	p53wt	3650	censored			p53wt	3650	censored
	p53wt	3650	censored			p53wt	3650	censored
	p53wt	3361	censored			p53wt	3650	censored
	p53wt	2394	event			p53wt	3650	censored
	misclass-p53wt	370	event			p53wt	3361	censored
	p53wt	1760	event			misclass-p53wt	9	censored
	misclass-p53wt	9	censored			p53wt	3650	censored
	p53wt	3650	censored			p53wt	3650	censored
	p53wt	2326	event			p53wt	3650	censored
	p53wt	2231	event			p53wt	3650	censored
	p53wt	3650	censored			p53wt	3650	censored
	p53wt	3650	censored			p53wt	3318	censored
	p53wt	3650	censored			p53wt	3650	censored
	p53wt	3318	censored			p53wt	1752	censored
	misclass-p53wt	488	event			p53wt	3638	censored
	p53wt	3650	censored			p53wt	3650	censored
	p53wt	3638	censored			p53wt	3650	censored
	p53wt	3650	censored			p53wt	3034	censored
	p53wt	3650	censored			p53wt	3650	censored
	p53wt	3034	censored			p53wt	2592	censored
	p53wt	3650	censored			p53wt	3650	censored
	p53wt	2592	censored			p53wt	3650	censored
	p53wt	3650	censored			p53wt	3650	censored
	p53wt	3650	censored			p53wt	1396	censored
	p53wt	3650	censored			p53wt	3650	censored
	p53wt	1396	censored			p53wt	3650	censored
	p53wt	3650	censored			p53wt	3650	censored
	p53wt	3650	censored			p53wt	2797	censored
	p53wt	3650	censored			p53wt	3650	censored
	p53wt	2797	censored			p53wt	3551	censored
	p53wt	857	event			p53wt	3548	censored
	p53wt	3650	censored			p53wt	3363	censored
	p53wt	462	event			p53wt	3358	censored
	p53wt	207	event			p53wt	3650	censored
	p53wt	3551	censored			misclass-p53wt	635	censored
	p53wt	3548	censored			p53wt	1718	censored
	p53wt	3363	censored			misclass-p53wt	3650	censored
	p53wt	3358	censored			p53wt	3650	censored
	misclass-p53wt	635	censored			misclass-p53wt	2629	censored
	p53wt	1718	censored			misclass-p53wt	3650	censored
	p53wt	3650	censored			p53wt	3650	censored
	misclass-p53wt	2629	censored			misclass-p53wt	3650	censored
	misclass-p53wt	3650	censored			misclass-p53wt	1595	censored
	p53wt	676	event			p53wt	3650	censored
	misclass-p53wt	3650	censored			misclass-p53wt	447	event
	misclass-p53wt	1595	censored			misclass-p53wt	1714	censored
	p53wt	3650	censored			p53wt	1906	censored
	misclass-p53wt	1118	event			misclass-p53wt	551	event
	misclass-p53wt	1714	censored			misclass-p53wt	468	event
	p53wt	1906	censored			p53wt	1103	event
	misclass-p53wt	615	event			misclass-p53wt	749	event
	misclass-p53wt	625	event			misclass-p53wt	1238	event
	p53wt	1650	censored			misclass-p53wt	1240	censored
	misclass-p53wt	1587	event			misclass-p53wt	965	censored
	misclass-p53wt	1284	event			misclass-p53wt	409	event
	misclass-p53wt	1240	censored			misclass-p53wt	1523	event
	misclass-p53wt	965	censored			misclass-p53wt	3650	censored
	misclass-p53wt	594	event			p53wt	1566	censored
	misclass-p53wt	1675	censored			misclass-p53wt	3306	censored
	misclass-p53wt	3650	censored			p53wt	1621	censored
	p53wt	1566	censored			p53wt	2337	censored
	misclass-p53wt	3306	censored			p53wt	1089	censored
	p53wt	1621	censored			p53wt	1418	censored
	p53wt	2337	censored			p53wt	2008	censored
	p53wt	1089	censored			misclass-p53wt	207	event
	p53wt	1418	censored			p53wt	2972	censored
	p53wt	2008	censored			p53wt	3650	censored
	misclass-p53wt	400	event			p53wt	1999	censored
	p53wt	2972	censored			p53wt	1115	event
	p53wt	3650	censored			p53wt	1570	censored
	p53wt	1999	censored			misclass-p53wt	2745	censored
	p53wt	1455	event			misclass-p53wt	1044	event
	misclass-p53wt	2745	censored			p53wt	3650	censored
	misclass-p53wt	1488	event			p53wt	57	censored
	p53wt	3650	censored			p53wt	1860	censored
	p53wt	57	censored			misclass-p53wt	3175	censored
	p53wt	1860	censored			p53wt	1865	censored
	misclass-p53wt	3175	censored			p53wt	1562	censored
	p53wt	1865	censored			p53wt	990	censored
	p53wt	1562	censored			misclass-p53wt	3650	censored
	p53wt	990	censored			p53wt	2102	censored
	misclass-p53wt	3650	censored			p53wt	1168	event
	p53wt	2102	censored			misclass-p53wt	1630	event
	p53wt	2559	censored			misclass-p53wt	1776	censored
	misclass-p53wt	3650	censored			p53wt	3443	censored
	misclass-p53wt	1776	censored			p53wt	1391	event
	p53wt	3443	censored			p53wt	2763	censored
	p53wt	1442	event			p53wt	3650	censored
	p53wt	2763	censored			p53wt	180	event
	p53wt	3650	censored			p53wt	2052	censored
	p53wt	921	event			p53wt	739	censored
	p53wt	2052	censored			p53wt	3650	censored
	p53wt	739	censored			p53wt	17	censored
	p53wt	3650	censored			p53wt	729	censored
	p53wt	17	censored			p53wt	567	event
	p53wt	729	censored			p53wt	1364	censored
	p53wt	1919	censored			p53wt	3092	censored
	p53wt	1364	censored			p53wt	1846	censored
	p53wt	3092	censored			p53wt	2638	censored
	p53wt	1846	censored			p53wt	1194	censored
	p53wt	1194	censored			p53wt	1260	event
	p53wt	3185	censored			p53wt	2362	censored
	p53wt	2362	censored			p53wt	627	censored
	p53wt	627	censored			p53wt	3601	censored
	p53wt	3601	censored			p53wt	2183	censored
	p53wt	3650	censored			p53wt	3650	censored
	p53wt	1479	event			p53wt	537	event
	misclass-p53wt	2447	censored			p53wt	2006	censored
	p53wt	2130	censored			misclass-p53wt	2447	censored
	misclass-p53wt	2407	censored			p53wt	2130	censored
	p53wt	1789	censored			misclass-p53wt	2407	censored
	p53wt	1242	event			p53wt	1789	censored
	p53wt	3650	censored			p53wt	288	event
	misclass-p53wt	2254	censored			p53wt	3650	censored
	p53wt	2332	censored			misclass-p53wt	339	event
	misclass-p53wt	2290	censored			p53wt	2332	censored
	p53wt	3442	censored			misclass-p53wt	2290	censored
	misclass-p53wt	3650	censored			p53wt	3442	censored
	p53wt	1994	censored			misclass-p53wt	3650	censored
	p53wt	2226	censored			p53wt	1994	censored
	p53wt	2154	censored			p53wt	2226	censored
	misclass-p53wt	3116	censored			p53wt	2154	censored
	p53wt	354	event			misclass-p53wt	3116	censored
						p53wt	260	event

## Sheet: Fig 5B-Histogram
	Left (DSS)					Right (PFS)
	subtype	survival	status			subtype	survival	status
	p53wt	2308	censored			p53wt	2308	censored
	p53wt	232	event			p53wt	198	event
	p53wt	3006	censored			p53wt	3006	censored
	p53wt	2992	censored			p53wt	2992	censored
	p53wt	2991	censored			p53wt	2991	censored
	p53wt	2990	censored			p53wt	2990	censored
	p53wt	940	censored			p53wt	940	censored
	p53wt	2930	censored			p53wt	2930	censored
	p53wt	564	censored			p53wt	3650	censored
	p53wt	3650	censored			p53wt	564	censored
	p53wt	2265	event			p53wt	3650	censored
	p53wt	2740	censored			misclass-p53wt	2285	censored
	p53wt	2716	censored			p53wt	3650	censored
	p53wt	3476	censored			p53wt	2740	censored
	misclass-p53wt	2344	censored			p53wt	2716	censored
	misclass-p53wt	119	event			p53wt	3476	censored
	p53wt	2450	censored			misclass-p53wt	2344	censored
	p53wt	3650	censored			p53wt	2450	censored
	p53wt	2360	censored			p53wt	3650	censored
	p53wt	2265	censored			p53wt	2360	censored
	p53wt	2170	censored			p53wt	3650	censored
	p53wt	2108	censored			p53wt	2265	censored
	p53wt	2102	censored			p53wt	2170	censored
	p53wt	1190	censored			p53wt	2108	censored
	p53wt	2012	censored			p53wt	2102	censored
	p53wt	3650	censored			p53wt	1190	censored
	p53wt	1756	censored			p53wt	2012	censored
	p53wt	1739	censored			p53wt	3650	censored
	p53wt	3650	censored			p53wt	3650	censored
	p53wt	328	censored			p53wt	1756	censored
	p53wt	1220	censored			p53wt	1739	censored
	p53wt	1611	censored			p53wt	3650	censored
	p53wt	1604	censored			p53wt	328	censored
	p53wt	73	censored			p53wt	1220	censored
	p53wt	2015	censored			p53wt	1611	censored
	p53wt	1562	censored			p53wt	1604	censored
	p53wt	1548	censored			p53wt	73	event
	p53wt	1513	censored			p53wt	2015	censored
	p53wt	1466	censored			p53wt	1562	censored
	p53wt	1320	censored			p53wt	1548	censored
	p53wt	1316	censored			p53wt	1513	censored
	p53wt	1275	censored			p53wt	1466	censored
	misclass-p53wt	717	event			p53wt	1320	censored
	p53wt	1418	censored			p53wt	1316	censored
	p53wt	3650	censored			p53wt	1275	censored
	p53wt	30	censored			p53wt	1418	censored
	p53wt	3650	censored			p53wt	3650	censored
	p53wt	3650	censored			p53wt	30	censored
	p53wt	3650	censored			p53wt	3650	censored
	p53wt	3650	censored			p53wt	3650	censored
	p53wt	3650	censored			p53wt	3650	censored
	p53wt	3339	event			p53wt	3650	censored
	p53wt	2289	event			p53wt	3650	censored
	p53wt	2894	censored			p53wt	2894	censored
	p53wt	3650	censored			p53wt	3650	censored
	p53wt	3650	censored			p53wt	3650	censored
	p53wt	3361	censored			p53wt	3650	censored
	p53wt	2394	event			p53wt	3650	censored
	p53wt	370	event			p53wt	3361	censored
	p53wt	1760	event			p53wt	9	censored
	p53wt	9	censored			p53wt	3650	censored
	p53wt	3650	censored			p53wt	3650	censored
	p53wt	2326	event			p53wt	3650	censored
	p53wt	2231	event			p53wt	3650	censored
	p53wt	3650	censored			p53wt	3650	censored
	p53wt	3650	censored			p53wt	3318	censored
	p53wt	3650	censored			p53wt	3650	censored
	p53wt	3318	censored			p53wt	1752	censored
	misclass-p53wt	488	event			p53wt	3638	censored
	p53wt	3650	censored			p53wt	3650	censored
	p53wt	3638	censored			p53wt	3650	censored
	p53wt	3650	censored			p53wt	3034	censored
	p53wt	3650	censored			p53wt	3650	censored
	p53wt	3034	censored			p53wt	2592	censored
	p53wt	3650	censored			p53wt	3650	censored
	p53wt	2592	censored			p53wt	3650	censored
	p53wt	3650	censored			p53wt	3650	censored
	p53wt	3650	censored			p53wt	1396	censored
	p53wt	3650	censored			p53wt	3650	censored
	p53wt	1396	censored			p53wt	3650	censored
	p53wt	3650	censored			p53wt	3650	censored
	p53wt	3650	censored			p53wt	2797	censored
	p53wt	3650	censored			p53wt	3650	censored
	p53wt	2797	censored			p53wt	3551	censored
	p53wt	857	event			p53wt	3548	censored
	p53wt	3650	censored			p53wt	3363	censored
	p53wt	462	event			p53wt	3358	censored
	p53wt	207	event			p53wt	3650	censored
	p53wt	3551	censored			p53wt	635	censored
	p53wt	3548	censored			p53wt	1718	censored
	p53wt	3363	censored			misclass-p53wt	3650	censored
	p53wt	3358	censored			p53wt	3650	censored
	p53wt	635	censored			p53wt	2629	censored
	p53wt	1718	censored			p53wt	3650	censored
	p53wt	3650	censored			p53wt	3650	censored
	p53wt	2629	censored			misclass-p53wt	3650	censored
	p53wt	3650	censored			misclass-p53wt	1595	censored
	p53wt	676	event			p53wt	3650	censored
	misclass-p53wt	3650	censored			misclass-p53wt	447	event
	misclass-p53wt	1595	censored			misclass-p53wt	1714	censored
	p53wt	3650	censored			p53wt	1906	censored
	misclass-p53wt	1118	event			misclass-p53wt	551	event
	misclass-p53wt	1714	censored			misclass-p53wt	468	event
	p53wt	1906	censored			p53wt	1103	event
	misclass-p53wt	615	event			misclass-p53wt	749	event
	misclass-p53wt	625	event			misclass-p53wt	1238	event
	p53wt	1650	censored			misclass-p53wt	1240	censored
	misclass-p53wt	1587	event			misclass-p53wt	965	censored
	misclass-p53wt	1284	event			misclass-p53wt	409	event
	misclass-p53wt	1240	censored			misclass-p53wt	1523	event
	misclass-p53wt	965	censored			misclass-p53wt	3650	censored
	misclass-p53wt	594	event			p53wt	1566	censored
	misclass-p53wt	1675	censored			p53wt	3306	censored
	misclass-p53wt	3650	censored			p53wt	1621	censored
	p53wt	1566	censored			p53wt	2337	censored
	p53wt	3306	censored			p53wt	1089	censored
	p53wt	1621	censored			p53wt	1418	censored
	p53wt	2337	censored			p53wt	2008	censored
	p53wt	1089	censored			p53wt	207	event
	p53wt	1418	censored			p53wt	2972	censored
	p53wt	2008	censored			p53wt	3650	censored
	p53wt	400	event			p53wt	1999	censored
	p53wt	2972	censored			p53wt	1115	event
	p53wt	3650	censored			p53wt	1570	censored
	p53wt	1999	censored			p53wt	2745	censored
	p53wt	1455	event			misclass-p53wt	1044	event
	p53wt	2745	censored			p53wt	3650	censored
	misclass-p53wt	1488	event			p53wt	57	censored
	p53wt	3650	censored			p53wt	1860	censored
	p53wt	57	censored			p53wt	3175	censored
	p53wt	1860	censored			p53wt	1865	censored
	p53wt	3175	censored			p53wt	1562	censored
	p53wt	1865	censored			p53wt	990	censored
	p53wt	1562	censored			p53wt	3650	censored
	p53wt	990	censored			p53wt	2102	censored
	p53wt	3650	censored			p53wt	1168	event
	p53wt	2102	censored			misclass-p53wt	1630	event
	p53wt	2559	censored			p53wt	1776	censored
	misclass-p53wt	3650	censored			p53wt	3443	censored
	p53wt	1776	censored			p53wt	1391	event
	p53wt	3443	censored			p53wt	2763	censored
	p53wt	1442	event			p53wt	3650	censored
	p53wt	2763	censored			p53wt	180	event
	p53wt	3650	censored			p53wt	2052	censored
	p53wt	921	event			p53wt	739	censored
	p53wt	2052	censored			p53wt	3650	censored
	p53wt	739	censored			p53wt	17	censored
	p53wt	3650	censored			p53wt	729	censored
	p53wt	17	censored			p53wt	567	event
	p53wt	729	censored			p53wt	1364	censored
	p53wt	1919	censored			p53wt	3092	censored
	p53wt	1364	censored			p53wt	1846	censored
	p53wt	3092	censored			p53wt	2638	censored
	p53wt	1846	censored			p53wt	1194	censored
	p53wt	1194	censored			p53wt	1260	event
	p53wt	3185	censored			p53wt	2362	censored
	p53wt	2362	censored			p53wt	627	censored
	p53wt	627	censored			p53wt	3601	censored
	p53wt	3601	censored			p53wt	2183	censored
	p53wt	3650	censored			p53wt	3650	censored
	p53wt	1479	event			p53wt	537	event
	p53wt	2447	censored			p53wt	2006	censored
	p53wt	2130	censored			p53wt	2447	censored
	p53wt	2407	censored			p53wt	2130	censored
	p53wt	1789	censored			p53wt	2407	censored
	p53wt	1242	event			p53wt	1789	censored
	p53wt	3650	censored			p53wt	288	event
	p53wt	2254	censored			p53wt	3650	censored
	p53wt	2332	censored			p53wt	339	event
	p53wt	2290	censored			p53wt	2332	censored
	p53wt	3442	censored			p53wt	2290	censored
	misclass-p53wt	3650	censored			p53wt	3442	censored
	p53wt	1994	censored			misclass-p53wt	3650	censored
	p53wt	2226	censored			p53wt	1994	censored
	p53wt	2154	censored			p53wt	2226	censored
	p53wt	3116	censored			p53wt	2154	censored
	p53wt	354	event			p53wt	3116	censored
						p53wt	260	event

## Sheet: Fig 5B-Deep MIL
	Left (DSS)					Right (PFS)
	subtype	survival	status			subtype	survival	status
	p53wt	2308	censored			p53wt	2308	censored
	misclass-p53wt	232	event			misclass-p53wt	198	event
	p53wt	3006	censored			p53wt	3006	censored
	p53wt	2992	censored			p53wt	2992	censored
	p53wt	2991	censored			p53wt	2991	censored
	p53wt	2990	censored			p53wt	2990	censored
	p53wt	940	censored			p53wt	940	censored
	p53wt	2930	censored			p53wt	2930	censored
	p53wt	564	censored			p53wt	3650	censored
	p53wt	3650	censored			p53wt	564	censored
	p53wt	2265	event			p53wt	3650	censored
	p53wt	2740	censored			misclass-p53wt	2285	censored
	misclass-p53wt	2716	censored			p53wt	3650	censored
	p53wt	3476	censored			p53wt	2740	censored
	misclass-p53wt	2344	censored			misclass-p53wt	2716	censored
	misclass-p53wt	119	event			p53wt	3476	censored
	p53wt	2450	censored			misclass-p53wt	2344	censored
	p53wt	3650	censored			p53wt	2450	censored
	p53wt	2360	censored			p53wt	3650	censored
	p53wt	2265	censored			p53wt	2360	censored
	p53wt	2170	censored			p53wt	3650	censored
	p53wt	2108	censored			p53wt	2265	censored
	p53wt	2102	censored			p53wt	2170	censored
	p53wt	1190	censored			p53wt	2108	censored
	p53wt	2012	censored			p53wt	2102	censored
	p53wt	3650	censored			p53wt	1190	censored
	p53wt	1756	censored			p53wt	2012	censored
	p53wt	1739	censored			p53wt	3650	censored
	p53wt	3650	censored			p53wt	3650	censored
	p53wt	328	censored			p53wt	1756	censored
	p53wt	1220	censored			p53wt	1739	censored
	p53wt	1611	censored			p53wt	3650	censored
	p53wt	1604	censored			p53wt	328	censored
	p53wt	73	censored			p53wt	1220	censored
	p53wt	2015	censored			p53wt	1611	censored
	p53wt	1562	censored			p53wt	1604	censored
	p53wt	1548	censored			p53wt	73	event
	p53wt	1513	censored			p53wt	2015	censored
	p53wt	1466	censored			p53wt	1562	censored
	p53wt	1320	censored			p53wt	1548	censored
	misclass-p53wt	1316	censored			p53wt	1513	censored
	p53wt	1275	censored			p53wt	1466	censored
	misclass-p53wt	717	event			p53wt	1320	censored
	p53wt	1418	censored			misclass-p53wt	1316	censored
	p53wt	3650	censored			p53wt	1275	censored
	p53wt	30	censored			p53wt	1418	censored
	p53wt	3650	censored			p53wt	3650	censored
	p53wt	3650	censored			p53wt	30	censored
	p53wt	3650	censored			p53wt	3650	censored
	p53wt	3650	censored			p53wt	3650	censored
	p53wt	3650	censored			p53wt	3650	censored
	p53wt	3339	event			p53wt	3650	censored
	p53wt	2289	event			p53wt	3650	censored
	p53wt	2894	censored			p53wt	2894	censored
	p53wt	3650	censored			p53wt	3650	censored
	p53wt	3650	censored			p53wt	3650	censored
	p53wt	3361	censored			p53wt	3650	censored
	misclass-p53wt	2394	event			p53wt	3650	censored
	misclass-p53wt	370	event			p53wt	3361	censored
	p53wt	1760	event			p53wt	9	censored
	p53wt	9	censored			p53wt	3650	censored
	p53wt	3650	censored			p53wt	3650	censored
	p53wt	2326	event			p53wt	3650	censored
	p53wt	2231	event			p53wt	3650	censored
	p53wt	3650	censored			p53wt	3650	censored
	p53wt	3650	censored			p53wt	3318	censored
	p53wt	3650	censored			p53wt	3650	censored
	p53wt	3318	censored			p53wt	1752	censored
	misclass-p53wt	488	event			p53wt	3638	censored
	p53wt	3650	censored			p53wt	3650	censored
	p53wt	3638	censored			p53wt	3650	censored
	p53wt	3650	censored			misclass-p53wt	3034	censored
	p53wt	3650	censored			p53wt	3650	censored
	misclass-p53wt	3034	censored			p53wt	2592	censored
	p53wt	3650	censored			p53wt	3650	censored
	p53wt	2592	censored			p53wt	3650	censored
	p53wt	3650	censored			p53wt	3650	censored
	p53wt	3650	censored			p53wt	1396	censored
	p53wt	3650	censored			p53wt	3650	censored
	p53wt	1396	censored			p53wt	3650	censored
	p53wt	3650	censored			p53wt	3650	censored
	p53wt	3650	censored			p53wt	2797	censored
	p53wt	3650	censored			p53wt	3650	censored
	p53wt	2797	censored			p53wt	3551	censored
	p53wt	857	event			p53wt	3548	censored
	p53wt	3650	censored			p53wt	3363	censored
	p53wt	462	event			p53wt	3358	censored
	p53wt	207	event			p53wt	3650	censored
	p53wt	3551	censored			p53wt	635	censored
	p53wt	3548	censored			p53wt	1718	censored
	p53wt	3363	censored			misclass-p53wt	3650	censored
	p53wt	3358	censored			p53wt	3650	censored
	p53wt	635	censored			misclass-p53wt	2629	censored
	p53wt	1718	censored			misclass-p53wt	3650	censored
	p53wt	3650	censored			p53wt	3650	censored
	misclass-p53wt	2629	censored			misclass-p53wt	3650	censored
	misclass-p53wt	3650	censored			misclass-p53wt	1595	censored
	p53wt	676	event			p53wt	3650	censored
	misclass-p53wt	3650	censored			misclass-p53wt	447	event
	misclass-p53wt	1595	censored			misclass-p53wt	1714	censored
	p53wt	3650	censored			p53wt	1906	censored
	misclass-p53wt	1118	event			misclass-p53wt	551	event
	misclass-p53wt	1714	censored			misclass-p53wt	468	event
	p53wt	1906	censored			p53wt	1103	event
	misclass-p53wt	615	event			misclass-p53wt	749	event
	misclass-p53wt	625	event			misclass-p53wt	1238	event
	p53wt	1650	censored			misclass-p53wt	1240	censored
	misclass-p53wt	1587	event			misclass-p53wt	965	censored
	misclass-p53wt	1284	event			misclass-p53wt	409	event
	misclass-p53wt	1240	censored			p53wt	1523	event
	misclass-p53wt	965	censored			misclass-p53wt	3650	censored
	misclass-p53wt	594	event			p53wt	1566	censored
	p53wt	1675	censored			misclass-p53wt	3306	censored
	misclass-p53wt	3650	censored			p53wt	1621	censored
	p53wt	1566	censored			p53wt	2337	censored
	misclass-p53wt	3306	censored			p53wt	1089	censored
	p53wt	1621	censored			p53wt	1418	censored
	p53wt	2337	censored			p53wt	2008	censored
	p53wt	1089	censored			misclass-p53wt	207	event
	p53wt	1418	censored			p53wt	2972	censored
	p53wt	2008	censored			p53wt	3650	censored
	misclass-p53wt	400	event			p53wt	1999	censored
	p53wt	2972	censored			p53wt	1115	event
	p53wt	3650	censored			p53wt	1570	censored
	p53wt	1999	censored			p53wt	2745	censored
	p53wt	1455	event			misclass-p53wt	1044	event
	p53wt	2745	censored			p53wt	3650	censored
	misclass-p53wt	1488	event			p53wt	57	censored
	p53wt	3650	censored			p53wt	1860	censored
	p53wt	57	censored			p53wt	3175	censored
	p53wt	1860	censored			p53wt	1865	censored
	p53wt	3175	censored			p53wt	1562	censored
	p53wt	1865	censored			p53wt	990	censored
	p53wt	1562	censored			misclass-p53wt	3650	censored
	p53wt	990	censored			misclass-p53wt	2102	censored
	misclass-p53wt	3650	censored			p53wt	1168	event
	misclass-p53wt	2102	censored			misclass-p53wt	1630	event
	p53wt	2559	censored			misclass-p53wt	1776	censored
	misclass-p53wt	3650	censored			p53wt	3443	censored
	misclass-p53wt	1776	censored			p53wt	1391	event
	p53wt	3443	censored			p53wt	2763	censored
	p53wt	1442	event			p53wt	3650	censored
	p53wt	2763	censored			misclass-p53wt	180	event
	p53wt	3650	censored			p53wt	2052	censored
	misclass-p53wt	921	event			p53wt	739	censored
	p53wt	2052	censored			p53wt	3650	censored
	p53wt	739	censored			p53wt	17	censored
	p53wt	3650	censored			p53wt	729	censored
	p53wt	17	censored			p53wt	567	event
	p53wt	729	censored			p53wt	1364	censored
	p53wt	1919	censored			p53wt	3092	censored
	p53wt	1364	censored			p53wt	1846	censored
	p53wt	3092	censored			p53wt	2638	censored
	p53wt	1846	censored			p53wt	1194	censored
	p53wt	1194	censored			p53wt	1260	event
	p53wt	3185	censored			p53wt	2362	censored
	p53wt	2362	censored			p53wt	627	censored
	p53wt	627	censored			p53wt	3601	censored
	p53wt	3601	censored			p53wt	2183	censored
	p53wt	3650	censored			p53wt	3650	censored
	p53wt	1479	event			p53wt	537	event
	misclass-p53wt	2447	censored			p53wt	2006	censored
	p53wt	2130	censored			misclass-p53wt	2447	censored
	misclass-p53wt	2407	censored			p53wt	2130	censored
	p53wt	1789	censored			misclass-p53wt	2407	censored
	p53wt	1242	event			p53wt	1789	censored
	p53wt	3650	censored			p53wt	288	event
	p53wt	2254	censored			p53wt	3650	censored
	p53wt	2332	censored			p53wt	339	event
	p53wt	2290	censored			p53wt	2332	censored
	p53wt	3442	censored			p53wt	2290	censored
	misclass-p53wt	3650	censored			p53wt	3442	censored
	p53wt	1994	censored			misclass-p53wt	3650	censored
	p53wt	2226	censored			p53wt	1994	censored
	p53wt	2154	censored			p53wt	2226	censored
	p53wt	3116	censored			p53wt	2154	censored
	p53wt	354	event			p53wt	3116	censored
						p53wt	260	event

## Sheet: Fig 5B-VLAD
	Left (DSS)					Right (PFS)
	subtype	survival	status			subtype	survival	status
	p53wt	2308	censored			p53wt	2308	censored
	misclass-p53wt	232	event			misclass-p53wt	198	event
	p53wt	3006	censored			p53wt	3006	censored
	p53wt	2992	censored			p53wt	2992	censored
	p53wt	2991	censored			p53wt	2991	censored
	p53wt	2990	censored			p53wt	2990	censored
	p53wt	940	censored			p53wt	940	censored
	p53wt	2930	censored			p53wt	2930	censored
	p53wt	564	censored			p53wt	3650	censored
	p53wt	3650	censored			p53wt	564	censored
	p53wt	2265	event			p53wt	3650	censored
	p53wt	2740	censored			misclass-p53wt	2285	censored
	p53wt	2716	censored			p53wt	3650	censored
	p53wt	3476	censored			p53wt	2740	censored
	misclass-p53wt	2344	censored			p53wt	2716	censored
	misclass-p53wt	119	event			p53wt	3476	censored
	misclass-p53wt	2450	censored			misclass-p53wt	2344	censored
	p53wt	3650	censored			misclass-p53wt	2450	censored
	p53wt	2360	censored			p53wt	3650	censored
	p53wt	2265	censored			p53wt	2360	censored
	p53wt	2170	censored			p53wt	3650	censored
	p53wt	2108	censored			p53wt	2265	censored
	p53wt	2102	censored			p53wt	2170	censored
	p53wt	1190	censored			p53wt	2108	censored
	p53wt	2012	censored			p53wt	2102	censored
	p53wt	3650	censored			p53wt	1190	censored
	p53wt	1756	censored			p53wt	2012	censored
	p53wt	1739	censored			p53wt	3650	censored
	p53wt	3650	censored			p53wt	3650	censored
	p53wt	328	censored			p53wt	1756	censored
	p53wt	1220	censored			p53wt	1739	censored
	p53wt	1611	censored			p53wt	3650	censored
	p53wt	1604	censored			p53wt	328	censored
	p53wt	73	censored			p53wt	1220	censored
	p53wt	2015	censored			p53wt	1611	censored
	p53wt	1562	censored			p53wt	1604	censored
	p53wt	1548	censored			p53wt	73	event
	p53wt	1513	censored			p53wt	2015	censored
	p53wt	1466	censored			p53wt	1562	censored
	p53wt	1320	censored			p53wt	1548	censored
	p53wt	1316	censored			p53wt	1513	censored
	p53wt	1275	censored			p53wt	1466	censored
	misclass-p53wt	717	event			p53wt	1320	censored
	p53wt	1418	censored			p53wt	1316	censored
	p53wt	3650	censored			p53wt	1275	censored
	p53wt	30	censored			p53wt	1418	censored
	p53wt	3650	censored			p53wt	3650	censored
	p53wt	3650	censored			p53wt	30	censored
	p53wt	3650	censored			p53wt	3650	censored
	p53wt	3650	censored			p53wt	3650	censored
	p53wt	3650	censored			p53wt	3650	censored
	p53wt	3339	event			p53wt	3650	censored
	p53wt	2289	event			p53wt	3650	censored
	p53wt	2894	censored			p53wt	2894	censored
	p53wt	3650	censored			p53wt	3650	censored
	p53wt	3650	censored			p53wt	3650	censored
	p53wt	3361	censored			p53wt	3650	censored
	p53wt	2394	event			p53wt	3650	censored
	p53wt	370	event			p53wt	3361	censored
	p53wt	1760	event			p53wt	9	censored
	p53wt	9	censored			p53wt	3650	censored
	p53wt	3650	censored			p53wt	3650	censored
	p53wt	2326	event			p53wt	3650	censored
	p53wt	2231	event			p53wt	3650	censored
	p53wt	3650	censored			p53wt	3650	censored
	p53wt	3650	censored			p53wt	3318	censored
	p53wt	3650	censored			p53wt	3650	censored
	p53wt	3318	censored			p53wt	1752	censored
	misclass-p53wt	488	event			p53wt	3638	censored
	p53wt	3650	censored			p53wt	3650	censored
	p53wt	3638	censored			p53wt	3650	censored
	p53wt	3650	censored			p53wt	3034	censored
	p53wt	3650	censored			p53wt	3650	censored
	p53wt	3034	censored			p53wt	2592	censored
	p53wt	3650	censored			p53wt	3650	censored
	p53wt	2592	censored			p53wt	3650	censored
	p53wt	3650	censored			p53wt	3650	censored
	p53wt	3650	censored			p53wt	1396	censored
	p53wt	3650	censored			p53wt	3650	censored
	p53wt	1396	censored			p53wt	3650	censored
	p53wt	3650	censored			p53wt	3650	censored
	p53wt	3650	censored			p53wt	2797	censored
	p53wt	3650	censored			p53wt	3650	censored
	p53wt	2797	censored			p53wt	3551	censored
	p53wt	857	event			p53wt	3548	censored
	p53wt	3650	censored			p53wt	3363	censored
	p53wt	462	event			p53wt	3358	censored
	p53wt	207	event			p53wt	3650	censored
	p53wt	3551	censored			p53wt	635	censored
	p53wt	3548	censored			p53wt	1718	censored
	p53wt	3363	censored			misclass-p53wt	3650	censored
	p53wt	3358	censored			p53wt	3650	censored
	p53wt	635	censored			misclass-p53wt	2629	censored
	p53wt	1718	censored			misclass-p53wt	3650	censored
	p53wt	3650	censored			p53wt	3650	censored
	misclass-p53wt	2629	censored			misclass-p53wt	3650	censored
	misclass-p53wt	3650	censored			misclass-p53wt	1595	censored
	p53wt	676	event			p53wt	3650	censored
	misclass-p53wt	3650	censored			misclass-p53wt	447	event
	misclass-p53wt	1595	censored			misclass-p53wt	1714	censored
	p53wt	3650	censored			p53wt	1906	censored
	misclass-p53wt	1118	event			misclass-p53wt	551	event
	misclass-p53wt	1714	censored			misclass-p53wt	468	event
	p53wt	1906	censored			p53wt	1103	event
	misclass-p53wt	615	event			misclass-p53wt	749	event
	misclass-p53wt	625	event			misclass-p53wt	1238	event
	p53wt	1650	censored			p53wt	1240	censored
	misclass-p53wt	1587	event			misclass-p53wt	965	censored
	misclass-p53wt	1284	event			misclass-p53wt	409	event
	p53wt	1240	censored			p53wt	1523	event
	misclass-p53wt	965	censored			misclass-p53wt	3650	censored
	misclass-p53wt	594	event			p53wt	1566	censored
	p53wt	1675	censored			misclass-p53wt	3306	censored
	misclass-p53wt	3650	censored			p53wt	1621	censored
	p53wt	1566	censored			p53wt	2337	censored
	misclass-p53wt	3306	censored			p53wt	1089	censored
	p53wt	1621	censored			p53wt	1418	censored
	p53wt	2337	censored			p53wt	2008	censored
	p53wt	1089	censored			misclass-p53wt	207	event
	p53wt	1418	censored			p53wt	2972	censored
	p53wt	2008	censored			p53wt	3650	censored
	misclass-p53wt	400	event			p53wt	1999	censored
	p53wt	2972	censored			p53wt	1115	event
	p53wt	3650	censored			p53wt	1570	censored
	p53wt	1999	censored			p53wt	2745	censored
	p53wt	1455	event			misclass-p53wt	1044	event
	p53wt	2745	censored			p53wt	3650	censored
	misclass-p53wt	1488	event			p53wt	57	censored
	p53wt	3650	censored			p53wt	1860	censored
	p53wt	57	censored			p53wt	3175	censored
	p53wt	1860	censored			p53wt	1865	censored
	p53wt	3175	censored			p53wt	1562	censored
	p53wt	1865	censored			p53wt	990	censored
	p53wt	1562	censored			p53wt	3650	censored
	p53wt	990	censored			p53wt	2102	censored
	p53wt	3650	censored			p53wt	1168	event
	p53wt	2102	censored			misclass-p53wt	1630	event
	p53wt	2559	censored			misclass-p53wt	1776	censored
	misclass-p53wt	3650	censored			p53wt	3443	censored
	misclass-p53wt	1776	censored			p53wt	1391	event
	p53wt	3443	censored			p53wt	2763	censored
	p53wt	1442	event			p53wt	3650	censored
	p53wt	2763	censored			p53wt	180	event
	p53wt	3650	censored			p53wt	2052	censored
	p53wt	921	event			p53wt	739	censored
	p53wt	2052	censored			p53wt	3650	censored
	p53wt	739	censored			p53wt	17	censored
	p53wt	3650	censored			p53wt	729	censored
	p53wt	17	censored			p53wt	567	event
	p53wt	729	censored			p53wt	1364	censored
	p53wt	1919	censored			p53wt	3092	censored
	p53wt	1364	censored			p53wt	1846	censored
	p53wt	3092	censored			p53wt	2638	censored
	p53wt	1846	censored			p53wt	1194	censored
	p53wt	1194	censored			p53wt	1260	event
	p53wt	3185	censored			p53wt	2362	censored
	p53wt	2362	censored			p53wt	627	censored
	p53wt	627	censored			p53wt	3601	censored
	p53wt	3601	censored			p53wt	2183	censored
	p53wt	3650	censored			p53wt	3650	censored
	p53wt	1479	event			p53wt	537	event
	p53wt	2447	censored			p53wt	2006	censored
	p53wt	2130	censored			p53wt	2447	censored
	misclass-p53wt	2407	censored			p53wt	2130	censored
	p53wt	1789	censored			misclass-p53wt	2407	censored
	p53wt	1242	event			p53wt	1789	censored
	p53wt	3650	censored			p53wt	288	event
	p53wt	2254	censored			p53wt	3650	censored
	p53wt	2332	censored			p53wt	339	event
	p53wt	2290	censored			p53wt	2332	censored
	p53wt	3442	censored			p53wt	2290	censored
	misclass-p53wt	3650	censored			p53wt	3442	censored
	p53wt	1994	censored			misclass-p53wt	3650	censored
	p53wt	2226	censored			p53wt	1994	censored
	p53wt	2154	censored			p53wt	2226	censored
	p53wt	3116	censored			p53wt	2154	censored
	p53wt	354	event			p53wt	3116	censored
						p53wt	260	event

## Sheet: Fig 5B-CLAM-MB
	Left (DSS)					Right (PFS)
	subtype	survival	status			subtype	survival	status
	p53wt	2308	censored			p53wt	2308	censored
	p53wt	232	event			p53wt	198	event
	misclass-p53wt	3006	censored			misclass-p53wt	3006	censored
	p53wt	2992	censored			p53wt	2992	censored
	p53wt	2991	censored			p53wt	2991	censored
	p53wt	2990	censored			p53wt	2990	censored
	p53wt	940	censored			p53wt	940	censored
	p53wt	2930	censored			p53wt	2930	censored
	p53wt	564	censored			p53wt	3650	censored
	p53wt	3650	censored			p53wt	564	censored
	p53wt	2265	event			p53wt	3650	censored
	p53wt	2740	censored			misclass-p53wt	2285	censored
	misclass-p53wt	2716	censored			p53wt	3650	censored
	p53wt	3476	censored			p53wt	2740	censored
	misclass-p53wt	2344	censored			misclass-p53wt	2716	censored
	misclass-p53wt	119	event			p53wt	3476	censored
	p53wt	2450	censored			misclass-p53wt	2344	censored
	p53wt	3650	censored			p53wt	2450	censored
	p53wt	2360	censored			p53wt	3650	censored
	p53wt	2265	censored			p53wt	2360	censored
	p53wt	2170	censored			p53wt	3650	censored
	p53wt	2108	censored			p53wt	2265	censored
	p53wt	2102	censored			p53wt	2170	censored
	p53wt	1190	censored			p53wt	2108	censored
	p53wt	2012	censored			p53wt	2102	censored
	p53wt	3650	censored			p53wt	1190	censored
	p53wt	1756	censored			p53wt	2012	censored
	p53wt	1739	censored			p53wt	3650	censored
	p53wt	3650	censored			p53wt	3650	censored
	misclass-p53wt	328	censored			p53wt	1756	censored
	p53wt	1220	censored			p53wt	1739	censored
	p53wt	1611	censored			p53wt	3650	censored
	p53wt	1604	censored			misclass-p53wt	328	censored
	p53wt	73	censored			p53wt	1220	censored
	p53wt	2015	censored			p53wt	1611	censored
	p53wt	1562	censored			p53wt	1604	censored
	p53wt	1548	censored			p53wt	73	event
	p53wt	1513	censored			p53wt	2015	censored
	p53wt	1466	censored			p53wt	1562	censored
	p53wt	1320	censored			p53wt	1548	censored
	p53wt	1316	censored			p53wt	1513	censored
	p53wt	1275	censored			p53wt	1466	censored
	misclass-p53wt	717	event			p53wt	1320	censored
	p53wt	1418	censored			p53wt	1316	censored
	p53wt	3650	censored			p53wt	1275	censored
	p53wt	30	censored			p53wt	1418	censored
	p53wt	3650	censored			p53wt	3650	censored
	p53wt	3650	censored			p53wt	30	censored
	p53wt	3650	censored			p53wt	3650	censored
	p53wt	3650	censored			p53wt	3650	censored
	p53wt	3650	censored			p53wt	3650	censored
	p53wt	3339	event			p53wt	3650	censored
	p53wt	2289	event			p53wt	3650	censored
	p53wt	2894	censored			p53wt	2894	censored
	p53wt	3650	censored			p53wt	3650	censored
	p53wt	3650	censored			p53wt	3650	censored
	p53wt	3361	censored			p53wt	3650	censored
	p53wt	2394	event			p53wt	3650	censored
	p53wt	370	event			p53wt	3361	censored
	p53wt	1760	event			p53wt	9	censored
	p53wt	9	censored			p53wt	3650	censored
	p53wt	3650	censored			p53wt	3650	censored
	p53wt	2326	event			p53wt	3650	censored
	p53wt	2231	event			p53wt	3650	censored
	p53wt	3650	censored			p53wt	3650	censored
	p53wt	3650	censored			p53wt	3318	censored
	p53wt	3650	censored			p53wt	3650	censored
	p53wt	3318	censored			p53wt	1752	censored
	misclass-p53wt	488	event			misclass-p53wt	3638	censored
	p53wt	3650	censored			p53wt	3650	censored
	misclass-p53wt	3638	censored			p53wt	3650	censored
	p53wt	3650	censored			p53wt	3034	censored
	p53wt	3650	censored			p53wt	3650	censored
	p53wt	3034	censored			p53wt	2592	censored
	p53wt	3650	censored			p53wt	3650	censored
	p53wt	2592	censored			p53wt	3650	censored
	p53wt	3650	censored			p53wt	3650	censored
	p53wt	3650	censored			p53wt	1396	censored
	p53wt	3650	censored			p53wt	3650	censored
	p53wt	1396	censored			p53wt	3650	censored
	p53wt	3650	censored			p53wt	3650	censored
	p53wt	3650	censored			p53wt	2797	censored
	p53wt	3650	censored			p53wt	3650	censored
	p53wt	2797	censored			p53wt	3551	censored
	p53wt	857	event			p53wt	3548	censored
	p53wt	3650	censored			p53wt	3363	censored
	p53wt	462	event			p53wt	3358	censored
	p53wt	207	event			p53wt	3650	censored
	p53wt	3551	censored			p53wt	635	censored
	p53wt	3548	censored			p53wt	1718	censored
	p53wt	3363	censored			misclass-p53wt	3650	censored
	p53wt	3358	censored			p53wt	3650	censored
	p53wt	635	censored			p53wt	2629	censored
	p53wt	1718	censored			misclass-p53wt	3650	censored
	p53wt	3650	censored			p53wt	3650	censored
	p53wt	2629	censored			misclass-p53wt	3650	censored
	misclass-p53wt	3650	censored			misclass-p53wt	1595	censored
	p53wt	676	event			p53wt	3650	censored
	misclass-p53wt	3650	censored			misclass-p53wt	447	event
	misclass-p53wt	1595	censored			misclass-p53wt	1714	censored
	p53wt	3650	censored			p53wt	1906	censored
	misclass-p53wt	1118	event			misclass-p53wt	551	event
	misclass-p53wt	1714	censored			misclass-p53wt	468	event
	p53wt	1906	censored			p53wt	1103	event
	misclass-p53wt	615	event			p53wt	749	event
	misclass-p53wt	625	event			misclass-p53wt	1238	event
	p53wt	1650	censored			misclass-p53wt	1240	censored
	p53wt	1587	event			misclass-p53wt	965	censored
	misclass-p53wt	1284	event			misclass-p53wt	409	event
	misclass-p53wt	1240	censored			misclass-p53wt	1523	event
	misclass-p53wt	965	censored			misclass-p53wt	3650	censored
	misclass-p53wt	594	event			p53wt	1626	censored
	misclass-p53wt	1675	censored			misclass-p53wt	3306	censored
	misclass-p53wt	3650	censored			p53wt	1621	censored
	p53wt	1626	censored			p53wt	2337	censored
	misclass-p53wt	3306	censored			p53wt	1089	censored
	p53wt	1621	censored			p53wt	1418	censored
	p53wt	2337	censored			p53wt	2008	censored
	p53wt	1089	censored			p53wt	207	event
	p53wt	1418	censored			p53wt	2972	censored
	p53wt	2008	censored			p53wt	3650	censored
	p53wt	400	event			p53wt	1999	censored
	p53wt	2972	censored			p53wt	1115	event
	p53wt	3650	censored			p53wt	1570	censored
	p53wt	1999	censored			misclass-p53wt	2745	censored
	p53wt	1455	event			misclass-p53wt	1044	event
	misclass-p53wt	2745	censored			p53wt	3650	censored
	misclass-p53wt	1488	event			p53wt	57	censored
	p53wt	3650	censored			p53wt	1860	censored
	p53wt	57	censored			misclass-p53wt	3175	censored
	p53wt	1860	censored			p53wt	1865	censored
	misclass-p53wt	3175	censored			p53wt	1562	censored
	p53wt	1865	censored			p53wt	990	censored
	p53wt	1562	censored			misclass-p53wt	3650	censored
	p53wt	990	censored			misclass-p53wt	2102	censored
	misclass-p53wt	3650	censored			p53wt	1168	event
	misclass-p53wt	2102	censored			misclass-p53wt	1630	event
	p53wt	2559	censored			p53wt	1776	censored
	misclass-p53wt	3650	censored			p53wt	3443	censored
	p53wt	1776	censored			p53wt	1391	event
	p53wt	3443	censored			p53wt	2763	censored
	p53wt	1442	event			p53wt	3650	censored
	p53wt	2763	censored			p53wt	180	event
	p53wt	3650	censored			p53wt	2052	censored
	p53wt	921	event			p53wt	739	censored
	p53wt	2052	censored			p53wt	3650	censored
	p53wt	739	censored			p53wt	17	censored
	p53wt	3650	censored			p53wt	729	censored
	p53wt	17	censored			p53wt	567	event
	p53wt	729	censored			p53wt	1364	censored
	p53wt	1919	censored			p53wt	3092	censored
	p53wt	1364	censored			p53wt	1846	censored
	p53wt	3092	censored			p53wt	2638	censored
	p53wt	1846	censored			p53wt	1194	censored
	p53wt	1194	censored			p53wt	1260	event
	p53wt	3185	censored			p53wt	2362	censored
	p53wt	2362	censored			p53wt	627	censored
	p53wt	627	censored			p53wt	3601	censored
	p53wt	3601	censored			p53wt	2183	censored
	p53wt	3650	censored			p53wt	3650	censored
	p53wt	1479	event			p53wt	537	event
	p53wt	2447	censored			p53wt	2006	censored
	misclass-p53wt	2130	censored			p53wt	2447	censored
	misclass-p53wt	2407	censored			misclass-p53wt	2130	censored
	p53wt	1789	censored			misclass-p53wt	2407	censored
	p53wt	1242	event			p53wt	1789	censored
	p53wt	3650	censored			p53wt	288	event
	p53wt	2254	censored			p53wt	3650	censored
	p53wt	2332	censored			p53wt	339	event
	p53wt	2290	censored			p53wt	2332	censored
	p53wt	3442	censored			p53wt	2290	censored
	misclass-p53wt	3650	censored			p53wt	3442	censored
	p53wt	1994	censored			misclass-p53wt	3650	censored
	p53wt	2226	censored			p53wt	1994	censored
	p53wt	2154	censored			p53wt	2226	censored
	p53wt	3116	censored			p53wt	2154	censored
	p53wt	354	event			p53wt	3116	censored
						p53wt	260	event

## Sheet: Fig 5B-CLAM-SB
	Left (DSS)					Right (PFS)
	subtype	survival	status			subtype	survival	status
	p53wt	2308	censored			p53wt	2308	censored
	p53wt	232	event			p53wt	198	event
	misclass-p53wt	3006	censored			misclass-p53wt	3006	censored
	p53wt	2992	censored			p53wt	2992	censored
	p53wt	2991	censored			p53wt	2991	censored
	p53wt	2990	censored			p53wt	2990	censored
	p53wt	940	censored			p53wt	940	censored
	p53wt	2930	censored			p53wt	2930	censored
	p53wt	564	censored			p53wt	3650	censored
	p53wt	3650	censored			p53wt	564	censored
	p53wt	2265	event			p53wt	3650	censored
	p53wt	2740	censored			misclass-p53wt	2285	censored
	misclass-p53wt	2716	censored			p53wt	3650	censored
	p53wt	3476	censored			p53wt	2740	censored
	misclass-p53wt	2344	censored			misclass-p53wt	2716	censored
	misclass-p53wt	119	event			p53wt	3476	censored
	p53wt	2450	censored			misclass-p53wt	2344	censored
	p53wt	3650	censored			p53wt	2450	censored
	p53wt	2360	censored			p53wt	3650	censored
	p53wt	2265	censored			p53wt	2360	censored
	p53wt	2170	censored			p53wt	3650	censored
	p53wt	2108	censored			p53wt	2265	censored
	p53wt	2102	censored			p53wt	2170	censored
	p53wt	1190	censored			p53wt	2108	censored
	p53wt	2012	censored			p53wt	2102	censored
	p53wt	3650	censored			p53wt	1190	censored
	p53wt	1756	censored			p53wt	2012	censored
	p53wt	1739	censored			p53wt	3650	censored
	p53wt	3650	censored			p53wt	3650	censored
	misclass-p53wt	328	censored			p53wt	1756	censored
	p53wt	1220	censored			p53wt	1739	censored
	p53wt	1611	censored			p53wt	3650	censored
	p53wt	1604	censored			misclass-p53wt	328	censored
	p53wt	73	censored			p53wt	1220	censored
	p53wt	2015	censored			p53wt	1611	censored
	p53wt	1562	censored			p53wt	1604	censored
	p53wt	1548	censored			p53wt	73	event
	p53wt	1513	censored			p53wt	2015	censored
	p53wt	1466	censored			p53wt	1562	censored
	p53wt	1320	censored			p53wt	1548	censored
	p53wt	1316	censored			p53wt	1513	censored
	p53wt	1275	censored			p53wt	1466	censored
	misclass-p53wt	717	event			p53wt	1320	censored
	p53wt	1418	censored			p53wt	1316	censored
	p53wt	3650	censored			p53wt	1275	censored
	p53wt	30	censored			p53wt	1418	censored
	p53wt	3650	censored			p53wt	3650	censored
	p53wt	3650	censored			p53wt	30	censored
	p53wt	3650	censored			p53wt	3650	censored
	p53wt	3650	censored			p53wt	3650	censored
	p53wt	3650	censored			p53wt	3650	censored
	p53wt	3339	event			p53wt	3650	censored
	p53wt	2289	event			p53wt	3650	censored
	p53wt	2894	censored			p53wt	2894	censored
	misclass-p53wt	3650	censored			p53wt	3650	censored
	p53wt	3650	censored			p53wt	3650	censored
	p53wt	3361	censored			misclass-p53wt	3650	censored
	p53wt	2394	event			p53wt	3650	censored
	misclass-p53wt	370	event			p53wt	3361	censored
	p53wt	1760	event			p53wt	9	censored
	p53wt	9	censored			p53wt	3650	censored
	p53wt	3650	censored			p53wt	3650	censored
	p53wt	2326	event			p53wt	3650	censored
	p53wt	2231	event			p53wt	3650	censored
	p53wt	3650	censored			p53wt	3650	censored
	p53wt	3650	censored			p53wt	3318	censored
	p53wt	3650	censored			p53wt	3650	censored
	p53wt	3318	censored			p53wt	1752	censored
	misclass-p53wt	488	event			misclass-p53wt	3638	censored
	p53wt	3650	censored			p53wt	3650	censored
	misclass-p53wt	3638	censored			p53wt	3650	censored
	p53wt	3650	censored			misclass-p53wt	3034	censored
	p53wt	3650	censored			p53wt	3650	censored
	misclass-p53wt	3034	censored			p53wt	2592	censored
	p53wt	3650	censored			p53wt	3650	censored
	p53wt	2592	censored			p53wt	3650	censored
	p53wt	3650	censored			p53wt	3650	censored
	p53wt	3650	censored			p53wt	1396	censored
	p53wt	3650	censored			p53wt	3650	censored
	p53wt	1396	censored			p53wt	3650	censored
	p53wt	3650	censored			p53wt	3650	censored
	p53wt	3650	censored			p53wt	2797	censored
	p53wt	3650	censored			p53wt	3650	censored
	p53wt	2797	censored			p53wt	3551	censored
	p53wt	857	event			p53wt	3548	censored
	p53wt	3650	censored			p53wt	3363	censored
	misclass-p53wt	462	event			p53wt	3358	censored
	p53wt	207	event			p53wt	3650	censored
	p53wt	3551	censored			p53wt	635	censored
	p53wt	3548	censored			p53wt	1718	censored
	p53wt	3363	censored			misclass-p53wt	3650	censored
	p53wt	3358	censored			p53wt	3650	censored
	p53wt	635	censored			p53wt	2629	censored
	p53wt	1718	censored			p53wt	3650	censored
	p53wt	3650	censored			p53wt	3650	censored
	p53wt	2629	censored			misclass-p53wt	3650	censored
	p53wt	3650	censored			misclass-p53wt	1595	censored
	p53wt	676	event			p53wt	3650	censored
	misclass-p53wt	3650	censored			misclass-p53wt	447	event
	misclass-p53wt	1595	censored			misclass-p53wt	1714	censored
	p53wt	3650	censored			p53wt	1906	censored
	misclass-p53wt	1118	event			misclass-p53wt	551	event
	misclass-p53wt	1714	censored			misclass-p53wt	468	event
	p53wt	1906	censored			p53wt	1103	event
	misclass-p53wt	615	event			p53wt	749	event
	misclass-p53wt	625	event			misclass-p53wt	1238	event
	p53wt	1650	censored			misclass-p53wt	1240	censored
	p53wt	1587	event			misclass-p53wt	965	censored
	misclass-p53wt	1284	event			misclass-p53wt	409	event
	misclass-p53wt	1240	censored			misclass-p53wt	1523	event
	misclass-p53wt	965	censored			misclass-p53wt	3650	censored
	misclass-p53wt	594	event			p53wt	1626	censored
	misclass-p53wt	1675	censored			misclass-p53wt	3306	censored
	misclass-p53wt	3650	censored			p53wt	1621	censored
	p53wt	1626	censored			p53wt	2337	censored
	misclass-p53wt	3306	censored			misclass-p53wt	1089	censored
	p53wt	1621	censored			p53wt	1418	censored
	p53wt	2337	censored			p53wt	2008	censored
	misclass-p53wt	1089	censored			misclass-p53wt	207	event
	p53wt	1418	censored			misclass-p53wt	2972	censored
	p53wt	2008	censored			p53wt	3650	censored
	misclass-p53wt	400	event			p53wt	1999	censored
	misclass-p53wt	2972	censored			p53wt	1115	event
	p53wt	3650	censored			p53wt	1570	censored
	p53wt	1999	censored			misclass-p53wt	2745	censored
	p53wt	1455	event			misclass-p53wt	1044	event
	misclass-p53wt	2745	censored			p53wt	3650	censored
	misclass-p53wt	1488	event			p53wt	57	censored
	p53wt	3650	censored			p53wt	1860	censored
	p53wt	57	censored			misclass-p53wt	3175	censored
	p53wt	1860	censored			p53wt	1865	censored
	misclass-p53wt	3175	censored			p53wt	1562	censored
	p53wt	1865	censored			p53wt	990	censored
	p53wt	1562	censored			misclass-p53wt	3650	censored
	p53wt	990	censored			misclass-p53wt	2102	censored
	misclass-p53wt	3650	censored			misclass-p53wt	1168	event
	misclass-p53wt	2102	censored			misclass-p53wt	1630	event
	misclass-p53wt	2559	censored			p53wt	1776	censored
	misclass-p53wt	3650	censored			p53wt	3443	censored
	p53wt	1776	censored			p53wt	1391	event
	p53wt	3443	censored			p53wt	2763	censored
	p53wt	1442	event			p53wt	3650	censored
	p53wt	2763	censored			p53wt	180	event
	p53wt	3650	censored			p53wt	2052	censored
	p53wt	921	event			p53wt	739	censored
	p53wt	2052	censored			p53wt	3650	censored
	p53wt	739	censored			p53wt	17	censored
	p53wt	3650	censored			p53wt	729	censored
	p53wt	17	censored			p53wt	567	event
	p53wt	729	censored			p53wt	1364	censored
	p53wt	1919	censored			p53wt	3092	censored
	p53wt	1364	censored			p53wt	1846	censored
	p53wt	3092	censored			p53wt	2638	censored
	p53wt	1846	censored			p53wt	1194	censored
	p53wt	1194	censored			p53wt	1260	event
	p53wt	3185	censored			p53wt	2362	censored
	p53wt	2362	censored			p53wt	627	censored
	p53wt	627	censored			p53wt	3601	censored
	p53wt	3601	censored			p53wt	2183	censored
	p53wt	3650	censored			p53wt	3650	censored
	p53wt	1479	event			p53wt	537	event
	misclass-p53wt	2447	censored			p53wt	2006	censored
	misclass-p53wt	2130	censored			misclass-p53wt	2447	censored
	misclass-p53wt	2407	censored			misclass-p53wt	2130	censored
	p53wt	1789	censored			misclass-p53wt	2407	censored
	p53wt	1242	event			p53wt	1789	censored
	p53wt	3650	censored			p53wt	288	event
	p53wt	2254	censored			p53wt	3650	censored
	p53wt	2332	censored			p53wt	339	event
	misclass-p53wt	2290	censored			p53wt	2332	censored
	p53wt	3442	censored			misclass-p53wt	2290	censored
	misclass-p53wt	3650	censored			p53wt	3442	censored
	p53wt	1994	censored			misclass-p53wt	3650	censored
	p53wt	2226	censored			p53wt	1994	censored
	p53wt	2154	censored			p53wt	2226	censored
	p53wt	3116	censored			p53wt	2154	censored
	p53wt	354	event			p53wt	3116	censored
						p53wt	260	event

## Sheet: Fig 5B-TransMIL
	Left (DSS)					Right (PFS)
	subtype	survival	status			subtype	survival	status
	p53wt	2308	censored			p53wt	2308	censored
	misclass-p53wt	232	event			misclass-p53wt	198	event
	misclass-p53wt	3006	censored			misclass-p53wt	3006	censored
	p53wt	2992	censored			p53wt	2992	censored
	p53wt	2991	censored			p53wt	2991	censored
	p53wt	2990	censored			p53wt	2990	censored
	p53wt	940	censored			p53wt	940	censored
	p53wt	2930	censored			p53wt	2930	censored
	p53wt	564	censored			misclass-p53wt	3650	censored
	p53wt	3650	censored			p53wt	564	censored
	p53wt	2265	event			p53wt	3650	censored
	p53wt	2740	censored			misclass-p53wt	2285	censored
	misclass-p53wt	2716	censored			p53wt	3650	censored
	p53wt	3476	censored			p53wt	2740	censored
	misclass-p53wt	2344	censored			misclass-p53wt	2716	censored
	misclass-p53wt	119	event			p53wt	3476	censored
	p53wt	2450	censored			misclass-p53wt	2344	censored
	p53wt	3650	censored			p53wt	2450	censored
	p53wt	2360	censored			p53wt	3650	censored
	p53wt	2265	censored			p53wt	2360	censored
	misclass-p53wt	2170	censored			misclass-p53wt	3650	censored
	p53wt	2108	censored			p53wt	2265	censored
	misclass-p53wt	2102	censored			misclass-p53wt	2170	censored
	p53wt	1190	censored			p53wt	2108	censored
	p53wt	2012	censored			misclass-p53wt	2102	censored
	p53wt	3650	censored			p53wt	1190	censored
	p53wt	1756	censored			p53wt	2012	censored
	p53wt	1739	censored			p53wt	3650	censored
	p53wt	3650	censored			p53wt	3650	censored
	misclass-p53wt	328	censored			p53wt	1756	censored
	p53wt	1220	censored			p53wt	1739	censored
	p53wt	1611	censored			p53wt	3650	censored
	p53wt	1604	censored			misclass-p53wt	328	censored
	p53wt	73	censored			p53wt	1220	censored
	misclass-p53wt	2015	censored			p53wt	1611	censored
	p53wt	1562	censored			p53wt	1604	censored
	p53wt	1548	censored			p53wt	73	event
	p53wt	1513	censored			misclass-p53wt	2015	censored
	misclass-p53wt	1466	censored			p53wt	1562	censored
	p53wt	1320	censored			p53wt	1548	censored
	p53wt	1316	censored			p53wt	1513	censored
	p53wt	1275	censored			misclass-p53wt	1466	censored
	misclass-p53wt	717	event			p53wt	1320	censored
	p53wt	1418	censored			p53wt	1316	censored
	p53wt	3650	censored			p53wt	1275	censored
	p53wt	30	censored			p53wt	1418	censored
	p53wt	3650	censored			p53wt	3650	censored
	p53wt	3650	censored			p53wt	30	censored
	p53wt	3650	censored			p53wt	3650	censored
	p53wt	3650	censored			p53wt	3650	censored
	p53wt	3650	censored			p53wt	3650	censored
	p53wt	3339	event			p53wt	3650	censored
	p53wt	2289	event			p53wt	3650	censored
	p53wt	2894	censored			p53wt	2894	censored
	p53wt	3650	censored			p53wt	3650	censored
	misclass-p53wt	3650	censored			p53wt	3650	censored
	misclass-p53wt	3361	censored			p53wt	3650	censored
	misclass-p53wt	2394	event			misclass-p53wt	3650	censored
	misclass-p53wt	370	event			misclass-p53wt	3361	censored
	p53wt	1760	event			p53wt	9	censored
	p53wt	9	censored			p53wt	3650	censored
	p53wt	3650	censored			p53wt	3650	censored
	p53wt	2326	event			p53wt	3650	censored
	p53wt	2231	event			p53wt	3650	censored
	p53wt	3650	censored			p53wt	3650	censored
	p53wt	3650	censored			p53wt	3318	censored
	p53wt	3650	censored			p53wt	3650	censored
	p53wt	3318	censored			p53wt	1752	censored
	misclass-p53wt	488	event			misclass-p53wt	3638	censored
	p53wt	3650	censored			p53wt	3650	censored
	misclass-p53wt	3638	censored			p53wt	3650	censored
	p53wt	3650	censored			misclass-p53wt	3034	censored
	p53wt	3650	censored			p53wt	3650	censored
	misclass-p53wt	3034	censored			p53wt	2592	censored
	p53wt	3650	censored			p53wt	3650	censored
	p53wt	2592	censored			p53wt	3650	censored
	p53wt	3650	censored			p53wt	3650	censored
	p53wt	3650	censored			p53wt	1396	censored
	p53wt	3650	censored			p53wt	3650	censored
	p53wt	1396	censored			p53wt	3650	censored
	p53wt	3650	censored			p53wt	3650	censored
	p53wt	3650	censored			p53wt	2797	censored
	p53wt	3650	censored			p53wt	3650	censored
	p53wt	2797	censored			misclass-p53wt	3551	censored
	misclass-p53wt	857	event			p53wt	3548	censored
	p53wt	3650	censored			p53wt	3363	censored
	p53wt	462	event			p53wt	3358	censored
	misclass-p53wt	207	event			p53wt	3650	censored
	misclass-p53wt	3551	censored			p53wt	635	censored
	p53wt	3548	censored			misclass-p53wt	1718	censored
	p53wt	3363	censored			misclass-p53wt	3650	censored
	p53wt	3358	censored			misclass-p53wt	3650	censored
	p53wt	635	censored			misclass-p53wt	2629	censored
	misclass-p53wt	1718	censored			misclass-p53wt	3650	censored
	misclass-p53wt	3650	censored			p53wt	3650	censored
	misclass-p53wt	2629	censored			misclass-p53wt	3650	censored
	misclass-p53wt	3650	censored			misclass-p53wt	1595	censored
	p53wt	676	event			p53wt	3650	censored
	misclass-p53wt	3650	censored			misclass-p53wt	447	event
	misclass-p53wt	1595	censored			misclass-p53wt	1714	censored
	p53wt	3650	censored			p53wt	1906	censored
	misclass-p53wt	1118	event			misclass-p53wt	551	event
	misclass-p53wt	1714	censored			misclass-p53wt	468	event
	p53wt	1906	censored			p53wt	1103	event
	misclass-p53wt	615	event			misclass-p53wt	749	event
	misclass-p53wt	625	event			misclass-p53wt	1238	event
	p53wt	1650	censored			misclass-p53wt	1240	censored
	misclass-p53wt	1587	event			misclass-p53wt	965	censored
	misclass-p53wt	1284	event			misclass-p53wt	409	event
	misclass-p53wt	1240	censored			misclass-p53wt	1523	event
	misclass-p53wt	965	censored			misclass-p53wt	3650	censored
	misclass-p53wt	594	event			p53wt	1626	censored
	misclass-p53wt	1675	censored			misclass-p53wt	3306	censored
	misclass-p53wt	3650	censored			p53wt	1621	censored
	p53wt	1626	censored			p53wt	2337	censored
	misclass-p53wt	3306	censored			misclass-p53wt	1089	censored
	p53wt	1621	censored			p53wt	1418	censored
	p53wt	2337	censored			p53wt	2008	censored
	misclass-p53wt	1089	censored			misclass-p53wt	207	event
	p53wt	1418	censored			misclass-p53wt	2972	censored
	p53wt	2008	censored			p53wt	3650	censored
	misclass-p53wt	400	event			p53wt	1999	censored
	misclass-p53wt	2972	censored			p53wt	1115	event
	p53wt	3650	censored			p53wt	1570	censored
	p53wt	1999	censored			misclass-p53wt	2745	censored
	p53wt	1455	event			misclass-p53wt	1044	event
	misclass-p53wt	2745	censored			p53wt	3650	censored
	misclass-p53wt	1488	event			p53wt	57	censored
	p53wt	3650	censored			p53wt	1860	censored
	p53wt	57	censored			misclass-p53wt	3175	censored
	p53wt	1860	censored			misclass-p53wt	1865	censored
	misclass-p53wt	3175	censored			p53wt	1562	censored
	misclass-p53wt	1865	censored			p53wt	990	censored
	p53wt	1562	censored			misclass-p53wt	3650	censored
	p53wt	990	censored			misclass-p53wt	2102	censored
	misclass-p53wt	3650	censored			p53wt	1168	event
	misclass-p53wt	2102	censored			misclass-p53wt	1630	event
	p53wt	2559	censored			misclass-p53wt	1776	censored
	misclass-p53wt	3650	censored			p53wt	3443	censored
	misclass-p53wt	1776	censored			p53wt	1391	event
	p53wt	3443	censored			p53wt	2763	censored
	p53wt	1442	event			p53wt	3650	censored
	p53wt	2763	censored			misclass-p53wt	180	event
	p53wt	3650	censored			p53wt	2052	censored
	misclass-p53wt	921	event			p53wt	739	censored
	p53wt	2052	censored			p53wt	3650	censored
	p53wt	739	censored			p53wt	17	censored
	p53wt	3650	censored			misclass-p53wt	729	censored
	p53wt	17	censored			p53wt	567	event
	misclass-p53wt	729	censored			p53wt	1364	censored
	p53wt	1919	censored			p53wt	3092	censored
	p53wt	1364	censored			misclass-p53wt	1846	censored
	p53wt	3092	censored			p53wt	2638	censored
	misclass-p53wt	1846	censored			p53wt	1194	censored
	p53wt	1194	censored			p53wt	1260	event
	p53wt	3185	censored			p53wt	2362	censored
	p53wt	2362	censored			p53wt	627	censored
	p53wt	627	censored			p53wt	3601	censored
	p53wt	3601	censored			p53wt	2183	censored
	p53wt	3650	censored			p53wt	3650	censored
	p53wt	1479	event			p53wt	537	event
	misclass-p53wt	2447	censored			p53wt	2006	censored
	misclass-p53wt	2130	censored			misclass-p53wt	2447	censored
	misclass-p53wt	2407	censored			misclass-p53wt	2130	censored
	p53wt	1789	censored			misclass-p53wt	2407	censored
	p53wt	1242	event			p53wt	1789	censored
	p53wt	3650	censored			p53wt	288	event
	p53wt	2254	censored			p53wt	3650	censored
	p53wt	2332	censored			p53wt	339	event
	misclass-p53wt	2290	censored			p53wt	2332	censored
	p53wt	3442	censored			misclass-p53wt	2290	censored
	misclass-p53wt	3650	censored			p53wt	3442	censored
	p53wt	1994	censored			misclass-p53wt	3650	censored
	p53wt	2226	censored			p53wt	1994	censored
	p53wt	2154	censored			p53wt	2226	censored
	p53wt	3116	censored			p53wt	2154	censored
	p53wt	354	event			p53wt	3116	censored
						p53wt	260	event
