# Supplementary material for: AI-based histopathology image analysis reveals a distinct subset of endometrial cancers
Source: Nat Commun. 2024 Jun 26;15:4973. doi: 10.1038/s41467-024-49017-2 (PMC11208496; doi:10.1038/s41467-024-49017-2)
Supplement: Supplementary file 4 — Source Data [file 41467_2024_49017_MOESM4_ESM.zip › Source Data/Supplementary-Figure 6.xlsx]

## Sheet: Figure 6A
Figure 6A
		x	y	type
	0	1.50613	-0.818582	NSMP
	1	0.665649	-1.79975	NSMP
	2	1.63707	0.385707	NSMP
	3	2.36201	-1.85337	NSMP
	4	2.54132	-2.30918	NSMP
	5	2.56329	-2.18842	NSMP
	6	2.5465	-2.18229	NSMP
	7	2.55515	-2.28219	NSMP
	8	2.52828	-2.07122	NSMP
	9	2.59359	-2.13695	NSMP
	10	2.42025	-2.28772	NSMP
	11	2.6224	-2.32581	NSMP
	12	2.48292	-2.19165	NSMP
	13	2.51386	-2.35009	NSMP
	14	2.6248	0.510199	NSMP
	15	2.57788	-2.18749	NSMP
	16	2.5611	-2.00559	NSMP
	17	4.00406	0.995887	NSMP
	18	1.19839	-3.40045	NSMP
	19	1.48563	-2.91839	NSMP
	20	0.995491	-3.50921	NSMP
	21	1.00274	-3.4689	NSMP
	22	0.966507	-3.50526	NSMP
	23	1.03453	-3.45274	NSMP
	24	0.996493	-3.3457	NSMP
	25	1.78307	-1.72294	NSMP
	26	2.47432	2.04954	NSMP
	27	1.70017	-1.52655	NSMP
	28	1.62247	-1.57601	NSMP
	29	1.67938	-1.48531	NSMP
	30	1.03178	-1.49814	NSMP
	31	1.11538	-1.40289	NSMP
	32	1.03858	-1.42286	NSMP
	33	1.04772	-1.45897	NSMP
	34	0.964832	-1.49354	NSMP
	35	1.03422	-1.42725	NSMP
	36	1.01833	-1.47325	NSMP
	37	1.03811	-1.46213	NSMP
	38	1.04519	-1.47137	NSMP
	39	3.19771	-1.53284	NSMP
	40	3.23301	-1.48491	NSMP
	41	3.187	-1.50134	NSMP
	42	3.23185	-1.53887	NSMP
	43	3.30512	-1.80691	NSMP
	44	3.89668	-0.30263	NSMP
	45	3.23075	-1.46179	NSMP
	46	3.22279	-1.45704	NSMP
	47	0.854405	-1.26862	NSMP
	48	0.914823	-1.04588	NSMP
	49	3.85944	1.104	NSMP
	50	3.88564	0.98237	NSMP
	51	3.89915	1.36969	NSMP
	52	3.93278	0.641928	NSMP
	53	3.91756	0.555998	NSMP
	54	3.85999	0.722327	NSMP
	55	3.86403	1.18709	NSMP
	56	3.83135	0.450756	NSMP
	57	3.91001	1.50344	NSMP
	58	3.92031	1.87752	NSMP
	59	3.92892	1.46796	NSMP
	60	3.90245	1.54353	NSMP
	61	3.93936	1.64391	NSMP
	62	3.96899	1.51029	NSMP
	63	3.87576	1.44555	NSMP
	64	3.97012	1.55337	NSMP
	65	3.93462	1.69807	NSMP
	66	3.80517	1.41169	NSMP
	67	3.54367	1.27549	NSMP
	68	3.90777	1.45651	NSMP
	69	3.73226	1.40008	NSMP
	70	3.5348	1.30745	NSMP
	71	3.51214	1.33398	NSMP
	72	3.85498	1.44994	NSMP
	73	3.59984	1.24617	NSMP
	74	3.53438	1.31072	NSMP
	75	3.41819	1.32243	NSMP
	76	3.82905	1.43508	NSMP
	77	3.80846	1.44824	NSMP
	78	3.57467	1.35156	NSMP
	79	3.92032	1.89188	NSMP
	80	3.83633	2.00785	NSMP
	81	3.87304	1.98734	NSMP
	82	1.47001	-1.03795	NSMP
	83	1.40287	-0.903516	NSMP
	84	1.35672	-1.15557	NSMP
	85	3.34777	-1.36558	NSMP
	86	1.31055	-1.20896	NSMP
	87	4.47421	0.871078	NSMP
	88	4.49673	0.883651	NSMP
	89	4.29489	0.864411	NSMP
	90	4.53706	1.10259	NSMP
	91	4.34917	0.863888	NSMP
	92	2.80135	-3.20908	NSMP
	93	2.80772	-3.2124	NSMP
	94	2.75481	-3.14818	NSMP
	95	2.65435	-2.91354	NSMP
	96	2.59629	-2.8622	NSMP
	97	2.70103	-2.77475	NSMP
	98	2.75999	-3.15629	NSMP
	99	2.81974	-3.20751	NSMP
	100	2.78772	-3.17668	NSMP
	101	2.75177	-3.14161	NSMP
	102	2.5569	-2.77232	NSMP
	103	2.73753	-2.73046	NSMP
	104	2.76408	-3.0228	NSMP
	105	2.80596	-3.22412	NSMP
	106	2.79559	-3.2382	NSMP
	107	2.75023	-3.13626	NSMP
	108	2.58695	-2.82772	NSMP
	109	2.79893	-2.76292	NSMP
	110	2.77838	-2.97578	NSMP
	111	2.81012	-3.19471	NSMP
	112	2.79388	-3.14733	NSMP
	113	2.74035	-2.94953	NSMP
	114	2.65264	-2.85941	NSMP
	115	2.70323	-2.90557	NSMP
	116	2.58222	-2.86024	NSMP
	117	2.58513	-2.84329	NSMP
	118	2.5725	-2.84291	NSMP
	119	1.6405	-2.78919	NSMP
	120	1.7033	-3.0297	NSMP
	121	1.70759	-2.90617	NSMP
	122	1.65929	-2.67457	NSMP
	123	1.6587	-2.79407	NSMP
	124	1.62537	-2.70059	NSMP
	125	1.47381	-2.61401	NSMP
	126	0.28651	-1.76827	NSMP
	127	0.114494	-1.94382	NSMP
	128	0.0988927	-2.12745	NSMP
	129	0.249289	-2.37728	NSMP
	130	0.695628	-1.46021	NSMP
	131	0.161805	-1.94039	NSMP
	132	0.0605224	-2.1052	NSMP
	133	0.101522	-2.18318	NSMP
	134	0.253416	-2.40168	NSMP
	135	0.473865	-1.64506	NSMP
	136	0.109111	-2.08344	NSMP
	137	0.122513	-2.10905	NSMP
	138	0.14536	-2.26842	NSMP
	139	0.234462	-2.37914	NSMP
	140	0.576448	-1.81526	NSMP
	141	0.531914	-2.0313	NSMP
	142	0.461614	-2.15753	NSMP
	143	0.375077	-2.226	NSMP
	144	0.680841	-1.59427	NSMP
	145	0.674643	-1.69694	NSMP
	146	0.674852	-1.99261	NSMP
	147	0.689214	-1.28473	NSMP
	148	0.545689	-1.47624	NSMP
	149	0.499976	-1.53097	NSMP
	150	0.603449	-1.50602	NSMP
	151	0.997458	-0.981916	NSMP
	152	0.696876	-1.20619	NSMP
	153	0.646331	-1.30842	NSMP
	154	0.577716	-1.36417	NSMP
	155	0.753395	-1.52937	NSMP
	156	0.629349	-1.64381	NSMP
	157	0.605005	-1.74172	NSMP
	158	3.37168	2.24009	NSMP
	159	3.47001	1.62339	NSMP
	160	4.46828	1.32434	NSMP
	161	4.53812	1.35993	NSMP
	162	4.53289	1.33818	NSMP
	163	4.4582	1.28021	NSMP
	164	4.50977	1.24625	NSMP
	165	4.46594	1.29079	NSMP
	166	3.68139	1.31078	NSMP
	167	3.61987	-1.30264	NSMP
	168	3.6744	-1.35136	NSMP
	169	4.34986	-1.17177	NSMP
	170	4.39061	-1.1876	NSMP
	171	4.36209	-1.16135	NSMP
	172	4.30177	-1.08009	NSMP
	173	4.30326	-1.09541	NSMP
	174	4.38065	-1.13526	NSMP
	175	4.37818	-1.16447	NSMP
	176	4.38677	-1.14893	NSMP
	177	3.83439	-1.23544	NSMP
	178	4.33111	-1.09528	NSMP
	179	4.32418	-1.16197	NSMP
	180	4.37462	-1.13969	NSMP
	181	4.36902	-1.13501	NSMP
	182	4.36062	-1.15869	NSMP
	183	4.04593	-1.12404	NSMP
	184	4.29808	-1.10378	NSMP
	185	4.32084	-1.12585	NSMP
	186	4.32451	-1.11371	NSMP
	187	4.33872	-1.12086	NSMP
	188	4.31676	-1.1176	NSMP
	189	3.04671	-1.42866	NSMP
	190	3.03638	-1.48204	NSMP
	191	3.05091	-1.42432	NSMP
	192	3.36389	1.15597	NSMP
	193	3.37676	1.09061	NSMP
	194	3.41337	0.960319	NSMP
	195	3.25295	0.769826	NSMP
	196	3.38369	1.29353	NSMP
	197	3.40718	0.915408	NSMP
	198	3.51292	0.991865	NSMP
	199	3.35999	0.829469	NSMP
	200	3.5395	0.941916	NSMP
	201	3.61375	0.957576	NSMP
	202	3.41717	0.733229	NSMP
	203	3.21062	1.24118	NSMP
	204	3.06253	1.35296	NSMP
	205	4.46157	-0.68488	NSMP
	206	4.47243	-0.306989	NSMP
	207	4.44322	-0.46703	NSMP
	208	4.44182	-0.581304	NSMP
	209	4.25873	-1.06186	NSMP
	210	4.24264	-0.755503	NSMP
	211	4.44708	-0.683769	NSMP
	212	4.45208	-0.713598	NSMP
	213	4.43351	-0.76863	NSMP
	214	4.4105	-0.93326	NSMP
	215	4.29391	-1.08052	NSMP
	216	4.35921	-0.646203	NSMP
	217	4.45546	-0.595234	NSMP
	218	4.44205	-0.732003	NSMP
	219	4.44679	-0.869758	NSMP
	220	4.40684	-0.966941	NSMP
	221	4.31254	-1.09094	NSMP
	222	4.45841	-0.573781	NSMP
	223	4.43047	-0.891473	NSMP
	224	4.37169	-0.998336	NSMP
	225	4.42241	-0.300643	NSMP
	226	4.37788	-0.318398	NSMP
	227	1.80974	-3.12199	NSMP
	228	1.79984	-3.17388	NSMP
	229	1.82537	-3.21802	NSMP
	230	1.82209	-3.25292	NSMP
	231	1.83107	-3.04868	NSMP
	232	1.8304	-3.14062	NSMP
	233	1.78599	-3.1955	NSMP
	234	1.81703	-3.33815	NSMP
	235	1.83062	-3.37581	NSMP
	236	1.83465	-3.00501	NSMP
	237	1.82145	-3.15402	NSMP
	238	1.83901	-3.32342	NSMP
	239	1.81195	-3.34086	NSMP
	240	1.8623	-3.40748	NSMP
	241	1.96022	-2.66983	NSMP
	242	1.8384	-3.38529	NSMP
	243	1.86364	-3.4257	NSMP
	244	1.80712	-3.3565	NSMP
	245	2.05824	-2.46411	NSMP
	246	1.75229	-3.01825	NSMP
	247	1.6854	-2.97929	NSMP
	248	1.38885	-2.7209	NSMP
	249	1.00116	-0.751635	NSMP
	250	0.157461	-1.96574	NSMP
	251	0.0841488	-1.85068	NSMP
	252	0.259302	-1.90001	NSMP
	253	1.24688	-0.386302	NSMP
	254	0.839635	-0.923841	NSMP
	255	0.116893	-1.89237	NSMP
	256	0.0710787	-1.86337	NSMP
	257	0.0599314	-1.93407	NSMP
	258	1.19937	-0.468185	NSMP
	259	0.525476	-1.41397	NSMP
	260	0.0690907	-1.89881	NSMP
	261	0.061761	-1.86097	NSMP
	262	1.24456	-0.465197	NSMP
	263	0.415229	-1.6046	NSMP
	264	0.0885529	-1.86065	NSMP
	265	1.24585	-0.427334	NSMP
	266	0.593043	-1.93905	NSMP
	267	0.695134	-1.78944	NSMP
	268	1.37408	0.0337761	NSMP
	269	1.29771	-0.100716	NSMP
	270	1.05847	-0.616091	NSMP
	271	1.28916	-0.11864	NSMP
	272	1.03401	-0.598247	NSMP
	273	1.23907	-0.205901	NSMP
	274	1.01552	-0.66743	NSMP
	275	1.32775	-0.0729622	NSMP
	276	1.1528	-0.297096	NSMP
	277	0.962377	-0.744278	NSMP
	278	1.40077	0.0684362	NSMP
	279	1.38448	0.0438327	NSMP
	280	1.38831	0.0404387	NSMP
	281	4.38516	0.818862	NSMP
	282	4.06833	2.01085	NSMP
	283	3.88743	1.96059	NSMP
	284	4.30147	0.809409	NSMP
	285	4.00818	2.02916	NSMP
	286	3.89218	2.01622	NSMP
	287	3.95796	1.99248	NSMP
	288	3.89168	1.96487	NSMP
	289	2.13825	-1.17224	NSMP
	290	4.5173	3.41494	NSMP
	291	2.15572	0.813704	NSMP
	292	2.12788	0.772171	NSMP
	293	2.07199	0.691687	NSMP
	294	2.19648	0.935097	NSMP
	295	2.14437	0.868103	NSMP
	296	2.21205	0.81167	NSMP
	297	2.9398	5.46693	NSMP
	298	2.064	0.798987	NSMP
	299	2.08155	0.751395	NSMP
	300	4.70492	3.57952	NSMP
	301	3.33779	-1.59246	NSMP
	302	3.04951	-1.75636	NSMP
	303	3.58893	-1.40183	NSMP
	304	3.0824	-1.59259	NSMP
	305	2.94415	-1.46492	NSMP
	306	0.2226	-1.41213	NSMP
	307	0.167891	-1.38221	NSMP
	308	0.239421	-1.36861	NSMP
	309	0.739868	-1.32388	NSMP
	310	0.201741	-1.41749	NSMP
	311	0.214806	-1.41373	NSMP
	312	0.242571	-1.40523	NSMP
	313	0.643025	-1.40815	NSMP
	314	0.443755	-1.74239	NSMP
	315	0.27593	-1.47902	NSMP
	316	0.21458	-1.42153	NSMP
	317	0.302856	-1.42157	NSMP
	318	0.657051	-1.49696	NSMP
	319	0.481665	-1.75159	NSMP
	320	0.833102	-1.92317	NSMP
	321	0.641167	-1.64729	NSMP
	322	0.683829	-1.54887	NSMP
	323	1.17526	-2.21429	NSMP
	324	1.27341	-2.09805	NSMP
	325	0.891978	-2.1725	NSMP
	326	0.808027	-2.02	NSMP
	327	1.00163	-2.07314	NSMP
	328	1.14718	-1.96866	NSMP
	329	0.774711	-1.41107	NSMP
	330	0.830899	-1.92852	NSMP
	331	2.24999	-1.64737	NSMP
	332	1.03712	-1.54585	NSMP
	333	0.837306	-2.05293	NSMP
	334	0.827378	-2.11194	NSMP
	335	0.799322	-1.97665	NSMP
	336	3.15164	-0.254852	NSMP
	337	3.25881	-0.230569	NSMP
	338	3.18965	-0.272228	NSMP
	339	1.42442	-2.84561	NSMP
	340	1.11374	-2.87594	NSMP
	341	1.07565	-2.53196	NSMP
	342	1.43674	-2.57166	NSMP
	343	1.08444	-2.82856	NSMP
	344	1.15911	-2.99613	NSMP
	345	0.921996	-2.75604	NSMP
	346	0.9478	-2.57851	NSMP
	347	1.27078	-2.88702	NSMP
	348	0.831882	-2.69942	NSMP
	349	0.850163	-2.67421	NSMP
	350	0.857154	-2.69179	NSMP
	351	1.06148	-2.5244	NSMP
	352	0.961446	-2.68979	NSMP
	353	1.00647	-2.60607	NSMP
	354	0.961239	-2.60112	NSMP
	355	0.991297	-2.47297	NSMP
	356	1.07242	-2.49664	NSMP
	357	3.8197	-1.83931	NSMP
	358	3.8535	-1.91665	NSMP
	359	1.04727	-2.46554	NSMP
	360	0.933809	-2.85475	NSMP
	361	0.997696	-2.91153	NSMP
	362	0.952267	-2.8536	NSMP
	363	0.793905	-2.55255	NSMP
	364	0.882692	-2.80757	NSMP
	365	0.881032	-2.796	NSMP
	366	0.885958	-2.73847	NSMP
	367	0.788075	-2.59599	NSMP
	368	0.972565	-2.83774	NSMP
	369	0.882025	-2.76719	NSMP
	370	0.846652	-2.75666	NSMP
	371	0.779075	-2.55843	NSMP
	372	0.941402	-2.6912	NSMP
	373	2.18353	2.66488	NSMP
	374	3.40819	5.2767	NSMP
	375	3.26016	2.58989	NSMP
	376	2.44919	2.43439	NSMP
	377	3.11922	1.34677	NSMP
	378	2.22637	2.69131	NSMP
	379	3.46432	1.16183	NSMP
	380	2.29901	1.38245	NSMP
	381	2.27492	1.36998	NSMP
	382	2.34832	1.38951	NSMP
	383	2.28709	1.34132	NSMP
	384	2.25072	1.34078	NSMP
	385	2.34693	1.40475	NSMP
	386	2.40024	1.35692	NSMP
	387	2.27089	1.32335	NSMP
	388	2.25446	1.33465	NSMP
	389	2.35792	1.38961	NSMP
	390	3.95206	1.09924	NSMP
	391	3.92095	0.862718	NSMP
	392	4.03132	0.72745	NSMP
	393	3.94318	0.610112	NSMP
	394	3.92971	0.767665	NSMP
	395	3.93649	0.749635	NSMP
	396	4.0929	0.700181	NSMP
	397	4.15479	0.672609	NSMP
	398	3.85789	0.394426	NSMP
	399	1.14976	-3.18124	NSMP
	400	1.14725	-3.214	NSMP
	401	1.14778	-3.3181	NSMP
	402	1.20912	-3.38739	NSMP
	403	1.10111	-3.11341	NSMP
	404	1.05664	-3.2864	NSMP
	405	1.14171	-3.35539	NSMP
	406	1.06895	-3.15603	NSMP
	407	1.15296	-3.05591	NSMP
	408	1.14406	-3.12427	NSMP
	409	1.10228	-3.27124	NSMP
	410	1.08044	-3.27934	NSMP
	411	1.08624	-3.29864	NSMP
	412	1.04832	-3.1557	NSMP
	413	1.12804	-3.09207	NSMP
	414	1.05444	-3.22348	NSMP
	415	1.0702	-3.26958	NSMP
	416	2.55431	0.758787	NSMP
	417	1.10764	-3.09748	NSMP
	418	0.0736914	-1.85754	NSMP
	419	0.0947259	-1.93997	NSMP
	420	0.142967	-1.94162	NSMP
	421	0.397653	-2.03551	NSMP
	422	0.270711	-1.8293	NSMP
	423	0.0173389	-1.89174	NSMP
	424	0.0471916	-1.91282	NSMP
	425	0.422916	-2.23816	NSMP
	426	0.00636078	-1.9329	NSMP
	427	0.0129816	-1.92144	NSMP
	428	0.0516597	-1.94187	NSMP
	429	0.444001	-2.20315	NSMP
	430	0.022648	-1.96431	NSMP
	431	0.0313942	-1.96621	NSMP
	432	0.138039	-1.99328	NSMP
	433	0.475956	-1.94018	NSMP
	434	0.478391	-1.95177	NSMP
	435	0.483991	-1.9885	NSMP
	436	4.72813	5.47463	NSMP
	437	2.50583	-0.615785	NSMP
	438	2.5394	-0.298984	NSMP
	439	2.39185	-0.68951	NSMP
	440	2.39443	-0.96792	NSMP
	441	2.42632	-0.792301	NSMP
	442	2.37485	-1.03645	NSMP
	443	2.37666	-0.979218	NSMP
	444	2.40933	-0.830011	NSMP
	445	2.45339	-0.706891	NSMP
	446	2.40291	-0.7034	NSMP
	447	2.37381	-1.05094	NSMP
	448	2.36008	-0.998515	NSMP
	449	2.31263	-0.740022	NSMP
	450	2.37591	-0.735187	NSMP
	451	2.4358	0.683151	NSMP
	452	2.44301	0.652251	NSMP
	453	2.77033	0.94952	NSMP
	454	2.76732	1.2521	NSMP
	455	2.87289	0.862994	NSMP
	456	2.74752	1.14275	NSMP
	457	2.2504	1.17706	NSMP
	458	0.441132	0.69765	NSMP
	459	0.348365	0.79986	NSMP
	460	0.326999	0.821292	NSMP
	461	0.30047	0.795425	NSMP
	462	0.484661	0.680616	NSMP
	463	0.434422	0.711229	NSMP
	464	0.374498	0.777631	NSMP
	465	0.332342	0.82487	NSMP
	466	0.3419	0.823746	NSMP
	467	0.464226	0.695015	NSMP
	468	0.469166	0.680251	NSMP
	469	0.390764	0.766822	NSMP
	470	0.339904	0.825674	NSMP
	471	0.352107	0.831478	NSMP
	472	0.459833	0.701562	NSMP
	473	0.445339	0.716105	NSMP
	474	0.440072	0.738395	NSMP
	475	0.380824	0.79304	NSMP
	476	0.329633	0.816016	NSMP
	477	0.312229	0.849994	NSMP
	478	2.72095	-0.256693	NSMP
	479	2.49734	-0.495142	NSMP
	480	2.76415	-0.329371	NSMP
	481	2.54928	-0.730361	NSMP
	482	2.43011	-0.685656	NSMP
	483	2.5552	-0.810389	NSMP
	484	2.58073	-0.893631	NSMP
	485	2.59745	-0.668517	NSMP
	486	2.50288	-0.805202	NSMP
	487	2.80731	-0.214915	NSMP
	488	2.77486	-0.322921	NSMP
	489	3.71136	0.875032	NSMP
	490	3.70004	1.01849	NSMP
	491	3.58824	-0.165382	NSMP
	492	3.79256	1.25596	NSMP
	493	3.40184	0.302195	NSMP
	494	3.40611	0.303313	NSMP
	495	3.63864	1.09511	NSMP
	496	3.49557	1.08697	NSMP
	497	4.12044	0.187445	NSMP
	498	4.08758	0.216369	NSMP
	499	4.32104	0.338966	NSMP
	500	4.1576	0.218596	NSMP
	501	4.15133	0.143007	NSMP
	502	4.11429	0.192082	NSMP
	503	4.14322	0.178154	NSMP
	504	4.07251	0.235932	NSMP
	505	4.08408	0.20971	NSMP
	506	4.06121	0.229115	NSMP
	507	4.05272	0.260257	NSMP
	508	4.107	5.71411	NSMP
	509	3.80025	5.08481	NSMP
	510	4.09072	5.81808	NSMP
	511	3.90585	4.94492	NSMP
	512	3.71265	4.05502	NSMP
	513	3.4743	5.41258	NSMP
	514	3.84876	4.64863	NSMP
	515	3.28885	5.44115	NSMP
	516	1.38431	-3.04597	NSMP
	517	1.32936	-2.94548	NSMP
	518	1.43413	-3.07664	NSMP
	519	1.39863	-3.08745	NSMP
	520	1.44133	-3.0891	NSMP
	521	1.7997	-3.12202	NSMP
	522	3.39517	-2.51415	NSMP
	523	1.46963	-3.0432	NSMP
	524	1.30371	-3.01223	NSMP
	525	1.22085	-2.91989	NSMP
	526	3.326	0.745359	NSMP
	527	3.26198	0.652097	NSMP
	528	4.68028	3.47351	NSMP
	529	3.2894	3.38384	NSMP
	530	2.67846	1.71585	NSMP
	531	5.22468	0.810744	NSMP
	532	3.79991	1.14125	NSMP
	533	5.1952	0.783435	NSMP
	534	5.23815	0.788217	NSMP
	535	5.22391	0.797195	NSMP
	536	5.24917	0.798084	NSMP
	537	4.95264	0.975124	NSMP
	538	5.12096	0.846835	NSMP
	539	5.22139	0.795088	NSMP
	540	5.2051	0.810428	NSMP
	541	5.22293	0.803745	NSMP
	542	3.89436	1.20076	NSMP
	543	2.76921	1.23699	NSMP
	544	1.02188	-0.898702	NSMP
	545	1.0907	-1.01904	NSMP
	546	1.10944	-1.0588	NSMP
	547	1.00004	-3.46466	NSMP
	548	0.98581	-3.52405	NSMP
	549	0.973638	-3.51275	NSMP
	550	0.962514	-3.49567	NSMP
	551	0.97764	-3.47632	NSMP
	552	0.955229	-3.53576	NSMP
	553	0.994854	-3.47537	NSMP
	554	0.994215	-3.51054	NSMP
	555	1.12152	-3.24693	NSMP
	556	1.05973	-3.39008	NSMP
	557	1.05401	-3.33431	NSMP
	558	1.02066	-3.31517	NSMP
	559	0.966712	-3.45385	NSMP
	560	0.91065	-3.38639	NSMP
	561	2.27928	1.3364	NSMP
	562	2.33229	1.24106	NSMP
	563	2.40138	1.2501	NSMP
	564	3.92588	-1.92247	NSMP
	565	3.82168	-2.06089	NSMP
	566	3.8958	-2.09211	NSMP
	567	3.44034	-1.93381	NSMP
	568	3.28062	-2.23074	NSMP
	569	3.2665	-2.16185	NSMP
	570	4.43854	-0.0852764	NSMP
	571	4.12444	-1.75914	NSMP
	572	4.07972	-1.69391	NSMP
	573	5.15738	0.81804	NSMP
	574	3.99271	-1.95328	NSMP
	575	3.99191	-1.9057	NSMP
	576	5.22534	0.664887	NSMP
	577	3.99778	-1.94207	NSMP
	578	3.96167	-1.91899	NSMP
	579	5.19727	0.788111	NSMP
	580	5.15364	0.569749	NSMP
	581	4.00717	-1.92979	NSMP
	582	4.24349	-1.65	NSMP
	583	1.44812	-1.39888	NSMP
	584	1.14085	-2.9951	NSMP
	585	0.668556	-2.59924	NSMP
	586	1.16745	-2.14917	NSMP
	587	2.81025	1.57391	NSMP
	588	1.48155	-1.09884	NSMP
	589	0.853172	-2.3192	NSMP
	590	0.8682	-2.36018	NSMP
	591	1.46029	-2.24275	NSMP
	592	2.64725	1.5679	NSMP
	593	3.57275	2.35644	NSMP
	594	1.86194	-1.78497	NSMP
	595	3.85289	2.34399	NSMP
	596	1.38601	-1.05675	NSMP
	597	0.94513	-2.53969	NSMP
	598	0.755118	-2.3587	NSMP
	599	3.65654	3.74665	NSMP
	600	3.43499	5.6169	NSMP
	601	3.29877	-2.48851	NSMP
	602	3.27305	-2.99456	NSMP
	603	3.06361	-2.94506	NSMP
	604	3.33094	-2.63568	NSMP
	605	3.30467	-2.84408	NSMP
	606	3.03217	-3.0382	NSMP
	607	3.42376	-2.84915	NSMP
	608	3.1147	-2.98132	NSMP
	609	3.77033	1.31829	NSMP
	610	4.01866	0.723451	NSMP
	611	3.8167	-0.0239554	NSMP
	612	3.22256	-2.43825	NSMP
	613	3.00246	-2.64085	NSMP
	614	2.5053	-2.62696	NSMP
	615	2.52996	-2.66681	NSMP
	616	2.53593	-2.68834	NSMP
	617	2.59559	-2.70384	NSMP
	618	2.664	-2.74656	NSMP
	619	2.7112	-2.61697	NSMP
	620	2.51713	-2.60096	NSMP
	621	2.52474	-2.60493	NSMP
	622	2.45469	-2.6243	NSMP
	623	2.4713	-2.55185	NSMP
	624	2.63982	-2.74935	NSMP
	625	2.61897	-2.60153	NSMP
	626	2.49615	-2.50935	NSMP
	627	2.42512	-2.5159	NSMP
	628	2.46652	-2.56931	NSMP
	629	2.48133	-2.59964	NSMP
	630	2.65113	-2.70104	NSMP
	631	2.49305	-2.44419	NSMP
	632	2.38569	-2.47083	NSMP
	633	2.41926	-2.4873	NSMP
	634	2.45176	-2.51333	NSMP
	635	2.48086	-2.55297	NSMP
	636	2.10013	-2.2203	NSMP
	637	2.50006	-2.5652	NSMP
	638	2.70238	-2.75823	NSMP
	639	2.63437	-2.74901	NSMP
	640	2.60829	-2.69165	NSMP
	641	0.465012	-2.77461	NSMP
	642	0.443561	-2.84924	NSMP
	643	0.523709	-2.63322	NSMP
	644	0.65963	-2.48092	NSMP
	645	0.567487	-2.49306	NSMP
	646	0.382743	-2.74594	NSMP
	647	0.377008	-2.76803	NSMP
	648	0.376787	-2.76676	NSMP
	649	0.461745	-2.51257	NSMP
	650	0.468592	-2.65827	NSMP
	651	0.448137	-2.71127	NSMP
	652	0.404734	-2.77307	NSMP
	653	0.397347	-2.7645	NSMP
	654	0.610972	-2.47511	NSMP
	655	0.538587	-2.66768	NSMP
	656	0.549916	-2.58868	NSMP
	657	0.556677	-2.62337	NSMP
	658	0.638836	-2.5207	NSMP
	659	0.625237	-2.47521	NSMP
	660	0.67388	-2.43006	NSMP
	661	0.850169	-2.30456	NSMP
	662	2.246	-1.01557	NSMP
	663	2.20829	-1.00848	NSMP
	664	2.10864	-0.980878	NSMP
	665	2.45597	-0.600821	NSMP
	666	2.14119	-1.17626	NSMP
	667	2.27423	-0.951631	NSMP
	668	2.35265	-0.812259	NSMP
	669	2.40719	-0.642042	NSMP
	670	2.53697	-0.496206	NSMP
	671	2.14874	-1.05001	NSMP
	672	2.33334	-0.853242	NSMP
	673	2.40151	-0.711294	NSMP
	674	2.51815	-0.510807	NSMP
	675	2.53775	-0.510493	NSMP
	676	2.26511	-1.05317	NSMP
	677	2.52711	-0.516747	NSMP
	678	2.50747	-0.530542	NSMP
	679	2.57522	-0.429885	NSMP
	680	2.0875	-1.25661	NSMP
	681	2.05742	-1.17323	NSMP
	682	1.9948	-1.11013	NSMP
	683	3.42166	1.77271	NSMP
	684	5.59072	2.52268	NSMP
	685	5.57697	2.55051	NSMP
	686	5.53993	2.55614	NSMP
	687	3.60142	1.03167	NSMP
	688	3.80691	0.915044	NSMP
	689	3.65451	1.10052	NSMP
	690	3.52857	1.096	NSMP
	691	3.62651	0.996021	NSMP
	692	3.4434	1.20019	NSMP
	693	3.58557	1.05806	NSMP
	694	3.66039	1.06781	NSMP
	695	2.81537	1.37218	NSMP
	696	2.87085	1.41371	NSMP
	697	2.85063	1.40277	NSMP
	698	2.82479	1.37732	NSMP
	699	2.77503	1.38517	NSMP
	700	2.8293	1.497	NSMP
	701	2.7379	1.45502	NSMP
	702	2.71111	1.45296	NSMP
	703	2.9217	1.54992	NSMP
	704	2.70663	1.52317	NSMP
	705	2.71663	1.41731	NSMP
	706	2.74316	1.50536	NSMP
	707	2.75721	1.45921	NSMP
	708	2.75272	1.43797	NSMP
	709	2.73494	1.41842	NSMP
	710	2.70278	1.467	NSMP
	711	2.81329	1.46474	NSMP
	712	2.70619	1.42942	NSMP
	713	2.70139	1.42273	NSMP
	714	3.80613	-2.25687	NSMP
	715	3.32574	-1.92313	NSMP
	716	3.07367	3.01493	NSMP
	717	3.06365	1.34731	NSMP
	718	3.15852	1.41894	NSMP
	719	3.45802	0.381065	NSMP
	720	3.42429	0.118098	NSMP
	721	3.48776	0.431512	NSMP
	722	3.42293	0.102611	NSMP
	723	3.51003	0.506842	NSMP
	724	3.51717	0.607199	NSMP
	725	3.4924	-0.18501	NSMP
	726	3.46266	-0.200294	NSMP
	727	3.44061	-0.232185	NSMP
	728	3.39677	-0.196313	NSMP
	729	3.32779	-0.326563	NSMP
	730	3.64931	0.876704	NSMP
	731	3.50246	0.735163	NSMP
	732	3.22488	-0.241189	NSMP
	733	3.51069	0.196552	NSMP
	734	3.67469	0.9673	NSMP
	735	3.01001	-0.289223	NSMP
	736	2.81719	-0.410661	NSMP
	737	3.88939	1.45165	NSMP
	738	1.77118	-2.10571	NSMP
	739	1.81919	-2.08073	NSMP
	740	1.82304	-2.09054	NSMP
	741	1.8821	-2.20023	NSMP
	742	1.89868	-2.09897	NSMP
	743	1.8134	-2.10264	NSMP
	744	1.88055	-2.09422	NSMP
	745	1.80185	-2.07987	NSMP
	746	1.80295	-2.07152	NSMP
	747	1.84907	-2.10406	NSMP
	748	4.46762	0.73228	NSMP
	749	4.44333	0.772099	NSMP
	750	4.49629	0.720847	NSMP
	751	4.53179	0.728332	NSMP
	752	4.49325	0.751859	NSMP
	753	3.6572	-2.11468	NSMP
	754	3.65638	-2.20529	NSMP
	755	4.47168	0.655956	NSMP
	756	4.49008	0.630781	NSMP
	757	4.51071	0.64222	NSMP
	758	3.59085	-2.20768	NSMP
	759	3.50414	-2.37328	NSMP
	760	3.44114	-2.34068	NSMP
	761	3.48926	-2.27079	NSMP
	762	3.39932	-2.34167	NSMP
	763	3.37883	-2.21551	NSMP
	764	4.39123	0.736164	NSMP
	765	4.46581	0.76891	NSMP
	766	3.50527	-2.55704	NSMP
	767	3.59155	-3.06481	NSMP
	768	3.56406	-3.20294	NSMP
	769	3.53194	-3.23072	NSMP
	770	3.64075	-3.1299	NSMP
	771	3.46953	-2.34929	NSMP
	772	3.50474	-2.75098	NSMP
	773	3.43412	-2.5975	NSMP
	774	3.59388	-3.15421	NSMP
	775	3.53427	-3.18931	NSMP
	776	3.62336	-3.07246	NSMP
	777	3.46877	-2.18862	NSMP
	778	3.50135	-2.75095	NSMP
	779	3.54241	-2.79338	NSMP
	780	3.56263	-3.11136	NSMP
	781	3.48402	-3.19761	NSMP
	782	3.72276	-3.00408	NSMP
	783	3.44815	-2.22028	NSMP
	784	3.53528	-2.8062	NSMP
	785	3.50996	-2.79212	NSMP
	786	3.57666	-2.92225	NSMP
	787	3.61943	-3.05859	NSMP
	788	3.71992	-2.95585	NSMP
	789	3.51035	-2.36028	NSMP
	790	2.38615	-3.23765	NSMP
	791	3.58566	-3.1001	NSMP
	792	3.57098	-3.18889	NSMP
	793	3.55962	-3.19207	NSMP
	794	4.4318	-3.19263	NSMP
	795	4.18769	-3.03269	NSMP
	796	4.01749	-2.90736	NSMP
	797	3.94949	-2.83494	NSMP
	798	3.84931	-2.76243	NSMP
	799	4.56394	-3.24101	NSMP
	800	4.32995	-3.0781	NSMP
	801	4.15302	-3.00741	NSMP
	802	4.03292	-2.89155	NSMP
	803	4.00774	-2.69255	NSMP
	804	4.53073	-3.21147	NSMP
	805	4.19176	-3.04345	NSMP
	806	4.09292	-2.97929	NSMP
	807	4.06382	-2.94193	NSMP
	808	3.99762	-2.73542	NSMP
	809	4.33504	-3.09481	NSMP
	810	4.01336	-2.9471	NSMP
	811	4.0521	-2.9925	NSMP
	812	4.02855	-2.9172	NSMP
	813	3.87095	-2.84971	NSMP
	814	3.7151	-2.83966	NSMP
	815	3.74347	-2.92513	NSMP
	816	3.92506	-2.8272	NSMP
	817	4.00434	-2.65041	NSMP
	818	4.45334	-3.32229	NSMP
	819	4.29116	-3.18535	NSMP
	820	3.91438	-2.84283	NSMP
	821	3.83833	-2.74364	NSMP
	822	3.68585	-2.7087	NSMP
	823	3.56295	-2.71179	NSMP
	824	3.59976	-2.75151	NSMP
	825	3.73226	-2.46885	NSMP
	826	3.78741	-2.72042	NSMP
	827	3.79352	-2.65345	NSMP
	828	3.83499	-2.56654	NSMP
	829	3.73055	-2.60376	NSMP
	830	3.78235	-2.64235	NSMP
	831	3.86893	-2.61931	NSMP
	832	3.6501	-2.56068	NSMP
	833	3.76574	-2.70526	NSMP
	834	4.30357	0.64103	NSMP
	835	4.07222	0.661516	NSMP
	836	3.33814	-2.53795	NSMP
	837	2.35277	1.17612	NSMP
	838	2.29718	1.10485	NSMP
	839	2.22279	1.03022	NSMP
	840	2.24949	1.08333	NSMP
	841	3.47774	2.3702	NSMP
	842	2.20185	1.09536	NSMP
	843	2.1895	1.05792	NSMP
	844	3.21291	-1.64988	NSMP
	845	3.01652	-1.01613	NSMP
	846	3.01053	-1.09866	NSMP
	847	5.73734	-2.85648	NSMP
	848	5.90973	-2.8186	NSMP
	849	5.67113	-2.83014	NSMP
	850	5.64113	-2.75405	NSMP
	851	5.68742	-2.83477	NSMP
	852	5.53843	-2.71373	NSMP
	853	5.35087	-2.73785	NSMP
	854	5.48355	-2.74579	NSMP
	855	5.31141	-2.69102	NSMP
	856	5.26166	-2.74468	NSMP
	857	5.27429	-2.79784	NSMP
	858	5.80512	-2.82972	NSMP
	859	5.13431	-3.18959	NSMP
	860	5.23179	-3.16154	NSMP
	861	5.23987	-3.20315	NSMP
	862	5.20892	-3.11582	NSMP
	863	5.10923	-2.97471	NSMP
	864	5.1441	-3.10377	NSMP
	865	5.20531	-3.17046	NSMP
	866	5.25692	-3.17322	NSMP
	867	5.27403	-3.15906	NSMP
	868	5.25016	-3.18201	NSMP
	869	5.1687	-3.04696	NSMP
	870	5.32057	-3.08178	NSMP
	871	5.2942	-3.14115	NSMP
	872	5.23209	-3.2196	NSMP
	873	5.28113	-3.19409	NSMP
	874	5.26591	-3.18192	NSMP
	875	5.25777	-3.13874	NSMP
	876	5.52702	-2.99268	NSMP
	877	5.36296	-3.09151	NSMP
	878	5.28323	-3.14839	NSMP
	879	5.27238	-3.17057	NSMP
	880	5.30198	-3.13281	NSMP
	881	5.62375	-2.94206	NSMP
	882	5.13267	-3.11922	NSMP
	883	5.28199	-3.0722	NSMP
	884	5.24036	-3.09619	NSMP
	885	5.21141	-3.03886	NSMP
	886	6.01891	-2.77375	NSMP
	887	6.00679	-2.75757	NSMP
	888	6.04157	-2.75732	NSMP
	889	6.01859	-2.74858	NSMP
	890	6.05401	-2.73991	NSMP
	891	6.02841	-2.79266	NSMP
	892	6.03723	-2.76169	NSMP
	893	6.01023	-2.78138	NSMP
	894	6.04941	-2.77084	NSMP
	895	6.06063	-2.76723	NSMP
	896	6.07659	-2.70338	NSMP
	897	6.03971	-2.77211	NSMP
	898	6.05172	-2.76853	NSMP
	899	6.04781	-2.78465	NSMP
	900	6.03046	-2.77494	NSMP
	901	6.04069	-2.73203	NSMP
	902	6.04684	-2.76784	NSMP
	903	6.06649	-2.74176	NSMP
	904	6.0349	-2.57482	NSMP
	905	6.07518	-2.66341	NSMP
	906	6.09451	-2.68445	NSMP
	907	5.89267	-2.26838	NSMP
	908	5.92738	-2.34042	NSMP
	909	6.02688	-2.59004	NSMP
	910	6.06503	-2.69164	NSMP
	911	6.07203	-2.7441	NSMP
	912	5.88963	-2.28404	NSMP
	913	5.89752	-2.28689	NSMP
	914	5.9164	-2.32762	NSMP
	915	5.98369	-2.50419	NSMP
	916	6.03913	-2.74198	NSMP
	917	5.88435	-2.28222	NSMP
	918	5.86401	-2.2564	NSMP
	919	5.79074	-2.20999	NSMP
	920	5.84073	-2.25322	NSMP
	921	6.06128	-2.62944	NSMP
	922	6.07908	-2.68732	NSMP
	923	6.09021	-2.69999	NSMP
	924	-4.14176	4.63192	NSMP
	925	-4.14602	4.62862	NSMP
	926	-4.11946	4.64808	NSMP
	927	-4.15166	4.62606	NSMP
	928	-4.14559	4.62902	NSMP
	929	-4.09783	4.65701	NSMP
	930	-4.14173	4.63092	NSMP
	931	-4.10392	4.65614	NSMP
	932	-4.13879	4.63238	NSMP
	933	-4.13939	4.63166	NSMP
	934	-4.13554	4.63244	NSMP
	935	-4.13168	4.63182	NSMP
	936	-4.13114	4.62556	NSMP
	937	-4.12258	4.6347	NSMP
	938	4.43337	0.971374	NSMP
	939	3.55963	2.17454	NSMP
	940	4.32779	1.00149	NSMP
	941	3.57662	2.31433	NSMP
	942	3.25732	1.66122	NSMP
	943	3.36888	1.12705	NSMP
	944	3.69849	0.911804	NSMP
	945	3.37198	1.18788	NSMP
	946	3.45093	1.27762	NSMP
	947	3.11979	1.41525	NSMP
	948	3.34642	-2.00001	NSMP
	949	3.11617	-0.0732858	NSMP
	950	3.18096	-0.112853	NSMP
	951	3.13829	-0.0895903	NSMP
	952	3.25612	-0.070059	NSMP
	953	3.264	-0.11511	NSMP
	954	3.27655	-0.00287268	NSMP
	955	3.18772	-0.0392087	NSMP
	956	3.1677	0.0415473	NSMP
	957	3.16037	-0.0563748	NSMP
	958	3.09419	0.155479	NSMP
	959	3.14073	0.152999	NSMP
	960	3.24867	0.691276	NSMP
	961	3.11852	0.394462	NSMP
	962	3.11692	-0.0463985	NSMP
	963	3.12425	0.0335018	NSMP
	964	3.13972	0.141695	NSMP
	965	3.18951	-0.158821	NSMP
	966	3.1302	0.125158	NSMP
	967	3.07611	0.292451	NSMP
	968	2.10211	-0.557289	NSMP
	969	2.08005	-0.500795	NSMP
	970	2.09402	-0.529966	NSMP
	971	2.12153	-0.491077	NSMP
	972	2.07095	-0.551988	NSMP
	973	2.0697	-0.508105	NSMP
	974	2.06089	-0.528938	NSMP
	975	2.06171	-0.486632	NSMP
	976	2.07142	-0.485774	NSMP
	977	2.0846	-0.507767	NSMP
	978	2.07644	-0.508914	NSMP
	979	2.07117	-0.50825	NSMP
	980	2.15214	-0.40404	NSMP
	981	2.15719	-0.414044	NSMP
	982	2.08769	-0.540819	NSMP
	983	2.07738	-0.500923	NSMP
	984	2.10785	-0.445568	NSMP
	985	3.01064	0.0951749	NSMP
	986	3.0776	-0.032633	NSMP
	987	2.97276	0.334141	NSMP
	988	3.01493	0.529707	NSMP
	989	2.89534	0.0611934	NSMP
	990	2.94837	-0.0464856	NSMP
	991	2.9029	0.0399954	NSMP
	992	3.08284	0.454997	NSMP
	993	2.86236	-0.0185869	NSMP
	994	2.88989	0.067164	NSMP
	995	2.88882	0.0126243	NSMP
	996	2.92647	0.137086	NSMP
	997	2.81371	-0.0522617	NSMP
	998	2.89858	0.208524	NSMP
	999	2.97954	0.475881	NSMP
	1000	3.75284	1.63859	NSMP
	1001	3.6615	1.60667	NSMP
	1002	3.55314	1.56347	NSMP
	1003	4.17894	5.41425	NSMP
	1004	4.02924	-2.03436	NSMP
	1005	4.0088	-2.07673	NSMP
	1006	3.98615	-2.04286	NSMP
	1007	4.64666	-1.83901	NSMP
	1008	4.89118	-1.9275	NSMP
	1009	4.93906	-1.9578	NSMP
	1010	4.90514	-1.92825	NSMP
	1011	4.82784	-1.89945	NSMP
	1012	4.92826	-1.95442	NSMP
	1013	4.91907	-1.94845	NSMP
	1014	4.88101	-1.92088	NSMP
	1015	4.92395	-1.95649	NSMP
	1016	4.91858	-1.94273	NSMP
	1017	4.91052	-1.96191	NSMP
	1018	4.91445	-1.94964	NSMP
	1019	4.76872	-1.84237	NSMP
	1020	4.89652	-1.92354	NSMP
	1021	4.85883	-1.88102	NSMP
	1022	2.30748	-0.914332	NSMP
	1023	2.3519	-1.08261	NSMP
	1024	2.43865	0.103215	NSMP
	1025	2.68838	0.179168	NSMP
	1026	3.40847	1.69076	NSMP
	1027	3.60713	1.15968	NSMP
	1028	3.47396	1.65092	NSMP
	1029	3.60448	1.33775	NSMP
	1030	3.46177	1.63994	NSMP
	1031	3.23142	1.87608	NSMP
	1032	3.27324	1.8336	NSMP
	1033	3.35938	1.73442	NSMP
	1034	3.3389	1.96108	NSMP
	1035	3.18518	1.62892	NSMP
	1036	3.30127	1.77889	NSMP
	1037	3.37495	1.76378	NSMP
	1038	3.44501	1.80895	NSMP
	1039	3.03968	1.48179	NSMP
	1040	3.19422	1.59016	NSMP
	1041	3.32749	1.74926	NSMP
	1042	3.42336	1.80224	NSMP
	1043	3.20182	1.51719	NSMP
	1044	3.27749	1.90591	NSMP
	1045	3.29142	1.98145	NSMP
	1046	3.27641	1.8189	NSMP
	1047	3.59453	1.87667	NSMP
	1048	1.4456	-1.0821	NSMP
	1049	4.41409	1.74681	NSMP
	1050	4.1746	5.38553	NSMP
	1051	1.92624	-2.65738	NSMP
	1052	1.88016	-2.72882	NSMP
	1053	1.82955	-2.55793	NSMP
	1054	1.85477	-2.83012	NSMP
	1055	1.88557	-2.59375	NSMP
	1056	1.84403	-2.85171	NSMP
	1057	1.89479	-2.70316	NSMP
	1058	1.9101	-2.67726	NSMP
	1059	0.747406	-1.49856	NSMP
	1060	0.627104	-1.56316	NSMP
	1061	0.562098	-1.65011	NSMP
	1062	0.626846	-1.69184	NSMP
	1063	0.846141	-1.58278	NSMP
	1064	0.509079	-1.52587	NSMP
	1065	0.492305	-1.58334	NSMP
	1066	0.50219	-1.62375	NSMP
	1067	0.651667	-1.69422	NSMP
	1068	0.478832	-1.55819	NSMP
	1069	0.538874	-1.54906	NSMP
	1070	0.648072	-1.73019	NSMP
	1071	0.834398	-1.58612	NSMP
	1072	0.81627	-1.61815	NSMP
	1073	0.836914	-1.62362	NSMP
	1074	3.24496	5.54361	NSMP
	1075	2.75087	1.22016	NSMP
	1076	3.27765	0.313474	NSMP
	1077	3.54012	2.34455	NSMP
	1078	2.43523	2.34267	NSMP
	1079	2.42008	0.210287	NSMP
	1080	2.37489	0.224388	NSMP
	1081	2.46656	0.211257	NSMP
	1082	3.01129	2.23976	NSMP
	1083	2.41358	-2.14497	NSMP
	1084	2.07336	1.44737	NSMP
	1085	2.20868	0.371057	NSMP
	1086	-2.717	5.04078	NSMP
	1087	-2.78065	5.08719	NSMP
	1088	-2.75752	5.08988	NSMP
	1089	-2.66802	4.94068	NSMP
	1090	-2.57222	4.71738	NSMP
	1091	-2.77236	5.0562	NSMP
	1092	-2.75503	5.07703	NSMP
	1093	-2.7724	5.06196	NSMP
	1094	-2.50918	4.87556	NSMP
	1095	-2.75542	5.06033	NSMP
	1096	-2.75963	5.00958	NSMP
	1097	-2.66199	4.95033	NSMP
	1098	-2.79186	5.08085	NSMP
	1099	-2.79366	5.0607	NSMP
	1100	-2.68318	4.9634	NSMP
	1101	-2.57438	4.90272	NSMP
	1102	-2.702	4.90338	NSMP
	1103	-2.6606	4.96153	NSMP
	1104	-2.70392	4.99803	NSMP
	1105	-2.61749	4.90085	NSMP
	1106	-2.5148	4.92869	NSMP
	1107	-2.61615	4.9719	NSMP
	1108	-2.57595	4.88638	NSMP
	1109	-2.56918	4.72479	NSMP
	1110	-2.53277	5.03142	NSMP
	1111	-2.0603	4.92371	NSMP
	1112	-1.93054	4.92135	NSMP
	1113	-2.09837	4.91916	NSMP
	1114	-2.09927	4.91525	NSMP
	1115	-2.11827	4.90014	NSMP
	1116	-1.73412	4.83524	NSMP
	1117	-2.08205	4.89715	NSMP
	1118	-2.11157	4.89927	NSMP
	1119	-2.07935	4.8425	NSMP
	1120	2.26518	-3.84273	NSMP
	1121	2.25274	-3.8604	NSMP
	1122	2.21301	-3.85173	NSMP
	1123	2.32135	-3.81058	NSMP
	1124	2.23885	-3.86184	NSMP
	1125	2.31879	-3.83377	NSMP
	1126	2.26223	-3.88156	NSMP
	1127	2.22676	-3.86137	NSMP
	1128	2.43087	-3.71774	NSMP
	1129	2.40081	-3.74824	NSMP
	1130	2.26	-3.84109	NSMP
	1131	2.4102	-3.58576	NSMP
	1132	2.42288	-3.63922	NSMP
	1133	2.36846	-3.73125	NSMP
	1134	2.24979	-3.70932	NSMP
	1135	5.40224	3.24651	NSMP
	1136	-2.46365	5.01251	NSMP
	1137	-2.53747	5.05512	NSMP
	1138	-2.54428	5.0534	NSMP
	1139	-2.54174	4.98722	NSMP
	1140	-2.49651	4.98673	NSMP
	1141	-2.53898	5.05802	NSMP
	1142	-2.55068	5.03669	NSMP
	1143	-2.61687	5.08586	NSMP
	1144	-2.59218	5.03723	NSMP
	1145	-2.57859	4.70458	NSMP
	1146	-2.59156	5.03253	NSMP
	1147	-2.61963	5.11151	NSMP
	1148	-2.61582	5.09389	NSMP
	1149	-2.65712	5.0688	NSMP
	1150	-2.6933	4.95522	NSMP
	1151	-2.60765	4.79286	NSMP
	1152	-2.46546	4.99426	NSMP
	1153	-2.64789	5.10418	NSMP
	1154	-2.62507	5.09891	NSMP
	1155	-2.65114	5.0641	NSMP
	1156	-2.61375	4.99877	NSMP
	1157	-2.60099	4.68107	NSMP
	1158	-2.59222	4.6887	NSMP
	1159	-2.39473	4.98707	NSMP
	1160	-2.35128	4.93017	NSMP
	1161	-2.49528	4.80593	NSMP
	1162	-2.5563	4.02204	NSMP
	1163	-2.66208	4.12978	NSMP
	1164	-2.77341	4.26471	NSMP
	1165	-2.76123	4.24421	NSMP
	1166	-2.6989	4.38262	NSMP
	1167	-2.67183	4.10898	NSMP
	1168	-2.76377	4.20254	NSMP
	1169	-2.79066	4.19053	NSMP
	1170	-2.77368	4.2152	NSMP
	1171	-2.75007	4.2778	NSMP
	1172	-2.60154	4.07523	NSMP
	1173	-2.74225	4.17708	NSMP
	1174	-2.77447	4.19387	NSMP
	1175	-2.788	4.18448	NSMP
	1176	-2.78876	4.2209	NSMP
	1177	-2.76931	4.24445	NSMP
	1178	2.76329	2.2116	NSMP
	1179	-2.74949	4.23749	NSMP
	1180	-2.76051	4.21894	NSMP
	1181	-2.78164	4.22942	NSMP
	1182	-2.82108	4.18547	NSMP
	1183	-2.71298	4.29314	NSMP
	1184	-2.67014	4.23451	NSMP
	1185	-2.72704	4.25392	NSMP
	1186	-2.7484	4.298	NSMP
	1187	-2.73197	4.26869	NSMP
	1188	-2.71966	4.31095	NSMP
	1189	-2.55777	4.08933	NSMP
	1190	-2.62348	4.16706	NSMP
	1191	-2.62521	4.34176	NSMP
	1192	3.62086	1.24924	NSMP
	1193	2.90311	-1.57553	NSMP
	1194	2.93376	-1.65208	NSMP
	1195	3.01105	-1.56249	NSMP
	1196	3.00365	-1.45358	NSMP
	1197	3.00277	-1.54776	NSMP
	1198	3.10535	-1.39874	NSMP
	1199	3.06361	-1.43181	NSMP
	1200	3.08058	-1.44584	NSMP
	1201	4.27384	0.639639	NSMP
	1202	4.18372	0.627048	NSMP
	1203	4.20003	0.65423	NSMP
	1204	4.20684	0.514286	NSMP
	1205	4.07304	0.521101	NSMP
	1206	4.17185	0.701505	NSMP
	1207	4.15432	0.671271	NSMP
	1208	4.18886	0.583037	NSMP
	1209	4.15014	0.649313	NSMP
	1210	4.36716	0.724546	NSMP
	1211	4.86126	1.0467	NSMP
	1212	4.70694	1.03522	NSMP
	1213	4.8493	1.07377	NSMP
	1214	4.89554	1.10041	NSMP
	1215	4.761	1.04914	NSMP
	1216	4.99487	1.24201	NSMP
	1217	4.87761	1.2132	NSMP
	1218	4.73682	1.04442	NSMP
	1219	4.93394	1.26884	NSMP
	1220	4.99246	1.1725	NSMP
	1221	4.00457	4.50526	NSMP
	1222	3.0347	1.15376	NSMP
	1223	2.96656	0.992304	NSMP
	1224	2.99812	1.14469	NSMP
	1225	3.1938	1.14365	NSMP
	1226	3.01564	0.993338	NSMP
	1227	2.90959	0.935859	NSMP
	1228	2.92807	0.946027	NSMP
	1229	2.97448	0.998986	NSMP
	1230	3.14896	1.10797	NSMP
	1231	2.9917	0.992193	NSMP
	1232	2.94638	1.00379	NSMP
	1233	2.98903	1.00005	NSMP
	1234	2.95663	1.02267	NSMP
	1235	3.11936	1.20216	NSMP
	1236	2.69692	0.983119	NSMP
	1237	3.20383	5.15691	NSMP
	1238	3.51561	5.25868	NSMP
	1239	3.57834	5.33652	NSMP
	1240	3.56778	5.28748	NSMP
	1241	3.07233	5.18466	NSMP
	1242	3.5421	5.27296	NSMP
	1243	3.47756	5.2518	NSMP
	1244	3.41146	5.25321	NSMP
	1245	3.03073	-1.16235	NSMP
	1246	3.05545	-1.18252	NSMP
	1247	3.04851	-1.21599	NSMP
	1248	3.07222	-1.22467	NSMP
	1249	3.11102	-1.25659	NSMP
	1250	3.07602	-1.30317	NSMP
	1251	3.07047	-1.29739	NSMP
	1252	4.61549	3.03836	NSMP
	1253	4.77486	2.17402	NSMP
	1254	4.78745	2.21143	NSMP
	1255	4.7364	2.15126	NSMP
	1256	4.80303	2.22238	NSMP
	1257	4.80799	2.24374	NSMP
	1258	4.69909	2.10766	NSMP
	1259	4.78565	2.2104	NSMP
	1260	4.78643	2.22887	NSMP
	1261	4.59808	1.93756	NSMP
	1262	4.61634	2.02623	NSMP
	1263	4.79398	2.21324	NSMP
	1264	3.68506	1.00406	NSMP
	1265	3.63079	1.26666	NSMP
	1266	3.66223	1.14507	NSMP
	1267	2.97901	-3.12133	NSMP
	1268	2.57698	-1.44186	NSMP
	1269	2.51875	-1.34641	NSMP
	1270	2.93048	-3.13231	NSMP
	1271	2.96153	-3.19352	NSMP
	1272	3.04473	-3.14789	NSMP
	1273	3.10913	-2.52888	NSMP
	1274	2.88366	-0.750081	NSMP
	1275	2.96414	-3.16699	NSMP
	1276	2.94628	-3.17218	NSMP
	1277	2.93732	-3.12882	NSMP
	1278	2.91951	-2.49136	NSMP
	1279	2.95711	-3.17579	NSMP
	1280	2.81162	-2.93882	NSMP
	1281	2.91875	-2.92792	NSMP
	1282	2.51051	-1.29827	NSMP
	1283	3.49123	2.41917	NSMP
	1284	2.87267	1.87398	NSMP
	1285	2.89422	1.95109	NSMP
	1286	3.29779	3.42279	NSMP
	1287	2.97805	-0.442265	NSMP
	1288	3.0682	-0.367502	NSMP
	1289	3.73607	2.14177	NSMP
	1290	3.75386	2.07611	NSMP
	1291	2.45522	1.17688	NSMP
	1292	2.58031	1.21234	NSMP
	1293	3.75699	2.1279	NSMP
	1294	3.67492	2.20974	NSMP
	1295	3.42156	1.03107	NSMP
	1296	3.35059	2.16372	NSMP
	1297	3.40967	2.25035	NSMP
	1298	-0.405304	-2.62708	NSMP
	1299	-0.253198	-2.52849	NSMP
	1300	-0.238324	-2.57409	NSMP
	1301	-0.127455	-2.55912	NSMP
	1302	-0.388832	-2.62493	NSMP
	1303	-0.520009	-2.68714	NSMP
	1304	-0.503345	-2.68615	NSMP
	1305	-0.47022	-2.67567	NSMP
	1306	-0.370544	-2.63835	NSMP
	1307	-0.505685	-2.68618	NSMP
	1308	-0.541254	-2.71242	NSMP
	1309	-0.533811	-2.70074	NSMP
	1310	-0.525344	-2.69873	NSMP
	1311	-0.460653	-2.70647	NSMP
	1312	-0.506679	-2.68924	NSMP
	1313	-0.518826	-2.67682	NSMP
	1314	-0.520794	-2.69296	NSMP
	1315	-0.504704	-2.691	NSMP
	1316	1.16247	-1.39849	NSMP
	1317	1.1763	-1.37475	NSMP
	1318	1.22635	-1.31912	NSMP
	1319	4.49302	1.55993	NSMP
	1320	4.16204	1.47173	NSMP
	1321	4.15281	1.49744	NSMP
	1322	4.20551	1.59509	NSMP
	1323	3.92126	1.07225	NSMP
	1324	3.86974	1.05795	NSMP
	1325	4.03539	2.08278	NSMP
	1326	1.30468	-3.80471	NSMP
	1327	1.30663	-3.79686	NSMP
	1328	1.31102	-3.80293	NSMP
	1329	1.31634	-3.8229	NSMP
	1330	1.29087	-3.72156	NSMP
	1331	2.0164	-3.32805	NSMP
	1332	1.28807	-3.75908	NSMP
	1333	1.32202	-3.80568	NSMP
	1334	1.79099	-3.39854	NSMP
	1335	1.30593	-3.77706	NSMP
	1336	1.29017	-3.79028	NSMP
	1337	1.35107	-3.69465	NSMP
	1338	1.32283	-3.80328	NSMP
	1339	1.35156	-3.73117	NSMP
	1340	1.48948	-3.46132	NSMP
	1341	4.08303	-2.10636	NSMP
	1342	4.07025	-2.08506	NSMP
	1343	4.05557	-2.07523	NSMP
	1344	4.0729	-2.06615	NSMP
	1345	4.07947	-2.05285	NSMP
	1346	4.10211	-2.01452	NSMP
	1347	4.09858	-2.02448	NSMP
	1348	4.11259	-1.97756	NSMP
	1349	4.19965	-1.78182	NSMP
	1350	4.06169	-2.07528	NSMP
	1351	4.07333	-2.11251	NSMP
	1352	3.79864	-0.16529	NSMP
	1353	3.80253	-0.219741	NSMP
	1354	3.77542	-0.216536	NSMP
	1355	3.78843	-0.331022	NSMP
	1356	3.78805	-0.233359	NSMP
	1357	3.78682	-0.166202	NSMP
	1358	3.69139	-0.270125	NSMP
	1359	3.59578	-0.241096	NSMP
	1360	3.73076	-0.290315	NSMP
	1361	3.72167	-0.184707	NSMP
	1362	3.60641	5.27575	NSMP
	1363	3.54499	5.3	NSMP
	1364	3.47066	5.24434	NSMP
	1365	2.31287	0.729645	NSMP
	1366	3.62658	5.25647	NSMP
	1367	3.54693	5.2834	NSMP
	1368	3.51287	5.25076	NSMP
	1369	2.46135	0.840438	NSMP
	1370	3.38223	5.59406	NSMP
	1371	3.33712	5.63759	NSMP
	1372	3.20359	0.403784	NSMP
	1373	3.19537	0.382714	NSMP
	1374	3.20577	0.324151	NSMP
	1375	1.3243	-1.42297	NSMP
	1376	1.48543	-1.40129	NSMP
	1377	1.32956	-1.41122	NSMP
	1378	1.32777	-1.3695	NSMP
	1379	1.28221	-1.39429	NSMP
	1380	1.43246	-1.4748	NSMP
	1381	1.32926	-1.39602	NSMP
	1382	1.35769	-1.36256	NSMP
	1383	1.29226	-1.38495	NSMP
	1384	1.30748	-1.4445	NSMP
	1385	1.45461	-1.41887	NSMP
	1386	1.36608	-1.37471	NSMP
	1387	1.33904	-1.37535	NSMP
	1388	1.3654	-1.33173	NSMP
	1389	1.49057	-1.28005	NSMP
	1390	1.17506	-2.07034	NSMP
	1391	1.21659	-2.10603	NSMP
	1392	1.28693	-2.07642	NSMP
	1393	1.1896	-1.94094	NSMP
	1394	1.01732	-1.90561	NSMP
	1395	1.26653	-2.05575	NSMP
	1396	1.27571	-2.09066	NSMP
	1397	1.31166	-2.0915	NSMP
	1398	1.23784	-2.09455	NSMP
	1399	1.2318	-1.96105	NSMP
	1400	1.28069	-2.06951	NSMP
	1401	1.30177	-2.08176	NSMP
	1402	1.25656	-2.09552	NSMP
	1403	1.24732	-2.13308	NSMP
	1404	1.40524	-1.9846	NSMP
	1405	1.15093	-2.10202	NSMP
	1406	1.19439	-2.13603	NSMP
	1407	1.23702	-2.12589	NSMP
	1408	1.04398	-1.92537	NSMP
	1409	1.11149	-1.98419	NSMP
	1410	1.10153	-1.92759	NSMP
	1411	1.90988	0.541185	NSMP
	1412	1.87483	0.48145	NSMP
	1413	1.88502	0.506607	NSMP
	1414	1.86809	0.465594	NSMP
	1415	1.89592	0.547132	NSMP
	1416	1.9359	0.788078	NSMP
	1417	1.93518	0.760278	NSMP
	1418	1.89879	0.679791	NSMP
	1419	1.90031	0.480882	NSMP
	1420	3.76189	-1.03727	NSMP
	1421	3.73735	-1.0641	NSMP
	1422	3.31549	-1.40863	NSMP
	1423	3.24498	-1.44801	NSMP
	1424	3.80186	-1.02204	NSMP
	1425	3.27657	-1.43788	NSMP
	1426	3.75937	-1.02955	NSMP
	1427	3.84219	-0.974893	NSMP
	1428	3.31558	-1.43927	NSMP
	1429	3.75585	-1.03159	NSMP
	1430	3.8187	-1.01486	NSMP
	1431	3.47619	-1.2327	NSMP
	1432	3.72367	-1.03972	NSMP
	1433	3.75947	-1.00329	NSMP
	1434	3.45232	-1.19092	NSMP
	1435	3.42338	-1.24943	NSMP
	1436	1.7474	-1.01243	NSMP
	1437	1.7588	-1.01183	NSMP
	1438	1.81935	-1.05701	NSMP
	1439	1.87827	-0.919453	NSMP
	1440	1.83817	-1.06095	NSMP
	1441	1.73516	-1.05058	NSMP
	1442	1.74537	-1.04428	NSMP
	1443	5.42436	-2.86342	NSMP
	1444	2.59765	1.84272	NSMP
	1445	2.34706	0.909965	NSMP
	1446	2.99161	1.31207	NSMP
	1447	3.10601	1.50949	NSMP
	1448	3.03931	5.48979	NSMP
	1449	2.7764	-1.50822	NSMP
	1450	2.78088	-1.47766	NSMP
	1451	2.7503	-1.36525	NSMP
	1452	3.02849	0.260595	NSMP
	1453	2.85214	-1.60721	NSMP
	1454	2.79555	-1.48597	NSMP
	1455	2.65789	-1.39726	NSMP
	1456	3.01994	-1.70493	NSMP
	1457	3.01016	-1.71007	NSMP
	1458	3.05085	-1.72744	NSMP
	1459	3.01907	-1.72462	NSMP
	1460	3.07688	-1.73631	NSMP
	1461	3.09059	-1.74101	NSMP
	1462	3.06978	-1.7536	NSMP
	1463	3.05079	-1.70835	NSMP
	1464	2.96443	-1.74368	NSMP
	1465	3.12542	-1.59663	NSMP
	1466	3.05817	-1.45898	NSMP
	1467	3.03068	-1.73636	NSMP
	1468	3.07799	-1.7095	NSMP
	1469	3.10398	-1.63351	NSMP
	1470	3.21524	-1.57593	NSMP
	1471	3.0144	-1.66922	NSMP
	1472	3.08922	-1.7032	NSMP
	1473	3.14284	-1.67076	NSMP
	1474	3.23215	-1.64548	NSMP
	1475	2.98103	-1.43137	NSMP
	1476	2.95542	-1.51339	NSMP
	1477	2.87507	-1.79021	NSMP
	1478	3.81439	1.45054	NSMP
	1479	3.28127	1.21699	NSMP
	1480	4.33065	0.371645	NSMP
	1481	4.00829	0.530929	NSMP
	1482	3.17871	1.3396	NSMP
	1483	3.28808	1.35477	NSMP
	1484	3.04877	1.43023	NSMP
	1485	2.98126	1.17106	NSMP
	1486	2.90301	1.21261	NSMP
	1487	3.0599	1.33741	NSMP
	1488	2.85372	0.688218	NSMP
	1489	1.47653	-1.09766	NSMP
	1490	1.50973	-1.05093	NSMP
	1491	2.92763	1.15699	NSMP
	1492	1.49537	-1.07169	NSMP
	1493	1.40559	-1.17035	NSMP
	1494	1.36059	-1.20472	NSMP
	1495	2.79308	-2.44543	NSMP
	1496	2.84966	-2.34742	NSMP
	1497	2.78145	-2.52207	NSMP
	1498	2.83888	-2.4707	NSMP
	1499	2.79036	-2.49218	NSMP
	1500	2.8368	-2.47428	NSMP
	1501	2.77004	-2.51835	NSMP
	1502	2.84001	-2.45418	NSMP
	1503	2.78343	-2.35278	NSMP
	1504	4.76342	-3.99446	NSMP
	1505	4.77867	-4.0233	NSMP
	1506	4.84779	-4.12469	NSMP
	1507	4.81315	-4.09159	NSMP
	1508	4.678	-3.81618	NSMP
	1509	4.74773	-3.96056	NSMP
	1510	4.80665	-4.06791	NSMP
	1511	4.83561	-4.1091	NSMP
	1512	4.8325	-4.10885	NSMP
	1513	4.73125	-3.87661	NSMP
	1514	4.81142	-4.03537	NSMP
	1515	4.82326	-4.08702	NSMP
	1516	4.83369	-4.10005	NSMP
	1517	4.82043	-4.09328	NSMP
	1518	4.75097	-3.78837	NSMP
	1519	4.81987	-4.07406	NSMP
	1520	4.8128	-4.07474	NSMP
	1521	4.80176	-4.0594	NSMP
	1522	4.79345	-4.04092	NSMP
	1523	4.81389	-3.5803	NSMP
	1524	4.79213	-3.94698	NSMP
	1525	4.77611	-4.0281	NSMP
	1526	4.77818	-4.03355	NSMP
	1527	4.70565	-3.89063	NSMP
	1528	4.71256	-3.92526	NSMP
	1529	4.75357	-3.98201	NSMP
	1530	0.338946	-3.60486	NSMP
	1531	0.37412	-3.59868	NSMP
	1532	0.401123	-3.57063	NSMP
	1533	0.561149	-3.52273	NSMP
	1534	0.332932	-3.61724	NSMP
	1535	0.341704	-3.58494	NSMP
	1536	0.36106	-3.56437	NSMP
	1537	0.373477	-3.51372	NSMP
	1538	0.55162	-3.45351	NSMP
	1539	0.342933	-3.58248	NSMP
	1540	0.424069	-3.21552	NSMP
	1541	0.371087	-3.4566	NSMP
	1542	0.401942	-3.43613	NSMP
	1543	0.493818	-3.34738	NSMP
	1544	0.430738	-3.12029	NSMP
	1545	0.498525	-3.11652	NSMP
	1546	0.457514	-3.28215	NSMP
	1547	0.475796	-3.29228	NSMP
	1548	0.606038	-2.78353	NSMP
	1549	0.353726	-3.6025	NSMP
	1550	0.366295	-3.58587	NSMP
	1551	0.405623	-3.59387	NSMP
	1552	4.59146	5.6032	NSMP
	1553	4.87035	1.1246	NSMP
	1554	4.64135	5.37785	NSMP
	1555	3.72735	5.21977	NSMP
	1556	3.75379	5.11216	NSMP
	1557	2.50755	1.0017	NSMP
	1558	2.92223	1.32292	NSMP
	1559	3.01648	0.6051	NSMP
	1560	3.07227	0.533826	NSMP
	1561	2.20284	1.06541	NSMP
	1562	2.13468	1.11211	NSMP
	1563	4.63335	5.40142	NSMP
	1564	4.40472	0.748195	NSMP
	1565	4.23419	1.22599	NSMP
	1566	4.88186	5.46482	NSMP
	1567	2.83718	2.1056	NSMP
	1568	3.4494	-0.211173	NSMP
	1569	3.4717	-0.257921	NSMP
	1570	3.51833	-0.273453	NSMP
	1571	3.46832	-0.144147	NSMP
	1572	3.34962	-0.0737913	NSMP
	1573	3.80729	2.05362	NSMP
	1574	3.13	0.203623	NSMP
	1575	3.84089	1.58809	NSMP
	1576	3.41033	-0.315333	NSMP
	1577	3.33073	-0.397003	NSMP
	1578	3.13161	-0.648666	NSMP
	1579	1.79912	-2.22732	NSMP
	1580	1.78257	-2.22149	NSMP
	1581	1.77826	-2.31174	NSMP
	1582	1.74861	-2.24297	NSMP
	1583	1.79082	-2.22092	NSMP
	1584	1.91166	-1.92565	NSMP
	1585	2.56722	0.239335	NSMP
	1586	2.64526	0.398826	NSMP
	1587	1.58476	-1.88886	NSMP
	1588	1.8687	-1.80359	NSMP
	1589	2.64218	0.398902	NSMP
	1590	2.70282	0.452476	NSMP
	1591	1.58639	-1.79802	NSMP
	1592	1.82529	-1.65145	NSMP
	1593	2.65764	0.35663	NSMP
	1594	1.75234	-1.59603	NSMP
	1595	1.72702	-1.89397	NSMP
	1596	3.12062	1.35096	NSMP
	1597	2.08679	-2.15766	NSMP
	1598	1.87759	-2.65802	NSMP
	1599	2.43471	-1.99228	NSMP
	1600	2.00056	-2.18972	NSMP
	1601	1.9301	-2.51374	NSMP
	1602	2.23277	-2.02902	NSMP
	1603	1.97506	-2.28305	NSMP
	1604	1.92776	-2.50666	NSMP
	1605	2.20823	-2.0652	NSMP
	1606	1.97315	-2.32186	NSMP
	1607	1.88555	-2.50917	NSMP
	1608	2.18468	-1.99577	NSMP
	1609	2.72859	1.72207	NSMP
	1610	2.84956	1.65383	NSMP
	1611	2.72845	1.70672	NSMP
	1612	2.79872	1.66772	NSMP
	1613	2.90716	1.60587	NSMP
	1614	2.64346	1.78241	NSMP
	1615	2.76954	1.71562	NSMP
	1616	2.8706	1.62276	NSMP
	1617	2.60965	2.31329	NSMP
	1618	2.62578	2.32409	NSMP
	1619	2.60982	2.32909	NSMP
	1620	2.64313	2.31427	NSMP
	1621	2.538	2.38391	NSMP
	1622	2.60201	2.33767	NSMP
	1623	2.5344	2.23939	NSMP
	1624	2.66782	2.29256	NSMP
	1625	2.65075	2.30217	NSMP
	1626	2.64684	2.3114	NSMP
	1627	2.62916	2.31623	NSMP
	1628	2.6008	2.32762	NSMP
	1629	4.67283	5.73382	NSMP
	1630	4.25241	0.534312	NSMP
	1631	4.68829	5.74747	NSMP
	1632	4.24222	0.528849	NSMP
	1633	3.58013	4.69562	NSMP
	1634	3.609	4.71257	NSMP
	1635	3.55326	4.583	NSMP
	1636	3.54733	4.53855	NSMP
	1637	3.68311	-0.308146	NSMP
	1638	3.71474	-0.371275	NSMP
	1639	3.23839	0.19203	NSMP
	1640	3.21705	0.238649	NSMP
	1641	1.75313	-2.09961	NSMP
	1642	1.75385	-2.12044	NSMP
	1643	1.69072	-2.07308	NSMP
	1644	1.7279	-2.09602	NSMP
	1645	1.75555	-2.10515	NSMP
	1646	1.73818	-2.10273	NSMP
	1647	1.78959	-2.04961	NSMP
	1648	1.73308	-2.08736	NSMP
	1649	1.71509	-2.09122	NSMP
	1650	1.6485	-2.06165	NSMP
	1651	1.68523	-2.0991	NSMP
	1652	1.65946	-2.09549	NSMP
	1653	8.94863	3.17306	p53abn-like NSMP
	1654	9.11434	3.03653	p53abn-like NSMP
	1655	9.13704	3.01566	p53abn-like NSMP
	1656	9.26763	2.91447	p53abn-like NSMP
	1657	8.81737	3.2449	p53abn-like NSMP
	1658	9.03007	3.10915	p53abn-like NSMP
	1659	9.09647	3.05336	p53abn-like NSMP
	1660	9.12307	3.02542	p53abn-like NSMP
	1661	9.19477	2.96981	p53abn-like NSMP
	1662	9.03036	3.09965	p53abn-like NSMP
	1663	9.06129	3.07579	p53abn-like NSMP
	1664	9.05064	3.08444	p53abn-like NSMP
	1665	9.06342	3.06312	p53abn-like NSMP
	1666	9.03727	3.07648	p53abn-like NSMP
	1667	8.99816	3.14585	p53abn-like NSMP
	1668	9.03553	3.09074	p53abn-like NSMP
	1669	9.01034	3.09148	p53abn-like NSMP
	1670	8.89064	3.13301	p53abn-like NSMP
	1671	8.74308	3.23741	p53abn-like NSMP
	1672	8.80341	3.25915	p53abn-like NSMP
	1673	8.93335	3.20647	p53abn-like NSMP
	1674	9.10078	3.05016	p53abn-like NSMP
	1675	9.25724	2.92415	p53abn-like NSMP
	1676	8.72559	3.33753	p53abn-like NSMP
	1677	8.82318	3.32692	p53abn-like NSMP
	1678	8.84177	3.24088	p53abn-like NSMP
	1679	8.75487	3.24611	p53abn-like NSMP
	1680	8.66579	3.28106	p53abn-like NSMP
	1681	8.70786	3.35151	p53abn-like NSMP
	1682	8.76706	3.28658	p53abn-like NSMP
	1683	8.8191	3.23114	p53abn-like NSMP
	1684	8.74413	3.26629	p53abn-like NSMP
	1685	8.76346	3.23908	p53abn-like NSMP
	1686	8.74599	3.31405	p53abn-like NSMP
	1687	8.70907	3.34499	p53abn-like NSMP
	1688	8.686	3.3463	p53abn-like NSMP
	1689	8.75011	3.27142	p53abn-like NSMP
	1690	8.66181	3.28564	p53abn-like NSMP
	1691	8.71259	3.35577	p53abn-like NSMP
	1692	8.59371	3.45438	p53abn-like NSMP
	1693	8.78842	3.48941	p53abn-like NSMP
	1694	8.71627	3.40218	p53abn-like NSMP
	1695	8.68704	3.26281	p53abn-like NSMP
	1696	8.75692	3.25962	p53abn-like NSMP
	1697	8.70275	3.28528	p53abn-like NSMP
	1698	8.54895	3.28176	p53abn-like NSMP
	1699	9.58803	4.37411	p53abn-like NSMP
	1700	9.53615	4.27849	p53abn-like NSMP
	1701	9.57816	4.32071	p53abn-like NSMP
	1702	9.51372	4.25253	p53abn-like NSMP
	1703	9.60648	4.3521	p53abn-like NSMP
	1704	9.59856	4.32516	p53abn-like NSMP
	1705	9.57465	4.3066	p53abn-like NSMP
	1706	9.49145	4.24554	p53abn-like NSMP
	1707	9.56652	4.30024	p53abn-like NSMP
	1708	9.57112	4.30097	p53abn-like NSMP
	1709	9.56003	4.28898	p53abn-like NSMP
	1710	9.50027	4.25439	p53abn-like NSMP
	1711	9.50038	4.25542	p53abn-like NSMP
	1712	9.55615	4.29547	p53abn-like NSMP
	1713	9.49351	4.24412	p53abn-like NSMP
	1714	9.48368	4.24279	p53abn-like NSMP
	1715	9.56371	4.29652	p53abn-like NSMP
	1716	9.43839	4.21076	p53abn-like NSMP
	1717	9.19657	4.13246	p53abn-like NSMP
	1718	9.2168	4.1385	p53abn-like NSMP
	1719	9.2319	4.14098	p53abn-like NSMP
	1720	9.21565	4.13508	p53abn-like NSMP
	1721	9.23572	4.15421	p53abn-like NSMP
	1722	9.16516	4.1689	p53abn-like NSMP
	1723	9.26018	4.14677	p53abn-like NSMP
	1724	9.38605	4.19588	p53abn-like NSMP
	1725	9.4129	4.20603	p53abn-like NSMP
	1726	9.3599	4.15931	p53abn-like NSMP
	1727	9.40175	4.19817	p53abn-like NSMP
	1728	9.46918	4.2382	p53abn-like NSMP
	1729	9.52744	4.27853	p53abn-like NSMP
	1730	9.50516	4.25474	p53abn-like NSMP
	1731	6.19921	6.28017	p53abn-like NSMP
	1732	6.32139	6.20056	p53abn-like NSMP
	1733	6.34974	6.1461	p53abn-like NSMP
	1734	6.24409	6.23329	p53abn-like NSMP
	1735	6.31397	6.1581	p53abn-like NSMP
	1736	5.12517	5.86329	p53abn-like NSMP
	1737	2.98215	6.6886	p53abn-like NSMP
	1738	2.95967	6.70152	p53abn-like NSMP
	1739	2.93032	6.72292	p53abn-like NSMP
	1740	2.94867	6.74303	p53abn-like NSMP
	1741	3.10201	6.56869	p53abn-like NSMP
	1742	2.99032	6.66799	p53abn-like NSMP
	1743	2.9424	6.71518	p53abn-like NSMP
	1744	2.88015	6.78587	p53abn-like NSMP
	1745	3.06077	6.62742	p53abn-like NSMP
	1746	2.97183	6.6509	p53abn-like NSMP
	1747	2.83675	6.76889	p53abn-like NSMP
	1748	3.0717	6.23023	p53abn-like NSMP
	1749	2.91407	6.7646	p53abn-like NSMP
	1750	2.97885	6.78303	p53abn-like NSMP
	1751	2.95149	6.73644	p53abn-like NSMP
	1752	2.76386	6.93147	p53abn-like NSMP
	1753	2.93318	6.72265	p53abn-like NSMP
	1754	2.74512	6.9924	p53abn-like NSMP
	1755	2.74388	6.94398	p53abn-like NSMP
	1756	2.70101	6.96126	p53abn-like NSMP
	1757	2.71436	6.96769	p53abn-like NSMP
	1758	2.71136	6.95164	p53abn-like NSMP
	1759	2.72039	6.94109	p53abn-like NSMP
	1760	2.72597	6.92372	p53abn-like NSMP
	1761	2.72689	6.88935	p53abn-like NSMP
	1762	2.72985	6.91594	p53abn-like NSMP
	1763	3.16958	6.32763	p53abn-like NSMP
	1764	5.02946	7.25357	p53abn-like NSMP
	1765	5.16659	7.4054	p53abn-like NSMP
	1766	5.11587	7.38286	p53abn-like NSMP
	1767	5.05585	7.34627	p53abn-like NSMP
	1768	4.97696	7.16854	p53abn-like NSMP
	1769	5.18919	7.42878	p53abn-like NSMP
	1770	5.18053	7.42947	p53abn-like NSMP
	1771	5.16792	7.45328	p53abn-like NSMP
	1772	5.17612	7.43162	p53abn-like NSMP
	1773	4.92332	6.84814	p53abn-like NSMP
	1774	5.19559	7.44753	p53abn-like NSMP
	1775	5.17444	7.43372	p53abn-like NSMP
	1776	5.21157	7.43755	p53abn-like NSMP
	1777	5.21879	7.4538	p53abn-like NSMP
	1778	5.19702	7.41272	p53abn-like NSMP
	1779	5.12207	7.39525	p53abn-like NSMP
	1780	5.16594	7.41655	p53abn-like NSMP
	1781	4.96414	6.95181	p53abn-like NSMP
	1782	4.91026	6.98951	p53abn-like NSMP
	1783	4.88585	7.20946	p53abn-like NSMP
	1784	4.9502	7.26372	p53abn-like NSMP
	1785	4.92812	7.18532	p53abn-like NSMP
	1786	4.95326	5.56847	p53abn-like NSMP
	1787	4.8623	6.84914	p53abn-like NSMP
	1788	4.96611	7.12893	p53abn-like NSMP
	1789	4.88575	7.1171	p53abn-like NSMP
	1790	4.71583	6.42361	p53abn-like NSMP
	1791	4.07545	5.61196	p53abn-like NSMP
	1792	4.06678	5.65221	p53abn-like NSMP
	1793	4.05107	5.80712	p53abn-like NSMP
	1794	4.03188	5.68653	p53abn-like NSMP
	1795	4.08596	5.29621	p53abn-like NSMP
	1796	4.0399	6.08706	p53abn-like NSMP
	1797	4.03982	5.84564	p53abn-like NSMP
	1798	4.07956	5.94539	p53abn-like NSMP
	1799	4.07957	6.59528	p53abn-like NSMP
	1800	3.96397	6.65299	p53abn-like NSMP
	1801	4.07906	6.32386	p53abn-like NSMP
	1802	4.09929	6.72212	p53abn-like NSMP
	1803	4.06337	6.82262	p53abn-like NSMP
	1804	4.03859	5.37475	p53abn-like NSMP
	1805	3.88961	6.96902	p53abn-like NSMP
	1806	3.83318	7.09471	p53abn-like NSMP
	1807	4.08547	7.01976	p53abn-like NSMP
	1808	4.37249	7.22186	p53abn-like NSMP
	1809	4.16776	6.91012	p53abn-like NSMP
	1810	6.96603	5.41574	p53abn-like NSMP
	1811	3.948	7.16959	p53abn-like NSMP
	1812	4.22919	7.26046	p53abn-like NSMP
	1813	4.68768	7.19478	p53abn-like NSMP
	1814	4.20314	5.24435	p53abn-like NSMP
	1815	4.15732	5.19159	p53abn-like NSMP
	1816	4.18061	5.29757	p53abn-like NSMP
	1817	4.11272	4.95114	p53abn-like NSMP
	1818	5.80446	8.33916	p53abn-like NSMP
	1819	5.80413	8.34211	p53abn-like NSMP
	1820	5.81883	8.34896	p53abn-like NSMP
	1821	5.80123	8.31804	p53abn-like NSMP
	1822	5.84283	8.35526	p53abn-like NSMP
	1823	5.71195	8.23114	p53abn-like NSMP
	1824	5.77436	8.31033	p53abn-like NSMP
	1825	5.79051	8.31471	p53abn-like NSMP
	1826	5.80199	8.3204	p53abn-like NSMP
	1827	5.93927	8.24255	p53abn-like NSMP
	1828	5.38568	7.8175	p53abn-like NSMP
	1829	5.34728	7.60098	p53abn-like NSMP
	1830	5.35887	7.80908	p53abn-like NSMP
	1831	5.55738	8.02955	p53abn-like NSMP
	1832	5.4044	7.78296	p53abn-like NSMP
	1833	5.29287	7.22262	p53abn-like NSMP
	1834	5.33045	7.3162	p53abn-like NSMP
	1835	5.31343	7.22338	p53abn-like NSMP
	1836	5.36884	7.20541	p53abn-like NSMP
	1837	5.3829	7.39986	p53abn-like NSMP
	1838	5.30676	7.04239	p53abn-like NSMP
	1839	5.27831	7.03455	p53abn-like NSMP
	1840	5.37344	6.81795	p53abn-like NSMP
	1841	5.20283	6.81885	p53abn-like NSMP
	1842	5.05389	6.70805	p53abn-like NSMP
	1843	5.84807	8.35502	p53abn-like NSMP
	1844	5.80487	8.3317	p53abn-like NSMP
	1845	5.80423	8.2971	p53abn-like NSMP
	1846	5.81527	8.26039	p53abn-like NSMP
	1847	6.12241	8.44176	p53abn-like NSMP
	1848	4.31207	7.89287	p53abn-like NSMP
	1849	4.37539	7.8672	p53abn-like NSMP
	1850	4.53986	7.66701	p53abn-like NSMP
	1851	4.66107	7.52179	p53abn-like NSMP
	1852	4.44661	7.62353	p53abn-like NSMP
	1853	4.64181	7.699	p53abn-like NSMP
	1854	4.70888	7.73549	p53abn-like NSMP
	1855	4.81647	7.4233	p53abn-like NSMP
	1856	4.96688	6.93421	p53abn-like NSMP
	1857	4.49536	7.59692	p53abn-like NSMP
	1858	4.65027	7.57824	p53abn-like NSMP
	1859	4.7814	7.56434	p53abn-like NSMP
	1860	4.91715	7.30636	p53abn-like NSMP
	1861	4.90941	6.77033	p53abn-like NSMP
	1862	4.58269	7.4234	p53abn-like NSMP
	1863	4.64045	7.37316	p53abn-like NSMP
	1864	4.83542	7.42603	p53abn-like NSMP
	1865	4.83249	7.31887	p53abn-like NSMP
	1866	4.95409	6.68365	p53abn-like NSMP
	1867	4.67881	6.85112	p53abn-like NSMP
	1868	5.11948	6.74332	p53abn-like NSMP
	1869	4.99763	6.71029	p53abn-like NSMP
	1870	4.27112	7.84975	p53abn-like NSMP
	1871	4.2892	7.89726	p53abn-like NSMP
	1872	4.41176	7.77503	p53abn-like NSMP
	1873	4.73611	7.61804	p53abn-like NSMP
	1874	0.894237	-0.832726	p53abn-like NSMP
	1875	0.886209	-0.965687	p53abn-like NSMP
	1876	7.71025	0.0369055	p53abn-like NSMP
	1877	7.75346	-0.0207224	p53abn-like NSMP
	1878	7.64352	0.0988059	p53abn-like NSMP
	1879	7.65057	0.0801856	p53abn-like NSMP
	1880	7.80956	-0.0873377	p53abn-like NSMP
	1881	7.82823	-0.115216	p53abn-like NSMP
	1882	7.85358	-0.138009	p53abn-like NSMP
	1883	7.88693	-0.173583	p53abn-like NSMP
	1884	7.80236	-0.0877549	p53abn-like NSMP
	1885	7.85122	-0.140031	p53abn-like NSMP
	1886	7.86213	-0.149534	p53abn-like NSMP
	1887	7.89956	-0.188694	p53abn-like NSMP
	1888	7.87597	-0.162357	p53abn-like NSMP
	1889	7.85053	-0.135166	p53abn-like NSMP
	1890	7.84986	-0.141614	p53abn-like NSMP
	1891	7.87808	-0.165872	p53abn-like NSMP
	1892	7.88029	-0.168064	p53abn-like NSMP
	1893	7.89297	-0.17854	p53abn-like NSMP
	1894	7.70281	0.0426701	p53abn-like NSMP
	1895	7.85396	-0.133191	p53abn-like NSMP
	1896	7.90247	-0.193974	p53abn-like NSMP
	1897	7.91715	-0.204106	p53abn-like NSMP
	1898	7.8986	-0.183825	p53abn-like NSMP
	1899	7.66313	0.0674549	p53abn-like NSMP
	1900	7.58303	0.137367	p53abn-like NSMP
	1901	7.60652	0.110867	p53abn-like NSMP
	1902	8.7862	1.25396	p53abn-like NSMP
	1903	7.61226	0.135038	p53abn-like NSMP
	1904	8.74822	1.28486	p53abn-like NSMP
	1905	7.63172	0.168876	p53abn-like NSMP
	1906	8.81874	1.22135	p53abn-like NSMP
	1907	8.84506	1.21738	p53abn-like NSMP
	1908	8.85929	1.20977	p53abn-like NSMP
	1909	8.85957	1.21211	p53abn-like NSMP
	1910	8.87404	1.20301	p53abn-like NSMP
	1911	6.09845	4.45265	p53abn-like NSMP
	1912	8.82904	1.2278	p53abn-like NSMP
	1913	8.83945	1.22698	p53abn-like NSMP
	1914	8.85678	1.21399	p53abn-like NSMP
	1915	8.8644	1.20672	p53abn-like NSMP
	1916	8.86392	1.20643	p53abn-like NSMP
	1917	6.07519	4.46786	p53abn-like NSMP
	1918	8.68717	1.33854	p53abn-like NSMP
	1919	8.84048	1.22283	p53abn-like NSMP
	1920	8.86547	1.20566	p53abn-like NSMP
	1921	8.89898	1.17807	p53abn-like NSMP
	1922	7.60851	0.178215	p53abn-like NSMP
	1923	7.65012	0.150583	p53abn-like NSMP
	1924	1.59269	-1.00567	p53abn-like NSMP
	1925	7.82817	-0.122239	p53abn-like NSMP
	1926	7.8455	-0.139946	p53abn-like NSMP
	1927	7.60119	0.102204	p53abn-like NSMP
	1928	2.35887	1.92549	p53abn-like NSMP
	1929	2.33713	1.95512	p53abn-like NSMP
	1930	2.3497	1.93431	p53abn-like NSMP
	1931	2.3947	1.91654	p53abn-like NSMP
	1932	2.78476	1.44152	p53abn-like NSMP
	1933	2.41444	1.92394	p53abn-like NSMP
	1934	2.4181	1.89025	p53abn-like NSMP
	1935	1.65179	-0.607398	p53abn-like NSMP
	1936	2.97454	5.73747	p53abn-like NSMP
	1937	2.89935	5.71184	p53abn-like NSMP
	1938	2.88345	5.62796	p53abn-like NSMP
	1939	2.85713	5.27375	p53abn-like NSMP
	1940	2.84925	5.62645	p53abn-like NSMP
	1941	2.84002	5.46419	p53abn-like NSMP
	1942	2.04174	1.65146	p53abn-like NSMP
	1943	2.05815	1.53018	p53abn-like NSMP
	1944	2.11392	1.48758	p53abn-like NSMP
	1945	2.89592	5.55053	p53abn-like NSMP
	1946	2.07733	1.63481	p53abn-like NSMP
	1947	2.09634	1.55499	p53abn-like NSMP
	1948	2.09704	1.47074	p53abn-like NSMP
	1949	3.21173	5.62182	p53abn-like NSMP
	1950	2.28052	8.62707	p53abn-like NSMP
	1951	2.23558	8.52302	p53abn-like NSMP
	1952	2.19544	8.51405	p53abn-like NSMP
	1953	2.19156	8.66544	p53abn-like NSMP
	1954	2.20608	8.7163	p53abn-like NSMP
	1955	2.24493	8.54384	p53abn-like NSMP
	1956	2.25989	8.49872	p53abn-like NSMP
	1957	6.78852	10.738	p53abn-like NSMP
	1958	6.79554	10.7491	p53abn-like NSMP
	1959	6.77363	10.6628	p53abn-like NSMP
	1960	6.79975	10.7516	p53abn-like NSMP
	1961	6.76821	10.7204	p53abn-like NSMP
	1962	6.79688	10.7484	p53abn-like NSMP
	1963	6.79661	10.7478	p53abn-like NSMP
	1964	6.74646	10.7767	p53abn-like NSMP
	1965	6.76675	10.7007	p53abn-like NSMP
	1966	6.78396	10.7306	p53abn-like NSMP
	1967	6.79586	10.7475	p53abn-like NSMP
	1968	6.77485	10.7262	p53abn-like NSMP
	1969	6.77041	10.7117	p53abn-like NSMP
	1970	6.76048	10.6759	p53abn-like NSMP
	1971	6.76376	10.6913	p53abn-like NSMP
	1972	6.77518	10.7218	p53abn-like NSMP
	1973	6.78597	10.737	p53abn-like NSMP
	1974	6.77534	10.7201	p53abn-like NSMP
	1975	6.73043	10.6339	p53abn-like NSMP
	1976	6.76586	10.7053	p53abn-like NSMP
	1977	6.77741	10.7211	p53abn-like NSMP
	1978	6.7365	10.6035	p53abn-like NSMP
	1979	6.76997	7.244	p53abn-like NSMP
	1980	7.84939	2.01864	p53abn-like NSMP
	1981	7.87386	2.00037	p53abn-like NSMP
	1982	7.86931	2.00629	p53abn-like NSMP
	1983	7.89434	2.00411	p53abn-like NSMP
	1984	7.87559	1.99433	p53abn-like NSMP
	1985	7.86584	2.00159	p53abn-like NSMP
	1986	7.8329	2.02117	p53abn-like NSMP
	1987	7.81961	2.04826	p53abn-like NSMP
	1988	7.81635	2.05147	p53abn-like NSMP
	1989	7.81501	2.04437	p53abn-like NSMP
	1990	7.83213	2.03351	p53abn-like NSMP
	1991	7.81966	2.05194	p53abn-like NSMP
	1992	7.81477	2.03819	p53abn-like NSMP
	1993	7.81097	2.04335	p53abn-like NSMP
	1994	7.80494	2.03693	p53abn-like NSMP
	1995	7.77454	2.0272	p53abn-like NSMP
	1996	7.70372	1.98963	p53abn-like NSMP
	1997	7.91682	1.94944	p53abn-like NSMP
[truncated: 2,027 more rows]

## Sheet: Figure 6B
Figure 6B
		x	y	type
	0	8.86062	14.9849	NSMP
	1	10.9858	15.7491	NSMP
	2	6.81995	9.93393	NSMP
	3	10.9055	13.6413	NSMP
	4	11.9678	13.9668	NSMP
	5	11.6948	13.9449	NSMP
	6	10.9668	13.4035	NSMP
	7	11.7477	14.0581	NSMP
	8	10.7468	13.4108	NSMP
	9	10.7336	13.4939	NSMP
	10	11.8832	14.0414	NSMP
	11	12.0187	13.9507	NSMP
	12	11.6662	13.9779	NSMP
	13	12.2054	13.7614	NSMP
	14	10.786	13.487	NSMP
	15	11.172	13.439	NSMP
	16	10.8744	13.2259	NSMP
	17	9.96332	11.4015	NSMP
	18	10.3316	15.204	NSMP
	19	10.9714	14.3349	NSMP
	20	9.47019	15.432	NSMP
	21	9.70736	15.5041	NSMP
	22	9.63194	15.4117	NSMP
	23	9.50952	15.284	NSMP
	24	9.58963	15.4098	NSMP
	25	11.0221	14.3714	NSMP
	26	9.41475	11.3259	NSMP
	27	11.0736	14.4976	NSMP
	28	11.3059	14.6329	NSMP
	29	11.2635	14.3933	NSMP
	30	11.4781	15.8392	NSMP
	31	11.5091	15.7862	NSMP
	32	11.5313	15.7665	NSMP
	33	11.4075	15.2739	NSMP
	34	11.2534	14.5918	NSMP
	35	11.4109	15.6246	NSMP
	36	11.3706	15.6331	NSMP
	37	11.5106	15.8103	NSMP
	38	11.3992	15.7702	NSMP
	39	10.6069	14.6397	NSMP
	40	10.6102	14.7276	NSMP
	41	10.5888	14.6282	NSMP
	42	10.5358	14.5258	NSMP
	43	10.3814	13.8968	NSMP
	44	10.3901	12.677	NSMP
	45	10.6198	14.6171	NSMP
	46	10.5802	14.562	NSMP
	47	9.60815	13.6503	NSMP
	48	9.67418	13.5083	NSMP
	49	9.27737	11.2142	NSMP
	50	9.23792	10.8816	NSMP
	51	9.39598	11.0862	NSMP
	52	9.17338	11.6464	NSMP
	53	9.20511	11.289	NSMP
	54	9.3269	10.9405	NSMP
	55	9.38022	11.278	NSMP
	56	9.4223	12.6048	NSMP
	57	9.30529	10.734	NSMP
	58	9.23875	10.3113	NSMP
	59	9.28281	10.8121	NSMP
	60	9.30913	10.6537	NSMP
	61	9.36412	10.6516	NSMP
	62	9.38468	10.6323	NSMP
	63	9.34061	10.7774	NSMP
	64	9.38479	10.6397	NSMP
	65	9.33614	10.4636	NSMP
	66	9.17986	10.3635	NSMP
	67	8.15733	10.4811	NSMP
	68	9.26809	10.4266	NSMP
	69	9.1735	10.4164	NSMP
	70	8.85187	10.4083	NSMP
	71	8.27473	10.4459	NSMP
	72	9.39341	10.6175	NSMP
	73	9.23554	11.1075	NSMP
	74	8.32141	10.7333	NSMP
	75	8.10203	10.5977	NSMP
	76	9.46405	11.1309	NSMP
	77	9.11533	10.1718	NSMP
	78	8.30622	10.9723	NSMP
	79	8.95008	9.94829	NSMP
	80	8.77126	9.67722	NSMP
	81	9.00386	9.9842	NSMP
	82	9.48246	13.8074	NSMP
	83	9.69052	13.7506	NSMP
	84	10.5313	13.8508	NSMP
	85	10.658	13.0698	NSMP
	86	10.283	15.1154	NSMP
	87	8.52173	11.4685	NSMP
	88	8.53675	11.5127	NSMP
	89	8.49611	11.5711	NSMP
	90	8.43751	11.674	NSMP
	91	8.36309	11.6671	NSMP
	92	12.4377	13.8571	NSMP
	93	12.6563	13.5384	NSMP
	94	12.5393	13.5389	NSMP
	95	11.9282	13.2017	NSMP
	96	11.005	13.0697	NSMP
	97	12.0581	13.7314	NSMP
	98	12.609	13.5393	NSMP
	99	12.6696	13.5204	NSMP
	100	12.67	13.512	NSMP
	101	12.1914	13.3057	NSMP
	102	11.3772	13.2283	NSMP
	103	11.8068	13.4768	NSMP
	104	12.6495	13.524	NSMP
	105	12.7394	13.4786	NSMP
	106	12.7266	13.5142	NSMP
	107	12.3983	13.5814	NSMP
	108	11.6703	13.2947	NSMP
	109	11.5511	13.4192	NSMP
	110	12.4742	13.4948	NSMP
	111	12.6545	13.5275	NSMP
	112	12.7046	13.5166	NSMP
	113	12.3724	13.7177	NSMP
	114	12.2259	13.8812	NSMP
	115	12.2366	13.6545	NSMP
	116	12.0015	13.439	NSMP
	117	11.6237	13.365	NSMP
	118	10.4648	12.7303	NSMP
	119	10.8093	14.0866	NSMP
	120	10.8965	14.3085	NSMP
	121	10.8077	14.2332	NSMP
	122	10.1424	12.2952	NSMP
	123	10.8556	14.2215	NSMP
	124	10.7808	14.27	NSMP
	125	10.8076	14.168	NSMP
	126	11.6602	15.861	NSMP
	127	11.7691	16.0142	NSMP
	128	11.8227	16.1762	NSMP
	129	11.6562	16.1348	NSMP
	130	11.2137	14.8621	NSMP
	131	11.8147	15.9952	NSMP
	132	11.8251	16.1029	NSMP
	133	11.8718	16.167	NSMP
	134	11.7735	16.1726	NSMP
	135	11.3381	15.2734	NSMP
	136	11.8117	16.0289	NSMP
	137	11.8637	16.1552	NSMP
	138	11.8824	16.1705	NSMP
	139	11.8294	16.1684	NSMP
	140	11.6322	15.5059	NSMP
	141	11.7614	15.7178	NSMP
	142	11.7925	16.0025	NSMP
	143	11.7949	16.0199	NSMP
	144	11.326	15.2046	NSMP
	145	11.4681	15.3799	NSMP
	146	11.6492	15.7493	NSMP
	147	11.1548	15.002	NSMP
	148	11.2127	15.0809	NSMP
	149	11.2819	15.2797	NSMP
	150	11.2533	14.9292	NSMP
	151	11.0882	14.7873	NSMP
	152	11.1714	14.8758	NSMP
	153	11.2022	14.9843	NSMP
	154	11.1865	15.0488	NSMP
	155	11.1692	15.1013	NSMP
	156	11.2082	15.1602	NSMP
	157	11.1978	15.1334	NSMP
	158	7.70663	10.2423	NSMP
	159	7.54448	10.9601	NSMP
	160	9.66156	11.621	NSMP
	161	9.40206	11.7331	NSMP
	162	8.4827	10.9793	NSMP
	163	9.63421	12.0216	NSMP
	164	9.77015	12.0793	NSMP
	165	9.54793	11.714	NSMP
	166	7.70458	10.2331	NSMP
	167	9.18342	14.9024	NSMP
	168	9.03968	15.0541	NSMP
	169	8.85073	15.2327	NSMP
	170	8.78591	15.2645	NSMP
	171	8.79402	15.2369	NSMP
	172	8.9068	15.1713	NSMP
	173	8.87743	15.2036	NSMP
	174	8.8575	15.2196	NSMP
	175	8.8536	15.2796	NSMP
	176	8.81412	15.2313	NSMP
	177	9.46664	14.6017	NSMP
	178	8.82671	15.2165	NSMP
	179	8.76888	15.1942	NSMP
	180	8.86088	15.2099	NSMP
	181	8.855	15.2381	NSMP
	182	8.8761	15.2195	NSMP
	183	9.07746	14.9293	NSMP
	184	8.79785	15.234	NSMP
	185	8.79179	15.2398	NSMP
	186	8.80603	15.2274	NSMP
	187	8.80814	15.2046	NSMP
	188	8.77526	15.2256	NSMP
	189	10.2605	13.8801	NSMP
	190	9.47766	14.652	NSMP
	191	9.32765	14.7968	NSMP
	192	8.9891	10.2533	NSMP
	193	9.06845	10.2691	NSMP
	194	8.84709	10.8615	NSMP
	195	9.5417	11.4768	NSMP
	196	8.90049	10.3056	NSMP
	197	9.11952	10.7754	NSMP
	198	9.46413	11.4487	NSMP
	199	9.58277	11.5502	NSMP
	200	9.53141	11.5321	NSMP
	201	9.50722	11.5453	NSMP
	202	9.57274	11.5719	NSMP
	203	9.04231	10.1004	NSMP
	204	8.52618	10.5469	NSMP
	205	8.725	14.6679	NSMP
	206	8.69166	14.6378	NSMP
	207	8.6995	14.6437	NSMP
	208	8.75903	14.7774	NSMP
	209	8.8932	15.0473	NSMP
	210	8.71151	14.5098	NSMP
	211	8.67935	14.7448	NSMP
	212	8.69226	14.7672	NSMP
	213	8.71645	14.7662	NSMP
	214	8.74112	15.0572	NSMP
	215	8.89311	15.0583	NSMP
	216	8.69591	14.565	NSMP
	217	8.67309	14.682	NSMP
	218	8.72065	14.8747	NSMP
	219	8.71823	15.0182	NSMP
	220	8.74709	15.1435	NSMP
	221	8.8126	15.1041	NSMP
	222	8.67458	14.6858	NSMP
	223	8.74583	14.9235	NSMP
	224	8.78761	15.164	NSMP
	225	8.69383	14.3694	NSMP
	226	9.618	12.4129	NSMP
	227	10.8913	15.9929	NSMP
	228	10.791	16.0129	NSMP
	229	10.7322	16.0088	NSMP
	230	10.6907	15.8789	NSMP
	231	11.0474	15.7349	NSMP
	232	10.8603	15.9763	NSMP
	233	10.7353	16.0376	NSMP
	234	10.275	15.9444	NSMP
	235	10.3613	15.9714	NSMP
	236	11.0637	15.715	NSMP
	237	10.7651	16.0175	NSMP
	238	10.6853	16.063	NSMP
	239	10.3496	15.977	NSMP
	240	10.4073	15.9682	NSMP
	241	11.0708	15.6193	NSMP
	242	10.4525	16.0331	NSMP
	243	10.0816	15.8794	NSMP
	244	10.0879	15.8627	NSMP
	245	11.05	15.5936	NSMP
	246	11.143	15.4811	NSMP
	247	11.1874	15.3352	NSMP
	248	11.3352	15.5104	NSMP
	249	10.8107	13.603	NSMP
	250	10.9397	16.2172	NSMP
	251	10.9267	16.2254	NSMP
	252	11.0259	16.5497	NSMP
	253	10.0233	11.0363	NSMP
	254	10.8662	13.6934	NSMP
	255	10.9873	16.4836	NSMP
	256	10.9768	16.5147	NSMP
	257	10.9683	16.5659	NSMP
	258	10.6699	13.2861	NSMP
	259	11.0783	14.9802	NSMP
	260	10.9752	16.4705	NSMP
	261	10.9732	16.4358	NSMP
	262	10.6979	13.4669	NSMP
	263	11.0113	15.5484	NSMP
	264	10.987	16.5797	NSMP
	265	8.65218	11.7458	NSMP
	266	11.1725	15.5048	NSMP
	267	11.121	15.5831	NSMP
	268	8.98138	10.0829	NSMP
	269	10.6708	13.335	NSMP
	270	10.8103	13.631	NSMP
	271	10.6509	13.3482	NSMP
	272	10.8355	13.6991	NSMP
	273	10.7053	13.3769	NSMP
	274	11.2581	14.2572	NSMP
	275	10.6515	13.3358	NSMP
	276	10.4834	13.0023	NSMP
	277	11.1058	15.5055	NSMP
	278	8.96056	10.1408	NSMP
	279	8.85636	10.1605	NSMP
	280	8.89701	10.5673	NSMP
	281	8.70305	11.7816	NSMP
	282	9.01493	11.3654	NSMP
	283	9.49473	10.2815	NSMP
	284	8.5893	11.8259	NSMP
	285	8.96355	11.4758	NSMP
	286	9.48588	10.3356	NSMP
	287	9.05041	11.5441	NSMP
	288	9.49124	10.2874	NSMP
	289	11.1855	13.5062	NSMP
	290	8.94425	9.8828	NSMP
	291	10.4033	10.6857	NSMP
	292	10.4267	10.6607	NSMP
	293	10.4329	10.6821	NSMP
	294	10.1519	10.9314	NSMP
	295	10.4163	10.6514	NSMP
	296	10.4572	10.6841	NSMP
	297	10.2795	10.8117	NSMP
	298	10.4022	10.6754	NSMP
	299	10.3867	10.6609	NSMP
	300	7.5645	8.34263	NSMP
	301	10.7627	14.0166	NSMP
	302	10.7158	14.2412	NSMP
	303	9.30499	15.1797	NSMP
	304	10.8027	14.2532	NSMP
	305	10.3172	13.8948	NSMP
	306	10.7528	15.1299	NSMP
	307	10.7323	15.1345	NSMP
	308	10.7054	15.0045	NSMP
	309	10.8843	14.7219	NSMP
	310	10.8427	15.1613	NSMP
	311	10.7805	15.1663	NSMP
	312	10.7358	15.1818	NSMP
	313	10.8801	15.0877	NSMP
	314	11.3537	15.6056	NSMP
	315	10.8322	15.2263	NSMP
	316	10.7477	15.2552	NSMP
	317	10.7725	15.124	NSMP
	318	10.8475	15.065	NSMP
	319	11.3187	15.692	NSMP
	320	10.806	15.1427	NSMP
	321	10.7856	15.1386	NSMP
	322	10.7538	15.059	NSMP
	323	11.7184	15.857	NSMP
	324	12.4575	14.3781	NSMP
	325	10.7806	15.1259	NSMP
	326	11.5085	15.7221	NSMP
	327	11.6846	15.5108	NSMP
	328	11.6561	15.0519	NSMP
	329	10.7771	15.0142	NSMP
	330	11.5019	15.6536	NSMP
	331	11.5351	15.0418	NSMP
	332	11.3418	15.018	NSMP
	333	11.5282	15.364	NSMP
	334	11.3031	15.2924	NSMP
	335	10.7198	15.1029	NSMP
	336	9.78264	11.5974	NSMP
	337	9.723	11.5463	NSMP
	338	9.70879	11.4548	NSMP
	339	9.2077	13.6059	NSMP
	340	10.5596	15.7833	NSMP
	341	9.89932	15.4966	NSMP
	342	9.03961	13.8992	NSMP
	343	10.4819	15.989	NSMP
	344	10.4864	15.9604	NSMP
	345	10.6045	16.1312	NSMP
	346	10.1517	15.8098	NSMP
	347	9.08935	14.0745	NSMP
	348	10.6988	16.196	NSMP
	349	10.6688	16.2963	NSMP
	350	10.6744	16.25	NSMP
	351	9.99625	15.6995	NSMP
	352	10.4871	16.008	NSMP
	353	10.2978	15.3832	NSMP
	354	10.4149	15.6046	NSMP
	355	10.3536	15.6685	NSMP
	356	10.3377	14.6364	NSMP
	357	9.05005	14.1081	NSMP
	358	9.06749	14.1388	NSMP
	359	9.12955	14.173	NSMP
	360	10.451	16.1637	NSMP
	361	10.5145	16.2438	NSMP
	362	10.5611	16.2631	NSMP
	363	10.5303	16.1283	NSMP
	364	10.5324	16.29	NSMP
	365	10.5883	16.2955	NSMP
	366	10.5663	16.3121	NSMP
	367	10.8582	16.4677	NSMP
	368	10.3416	15.8959	NSMP
	369	10.6548	16.2479	NSMP
	370	10.6351	16.263	NSMP
	371	10.7488	16.3905	NSMP
	372	10.4761	15.7647	NSMP
	373	8.77986	10.6277	NSMP
	374	7.93189	11.8283	NSMP
	375	8.87339	10.0918	NSMP
	376	8.64385	10.5752	NSMP
	377	8.61295	10.4652	NSMP
	378	8.77835	10.8191	NSMP
	379	7.03116	10.4973	NSMP
	380	10.3249	10.4477	NSMP
	381	10.316	10.4713	NSMP
	382	10.1118	10.5302	NSMP
	383	10.2946	10.3431	NSMP
	384	10.3292	10.4141	NSMP
	385	10.3104	10.4996	NSMP
	386	10.2015	10.5956	NSMP
	387	10.3282	10.4117	NSMP
	388	10.3339	10.4363	NSMP
	389	10.2396	10.4084	NSMP
	390	7.88347	9.86728	NSMP
	391	8.00115	10.0362	NSMP
	392	7.9617	10.1906	NSMP
	393	8.97279	11.8143	NSMP
	394	7.95726	9.94761	NSMP
	395	8.02661	10.1526	NSMP
	396	8.07906	10.3611	NSMP
	397	8.4189	11.3837	NSMP
	398	9.04236	11.7276	NSMP
	399	9.71812	15.6887	NSMP
	400	9.77074	15.7495	NSMP
	401	9.76223	15.7693	NSMP
	402	9.76774	15.7642	NSMP
	403	9.74841	15.6293	NSMP
	404	9.66762	15.7186	NSMP
	405	9.69002	15.7503	NSMP
	406	9.62474	15.6725	NSMP
	407	9.03057	12.6388	NSMP
	408	9.07117	14.1331	NSMP
	409	9.5971	15.6451	NSMP
	410	9.61974	15.6891	NSMP
	411	9.64832	15.7613	NSMP
	412	9.60098	15.7318	NSMP
	413	9.02752	14.0921	NSMP
	414	9.63183	15.7248	NSMP
	415	9.60787	15.741	NSMP
	416	9.16594	11.9208	NSMP
	417	9.70391	15.6862	NSMP
	418	11.0049	16.581	NSMP
	419	10.9917	16.603	NSMP
	420	11.0152	16.6088	NSMP
	421	10.9835	16.5177	NSMP
	422	10.9977	16.4005	NSMP
	423	11.0072	16.6118	NSMP
	424	10.9739	16.6155	NSMP
	425	10.8736	16.3595	NSMP
	426	11.0017	16.6026	NSMP
	427	11.0091	16.6113	NSMP
	428	11.0035	16.6032	NSMP
	429	11.0722	16.4109	NSMP
	430	11.0902	16.54	NSMP
	431	11.0548	16.5813	NSMP
	432	11.0629	16.5418	NSMP
	433	11.1251	16.4321	NSMP
	434	11.1356	16.463	NSMP
	435	11.1075	16.483	NSMP
	436	-0.52773	4.86479	NSMP
	437	11.0523	13.3229	NSMP
	438	10.8236	12.9495	NSMP
	439	11.2419	13.8541	NSMP
	440	11.2416	14.2186	NSMP
	441	11.1532	14.3519	NSMP
	442	11.4194	14.1327	NSMP
	443	11.2943	14.121	NSMP
	444	11.1459	14.2004	NSMP
	445	11.0366	14.2081	NSMP
	446	10.9426	14.0946	NSMP
	447	11.4327	14.0762	NSMP
	448	11.3302	13.9896	NSMP
	449	11.1551	14.1804	NSMP
	450	11.0322	14.1441	NSMP
	451	10.2399	12.1164	NSMP
	452	10.4159	12.2644	NSMP
	453	9.88907	11.6756	NSMP
	454	9.63491	11.1508	NSMP
	455	9.94117	11.7171	NSMP
	456	9.94494	11.5625	NSMP
	457	7.43526	11.5269	NSMP
	458	6.59575	15.0183	NSMP
	459	6.59785	14.9822	NSMP
	460	6.60726	14.9306	NSMP
	461	6.6015	14.9376	NSMP
	462	6.58596	15.0492	NSMP
	463	6.58403	15.0334	NSMP
	464	6.59539	15.0061	NSMP
	465	6.6203	14.9075	NSMP
	466	6.62238	14.9013	NSMP
	467	6.59672	15.0228	NSMP
	468	6.59226	15.0205	NSMP
	469	6.60241	15.0026	NSMP
	470	6.65452	14.9354	NSMP
	471	6.70523	14.8222	NSMP
	472	6.60197	15.0042	NSMP
	473	6.59896	15.0201	NSMP
	474	6.60594	14.9993	NSMP
	475	6.65688	14.9116	NSMP
	476	6.59596	14.9911	NSMP
	477	6.60522	14.9306	NSMP
	478	10.7758	12.371	NSMP
	479	11.2811	13.4288	NSMP
	480	10.975	12.6502	NSMP
	481	11.3284	13.4526	NSMP
	482	11.3686	13.628	NSMP
	483	11.4342	13.3599	NSMP
	484	11.4598	13.4488	NSMP
	485	11.1397	13.4928	NSMP
	486	11.2245	13.5282	NSMP
	487	10.5828	11.9245	NSMP
	488	10.4677	11.9141	NSMP
	489	10.6762	12.3921	NSMP
	490	10.4663	12.2219	NSMP
	491	10.6289	12.3907	NSMP
	492	9.02066	10.7533	NSMP
	493	11.2001	12.3684	NSMP
	494	11.2092	12.4345	NSMP
	495	9.51965	10.6998	NSMP
	496	9.57035	10.6501	NSMP
	497	8.8662	11.5222	NSMP
	498	8.86419	11.4882	NSMP
	499	8.65903	12.0937	NSMP
	500	8.73737	11.921	NSMP
	501	8.74418	11.5305	NSMP
	502	8.98938	11.1425	NSMP
	503	8.7724	11.9051	NSMP
	504	9.15853	11.4034	NSMP
	505	8.98658	11.4954	NSMP
	506	9.01171	11.3939	NSMP
	507	9.13195	11.4257	NSMP
	508	7.30528	10.6334	NSMP
	509	7.29292	10.6316	NSMP
	510	7.26424	10.6395	NSMP
	511	7.34755	10.6204	NSMP
	512	7.34342	10.6121	NSMP
	513	9.28782	12.8718	NSMP
	514	7.51695	11.0846	NSMP
	515	9.37421	12.6546	NSMP
	516	9.06971	14.2071	NSMP
	517	9.07914	14.1535	NSMP
	518	9.0617	14.1107	NSMP
	519	9.08297	14.219	NSMP
	520	9.08804	14.1225	NSMP
	521	9.14345	14.0408	NSMP
	522	7.2396	11.4709	NSMP
	523	9.11776	12.788	NSMP
	524	9.05264	14.1082	NSMP
	525	9.0715	14.1545	NSMP
	526	9.14225	11.3009	NSMP
	527	9.86753	11.6264	NSMP
	528	7.60936	9.38411	NSMP
	529	9.25912	9.42191	NSMP
	530	9.81117	11.2459	NSMP
	531	8.1462	10.897	NSMP
	532	7.19017	9.53895	NSMP
	533	8.17541	10.8583	NSMP
	534	8.17094	10.9159	NSMP
	535	8.16193	10.9185	NSMP
	536	8.12119	10.8862	NSMP
	537	7.21191	9.64312	NSMP
	538	8.25948	10.8992	NSMP
	539	8.23201	10.9177	NSMP
	540	8.15185	10.9241	NSMP
	541	8.21479	10.9471	NSMP
	542	7.26683	9.801	NSMP
	543	8.17056	10.7848	NSMP
	544	8.90883	13.2177	NSMP
	545	9.471	13.6162	NSMP
	546	9.55473	13.575	NSMP
	547	9.53974	15.2865	NSMP
	548	9.49268	15.4397	NSMP
	549	9.52814	15.5401	NSMP
	550	9.36645	15.2907	NSMP
	551	9.5396	15.3603	NSMP
	552	9.51452	15.5389	NSMP
	553	9.55461	15.5157	NSMP
	554	9.41756	15.372	NSMP
	555	9.63137	15.646	NSMP
	556	9.54649	15.6076	NSMP
	557	9.55965	15.6022	NSMP
	558	9.57344	15.2026	NSMP
	559	9.46846	15.2535	NSMP
	560	9.34225	15.165	NSMP
	561	10.5806	9.94007	NSMP
	562	10.4533	10.1793	NSMP
	563	10.3422	10.6729	NSMP
	564	8.53812	13.1653	NSMP
	565	8.61665	13.0016	NSMP
	566	8.63205	13.1824	NSMP
	567	8.79708	13.3047	NSMP
	568	8.81725	13.299	NSMP
	569	8.91393	13.385	NSMP
	570	8.29602	12.2854	NSMP
	571	8.67799	11.3235	NSMP
	572	9.78621	12.6284	NSMP
	573	8.15788	11.3391	NSMP
	574	8.49885	13.14	NSMP
	575	8.54201	13.162	NSMP
	576	8.26313	12.4744	NSMP
	577	8.47694	13.1482	NSMP
	578	8.54357	13.1822	NSMP
	579	8.06417	11.8274	NSMP
	580	8.40143	12.8683	NSMP
	581	8.52453	13.1463	NSMP
	582	8.21698	10.8828	NSMP
	583	8.67268	12.5266	NSMP
	584	9.53352	14.1368	NSMP
	585	11.0898	14.7742	NSMP
	586	11.2225	14.6461	NSMP
	587	8.59823	12.4052	NSMP
	588	8.66592	12.5358	NSMP
	589	9.54867	13.5816	NSMP
	590	11.14	14.4278	NSMP
	591	11.2857	14.5186	NSMP
	592	8.62812	12.3623	NSMP
	593	9.41782	10.1076	NSMP
	594	11.2784	14.2346	NSMP
	595	9.41716	10.0556	NSMP
	596	8.67233	12.355	NSMP
	597	9.62483	14.2273	NSMP
	598	10.8577	14.6781	NSMP
	599	8.02961	9.54494	NSMP
	600	8.4481	11.8885	NSMP
	601	9.69917	13.7301	NSMP
	602	10.0595	14.5236	NSMP
	603	10.1647	14.5373	NSMP
	604	9.58715	13.2332	NSMP
	605	10.0042	14.3375	NSMP
	606	10.1508	14.5092	NSMP
	607	10.7529	13.6195	NSMP
	608	11.9874	13.7459	NSMP
	609	7.46204	9.78899	NSMP
	610	9.83651	12.0719	NSMP
	611	11.4214	13.4311	NSMP
	612	9.33109	13.2061	NSMP
	613	10.0434	14.4942	NSMP
	614	12.3116	13.64	NSMP
	615	12.2751	13.7003	NSMP
	616	12.2585	13.6826	NSMP
	617	12.252	13.6351	NSMP
	618	12.1633	13.5855	NSMP
	619	12.014	13.5304	NSMP
	620	12.3123	13.6498	NSMP
	621	12.1775	13.8167	NSMP
	622	12.1867	13.7407	NSMP
	623	12.152	13.6071	NSMP
	624	12.095	13.6011	NSMP
	625	12.1387	13.6034	NSMP
	626	12.2111	13.7236	NSMP
	627	12.1909	13.7908	NSMP
	628	12.2262	13.6582	NSMP
	629	12.015	13.5149	NSMP
	630	11.9076	13.4795	NSMP
	631	12.0816	13.7849	NSMP
	632	12.0184	14.1517	NSMP
	633	11.9749	14.0126	NSMP
	634	12.0521	13.6736	NSMP
	635	11.8972	13.5829	NSMP
	636	12.0184	14.06	NSMP
	637	11.2651	13.5872	NSMP
	638	11.9468	13.861	NSMP
	639	11.8947	13.7754	NSMP
	640	11.7088	13.6219	NSMP
	641	11.7268	15.9746	NSMP
	642	11.6569	15.9082	NSMP
	643	11.6435	16.0294	NSMP
	644	11.529	16.0227	NSMP
	645	11.673	15.5705	NSMP
	646	11.6986	15.9226	NSMP
	647	11.6721	15.9899	NSMP
	648	11.6395	16.035	NSMP
	649	11.5231	15.9092	NSMP
	650	11.7019	15.4858	NSMP
	651	11.7644	15.8566	NSMP
	652	11.7252	15.9952	NSMP
	653	11.5836	15.8935	NSMP
	654	11.4232	15.7464	NSMP
	655	11.6872	15.4093	NSMP
	656	11.6314	15.5045	NSMP
	657	11.5892	15.5837	NSMP
	658	11.5159	15.4621	NSMP
	659	11.617	15.5476	NSMP
	660	11.5742	15.7486	NSMP
	661	11.4736	15.6645	NSMP
	662	11.2991	13.8913	NSMP
	663	11.2776	13.8976	NSMP
	664	11.3852	13.8449	NSMP
	665	11.3925	13.8904	NSMP
	666	11.2509	13.8429	NSMP
	667	11.2446	13.8149	NSMP
	668	11.2234	13.7662	NSMP
	669	11.3025	13.7905	NSMP
	670	11.3948	13.8067	NSMP
	671	11.2388	13.6899	NSMP
	672	11.2261	13.5868	NSMP
	673	11.0786	13.7398	NSMP
	674	11.2498	13.7732	NSMP
	675	11.3047	13.8362	NSMP
	676	11.2426	13.4789	NSMP
	677	11.1407	13.6408	NSMP
	678	11.086	13.7625	NSMP
	679	11.0624	13.7283	NSMP
	680	11.2827	13.9389	NSMP
	681	11.1767	14.2216	NSMP
	682	11.0646	14.1948	NSMP
	683	7.20207	9.57501	NSMP
	684	7.15088	9.54114	NSMP
	685	7.17696	9.57065	NSMP
	686	7.16532	9.57057	NSMP
	687	9.601	11.5882	NSMP
	688	9.72799	11.6134	NSMP
	689	9.60787	11.5462	NSMP
	690	9.6987	11.5921	NSMP
	691	9.67345	11.5946	NSMP
	692	9.70354	11.5571	NSMP
	693	9.72104	11.4803	NSMP
	694	9.70973	11.5032	NSMP
	695	9.85448	11.0764	NSMP
	696	9.90805	11.2552	NSMP
	697	9.91632	11.2275	NSMP
	698	9.85739	10.898	NSMP
	699	9.90742	10.8988	NSMP
	700	9.82827	10.7345	NSMP
	701	9.77963	11.1782	NSMP
	702	9.74919	10.9782	NSMP
	703	9.45647	10.9915	NSMP
	704	9.15727	10.9526	NSMP
	705	9.73275	10.3192	NSMP
	706	8.93092	9.92014	NSMP
	707	10.0479	11.1894	NSMP
	708	10.0837	11.241	NSMP
	709	9.84409	10.5518	NSMP
	710	9.78316	10.8741	NSMP
	711	10.0541	11.1916	NSMP
	712	10.068	11.2126	NSMP
	713	10.0203	11.1102	NSMP
	714	8.70592	13.1609	NSMP
	715	8.75838	13.2242	NSMP
	716	7.93405	10.3039	NSMP
	717	8.72281	10.0173	NSMP
	718	8.83716	9.96932	NSMP
	719	9.46213	10.2357	NSMP
	720	9.34489	10.211	NSMP
	721	9.36964	10.0677	NSMP
	722	9.36646	10.0849	NSMP
	723	9.31897	10.0327	NSMP
	724	9.39757	9.98079	NSMP
	725	10.1866	12.8368	NSMP
	726	10.0799	12.7362	NSMP
	727	10.2047	12.8998	NSMP
	728	10.173	12.8085	NSMP
	729	10.3006	12.9818	NSMP
	730	9.54917	11.3535	NSMP
	731	9.52239	10.5416	NSMP
	732	9.99703	12.1961	NSMP
	733	9.76216	11.8937	NSMP
	734	8.44551	10.5899	NSMP
	735	10.4952	12.5124	NSMP
	736	10.5861	12.7531	NSMP
	737	9.49927	11.4229	NSMP
	738	12.8349	14.3207	NSMP
	739	12.848	14.3363	NSMP
	740	12.8666	14.3374	NSMP
	741	12.8696	14.3373	NSMP
	742	12.8029	14.3122	NSMP
	743	12.8644	14.3469	NSMP
	744	12.8804	14.3565	NSMP
	745	12.7695	14.31	NSMP
	746	12.8509	14.3311	NSMP
	747	12.8026	14.3173	NSMP
	748	8.56943	12.0667	NSMP
	749	8.589	11.4772	NSMP
	750	7.97874	10.8127	NSMP
	751	7.87676	10.7328	NSMP
	752	7.8281	10.5008	NSMP
	753	9.34705	13.031	NSMP
	754	9.0358	13.2215	NSMP
	755	8.64969	11.7032	NSMP
	756	8.71961	11.552	NSMP
	757	8.03499	10.8654	NSMP
	758	9.22481	13.1699	NSMP
	759	9.0272	13.313	NSMP
	760	8.96173	13.2294	NSMP
	761	9.13589	13.2216	NSMP
	762	9.11468	13.3744	NSMP
	763	9.22256	13.3486	NSMP
	764	9.12491	11.573	NSMP
	765	7.7632	10.5917	NSMP
	766	8.92061	13.5673	NSMP
	767	9.11031	13.5714	NSMP
	768	9.2027	13.59	NSMP
	769	9.23776	13.6131	NSMP
	770	9.21809	13.5773	NSMP
	771	8.90934	13.5232	NSMP
	772	9.09523	13.729	NSMP
	773	8.88699	13.2953	NSMP
	774	9.19772	13.5534	NSMP
	775	9.19825	13.6015	NSMP
	776	9.23287	13.5468	NSMP
	777	9.0372	13.6522	NSMP
	778	9.09239	13.8127	NSMP
	779	9.00439	13.3982	NSMP
	780	9.1144	13.4812	NSMP
	781	9.20198	13.5517	NSMP
	782	9.29862	13.5146	NSMP
	783	9.10582	13.7664	NSMP
	784	9.18756	13.7794	NSMP
	785	9.0286	13.4203	NSMP
	786	9.08282	13.357	NSMP
	787	9.23141	13.4815	NSMP
	788	9.35808	13.4607	NSMP
	789	9.30931	13.8984	NSMP
	790	8.52562	12.0578	NSMP
	791	9.15549	13.5267	NSMP
	792	9.21197	13.5769	NSMP
	793	9.26711	13.5374	NSMP
	794	9.792	14.3501	NSMP
	795	9.80334	14.4897	NSMP
	796	9.83485	14.4359	NSMP
	797	10.0472	13.9325	NSMP
	798	10.0947	13.7036	NSMP
	799	10.3626	12.8241	NSMP
	800	9.83144	14.3863	NSMP
	801	9.80861	14.4286	NSMP
	802	9.89817	14.3882	NSMP
	803	9.9827	14.1449	NSMP
	804	10.3433	13.8373	NSMP
	805	9.85122	14.4633	NSMP
	806	9.77431	14.4208	NSMP
	807	9.83312	14.422	NSMP
	808	9.88632	13.8289	NSMP
	809	10.3616	13.9721	NSMP
	810	9.77302	14.4804	NSMP
	811	9.77574	14.4139	NSMP
	812	9.75264	14.3679	NSMP
	813	10.267	14.2549	NSMP
	814	9.75445	14.5366	NSMP
	815	9.72187	14.5645	NSMP
	816	9.73973	14.4727	NSMP
	817	9.07582	12.2797	NSMP
	818	9.59261	14.6045	NSMP
	819	9.67183	14.6803	NSMP
	820	9.79175	14.6467	NSMP
	821	9.77403	14.3813	NSMP
	822	9.28536	12.7672	NSMP
	823	9.13169	12.7092	NSMP
	824	9.06381	12.8392	NSMP
	825	10.2362	12.4554	NSMP
	826	9.23642	12.7217	NSMP
	827	9.17312	12.6656	NSMP
	828	9.14064	12.6369	NSMP
	829	9.477	12.8508	NSMP
	830	9.26703	12.7425	NSMP
	831	9.18675	12.5266	NSMP
	832	9.41445	12.8857	NSMP
	833	9.30868	12.7982	NSMP
	834	9.31951	11.7483	NSMP
	835	9.39165	11.9508	NSMP
	836	9.35555	12.5373	NSMP
	837	10.2733	10.7626	NSMP
	838	10.1285	10.8711	NSMP
	839	10.2186	10.8078	NSMP
	840	10.3584	10.6871	NSMP
	841	10.3865	10.6895	NSMP
	842	10.1695	10.5386	NSMP
	843	10.1395	10.542	NSMP
	844	8.37088	11.7402	NSMP
	845	10.6141	7.00667	NSMP
	846	10.5223	7.07624	NSMP
	847	10.4576	11.7077	NSMP
	848	10.2519	11.7913	NSMP
	849	10.2912	11.726	NSMP
	850	10.8142	11.8506	NSMP
	851	10.7749	11.8514	NSMP
	852	10.7039	11.8419	NSMP
	853	11.847	12.9272	NSMP
	854	11.8028	12.8608	NSMP
	855	11.7634	12.9517	NSMP
	856	11.9227	12.9998	NSMP
	857	11.9028	12.9682	NSMP
	858	10.2245	11.7458	NSMP
	859	11.8478	12.7813	NSMP
	860	11.8721	12.6894	NSMP
	861	11.982	12.6224	NSMP
	862	12.0107	12.7296	NSMP
	863	11.9623	12.8034	NSMP
	864	11.591	12.6177	NSMP
	865	11.7909	12.7365	NSMP
	866	12.0366	12.5644	NSMP
	867	12.023	12.5879	NSMP
	868	12.0296	12.5914	NSMP
	869	12.0033	12.7034	NSMP
	870	11.6123	12.5999	NSMP
	871	11.7033	12.6702	NSMP
	872	11.9863	12.5974	NSMP
	873	12.0179	12.5648	NSMP
	874	12.0216	12.5819	NSMP
	875	11.9285	12.6648	NSMP
	876	11.4976	12.5167	NSMP
	877	11.5932	12.6985	NSMP
	878	11.7518	12.5815	NSMP
	879	11.797	12.5593	NSMP
	880	11.6954	12.5202	NSMP
	881	10.5446	12.201	NSMP
	882	11.468	12.5732	NSMP
	883	11.3181	12.578	NSMP
	884	10.5604	13.6651	NSMP
	885	11.796	12.9446	NSMP
	886	10.6218	11.9213	NSMP
	887	10.6268	11.8997	NSMP
	888	10.6308	11.8682	NSMP
	889	10.7132	11.6749	NSMP
	890	10.7856	11.8409	NSMP
	891	10.8168	11.8356	NSMP
	892	10.8913	11.7258	NSMP
	893	10.4429	11.6852	NSMP
	894	10.9362	11.8142	NSMP
	895	10.9934	11.7615	NSMP
	896	10.9811	11.5522	NSMP
	897	10.4566	11.6445	NSMP
	898	10.9404	11.7275	NSMP
	899	11.0825	11.6938	NSMP
	900	11.0651	11.654	NSMP
	901	10.4609	11.9235	NSMP
	902	10.4583	11.8904	NSMP
	903	10.3822	11.8408	NSMP
	904	11.3237	12.2425	NSMP
	905	11.1326	11.7009	NSMP
	906	11.1406	11.67	NSMP
	907	11.3451	12.5716	NSMP
	908	11.4381	12.6214	NSMP
	909	11.2548	12.1468	NSMP
	910	11.2093	11.9021	NSMP
	911	11.1535	11.6771	NSMP
	912	11.5479	12.798	NSMP
	913	12.4469	14.1169	NSMP
	914	12.3872	14.054	NSMP
	915	11.3985	12.5343	NSMP
	916	11.1329	11.7647	NSMP
	917	12.4062	14.1366	NSMP
	918	12.448	14.2019	NSMP
	919	12.4306	14.194	NSMP
	920	12.4477	14.1248	NSMP
	921	11.1355	11.6925	NSMP
	922	11.1404	11.6316	NSMP
	923	11.1261	11.6153	NSMP
	924	14.2467	8.03861	NSMP
	925	14.2426	8.03224	NSMP
	926	14.2261	8.01309	NSMP
	927	14.2065	7.99143	NSMP
	928	14.237	8.02744	NSMP
	929	14.2178	8.00459	NSMP
	930	14.1702	7.95497	NSMP
	931	14.1924	7.97812	NSMP
	932	14.2331	8.02242	NSMP
	933	14.2423	8.03417	NSMP
	934	14.2192	8.01448	NSMP
	935	14.2942	8.0691	NSMP
	936	14.2563	8.06219	NSMP
	937	14.255	8.06577	NSMP
	938	8.44374	10.9308	NSMP
	939	9.4992	10.2012	NSMP
	940	8.64387	11.5647	NSMP
	941	9.50676	10.2004	NSMP
	942	9.60636	10.3967	NSMP
	943	9.20111	10.7141	NSMP
	944	9.53074	10.4461	NSMP
	945	8.47202	10.4303	NSMP
	946	9.1197	11.442	NSMP
	947	9.19804	11.4516	NSMP
	948	9.65377	11.8857	NSMP
	949	10.0185	12.225	NSMP
	950	10.381	12.5069	NSMP
	951	10.3153	12.5464	NSMP
	952	10.314	12.4099	NSMP
	953	10.1927	12.3105	NSMP
	954	10.0989	12.2973	NSMP
	955	10.1863	12.2668	NSMP
	956	10.0495	12.1593	NSMP
	957	9.84533	12.1222	NSMP
	958	10.1323	12.0142	NSMP
	959	10.0456	11.9664	NSMP
	960	10.0709	12.0345	NSMP
	961	10.1408	12.0041	NSMP
	962	10.1832	12.0683	NSMP
	963	10.2381	12.0905	NSMP
	964	10.1577	11.9539	NSMP
	965	10.1927	12.0632	NSMP
	966	10.1494	11.9504	NSMP
	967	10.131	12.0602	NSMP
	968	11.4283	13.1854	NSMP
	969	11.3798	13.2751	NSMP
	970	11.3233	13.3423	NSMP
	971	11.2185	13.3247	NSMP
	972	11.3448	13.0965	NSMP
	973	11.398	13.2988	NSMP
	974	11.4253	13.496	NSMP
	975	11.3513	13.5146	NSMP
	976	11.3925	13.3837	NSMP
	977	11.3393	13.5269	NSMP
	978	11.26	13.485	NSMP
	979	11.3721	13.2147	NSMP
	980	10.4852	12.6257	NSMP
	981	10.4087	12.4772	NSMP
	982	11.4255	13.2039	NSMP
	983	11.3692	13.1936	NSMP
	984	10.8808	12.8587	NSMP
	985	11.0745	12.7782	NSMP
	986	11.1117	12.8203	NSMP
	987	10.8672	12.6656	NSMP
	988	10.6691	12.5189	NSMP
	989	11.0894	12.8118	NSMP
	990	11.1153	12.8602	NSMP
	991	11.1557	12.9041	NSMP
	992	10.8569	12.6841	NSMP
	993	10.9402	12.7206	NSMP
	994	11.1475	12.8651	NSMP
	995	11.2239	13.0053	NSMP
	996	11.0947	12.8841	NSMP
	997	11.1234	12.9476	NSMP
	998	10.1799	12.2137	NSMP
	999	10.7357	12.5586	NSMP
	1000	9.0593	10.4704	NSMP
	1001	9.07264	10.23	NSMP
	1002	9.11037	10.2436	NSMP
	1003	8.48419	10.8472	NSMP
	1004	8.6588	13.2043	NSMP
	1005	8.66942	13.294	NSMP
	1006	8.59425	13.3108	NSMP
	1007	10.6605	12.3379	NSMP
	1008	11.1232	12.2506	NSMP
	1009	11.2768	12.2179	NSMP
	1010	11.1879	12.1989	NSMP
	1011	10.8315	12.366	NSMP
	1012	11.3484	12.1345	NSMP
	1013	11.3085	12.1601	NSMP
	1014	11.1746	12.1997	NSMP
	1015	11.3464	12.1309	NSMP
	1016	11.3376	12.1266	NSMP
	1017	11.3298	12.163	NSMP
	1018	11.3463	12.1129	NSMP
	1019	10.7137	12.3515	NSMP
	1020	11.0864	12.2522	NSMP
	1021	10.9653	12.3228	NSMP
	1022	11.2541	13.3524	NSMP
	1023	11.1812	13.1336	NSMP
	1024	9.54984	12.3373	NSMP
	1025	9.446	12.3051	NSMP
	1026	9.11688	11.3713	NSMP
	1027	9.44566	11.497	NSMP
	1028	8.89374	11.2433	NSMP
	1029	9.42736	11.5048	NSMP
	1030	8.61549	11.0435	NSMP
	1031	9.90434	11.9108	NSMP
	1032	9.91797	11.8771	NSMP
	1033	8.71698	11.016	NSMP
	1034	8.58407	10.9044	NSMP
	1035	8.70344	10.2916	NSMP
	1036	8.61054	10.751	NSMP
	1037	8.65446	11.023	NSMP
	1038	8.6616	11.0391	NSMP
	1039	8.67117	10.2077	NSMP
	1040	8.72968	10.2311	NSMP
	1041	8.60495	10.5711	NSMP
	1042	8.60237	10.9497	NSMP
	1043	8.70542	10.2342	NSMP
	1044	8.56134	10.6772	NSMP
	1045	8.58086	10.764	NSMP
	1046	8.85239	11.004	NSMP
	1047	8.30718	10.2178	NSMP
	1048	10.6461	13.6887	NSMP
	1049	8.48628	10.932	NSMP
	1050	8.37904	10.9189	NSMP
	1051	11.1311	13.8617	NSMP
	1052	11.1558	13.971	NSMP
	1053	11.3996	14.0436	NSMP
	1054	11.1899	14.022	NSMP
	1055	11.3234	13.9789	NSMP
	1056	11.2773	13.9472	NSMP
	1057	11.0596	13.2994	NSMP
	1058	11.1415	13.8841	NSMP
	1059	10.9602	15.3001	NSMP
	1060	11.2006	15.533	NSMP
	1061	11.4322	15.8814	NSMP
	1062	11.3811	15.588	NSMP
	1063	9.83328	13.3632	NSMP
	1064	10.658	15.4654	NSMP
	1065	11.1154	15.7871	NSMP
	1066	11.2968	15.8896	NSMP
	1067	11.3393	15.7659	NSMP
	1068	11.0831	15.8866	NSMP
	1069	11.1892	15.878	NSMP
	1070	11.252	15.5836	NSMP
	1071	10.9258	14.1311	NSMP
	1072	11.2014	14.5478	NSMP
	1073	11.2591	14.5806	NSMP
	1074	8.57877	11.7689	NSMP
	1075	10.2692	9.65953	NSMP
	1076	10.0208	12.0962	NSMP
	1077	9.53058	10.2304	NSMP
	1078	9.64129	11.3212	NSMP
	1079	9.64706	12.2965	NSMP
	1080	9.30689	12.296	NSMP
	1081	9.27011	12.3738	NSMP
	1082	9.89555	9.4859	NSMP
	1083	11.2176	13.8679	NSMP
	1084	9.42006	12.1738	NSMP
	1085	6.52999	12.5694	NSMP
	1086	14.4192	8.40018	NSMP
	1087	14.3987	8.37848	NSMP
	1088	14.4042	8.38596	NSMP
	1089	14.3868	8.39017	NSMP
	1090	14.762	8.66461	NSMP
	1091	14.3633	8.32736	NSMP
	1092	14.3861	8.35658	NSMP
	1093	14.4118	8.39623	NSMP
	1094	14.4245	8.43452	NSMP
	1095	14.3938	8.35734	NSMP
	1096	14.3848	8.35808	NSMP
	1097	14.4032	8.38337	NSMP
	1098	14.3858	8.35564	NSMP
	1099	14.3779	8.34223	NSMP
	1100	14.387	8.34553	NSMP
	1101	14.3979	8.36384	NSMP
	1102	14.3031	8.3167	NSMP
	1103	14.3001	8.39144	NSMP
	1104	14.4058	8.37141	NSMP
	1105	14.3773	8.39399	NSMP
	1106	14.5758	8.43152	NSMP
	1107	14.5606	8.441	NSMP
	1108	14.6648	8.5055	NSMP
	1109	14.7054	8.5382	NSMP
	1110	7.13116	10.5951	NSMP
	1111	14.6692	8.68744	NSMP
	1112	8.97105	12.1731	NSMP
	1113	14.5675	8.78145	NSMP
	1114	14.595	8.79635	NSMP
	1115	14.6314	8.77363	NSMP
	1116	8.25312	11.8283	NSMP
	1117	14.5244	8.72708	NSMP
	1118	14.6405	8.81427	NSMP
	1119	8.15867	11.9265	NSMP
	1120	8.25066	12.655	NSMP
	1121	8.12748	12.7962	NSMP
	1122	8.13486	12.8178	NSMP
	1123	8.2901	12.6119	NSMP
	1124	8.0997	12.8419	NSMP
	1125	8.15323	12.7546	NSMP
	1126	8.12155	12.8229	NSMP
	1127	8.13123	12.8342	NSMP
	1128	8.1605	12.7445	NSMP
	1129	8.15391	12.7397	NSMP
	1130	8.14627	12.7861	NSMP
	1131	9.04228	11.8784	NSMP
	1132	8.75947	12.0725	NSMP
	1133	8.22882	12.6709	NSMP
	1134	8.29969	12.4536	NSMP
	1135	2.44253	12.364	NSMP
	1136	14.5422	8.97919	NSMP
	1137	14.5545	8.97217	NSMP
	1138	14.5773	8.9603	NSMP
	1139	14.6608	8.84299	NSMP
	1140	14.5041	9.01526	NSMP
	1141	14.4896	9.04838	NSMP
	1142	14.5446	8.97594	NSMP
	1143	14.5552	8.97208	NSMP
	1144	14.6111	8.89081	NSMP
	1145	14.8092	8.63581	NSMP
	1146	14.5005	9.01719	NSMP
	1147	14.5386	8.99354	NSMP
	1148	14.5518	8.9609	NSMP
	1149	14.5638	8.94758	NSMP
	1150	14.511	8.76066	NSMP
	1151	14.7794	8.69085	NSMP
	1152	14.4131	9.06112	NSMP
	1153	14.5339	8.98475	NSMP
	1154	14.5499	8.9631	NSMP
	1155	14.6029	8.92243	NSMP
	1156	14.7023	8.81367	NSMP
	1157	14.7821	8.66972	NSMP
	1158	14.7597	8.74006	NSMP
	1159	14.5554	8.97101	NSMP
	1160	14.6262	8.9119	NSMP
	1161	14.742	8.79765	NSMP
	1162	15.1528	8.4562	NSMP
	1163	15.2461	8.41704	NSMP
	1164	15.3233	8.37397	NSMP
	1165	15.3124	8.39274	NSMP
	1166	15.1432	8.53445	NSMP
	1167	15.2805	8.40258	NSMP
	1168	15.3629	8.34367	NSMP
	1169	15.3687	8.3483	NSMP
	1170	15.3601	8.36994	NSMP
	1171	15.2658	8.44188	NSMP
	1172	15.0733	8.49346	NSMP
	1173	15.3014	8.39022	NSMP
	1174	15.3395	8.38657	NSMP
	1175	15.3352	8.38955	NSMP
	1176	15.3415	8.38047	NSMP
	1177	15.299	8.41767	NSMP
	1178	15.1014	8.40905	NSMP
	1179	15.2827	8.41734	NSMP
	1180	15.3158	8.3889	NSMP
	1181	15.3175	8.36466	NSMP
	1182	15.3127	8.3885	NSMP
	1183	15.2145	8.45899	NSMP
	1184	15.1669	8.5046	NSMP
	1185	15.2147	8.46988	NSMP
	1186	15.2563	8.43011	NSMP
	1187	15.2896	8.40871	NSMP
	1188	15.2452	8.45	NSMP
	1189	14.8995	8.52723	NSMP
	1190	14.8839	8.51815	NSMP
	1191	14.9141	8.5575	NSMP
	1192	9.28712	11.292	NSMP
	1193	12.0682	13.8523	NSMP
	1194	11.9378	13.98	NSMP
	1195	12.0347	13.9214	NSMP
	1196	11.9836	13.7872	NSMP
	1197	12.0024	13.9198	NSMP
	1198	11.8073	14.0393	NSMP
	1199	11.65	13.9243	NSMP
	1200	11.7614	14.0438	NSMP
	1201	8.84198	12.0875	NSMP
	1202	9.05527	12.2102	NSMP
	1203	9.18591	11.9679	NSMP
	1204	9.04824	11.9391	NSMP
	1205	9.05257	12.0027	NSMP
	1206	10.6022	9.93176	NSMP
	1207	8.72457	11.842	NSMP
	1208	9.1495	11.9654	NSMP
	1209	8.88371	11.9168	NSMP
	1210	8.81777	11.9962	NSMP
	1211	8.68533	12.2874	NSMP
	1212	8.72701	12.2155	NSMP
	1213	8.76255	12.2573	NSMP
	1214	8.70248	12.2681	NSMP
	1215	8.92723	12.1776	NSMP
	1216	9.11178	12.0842	NSMP
	1217	8.53416	12.0449	NSMP
	1218	9.03651	11.9922	NSMP
	1219	8.09609	11.5288	NSMP
	1220	8.12753	11.5645	NSMP
	1221	7.98044	11.3593	NSMP
	1222	9.59103	11.1297	NSMP
	1223	9.14969	12.0715	NSMP
	1224	9.75096	10.944	NSMP
	1225	9.7032	10.9685	NSMP
	1226	9.30936	11.8513	NSMP
	1227	9.15586	12.138	NSMP
	1228	9.55821	11.7589	NSMP
	1229	9.75812	11.2629	NSMP
	1230	9.68015	10.872	NSMP
	1231	9.47565	11.75	NSMP
	1232	9.33553	11.9138	NSMP
	1233	9.6227	11.5487	NSMP
	1234	9.76569	11.5284	NSMP
	1235	9.64842	10.814	NSMP
	1236	9.73554	11.7677	NSMP
	1237	8.27938	12.0486	NSMP
	1238	8.19335	12.0055	NSMP
	1239	8.10566	12.0219	NSMP
	1240	8.10389	12.0011	NSMP
	1241	8.61146	12.1311	NSMP
	1242	8.13279	12.019	NSMP
	1243	8.25243	11.9934	NSMP
	1244	8.40931	12.043	NSMP
	1245	9.06221	11.9017	NSMP
	1246	9.64563	12.9804	NSMP
	1247	9.71116	13.1191	NSMP
	1248	9.79417	13.2732	NSMP
	1249	9.81481	13.3018	NSMP
	1250	9.86976	13.3585	NSMP
	1251	9.83032	13.3323	NSMP
	1252	8.95399	11.5552	NSMP
	1253	6.89547	7.40854	NSMP
	1254	6.93519	7.45312	NSMP
	1255	6.92546	7.45403	NSMP
	1256	6.90971	7.43755	NSMP
	1257	6.76213	7.54719	NSMP
	1258	6.92321	7.4055	NSMP
	1259	6.92124	7.45269	NSMP
	1260	6.90738	7.51087	NSMP
	1261	6.8779	7.45041	NSMP
	1262	6.94813	7.45677	NSMP
	1263	6.95843	7.48689	NSMP
	1264	9.42553	10.8635	NSMP
	1265	9.61387	11.5753	NSMP
	1266	9.35094	11.0406	NSMP
	1267	12.7466	13.4664	NSMP
	1268	11.049	13.4414	NSMP
	1269	10.9295	13.6238	NSMP
	1270	12.6874	13.4264	NSMP
	1271	12.7475	13.4692	NSMP
	1272	12.7029	13.4948	NSMP
	1273	11.4747	13.6928	NSMP
	1274	11.102	13.6584	NSMP
	1275	12.7418	13.4643	NSMP
	1276	12.7521	13.4651	NSMP
	1277	12.6198	13.4999	NSMP
	1278	11.175	13.6922	NSMP
	1279	12.7501	13.4762	NSMP
	1280	12.3107	13.4855	NSMP
	1281	12.0871	13.4962	NSMP
	1282	10.992	13.2021	NSMP
	1283	8.48879	9.16213	NSMP
	1284	9.02731	11.7532	NSMP
	1285	8.8105	12.0183	NSMP
	1286	9.16315	11.5433	NSMP
	1287	9.87015	12.15	NSMP
	1288	9.85603	11.9168	NSMP
	1289	9.32629	9.96291	NSMP
	1290	9.33856	10.0327	NSMP
	1291	7.08045	9.78187	NSMP
	1292	8.51357	9.43055	NSMP
	1293	9.19599	9.86511	NSMP
	1294	9.2206	9.87081	NSMP
	1295	7.98555	10.7411	NSMP
	1296	8.63771	9.91916	NSMP
	1297	8.93429	10.0357	NSMP
	1298	11.9215	16.3864	NSMP
	1299	11.9382	16.4062	NSMP
	1300	11.9199	16.3466	NSMP
	1301	11.7784	16.1601	NSMP
	1302	11.8095	16.2205	NSMP
	1303	12.0055	16.5086	NSMP
	1304	12.0044	16.5016	NSMP
	1305	11.9832	16.459	NSMP
	1306	11.8276	16.2839	NSMP
	1307	11.9851	16.4795	NSMP
	1308	12.0026	16.5144	NSMP
	1309	12.0166	16.5166	NSMP
	1310	12.0034	16.5174	NSMP
	1311	11.9924	16.4863	NSMP
	1312	11.9705	16.459	NSMP
	1313	12.0247	16.5251	NSMP
	1314	12.0324	16.5358	NSMP
	1315	12.0148	16.5196	NSMP
	1316	11.5925	15.9061	NSMP
	1317	11.5653	16.0285	NSMP
	1318	11.5427	16.0306	NSMP
	1319	7.40663	10.6789	NSMP
	1320	7.38052	10.6724	NSMP
	1321	7.47249	10.7275	NSMP
	1322	7.50585	10.7061	NSMP
	1323	7.80537	10.3758	NSMP
	1324	2.54285	12.2782	NSMP
	1325	9.45734	10.3473	NSMP
	1326	9.52975	15.4715	NSMP
	1327	9.47139	15.4479	NSMP
	1328	9.54147	15.4611	NSMP
	1329	9.53535	15.4731	NSMP
	1330	9.54188	15.449	NSMP
	1331	9.49915	15.2803	NSMP
	1332	9.5679	15.4723	NSMP
	1333	9.54389	15.4286	NSMP
	1334	9.60113	15.1732	NSMP
	1335	9.64557	15.3817	NSMP
	1336	9.65725	15.3315	NSMP
	1337	9.78279	15.0907	NSMP
	1338	9.40926	15.5032	NSMP
	1339	9.42692	15.4625	NSMP
	1340	9.41357	15.3576	NSMP
	1341	8.52887	13.2478	NSMP
	1342	8.50649	13.2253	NSMP
	1343	8.52086	13.2454	NSMP
	1344	8.50454	13.2108	NSMP
	1345	8.49242	13.254	NSMP
	1346	8.49558	13.2066	NSMP
	1347	8.49395	13.2358	NSMP
	1348	8.50459	13.2218	NSMP
	1349	9.20042	12.2092	NSMP
	1350	8.64668	13.2084	NSMP
	1351	8.52385	13.2187	NSMP
	1352	9.54006	12.1285	NSMP
	1353	8.80298	12.1661	NSMP
	1354	9.2137	12.0526	NSMP
	1355	8.88675	12.1389	NSMP
	1356	9.28814	12.1418	NSMP
	1357	9.12629	12.1395	NSMP
	1358	9.046	12.3022	NSMP
	1359	9.2767	12.0757	NSMP
	1360	9.05606	12.2308	NSMP
	1361	9.76702	12.0905	NSMP
	1362	7.98825	11.9974	NSMP
	1363	7.98029	12.0167	NSMP
	1364	8.01531	12.0307	NSMP
	1365	8.73046	12.2873	NSMP
	1366	8.01222	12.043	NSMP
	1367	8.01762	12.001	NSMP
	1368	8.06891	12.0043	NSMP
	1369	8.8541	12.2157	NSMP
	1370	7.92411	11.9782	NSMP
	1371	7.92601	11.9236	NSMP
	1372	10.1832	11.812	NSMP
	1373	10.2875	11.9569	NSMP
	1374	10.2424	11.9065	NSMP
	1375	11.2799	14.8899	NSMP
	1376	11.2184	14.4842	NSMP
	1377	11.2833	14.8939	NSMP
	1378	11.0916	14.9832	NSMP
	1379	10.9398	15.0724	NSMP
	1380	11.3533	14.3661	NSMP
	1381	11.247	14.9029	NSMP
	1382	11.1577	14.9448	NSMP
	1383	10.9745	15.0278	NSMP
	1384	10.8773	15.0383	NSMP
	1385	11.2687	14.3828	NSMP
	1386	11.2589	14.7079	NSMP
	1387	11.2018	14.9371	NSMP
	1388	10.905	15.0156	NSMP
	1389	11.111	14.6704	NSMP
	1390	12.2161	14.6348	NSMP
	1391	12.3256	14.6153	NSMP
	1392	12.2232	14.6761	NSMP
	1393	12.032	14.6487	NSMP
	1394	12.1826	14.3309	NSMP
	1395	12.4075	14.4333	NSMP
	1396	12.4031	14.5598	NSMP
	1397	12.2671	14.6634	NSMP
	1398	12.0697	14.6829	NSMP
	1399	12.325	14.2426	NSMP
	1400	12.4777	14.4651	NSMP
	1401	12.4855	14.4843	NSMP
	1402	12.2798	14.6282	NSMP
	1403	11.865	14.528	NSMP
	1404	12.3286	14.1954	NSMP
	1405	12.0451	14.6514	NSMP
	1406	12.2371	14.6465	NSMP
	1407	12.1352	14.6486	NSMP
	1408	12.0421	14.6865	NSMP
	1409	12.129	14.657	NSMP
	1410	11.9456	14.5618	NSMP
	1411	10.5324	10.9259	NSMP
	1412	10.5577	10.9483	NSMP
	1413	10.5427	10.9062	NSMP
	1414	10.5246	10.9141	NSMP
	1415	10.5359	10.87	NSMP
	1416	10.3229	10.6611	NSMP
	1417	10.3903	10.768	NSMP
	1418	10.4595	10.7881	NSMP
	1419	10.4783	10.9361	NSMP
	1420	10.3984	13.6973	NSMP
	1421	10.48	13.9306	NSMP
	1422	10.5651	14.4872	NSMP
	1423	10.6018	14.3274	NSMP
	1424	10.4739	13.7841	NSMP
	1425	10.6088	14.3778	NSMP
	1426	10.407	13.0006	NSMP
	1427	10.4441	13.8231	NSMP
	1428	10.5841	14.4588	NSMP
	1429	10.3716	13.478	NSMP
	1430	10.4142	13.6682	NSMP
	1431	10.4889	14.1202	NSMP
	1432	10.3722	13.4101	NSMP
	1433	10.3351	13.3431	NSMP
	1434	10.4038	13.3325	NSMP
	1435	10.4896	13.6369	NSMP
	1436	10.9018	14.6236	NSMP
	1437	10.7611	14.5729	NSMP
	1438	11.0452	14.0585	NSMP
	1439	10.8534	14.2919	NSMP
	1440	10.991	14.0698	NSMP
	1441	11.0073	14.6302	NSMP
	1442	10.7998	14.6822	NSMP
	1443	9.90666	11.7671	NSMP
	1444	8.52599	10.1267	NSMP
	1445	9.67978	11.653	NSMP
	1446	9.90852	11.6174	NSMP
	1447	10.138	11.6141	NSMP
	1448	7.57347	11.8417	NSMP
	1449	10.5159	14.1477	NSMP
	1450	10.5967	14.0335	NSMP
	1451	10.4965	13.9298	NSMP
	1452	10.4981	13.7566	NSMP
	1453	10.6346	14.0446	NSMP
	1454	10.6604	14.119	NSMP
	1455	10.7977	14.1506	NSMP
	1456	10.3262	14.0349	NSMP
	1457	10.2377	14.0821	NSMP
	1458	10.2671	14.1339	NSMP
	1459	10.4656	14.042	NSMP
	1460	10.2623	14.0836	NSMP
	1461	10.2141	14.1552	NSMP
	1462	10.2632	14.1572	NSMP
	1463	10.3388	14.3808	NSMP
	1464	10.3702	14.4147	NSMP
	1465	10.3736	14.2441	NSMP
	1466	10.4122	13.9942	NSMP
	1467	10.2187	14.0837	NSMP
	1468	10.2154	14.1621	NSMP
	1469	10.2195	14.34	NSMP
	1470	9.97028	14.6357	NSMP
	1471	10.2841	14.0599	NSMP
	1472	10.2342	14.1312	NSMP
	1473	10.1666	14.2697	NSMP
	1474	9.72873	14.9941	NSMP
	1475	10.2773	13.995	NSMP
	1476	10.2893	14.0378	NSMP
	1477	10.8974	13.3804	NSMP
	1478	8.99911	10.1879	NSMP
	1479	9.03248	10.0586	NSMP
	1480	7.06069	11.4068	NSMP
	1481	7.24695	11.4474	NSMP
	1482	8.51955	10.3555	NSMP
	1483	8.63841	10.9096	NSMP
	1484	8.68067	10.2033	NSMP
	1485	9.40883	11.0179	NSMP
	1486	8.40255	10.5071	NSMP
	1487	8.63903	10.2621	NSMP
	1488	9.49662	13.5883	NSMP
	1489	10.5528	15.0107	NSMP
	1490	10.395	14.9823	NSMP
	1491	9.28776	12.6033	NSMP
	1492	10.7145	15.025	NSMP
	1493	10.7813	14.9955	NSMP
	1494	10.7261	15.0607	NSMP
	1495	11.744	13.1017	NSMP
	1496	11.6618	13.1834	NSMP
	1497	11.8781	13.1021	NSMP
	1498	11.7029	13.2013	NSMP
	1499	11.8485	13.0511	NSMP
	1500	11.656	13.1776	NSMP
	1501	11.9502	13.2228	NSMP
	1502	11.7657	13.1425	NSMP
	1503	11.5554	13.2248	NSMP
	1504	8.3202	16.3443	NSMP
	1505	8.31118	16.3579	NSMP
	1506	8.25771	16.4216	NSMP
	1507	8.23334	16.448	NSMP
	1508	8.4446	16.1448	NSMP
	1509	8.31951	16.3502	NSMP
	1510	8.27854	16.3982	NSMP
	1511	8.24874	16.43	NSMP
	1512	8.24933	16.4307	NSMP
	1513	8.46912	16.1316	NSMP
	1514	8.29225	16.3825	NSMP
	1515	8.25646	16.4231	NSMP
	1516	8.26606	16.4127	NSMP
	1517	8.25548	16.4228	NSMP
	1518	8.3629	16.2841	NSMP
	1519	8.34371	16.3193	NSMP
	1520	8.28054	16.3983	NSMP
	1521	8.26514	16.4125	NSMP
	1522	8.27545	16.3867	NSMP
	1523	10.4075	13.617	NSMP
	1524	8.39484	16.2459	NSMP
	1525	8.33606	16.3377	NSMP
	1526	8.31179	16.3573	NSMP
	1527	8.43462	16.201	NSMP
	1528	8.33893	16.3231	NSMP
	1529	8.32276	16.3418	NSMP
	1530	11.775	15.4033	NSMP
	1531	11.7553	15.6056	NSMP
	1532	11.748	15.9009	NSMP
	1533	11.4203	15.8624	NSMP
	1534	11.7082	15.0588	NSMP
	1535	11.7885	15.3524	NSMP
	1536	11.7907	15.3827	NSMP
	1537	11.6426	15.785	NSMP
	1538	11.2992	15.8972	NSMP
	1539	11.6543	15.0585	NSMP
	1540	11.7378	15.4391	NSMP
	1541	11.7523	15.391	NSMP
	1542	11.6254	15.6956	NSMP
	1543	11.5492	15.7832	NSMP
	1544	11.5586	14.9281	NSMP
	1545	11.6768	15.3466	NSMP
	1546	11.7069	15.4404	NSMP
	1547	11.5936	15.5989	NSMP
	1548	11.4043	14.6489	NSMP
	1549	11.7593	15.4157	NSMP
	1550	11.7679	15.5626	NSMP
	1551	11.7196	15.6872	NSMP
	1552	7.42477	10.5655	NSMP
	1553	7.59193	10.7965	NSMP
	1554	7.25579	10.0164	NSMP
	1555	8.25782	10.8337	NSMP
	1556	8.23917	10.7588	NSMP
	1557	9.02568	10.0151	NSMP
	1558	9.04644	10.0532	NSMP
	1559	9.96769	11.3455	NSMP
	1560	10.0139	11.5584	NSMP
	1561	10.2571	11.3826	NSMP
	1562	10.2144	11.1472	NSMP
	1563	3.73447	10.314	NSMP
	1564	7.08977	10.4773	NSMP
	1565	7.3673	10.6358	NSMP
	1566	3.78495	10.2318	NSMP
	1567	8.95405	12.0109	NSMP
	1568	10.3396	12.8206	NSMP
	1569	10.2763	12.8293	NSMP
	1570	10.2666	12.7126	NSMP
	1571	10.229	12.7854	NSMP
	1572	10.145	12.6595	NSMP
	1573	9.42239	10.7881	NSMP
	1574	10.104	12.5268	NSMP
	1575	10.2617	12.1818	NSMP
	1576	10.3261	12.8506	NSMP
	1577	10.3569	12.9474	NSMP
	1578	10.3143	13.0025	NSMP
	1579	11.8911	14.4894	NSMP
	1580	11.8358	14.5994	NSMP
	1581	11.808	14.7152	NSMP
	1582	11.7896	14.6544	NSMP
	1583	11.734	14.2739	NSMP
	1584	12.4184	14.1881	NSMP
	1585	10.8687	13.1424	NSMP
	1586	9.93362	11.5596	NSMP
	1587	12.2641	14.1923	NSMP
	1588	12.4409	14.2133	NSMP
	1589	10.6675	12.7017	NSMP
	1590	9.92967	11.3437	NSMP
	1591	12.335	14.1514	NSMP
	1592	12.3835	14.1494	NSMP
	1593	10.6627	12.7695	NSMP
	1594	11.2678	13.903	NSMP
	1595	12.3128	14.1892	NSMP
	1596	9.5433	10.6256	NSMP
	1597	11.8474	13.9636	NSMP
	1598	11.8769	14.3021	NSMP
	1599	11.7916	13.9121	NSMP
	1600	11.965	14.0424	NSMP
	1601	12.0181	14.1508	NSMP
	1602	11.8934	14.0093	NSMP
	1603	11.9542	14.0352	NSMP
	1604	11.9716	14.0545	NSMP
	1605	11.9484	14.0022	NSMP
	1606	12.0104	14.0518	NSMP
	1607	12.0098	14.032	NSMP
	1608	11.8894	14.0317	NSMP
	1609	9.87035	10.1832	NSMP
	1610	9.79534	10.1946	NSMP
	1611	9.83779	10.182	NSMP
	1612	9.81419	10.186	NSMP
	1613	9.60842	10.3486	NSMP
	1614	9.87595	10.1451	NSMP
	1615	9.78521	10.1643	NSMP
	1616	9.68987	10.1933	NSMP
	1617	9.02344	10.6866	NSMP
	1618	9.06463	10.6758	NSMP
	1619	9.14576	10.616	NSMP
	1620	8.98488	10.7002	NSMP
	1621	9.04429	10.7109	NSMP
	1622	9.05169	10.715	NSMP
	1623	9.797	9.84981	NSMP
	1624	9.08776	10.7083	NSMP
	1625	9.03382	10.6962	NSMP
	1626	8.88726	10.8329	NSMP
	1627	8.92754	10.7455	NSMP
	1628	9.01656	10.6909	NSMP
	1629	8.79771	11.8732	NSMP
	1630	8.71539	11.533	NSMP
	1631	8.80856	11.6825	NSMP
	1632	7.19494	11.5046	NSMP
	1633	8.39672	10.696	NSMP
	1634	8.23925	10.7584	NSMP
	1635	8.38259	10.6633	NSMP
	1636	8.45204	10.6401	NSMP
	1637	10.587	12.7808	NSMP
	1638	10.3027	12.5303	NSMP
	1639	10.2864	11.8167	NSMP
	1640	10.1877	11.9331	NSMP
	1641	12.6364	14.3258	NSMP
	1642	12.6836	14.3787	NSMP
	1643	12.6306	14.3877	NSMP
	1644	12.6098	14.3013	NSMP
	1645	12.6611	14.3876	NSMP
	1646	12.6532	14.3549	NSMP
	1647	12.5357	14.2234	NSMP
	1648	12.5484	14.2596	NSMP
	1649	12.6568	14.3731	NSMP
	1650	12.4554	14.0756	NSMP
	1651	12.0587	14.1648	NSMP
	1652	12.3345	14.3022	NSMP
	1653	5.48411	5.9872	p53abn-like NSMP
	1654	5.19499	5.89035	p53abn-like NSMP
	1655	5.168	5.85744	p53abn-like NSMP
	1656	5.21108	5.90877	p53abn-like NSMP
	1657	5.7136	6.12973	p53abn-like NSMP
	1658	5.14227	5.84455	p53abn-like NSMP
	1659	5.14951	5.88191	p53abn-like NSMP
	1660	5.16981	5.86383	p53abn-like NSMP
	1661	5.17434	5.88523	p53abn-like NSMP
	1662	5.23461	5.88964	p53abn-like NSMP
	1663	5.13794	5.85461	p53abn-like NSMP
	1664	5.15447	5.8709	p53abn-like NSMP
	1665	5.17118	5.8551	p53abn-like NSMP
	1666	5.18508	5.86825	p53abn-like NSMP
	1667	5.16467	5.86303	p53abn-like NSMP
	1668	5.16582	5.88724	p53abn-like NSMP
	1669	5.17256	5.89991	p53abn-like NSMP
	1670	5.20223	5.91059	p53abn-like NSMP
	1671	5.25041	5.94751	p53abn-like NSMP
	1672	5.22794	5.91208	p53abn-like NSMP
	1673	5.48779	5.99978	p53abn-like NSMP
	1674	5.30226	5.90106	p53abn-like NSMP
	1675	5.20361	5.86529	p53abn-like NSMP
	1676	6.10621	6.61651	p53abn-like NSMP
	1677	5.75574	6.18732	p53abn-like NSMP
	1678	5.63304	6.07233	p53abn-like NSMP
	1679	5.61212	6.08272	p53abn-like NSMP
	1680	5.64764	6.12806	p53abn-like NSMP
	1681	5.78597	6.23221	p53abn-like NSMP
	1682	5.7503	6.17602	p53abn-like NSMP
	1683	5.61686	6.06696	p53abn-like NSMP
	1684	5.60175	6.05909	p53abn-like NSMP
	1685	5.39718	5.98871	p53abn-like NSMP
	1686	5.84169	6.2633	p53abn-like NSMP
	1687	5.73527	6.16601	p53abn-like NSMP
	1688	5.76638	6.20634	p53abn-like NSMP
	1689	5.74324	6.1673	p53abn-like NSMP
	1690	5.72914	6.18446	p53abn-like NSMP
	1691	5.75263	6.21042	p53abn-like NSMP
	1692	5.86456	6.57118	p53abn-like NSMP
	1693	5.87877	6.5279	p53abn-like NSMP
	1694	5.84852	6.3757	p53abn-like NSMP
	1695	5.73671	6.17534	p53abn-like NSMP
	1696	5.74201	6.18447	p53abn-like NSMP
	1697	5.75377	6.21588	p53abn-like NSMP
	1698	5.84959	6.34566	p53abn-like NSMP
	1699	8.70386	8.30144	p53abn-like NSMP
	1700	7.66401	6.8186	p53abn-like NSMP
	1701	7.67549	6.87475	p53abn-like NSMP
	1702	8.72582	8.3729	p53abn-like NSMP
	1703	7.732	6.92886	p53abn-like NSMP
	1704	7.68785	6.81948	p53abn-like NSMP
	1705	7.68616	6.92972	p53abn-like NSMP
	1706	7.61329	6.7718	p53abn-like NSMP
	1707	7.64129	6.83564	p53abn-like NSMP
	1708	7.65192	6.83352	p53abn-like NSMP
	1709	7.71544	6.98138	p53abn-like NSMP
	1710	7.5234	6.80586	p53abn-like NSMP
	1711	7.53174	6.90487	p53abn-like NSMP
	1712	7.66833	6.88708	p53abn-like NSMP
	1713	8.71644	8.37823	p53abn-like NSMP
	1714	7.69304	6.80752	p53abn-like NSMP
	1715	7.68654	6.84188	p53abn-like NSMP
	1716	8.80521	8.48106	p53abn-like NSMP
	1717	5.54303	6.79646	p53abn-like NSMP
	1718	5.49791	6.8124	p53abn-like NSMP
	1719	5.56865	6.78131	p53abn-like NSMP
	1720	5.58381	6.7806	p53abn-like NSMP
	1721	5.59974	6.76849	p53abn-like NSMP
	1722	5.60735	6.80084	p53abn-like NSMP
	1723	5.57066	6.79298	p53abn-like NSMP
	1724	5.64086	6.78193	p53abn-like NSMP
	1725	5.64431	6.78824	p53abn-like NSMP
	1726	5.6723	6.81101	p53abn-like NSMP
	1727	5.85302	6.79495	p53abn-like NSMP
	1728	7.03055	6.80192	p53abn-like NSMP
	1729	7.11231	6.91583	p53abn-like NSMP
	1730	7.20332	6.88967	p53abn-like NSMP
	1731	3.69552	10.2487	p53abn-like NSMP
	1732	3.59038	10.1837	p53abn-like NSMP
	1733	3.57189	10.2204	p53abn-like NSMP
	1734	3.62096	10.2451	p53abn-like NSMP
	1735	3.55742	10.2421	p53abn-like NSMP
	1736	6.42309	10.8917	p53abn-like NSMP
	1737	8.35464	5.00743	p53abn-like NSMP
	1738	8.37923	4.95455	p53abn-like NSMP
	1739	8.37148	4.9455	p53abn-like NSMP
	1740	8.35138	4.92045	p53abn-like NSMP
	1741	5.81819	8.58153	p53abn-like NSMP
	1742	8.39247	4.97855	p53abn-like NSMP
	1743	8.34386	4.9218	p53abn-like NSMP
	1744	8.35501	4.93505	p53abn-like NSMP
	1745	6.99953	10.4246	p53abn-like NSMP
	1746	8.43656	4.9895	p53abn-like NSMP
	1747	8.42497	4.97947	p53abn-like NSMP
	1748	7.03677	10.4334	p53abn-like NSMP
	1749	8.24458	4.90072	p53abn-like NSMP
	1750	8.18912	4.83913	p53abn-like NSMP
	1751	8.18985	4.79287	p53abn-like NSMP
	1752	8.74078	5.20447	p53abn-like NSMP
	1753	6.36334	10.0507	p53abn-like NSMP
	1754	8.71839	5.17592	p53abn-like NSMP
	1755	8.73412	5.16038	p53abn-like NSMP
	1756	8.72307	5.1957	p53abn-like NSMP
	1757	8.74976	5.20426	p53abn-like NSMP
	1758	8.72634	5.17753	p53abn-like NSMP
	1759	8.71674	5.1845	p53abn-like NSMP
	1760	8.73811	5.24654	p53abn-like NSMP
	1761	8.71685	5.20503	p53abn-like NSMP
	1762	8.69746	5.28264	p53abn-like NSMP
	1763	7.06505	10.4998	p53abn-like NSMP
	1764	5.05052	8.68785	p53abn-like NSMP
	1765	4.72207	8.33838	p53abn-like NSMP
	1766	4.63794	8.41153	p53abn-like NSMP
	1767	4.76069	8.35159	p53abn-like NSMP
	1768	5.04574	8.7364	p53abn-like NSMP
	1769	4.51526	8.28514	p53abn-like NSMP
	1770	4.48581	8.23966	p53abn-like NSMP
	1771	4.50738	8.28361	p53abn-like NSMP
	1772	4.54508	8.27595	p53abn-like NSMP
	1773	5.26491	8.83355	p53abn-like NSMP
	1774	4.49848	8.26645	p53abn-like NSMP
	1775	4.49164	8.27115	p53abn-like NSMP
	1776	4.50662	8.27282	p53abn-like NSMP
	1777	4.50847	8.28453	p53abn-like NSMP
	1778	4.47186	8.24001	p53abn-like NSMP
	1779	4.53543	8.27542	p53abn-like NSMP
	1780	4.52978	8.28113	p53abn-like NSMP
	1781	5.46413	8.99323	p53abn-like NSMP
	1782	5.19282	8.6515	p53abn-like NSMP
	1783	5.09889	8.42389	p53abn-like NSMP
	1784	4.96892	8.53853	p53abn-like NSMP
	1785	5.13702	8.44456	p53abn-like NSMP
	1786	5.17451	8.14057	p53abn-like NSMP
	1787	5.45201	8.93629	p53abn-like NSMP
	1788	5.29407	8.82914	p53abn-like NSMP
	1789	5.02409	8.63687	p53abn-like NSMP
	1790	4.98543	8.66488	p53abn-like NSMP
	1791	7.60236	10.5009	p53abn-like NSMP
	1792	7.46682	10.5579	p53abn-like NSMP
	1793	7.48281	10.6088	p53abn-like NSMP
	1794	7.51213	10.5862	p53abn-like NSMP
	1795	7.78515	10.4113	p53abn-like NSMP
	1796	7.51747	10.6484	p53abn-like NSMP
	1797	7.53161	10.62	p53abn-like NSMP
	1798	7.39349	10.6589	p53abn-like NSMP
	1799	7.11894	10.4923	p53abn-like NSMP
	1800	7.49226	10.6277	p53abn-like NSMP
	1801	7.13173	10.4986	p53abn-like NSMP
	1802	7.03206	10.5738	p53abn-like NSMP
	1803	7.08477	10.554	p53abn-like NSMP
	1804	7.02847	9.80805	p53abn-like NSMP
	1805	7.2528	10.6003	p53abn-like NSMP
	1806	6.93883	10.6489	p53abn-like NSMP
	1807	6.86378	10.6437	p53abn-like NSMP
	1808	7.05554	10.6794	p53abn-like NSMP
	1809	6.98415	10.5774	p53abn-like NSMP
	1810	7.28289	10.5188	p53abn-like NSMP
	1811	6.15938	10.8714	p53abn-like NSMP
	1812	5.84393	10.5079	p53abn-like NSMP
	1813	6.21976	10.9406	p53abn-like NSMP
	1814	7.28435	10.0223	p53abn-like NSMP
	1815	7.2252	10.2776	p53abn-like NSMP
	1816	7.13149	10.4516	p53abn-like NSMP
	1817	7.37176	10.4805	p53abn-like NSMP
	1818	4.71086	12.0276	p53abn-like NSMP
	1819	4.71362	12.0275	p53abn-like NSMP
	1820	4.6956	12.037	p53abn-like NSMP
	1821	4.70182	12.035	p53abn-like NSMP
	1822	4.7277	11.9963	p53abn-like NSMP
	1823	4.94157	11.9157	p53abn-like NSMP
	1824	4.77806	12.0065	p53abn-like NSMP
	1825	4.76005	12.0186	p53abn-like NSMP
	1826	4.74244	12.0165	p53abn-like NSMP
	1827	4.88793	11.9524	p53abn-like NSMP
	1828	5.46225	11.6663	p53abn-like NSMP
	1829	5.35921	11.4508	p53abn-like NSMP
	1830	5.63536	11.8235	p53abn-like NSMP
	1831	5.36695	11.8288	p53abn-like NSMP
	1832	5.4505	11.8146	p53abn-like NSMP
	1833	5.40714	11.7193	p53abn-like NSMP
	1834	5.34258	11.4242	p53abn-like NSMP
	1835	5.43245	11.3125	p53abn-like NSMP
	1836	5.51439	11.252	p53abn-like NSMP
	1837	5.45074	11.3067	p53abn-like NSMP
	1838	5.51576	11.2859	p53abn-like NSMP
	1839	5.52661	11.2581	p53abn-like NSMP
	1840	5.48777	11.2107	p53abn-like NSMP
	1841	5.52415	11.1785	p53abn-like NSMP
	1842	5.53168	11.1535	p53abn-like NSMP
	1843	4.69562	11.997	p53abn-like NSMP
	1844	4.69581	12.0098	p53abn-like NSMP
	1845	4.68512	12.0006	p53abn-like NSMP
	1846	4.70382	11.9916	p53abn-like NSMP
	1847	4.6451	11.944	p53abn-like NSMP
	1848	5.32148	11.4596	p53abn-like NSMP
	1849	5.35199	11.4504	p53abn-like NSMP
	1850	5.41383	11.397	p53abn-like NSMP
	1851	5.5794	11.2845	p53abn-like NSMP
	1852	5.39068	11.4347	p53abn-like NSMP
	1853	5.37186	11.4179	p53abn-like NSMP
	1854	5.33248	11.4582	p53abn-like NSMP
	1855	5.36349	11.3852	p53abn-like NSMP
	1856	5.64226	11.1935	p53abn-like NSMP
	1857	5.52481	11.3422	p53abn-like NSMP
	1858	5.43883	11.3477	p53abn-like NSMP
	1859	5.35901	11.3831	p53abn-like NSMP
	1860	5.42596	11.3496	p53abn-like NSMP
	1861	6.40559	10.3485	p53abn-like NSMP
	1862	5.50151	11.3095	p53abn-like NSMP
	1863	5.51204	11.3152	p53abn-like NSMP
	1864	5.41264	11.3531	p53abn-like NSMP
	1865	5.4627	11.3068	p53abn-like NSMP
	1866	6.66719	10.1061	p53abn-like NSMP
	1867	6.29482	10.2898	p53abn-like NSMP
	1868	5.52104	11.1245	p53abn-like NSMP
	1869	5.5211	11.1842	p53abn-like NSMP
	1870	5.40473	11.4896	p53abn-like NSMP
	1871	5.38674	11.4581	p53abn-like NSMP
	1872	5.45094	11.4034	p53abn-like NSMP
	1873	5.61111	11.187	p53abn-like NSMP
	1874	6.26492	12.3703	p53abn-like NSMP
	1875	6.36136	12.4457	p53abn-like NSMP
	1876	2.14578	10.3418	p53abn-like NSMP
	1877	2.11924	10.313	p53abn-like NSMP
	1878	2.08875	10.2802	p53abn-like NSMP
	1879	2.12935	10.2893	p53abn-like NSMP
	1880	2.19569	10.3964	p53abn-like NSMP
	1881	2.20997	10.411	p53abn-like NSMP
	1882	2.25507	10.4571	p53abn-like NSMP
	1883	2.25585	10.4628	p53abn-like NSMP
	1884	2.27438	10.4641	p53abn-like NSMP
	1885	2.36822	10.5589	p53abn-like NSMP
	1886	2.35116	10.5573	p53abn-like NSMP
	1887	2.34438	10.5405	p53abn-like NSMP
	1888	2.30653	10.5065	p53abn-like NSMP
	1889	2.36946	10.5573	p53abn-like NSMP
	1890	2.38316	10.5399	p53abn-like NSMP
	1891	2.37812	10.5635	p53abn-like NSMP
	1892	2.37319	10.5682	p53abn-like NSMP
	1893	2.40484	10.5967	p53abn-like NSMP
	1894	2.35257	10.518	p53abn-like NSMP
	1895	2.39983	10.5693	p53abn-like NSMP
	1896	2.3954	10.5802	p53abn-like NSMP
	1897	2.40128	10.5826	p53abn-like NSMP
	1898	2.3979	10.5537	p53abn-like NSMP
	1899	2.10934	10.2892	p53abn-like NSMP
	1900	2.09871	10.2796	p53abn-like NSMP
	1901	2.11812	10.271	p53abn-like NSMP
	1902	3.31402	10.349	p53abn-like NSMP
	1903	2.9973	10.4418	p53abn-like NSMP
	1904	3.18526	10.3286	p53abn-like NSMP
	1905	3.07612	10.439	p53abn-like NSMP
	1906	3.16593	10.3196	p53abn-like NSMP
	1907	3.16541	10.3032	p53abn-like NSMP
	1908	3.1564	10.3162	p53abn-like NSMP
	1909	3.16549	10.3147	p53abn-like NSMP
	1910	3.13827	10.3283	p53abn-like NSMP
	1911	6.72966	10.5683	p53abn-like NSMP
	1912	3.10648	10.356	p53abn-like NSMP
	1913	3.14157	10.3202	p53abn-like NSMP
	1914	3.13978	10.2936	p53abn-like NSMP
	1915	3.14906	10.307	p53abn-like NSMP
	1916	3.15483	10.3047	p53abn-like NSMP
	1917	7.11373	10.5208	p53abn-like NSMP
	1918	3.15598	10.3741	p53abn-like NSMP
	1919	3.13392	10.3388	p53abn-like NSMP
	1920	3.12975	10.3229	p53abn-like NSMP
	1921	3.13513	10.3268	p53abn-like NSMP
	1922	2.91425	10.4595	p53abn-like NSMP
	1923	2.90862	10.4486	p53abn-like NSMP
	1924	8.74995	12.4437	p53abn-like NSMP
	1925	2.33198	10.5137	p53abn-like NSMP
	1926	2.3148	10.5021	p53abn-like NSMP
	1927	2.39406	10.5194	p53abn-like NSMP
	1928	9.78961	3.75155	p53abn-like NSMP
	1929	9.78814	3.77116	p53abn-like NSMP
	1930	9.80095	3.75465	p53abn-like NSMP
	1931	9.78249	3.72562	p53abn-like NSMP
	1932	9.45608	11.0635	p53abn-like NSMP
	1933	9.79521	3.78545	p53abn-like NSMP
	1934	9.77772	3.7422	p53abn-like NSMP
	1935	6.44766	12.4711	p53abn-like NSMP
	1936	6.41577	12.5525	p53abn-like NSMP
	1937	6.47027	12.5174	p53abn-like NSMP
	1938	6.49852	12.5778	p53abn-like NSMP
	1939	6.59524	12.6236	p53abn-like NSMP
	1940	6.57358	12.6508	p53abn-like NSMP
	1941	6.61715	12.6373	p53abn-like NSMP
	1942	10.298	9.43667	p53abn-like NSMP
	1943	10.3596	9.47244	p53abn-like NSMP
	1944	10.4195	9.42827	p53abn-like NSMP
	1945	6.52204	12.5928	p53abn-like NSMP
	1946	10.0135	9.34425	p53abn-like NSMP
	1947	10.3671	9.42812	p53abn-like NSMP
	1948	10.35	9.47008	p53abn-like NSMP
	1949	9.95831	9.31933	p53abn-like NSMP
	1950	6.69063	12.8817	p53abn-like NSMP
	1951	6.62602	12.8293	p53abn-like NSMP
	1952	6.68576	12.8982	p53abn-like NSMP
	1953	8.16055	2.46709	p53abn-like NSMP
	1954	8.15118	2.39586	p53abn-like NSMP
	1955	6.60227	12.7883	p53abn-like NSMP
	1956	6.60114	12.8042	p53abn-like NSMP
	1957	-0.658334	4.74006	p53abn-like NSMP
	1958	-0.728801	4.66988	p53abn-like NSMP
	1959	-0.593202	4.79892	p53abn-like NSMP
	1960	-0.676561	4.72211	p53abn-like NSMP
	1961	-0.63407	4.7636	p53abn-like NSMP
	1962	-0.675493	4.7232	p53abn-like NSMP
	1963	-0.67288	4.72556	p53abn-like NSMP
	1964	-0.645905	4.7523	p53abn-like NSMP
	1965	-0.665371	4.73294	p53abn-like NSMP
	1966	-0.660566	4.73764	p53abn-like NSMP
	1967	-0.66955	4.72885	p53abn-like NSMP
	1968	-0.672723	4.72583	p53abn-like NSMP
	1969	-0.652503	4.74564	p53abn-like NSMP
	1970	-0.653571	4.74448	p53abn-like NSMP
	1971	-0.649284	4.7491	p53abn-like NSMP
	1972	-0.662236	4.73628	p53abn-like NSMP
	1973	-0.644907	4.75295	p53abn-like NSMP
	1974	-0.631773	4.76602	p53abn-like NSMP
	1975	-0.617687	4.77937	p53abn-like NSMP
	1976	-0.642749	4.75508	p53abn-like NSMP
	1977	-0.626103	4.77155	p53abn-like NSMP
	1978	-0.651229	4.74661	p53abn-like NSMP
	1979	-0.611261	4.78669	p53abn-like NSMP
	1980	6.3844	7.77654	p53abn-like NSMP
	1981	6.34486	7.73985	p53abn-like NSMP
	1982	6.33521	7.64109	p53abn-like NSMP
	1983	6.32951	7.69265	p53abn-like NSMP
	1984	6.34562	7.64072	p53abn-like NSMP
	1985	6.35014	7.68544	p53abn-like NSMP
	1986	6.34103	7.71116	p53abn-like NSMP
	1987	6.39649	7.98397	p53abn-like NSMP
	1988	6.36497	7.99644	p53abn-like NSMP
	1989	6.37498	7.99531	p53abn-like NSMP
	1990	6.35947	8.02243	p53abn-like NSMP
	1991	6.40711	8.05889	p53abn-like NSMP
	1992	6.40516	8.11883	p53abn-like NSMP
	1993	6.40344	8.18678	p53abn-like NSMP
	1994	6.41808	8.23893	p53abn-like NSMP
	1995	6.43909	8.27597	p53abn-like NSMP
	1996	6.4644	8.38737	p53abn-like NSMP
	1997	8.30351	8.87881	p53abn-like NSMP
[truncated: 2,027 more rows]

## Sheet: Figure 6C
Figure 6C
		x	y	type
	0	0.723265	3.88186	NSMP
	1	-1.30603	-4.74181	NSMP
	2	2.00215	3.66464	NSMP
	3	0.886326	-3.5574	NSMP
	4	-0.238168	-1.96341	NSMP
	5	-0.214321	-1.73076	NSMP
	6	-0.488027	-2.21881	NSMP
	7	-0.143141	-2.0123	NSMP
	8	-0.309308	-1.7048	NSMP
	9	-0.063988	-1.97759	NSMP
	10	-0.136654	-2.10185	NSMP
	11	-0.16494	-2.05908	NSMP
	12	-0.0108526	-2.07033	NSMP
	13	-0.256307	-2.21313	NSMP
	14	0.770833	-1.09571	NSMP
	15	-0.342026	-2.02553	NSMP
	16	-0.149075	-1.49405	NSMP
	17	1.97556	0.802464	NSMP
	18	0.64252	-3.88855	NSMP
	19	0.996848	-3.39808	NSMP
	20	0.278927	-4.3781	NSMP
	21	0.302607	-4.29921	NSMP
	22	0.359541	-4.2377	NSMP
	23	0.358638	-4.26303	NSMP
	24	0.466328	-4.00572	NSMP
	25	1.22008	-2.15254	NSMP
	26	0.10018	0.541916	NSMP
	27	0.814173	-1.12901	NSMP
	28	-1.22351	-2.52603	NSMP
	29	-1.41347	-2.53123	NSMP
	30	-2.21224	-3.8643	NSMP
	31	-2.24017	-3.90541	NSMP
	32	-2.21989	-3.96453	NSMP
	33	-2.13774	-3.9174	NSMP
	34	-1.88332	-3.5186	NSMP
	35	-2.1267	-4.08509	NSMP
	36	-2.1056	-3.45839	NSMP
	37	-2.08726	-3.47244	NSMP
	38	-2.0662	-3.49474	NSMP
	39	1.23612	-3.13253	NSMP
	40	1.23264	-3.14447	NSMP
	41	1.21991	-3.07989	NSMP
	42	1.24679	-2.90101	NSMP
	43	1.19095	-2.72371	NSMP
	44	0.791026	-1.55995	NSMP
	45	1.28588	-3.23782	NSMP
	46	1.33975	-3.2796	NSMP
	47	-0.694732	0.274635	NSMP
	48	-0.57664	0.345422	NSMP
	49	1.46636	0.0513427	NSMP
	50	1.57489	0.36546	NSMP
	51	1.52643	0.112735	NSMP
	52	1.60868	-0.184947	NSMP
	53	1.60305	-0.0191791	NSMP
	54	1.55416	0.182787	NSMP
	55	1.56641	0.119398	NSMP
	56	1.5446	-0.134773	NSMP
	57	1.46688	0.535381	NSMP
	58	1.58497	0.699469	NSMP
	59	1.51444	0.512343	NSMP
	60	1.51977	0.540614	NSMP
	61	1.53884	0.609737	NSMP
	62	1.55628	0.525549	NSMP
	63	1.52992	0.496037	NSMP
	64	1.54327	0.537652	NSMP
	65	1.57787	0.576396	NSMP
	66	1.49319	0.528266	NSMP
	67	1.141	0.813405	NSMP
	68	1.4794	0.537437	NSMP
	69	1.40518	0.532123	NSMP
	70	1.29103	0.746589	NSMP
	71	1.30886	0.801153	NSMP
	72	1.44293	0.518	NSMP
	73	0.892668	0.551259	NSMP
	74	1.21333	0.74679	NSMP
	75	1.28849	0.922894	NSMP
	76	1.38141	0.491813	NSMP
	77	1.46365	0.561133	NSMP
	78	1.26634	0.828542	NSMP
	79	1.56434	0.763763	NSMP
	80	1.59087	0.943095	NSMP
	81	1.55144	0.805525	NSMP
	82	-0.640412	0.995488	NSMP
	83	-0.783406	1.06733	NSMP
	84	-0.866949	1.1989	NSMP
	85	1.24034	-1.59331	NSMP
	86	-0.820814	1.07889	NSMP
	87	2.31866	-0.0406151	NSMP
	88	2.29619	-0.0473732	NSMP
	89	2.12538	-0.116628	NSMP
	90	2.32289	-0.0794487	NSMP
	91	2.12001	-0.0599831	NSMP
	92	-0.0399365	-2.65096	NSMP
	93	-0.0661945	-2.68251	NSMP
	94	-0.00330082	-2.60284	NSMP
	95	0.11698	-2.45641	NSMP
	96	0.140642	-2.29476	NSMP
	97	-0.164728	-2.52364	NSMP
	98	0.00153152	-2.69837	NSMP
	99	0.0387212	-2.71502	NSMP
	100	0.0175446	-2.70917	NSMP
	101	0.0578317	-2.65519	NSMP
	102	0.166047	-2.24428	NSMP
	103	-0.133082	-2.55509	NSMP
	104	0.0280307	-2.75252	NSMP
	105	-0.00918189	-2.74198	NSMP
	106	0.019224	-2.71375	NSMP
	107	0.0842013	-2.69292	NSMP
	108	0.0118215	-2.35035	NSMP
	109	-0.172879	-2.54931	NSMP
	110	-0.0646548	-2.71159	NSMP
	111	-0.0299898	-2.74749	NSMP
	112	-0.00883954	-2.72361	NSMP
	113	0.101224	-2.67804	NSMP
	114	-0.171876	-2.56948	NSMP
	115	-0.205128	-2.48355	NSMP
	116	-0.126573	-2.39871	NSMP
	117	0.0267639	-2.31131	NSMP
	118	0.250292	-2.25031	NSMP
	119	-1.04059	-4.49617	NSMP
	120	-0.936514	-4.87269	NSMP
	121	-1.02794	-4.73616	NSMP
	122	-1.03674	-4.34099	NSMP
	123	-1.00353	-4.40632	NSMP
	124	-0.973756	-4.33657	NSMP
	125	-1.62054	-4.11673	NSMP
	126	-1.9997	-3.9137	NSMP
	127	-2.0232	-3.96858	NSMP
	128	-2.03618	-4.05172	NSMP
	129	-2.03095	-3.98722	NSMP
	130	-1.75967	-3.63414	NSMP
	131	-2.03325	-3.93917	NSMP
	132	-2.05558	-3.97604	NSMP
	133	-2.0585	-4.0119	NSMP
	134	-2.09914	-4.04989	NSMP
	135	-1.83533	-3.7712	NSMP
	136	-2.06025	-3.96002	NSMP
	137	-2.06811	-3.97214	NSMP
	138	-2.06082	-3.9995	NSMP
	139	-2.09522	-3.90643	NSMP
	140	-1.81254	-3.779	NSMP
	141	-1.70597	-3.65856	NSMP
	142	-1.7906	-3.68997	NSMP
	143	-1.83297	-3.71683	NSMP
	144	-1.7399	-3.83512	NSMP
	145	-1.77201	-3.80459	NSMP
	146	-1.83533	-3.92336	NSMP
	147	-1.53913	-4.08833	NSMP
	148	-1.5404	-4.19689	NSMP
	149	-1.44209	-4.29077	NSMP
	150	-1.46099	-4.28904	NSMP
	151	-1.53386	-3.94193	NSMP
	152	-1.51831	-4.02257	NSMP
	153	-1.55519	-4.0401	NSMP
	154	-1.52615	-4.08822	NSMP
	155	-1.5903	-4.1544	NSMP
	156	-1.49806	-4.20914	NSMP
	157	-1.46766	-4.2555	NSMP
	158	1.11801	2.06853	NSMP
	159	0.550378	1.77144	NSMP
	160	2.12246	0.160414	NSMP
	161	2.15966	0.142563	NSMP
	162	2.13064	0.238176	NSMP
	163	2.12213	0.145556	NSMP
	164	2.13074	0.132151	NSMP
	165	2.10894	0.143646	NSMP
	166	2.03767	0.304016	NSMP
	167	0.976017	-4.39965	NSMP
	168	0.957245	-4.47365	NSMP
	169	1.00416	-4.83796	NSMP
	170	0.916593	-5.00308	NSMP
	171	0.900115	-4.97126	NSMP
	172	1.01001	-4.87158	NSMP
	173	0.990441	-4.87692	NSMP
	174	0.966115	-4.9291	NSMP
	175	0.914427	-4.96836	NSMP
	176	0.870469	-4.93889	NSMP
	177	0.997251	-4.54236	NSMP
	178	0.946414	-5.00881	NSMP
	179	0.974689	-4.94745	NSMP
	180	0.993686	-4.91671	NSMP
	181	0.958514	-4.95939	NSMP
	182	0.862669	-4.9273	NSMP
	183	0.897161	-4.67657	NSMP
	184	0.965688	-4.94732	NSMP
	185	0.978432	-4.95343	NSMP
	186	0.992825	-4.96039	NSMP
	187	0.96307	-4.96051	NSMP
	188	0.985663	-4.98707	NSMP
	189	1.33632	-3.7535	NSMP
	190	0.968775	-4.36756	NSMP
	191	0.914901	-4.60646	NSMP
	192	0.861203	0.50895	NSMP
	193	0.819924	0.499173	NSMP
	194	0.828047	0.341854	NSMP
	195	0.71335	0.323339	NSMP
	196	0.916615	0.556626	NSMP
	197	0.90296	0.326199	NSMP
	198	0.75685	0.287542	NSMP
	199	0.742038	0.315978	NSMP
	200	-0.605297	0.84951	NSMP
	201	-0.549517	0.437475	NSMP
	202	-0.54886	0.449692	NSMP
	203	0.763739	0.538422	NSMP
	204	0.688517	0.526363	NSMP
	205	1.14066	-4.64571	NSMP
	206	1.19608	-4.5153	NSMP
	207	1.21199	-4.41061	NSMP
	208	1.14968	-4.59105	NSMP
	209	0.823447	-4.79346	NSMP
	210	1.01056	-4.64674	NSMP
	211	1.1919	-4.61992	NSMP
	212	1.1631	-4.66341	NSMP
	213	1.10631	-4.74575	NSMP
	214	1.01176	-4.84336	NSMP
	215	0.845744	-4.79401	NSMP
	216	1.1052	-4.61004	NSMP
	217	1.19758	-4.54986	NSMP
	218	1.18517	-4.61565	NSMP
	219	1.09235	-4.78098	NSMP
	220	0.999535	-4.89288	NSMP
	221	0.909178	-4.84304	NSMP
	222	1.19508	-4.51925	NSMP
	223	1.06499	-4.6826	NSMP
	224	0.956216	-4.82829	NSMP
	225	1.14469	-4.4943	NSMP
	226	1.21171	-4.34684	NSMP
	227	-1.00667	-4.9461	NSMP
	228	-0.953848	-4.98746	NSMP
	229	-0.932946	-5.10938	NSMP
	230	-0.878539	-5.08655	NSMP
	231	-0.975632	-4.96291	NSMP
	232	-0.95481	-4.94892	NSMP
	233	-0.887239	-5.01369	NSMP
	234	-0.808913	-5.06974	NSMP
	235	-0.758998	-5.05964	NSMP
	236	-0.994956	-4.94403	NSMP
	237	-0.973776	-5.01328	NSMP
	238	-0.813125	-5.13497	NSMP
	239	-0.696075	-5.10587	NSMP
	240	-0.697351	-5.01564	NSMP
	241	-1.02833	-4.96199	NSMP
	242	-0.77395	-5.09267	NSMP
	243	-0.513506	-4.94071	NSMP
	244	-0.6725	-4.85761	NSMP
	245	-0.991399	-4.88275	NSMP
	246	-1.02512	-4.86069	NSMP
	247	-0.995038	-4.86548	NSMP
	248	-1.06651	-4.89955	NSMP
	249	-0.555347	0.332473	NSMP
	250	-1.32273	-4.88956	NSMP
	251	-1.37005	-4.96656	NSMP
	252	-1.26164	-4.71489	NSMP
	253	-0.145581	0.58535	NSMP
	254	-0.627844	0.264593	NSMP
	255	-1.42289	-4.90352	NSMP
	256	-1.51703	-4.9581	NSMP
	257	-1.55777	-4.78708	NSMP
	258	-0.324939	0.467251	NSMP
	259	-1.34627	-4.29924	NSMP
	260	-1.50114	-4.85406	NSMP
	261	-1.58149	-4.84326	NSMP
	262	-0.446154	0.374892	NSMP
	263	-1.47961	-4.34694	NSMP
	264	-1.54897	-4.79058	NSMP
	265	-0.58034	0.311201	NSMP
	266	-1.30624	-4.64798	NSMP
	267	-1.30763	-4.68231	NSMP
	268	-0.0137934	0.46583	NSMP
	269	-0.259037	0.433625	NSMP
	270	-0.614045	0.374423	NSMP
	271	-0.308459	0.418037	NSMP
	272	-0.596914	0.36093	NSMP
	273	-0.536603	0.400294	NSMP
	274	-0.612197	0.302025	NSMP
	275	-0.414529	0.434689	NSMP
	276	-0.590603	0.250024	NSMP
	277	-0.646949	0.226755	NSMP
	278	0.0362618	0.75626	NSMP
	279	0.0538744	0.660031	NSMP
	280	0.110295	0.732764	NSMP
	281	1.55255	-0.498243	NSMP
	282	1.68683	-0.187458	NSMP
	283	0.683947	1.77968	NSMP
	284	1.54287	-0.578727	NSMP
	285	1.72029	-0.277648	NSMP
	286	0.673658	1.82883	NSMP
	287	1.59089	-0.380517	NSMP
	288	0.562723	1.75812	NSMP
	289	-1.41117	-2.30222	NSMP
	290	0.7464	1.65982	NSMP
	291	-0.270683	0.156254	NSMP
	292	-0.197288	0.142218	NSMP
	293	-0.158238	0.113684	NSMP
	294	-0.227959	0.370162	NSMP
	295	-0.168271	0.238644	NSMP
	296	-0.0292926	0.267836	NSMP
	297	0.825681	4.31603	NSMP
	298	-0.318808	0.121911	NSMP
	299	-0.153769	0.177306	NSMP
	300	1.93294	2.54267	NSMP
	301	0.809944	-3.87479	NSMP
	302	0.961697	-3.45291	NSMP
	303	0.386376	-4.46452	NSMP
	304	1.15104	-3.46229	NSMP
	305	1.4016	-3.58922	NSMP
	306	-1.71732	-4.44723	NSMP
	307	-1.68838	-4.44	NSMP
	308	-1.52126	-4.42402	NSMP
	309	-1.41745	-4.37718	NSMP
	310	-1.71697	-4.40493	NSMP
	311	-1.70809	-4.41997	NSMP
	312	-1.61999	-4.39764	NSMP
	313	-1.43513	-4.49543	NSMP
	314	-2.06474	-3.4253	NSMP
	315	-1.7525	-4.29882	NSMP
	316	-1.70309	-4.35962	NSMP
	317	-1.63595	-4.38343	NSMP
	318	-1.46551	-4.12446	NSMP
	319	-2.27701	-3.35566	NSMP
	320	-1.63788	-4.02768	NSMP
	321	-1.61638	-3.97604	NSMP
	322	-1.64767	-3.84223	NSMP
	323	-0.933329	-3.1521	NSMP
	324	-0.391002	-3.75243	NSMP
	325	-0.15288	-4.57828	NSMP
	326	-1.58318	-3.39933	NSMP
	327	-1.1709	-2.92333	NSMP
	328	-1.29957	-3.81113	NSMP
	329	-1.42752	-3.81125	NSMP
	330	-1.36705	-2.93155	NSMP
	331	-1.63705	-3.35445	NSMP
	332	-1.76857	-3.47412	NSMP
	333	-1.41708	-3.63691	NSMP
	334	-1.31414	-3.78526	NSMP
	335	-1.33769	-3.87198	NSMP
	336	-0.065891	-1.32851	NSMP
	337	-0.137046	-1.35115	NSMP
	338	-0.0650962	-1.31368	NSMP
	339	-0.168484	-0.122392	NSMP
	340	-0.710332	-4.55259	NSMP
	341	-0.725723	-4.28982	NSMP
	342	-0.415575	0.116897	NSMP
	343	-0.807153	-4.56632	NSMP
	344	-0.823681	-4.53778	NSMP
	345	-0.900265	-4.62006	NSMP
	346	-0.873775	-4.41091	NSMP
	347	-0.397596	-4.55735	NSMP
	348	-0.906413	-4.60106	NSMP
	349	-0.845773	-4.57381	NSMP
	350	-0.857265	-4.59434	NSMP
	351	-0.908305	-4.30103	NSMP
	352	-0.895665	-4.54002	NSMP
	353	-0.855511	-4.39442	NSMP
	354	-0.854296	-4.43689	NSMP
	355	-0.896923	-4.29723	NSMP
	356	-0.868385	-4.36336	NSMP
	357	-0.378508	-4.46401	NSMP
	358	-0.39125	-4.48638	NSMP
	359	-0.688394	-4.30593	NSMP
	360	-0.490953	-4.503	NSMP
	361	-0.554962	-4.50061	NSMP
	362	-0.757026	-4.62031	NSMP
	363	-0.941752	-4.50755	NSMP
	364	-0.66063	-4.46553	NSMP
	365	-0.698539	-4.49421	NSMP
	366	-0.933478	-4.65541	NSMP
	367	-1.00788	-4.72672	NSMP
	368	-0.675575	-4.41116	NSMP
	369	-0.691646	-4.4176	NSMP
	370	-0.703506	-4.44452	NSMP
	371	-0.958055	-4.60929	NSMP
	372	-0.80093	-4.29417	NSMP
	373	-0.0538764	1.80013	NSMP
	374	-0.588247	1.73861	NSMP
	375	0.520508	1.46856	NSMP
	376	-0.165259	1.72375	NSMP
	377	0.356347	0.881092	NSMP
	378	0.069527	1.88641	NSMP
	379	1.80908	-0.155809	NSMP
	380	0.237376	0.440845	NSMP
	381	0.229298	0.498566	NSMP
	382	0.252508	0.496999	NSMP
	383	0.147318	0.476067	NSMP
	384	0.235866	0.480276	NSMP
	385	0.247941	0.461068	NSMP
	386	0.230994	0.438999	NSMP
	387	0.179208	0.443566	NSMP
	388	0.182616	0.502205	NSMP
	389	0.190599	0.512573	NSMP
	390	1.79182	0.463619	NSMP
	391	1.85078	0.213737	NSMP
	392	1.901	0.0339241	NSMP
	393	1.81935	-0.0589141	NSMP
	394	1.80496	0.151583	NSMP
	395	1.79184	0.0704017	NSMP
	396	1.91412	-0.00233002	NSMP
	397	1.97631	-0.0205746	NSMP
	398	1.91831	-0.0572308	NSMP
	399	-0.31365	-4.47438	NSMP
	400	-0.252127	-4.27895	NSMP
	401	-0.254503	-4.51255	NSMP
	402	-0.250566	-4.64884	NSMP
	403	-0.31963	-4.48198	NSMP
	404	-0.249173	-4.67955	NSMP
	405	-0.266845	-4.72935	NSMP
	406	-0.405903	-4.75762	NSMP
	407	-0.288153	-4.47614	NSMP
	408	-0.27404	-4.54515	NSMP
	409	-0.280156	-4.67014	NSMP
	410	-0.243662	-4.70702	NSMP
	411	-0.292621	-4.71989	NSMP
	412	-0.399724	-4.72341	NSMP
	413	-0.332376	-4.47996	NSMP
	414	-0.219174	-4.68817	NSMP
	415	-0.234386	-4.71874	NSMP
	416	-0.518211	0.332418	NSMP
	417	-0.298646	-4.33652	NSMP
	418	-1.49855	-4.92648	NSMP
	419	-1.47008	-4.91754	NSMP
	420	-1.47627	-4.95578	NSMP
	421	-1.26008	-4.68026	NSMP
	422	-1.48055	-4.81827	NSMP
	423	-1.53553	-5.00204	NSMP
	424	-1.49305	-4.97484	NSMP
	425	-1.18016	-4.67097	NSMP
	426	-1.4567	-5.0158	NSMP
	427	-1.4871	-4.98092	NSMP
	428	-1.49543	-4.99533	NSMP
	429	-1.11093	-4.61029	NSMP
	430	-1.42736	-5.03743	NSMP
	431	-1.46563	-4.98005	NSMP
	432	-1.41541	-4.84276	NSMP
	433	-1.33559	-4.67858	NSMP
	434	-1.31642	-4.71332	NSMP
	435	-1.33229	-4.71938	NSMP
	436	3.44789	4.51364	NSMP
	437	-1.32674	-1.98237	NSMP
	438	-1.09813	-1.60193	NSMP
	439	-1.42623	-2.16651	NSMP
	440	-1.52738	-2.26375	NSMP
	441	-1.4875	-2.14042	NSMP
	442	-1.50177	-2.25309	NSMP
	443	-1.54951	-2.30576	NSMP
	444	-1.63502	-2.54738	NSMP
	445	-1.75327	-3.01975	NSMP
	446	-1.67453	-2.95096	NSMP
	447	-1.47033	-2.28875	NSMP
	448	-1.53682	-2.41308	NSMP
	449	-1.66087	-2.81435	NSMP
	450	-1.73904	-3.12158	NSMP
	451	-1.04038	-1.51093	NSMP
	452	-1.01198	-1.45921	NSMP
	453	0.143566	-0.0168048	NSMP
	454	0.53256	0.542628	NSMP
	455	0.209466	0.283168	NSMP
	456	0.394951	0.798323	NSMP
	457	0.739058	-0.571627	NSMP
	458	-2.31879	-0.764629	NSMP
	459	-2.3385	-0.693557	NSMP
	460	-2.38572	-0.64158	NSMP
	461	-2.33949	-0.680313	NSMP
	462	-2.30069	-0.73216	NSMP
	463	-2.31662	-0.733592	NSMP
	464	-2.33382	-0.706478	NSMP
	465	-2.36345	-0.665424	NSMP
	466	-2.34085	-0.674246	NSMP
	467	-2.29606	-0.729208	NSMP
	468	-2.30061	-0.742432	NSMP
	469	-2.31404	-0.711666	NSMP
	470	-2.33449	-0.68737	NSMP
	471	-2.33011	-0.67009	NSMP
	472	-2.30033	-0.74526	NSMP
	473	-2.30992	-0.729777	NSMP
	474	-2.27231	-0.704394	NSMP
	475	-2.27669	-0.698303	NSMP
	476	-2.33616	-0.693227	NSMP
	477	-2.33932	-0.682026	NSMP
	478	-0.994235	-1.45687	NSMP
	479	-1.34032	-2.19473	NSMP
	480	-0.949649	-1.40926	NSMP
	481	-1.44648	-2.11934	NSMP
	482	-1.46757	-2.05202	NSMP
	483	-1.37803	-1.91659	NSMP
	484	-1.48057	-2.0405	NSMP
	485	-1.10673	-1.54656	NSMP
	486	-1.09969	-1.61333	NSMP
	487	-0.949864	-1.39796	NSMP
	488	-0.871595	-1.45516	NSMP
	489	0.533652	-2.27788	NSMP
	490	1.24614	-0.111721	NSMP
	491	0.425347	-2.40701	NSMP
	492	2.38455	0.610779	NSMP
	493	2.2526	-3.37774	NSMP
	494	2.04676	-3.32067	NSMP
	495	1.70572	0.741499	NSMP
	496	1.2848	0.694268	NSMP
	497	1.61159	-0.490757	NSMP
	498	1.6645	-0.37074	NSMP
	499	1.58027	-0.81878	NSMP
	500	1.60582	-0.614677	NSMP
	501	1.64652	-0.41516	NSMP
	502	1.82699	-0.269719	NSMP
	503	1.67851	-0.518985	NSMP
	504	1.79831	-0.267395	NSMP
	505	1.78354	-0.247519	NSMP
	506	1.69964	-0.326081	NSMP
	507	1.74108	-0.269166	NSMP
	508	3.5516	5.59656	NSMP
	509	3.31264	5.45384	NSMP
	510	3.50941	5.54422	NSMP
	511	3.29694	5.37947	NSMP
	512	1.28986	1.19006	NSMP
	513	1.21016	3.86806	NSMP
	514	5.10589	1.98052	NSMP
	515	1.1245	3.97288	NSMP
	516	-0.470055	-4.44005	NSMP
	517	-0.478346	-4.31533	NSMP
	518	-0.394998	-4.44814	NSMP
	519	-0.432046	-4.45822	NSMP
	520	-0.436448	-4.33777	NSMP
	521	-0.416597	-4.15497	NSMP
	522	4.07043	3.13705	NSMP
	523	-0.49174	-4.26947	NSMP
	524	-0.502897	-4.38199	NSMP
	525	-0.626872	-4.32254	NSMP
	526	1.94951	0.0671417	NSMP
	527	1.84272	0.117463	NSMP
	528	1.89773	2.42016	NSMP
	529	0.329709	1.16368	NSMP
	530	0.327508	0.894462	NSMP
	531	2.61983	-0.0656723	NSMP
	532	2.05636	0.591159	NSMP
	533	2.51324	-0.0597196	NSMP
	534	2.59032	-0.07439	NSMP
	535	2.59995	-0.0698823	NSMP
	536	2.60407	-0.0557521	NSMP
	537	2.35832	0.148548	NSMP
	538	2.58146	-0.0619249	NSMP
	539	2.60103	-0.0443073	NSMP
	540	2.59173	-0.0630676	NSMP
	541	2.51872	-0.0497884	NSMP
	542	2.01297	0.530639	NSMP
	543	-0.164574	1.43112	NSMP
	544	-0.622709	0.993227	NSMP
	545	-0.691881	0.909021	NSMP
	546	-0.673007	0.934153	NSMP
	547	0.421237	-4.15821	NSMP
	548	0.270002	-4.3241	NSMP
	549	0.245475	-4.39053	NSMP
	550	0.237217	-4.40034	NSMP
	551	0.281358	-4.30144	NSMP
	552	0.231563	-4.38525	NSMP
	553	0.174142	-4.43446	NSMP
	554	0.277447	-4.34593	NSMP
	555	-0.0878584	-4.54791	NSMP
	556	0.00769908	-4.51564	NSMP
	557	0.00777802	-4.53859	NSMP
	558	0.561217	-3.97342	NSMP
	559	0.305068	-4.28799	NSMP
	560	0.220674	-4.36678	NSMP
	561	-0.638739	4.55314	NSMP
	562	-0.614321	4.22367	NSMP
	563	0.162019	1.04639	NSMP
	564	1.02143	-2.00553	NSMP
	565	1.24106	-1.72308	NSMP
	566	1.04955	-1.98427	NSMP
	567	1.05606	-2.00359	NSMP
	568	0.978592	-1.98172	NSMP
	569	0.852897	-1.9928	NSMP
	570	1.23984	-4.23907	NSMP
	571	1.03102	-2.24743	NSMP
	572	0.801259	-2.35879	NSMP
	573	1.1495	-2.23681	NSMP
	574	0.993331	-2.31418	NSMP
	575	0.807932	-2.39474	NSMP
	576	1.1058	-2.27812	NSMP
	577	0.946096	-2.31122	NSMP
	578	0.870315	-2.33151	NSMP
	579	1.18198	-2.27101	NSMP
	580	1.11353	-2.3255	NSMP
	581	0.899571	-2.27064	NSMP
	582	1.22524	-2.08783	NSMP
	583	-0.70548	1.08527	NSMP
	584	-0.209473	-4.47127	NSMP
	585	-1.48979	-4.03904	NSMP
	586	-1.05905	-2.85675	NSMP
	587	-0.388086	1.38358	NSMP
	588	-0.653118	1.18088	NSMP
	589	-1.07294	-3.92423	NSMP
	590	-1.32164	-4.07231	NSMP
	591	-0.992125	-2.79055	NSMP
	592	-0.220994	1.31809	NSMP
	593	0.412171	1.77415	NSMP
	594	-0.97331	-2.71301	NSMP
	595	0.86055	1.71533	NSMP
	596	-0.666852	1.11866	NSMP
	597	-1.06021	-3.93077	NSMP
	598	-1.67969	-3.52223	NSMP
	599	1.35769	2.16966	NSMP
	600	1.17772	4.04952	NSMP
	601	0.838527	-1.95482	NSMP
	602	0.781456	-2.143	NSMP
	603	0.42665	-2.23585	NSMP
	604	0.908834	-1.60018	NSMP
	605	0.749524	-2.12374	NSMP
	606	0.226841	-2.45005	NSMP
	607	0.781743	-1.7003	NSMP
	608	0.228562	-2.39387	NSMP
	609	1.65707	0.606564	NSMP
	610	0.858755	-1.30906	NSMP
	611	0.40436	-2.07543	NSMP
	612	0.893741	-1.94554	NSMP
	613	0.915485	-1.99559	NSMP
	614	-0.199486	-2.14232	NSMP
	615	-0.168746	-2.05294	NSMP
	616	-0.258942	-2.07792	NSMP
	617	-0.274095	-2.06168	NSMP
	618	-0.196718	-2.0065	NSMP
	619	-0.275305	-2.15956	NSMP
	620	-0.228478	-2.16608	NSMP
	621	-0.217589	-2.05273	NSMP
	622	-0.258541	-2.05826	NSMP
	623	-0.268105	-2.03751	NSMP
	624	-0.183834	-1.99539	NSMP
	625	-0.289109	-2.13484	NSMP
	626	-0.28887	-2.2088	NSMP
	627	-0.261455	-2.1916	NSMP
	628	-0.316236	-2.14624	NSMP
	629	-0.323528	-2.08876	NSMP
	630	-0.218431	-1.97221	NSMP
	631	-0.444375	-2.32905	NSMP
	632	-0.399458	-2.32963	NSMP
	633	-0.362623	-2.34298	NSMP
	634	-0.288018	-2.14087	NSMP
	635	-0.286522	-2.11817	NSMP
	636	-1.0077	-2.47197	NSMP
	637	-0.295379	-2.27254	NSMP
	638	-0.288201	-2.0924	NSMP
	639	-0.314383	-2.08115	NSMP
	640	-0.275312	-2.08126	NSMP
	641	-1.96244	-3.78539	NSMP
	642	-2.07924	-3.9636	NSMP
	643	-1.99633	-3.92323	NSMP
	644	-1.87724	-3.70219	NSMP
	645	-1.67471	-3.55007	NSMP
	646	-1.91322	-3.74052	NSMP
	647	-2.02768	-3.91084	NSMP
	648	-1.95761	-3.89651	NSMP
	649	-1.89144	-3.68971	NSMP
	650	-1.6976	-3.48037	NSMP
	651	-1.76552	-3.44106	NSMP
	652	-1.99446	-3.8504	NSMP
	653	-2.02602	-3.88915	NSMP
	654	-1.77068	-3.50234	NSMP
	655	-1.64321	-3.36126	NSMP
	656	-1.72269	-3.36003	NSMP
	657	-1.7246	-3.48223	NSMP
	658	-1.80258	-3.43512	NSMP
	659	-1.82602	-3.64769	NSMP
	660	-1.7264	-3.60761	NSMP
	661	-1.79658	-3.88239	NSMP
	662	-1.35627	-2.36227	NSMP
	663	-1.35414	-2.22465	NSMP
	664	-1.21837	-1.7453	NSMP
	665	-1.18859	-1.60052	NSMP
	666	-1.30953	-2.48734	NSMP
	667	-1.18586	-1.92236	NSMP
	668	-1.20597	-1.68822	NSMP
	669	-1.20538	-1.59751	NSMP
	670	-1.21149	-1.55992	NSMP
	671	-1.2508	-2.46132	NSMP
	672	-1.13635	-1.78465	NSMP
	673	-1.21254	-1.63576	NSMP
	674	-1.20441	-1.55706	NSMP
	675	-1.18163	-1.52063	NSMP
	676	-1.17284	-2.29073	NSMP
	677	-1.0991	-1.6212	NSMP
	678	-1.18655	-1.53525	NSMP
	679	-1.13777	-1.46426	NSMP
	680	-1.34008	-2.37509	NSMP
	681	-1.41552	-2.48081	NSMP
	682	-1.35174	-2.5078	NSMP
	683	1.86598	0.21933	NSMP
	684	2.17423	0.36276	NSMP
	685	2.09621	0.330009	NSMP
	686	2.07909	0.318257	NSMP
	687	0.858385	0.586544	NSMP
	688	0.819067	0.580256	NSMP
	689	0.838061	0.55843	NSMP
	690	0.90047	0.467508	NSMP
	691	0.602607	0.616039	NSMP
	692	0.768879	0.475169	NSMP
	693	0.834384	0.58605	NSMP
	694	0.849752	0.577976	NSMP
	695	0.400212	0.413663	NSMP
	696	0.367719	0.338582	NSMP
	697	0.419548	0.852965	NSMP
	698	0.339292	0.471294	NSMP
	699	0.359059	0.430575	NSMP
	700	0.339299	0.543301	NSMP
	701	0.325763	1.0612	NSMP
	702	0.310555	1.10471	NSMP
	703	0.36495	0.941959	NSMP
	704	0.294299	1.07165	NSMP
	705	0.27636	1.04176	NSMP
	706	0.335362	1.1632	NSMP
	707	0.244122	1.11156	NSMP
	708	0.230731	1.14816	NSMP
	709	0.247612	1.17012	NSMP
	710	0.28021	1.08029	NSMP
	711	0.382958	1.02794	NSMP
	712	0.202371	1.1196	NSMP
	713	0.18889	1.12822	NSMP
	714	1.3249	-1.50593	NSMP
	715	1.45685	-1.90727	NSMP
	716	0.641883	1.59339	NSMP
	717	0.434921	0.543321	NSMP
	718	0.364336	0.607197	NSMP
	719	0.793578	1.29616	NSMP
	720	0.865495	-0.327	NSMP
	721	0.751254	1.30425	NSMP
	722	0.867509	-0.353246	NSMP
	723	0.70595	1.46519	NSMP
	724	0.783452	1.56887	NSMP
	725	0.709896	-0.681524	NSMP
	726	0.760839	-0.698179	NSMP
	727	0.710058	-0.740618	NSMP
	728	0.735765	-0.690738	NSMP
	729	0.717314	-0.70838	NSMP
	730	-0.0064711	-1.17611	NSMP
	731	0.0564303	-1.18594	NSMP
	732	1.0221	-0.979054	NSMP
	733	1.13663	-0.802937	NSMP
	734	1.51238	0.270713	NSMP
	735	0.902121	-1.14852	NSMP
	736	0.68691	-1.27163	NSMP
	737	0.623162	1.16627	NSMP
	738	-0.431064	-2.92489	NSMP
	739	-0.452322	-2.92195	NSMP
	740	-0.44717	-2.93343	NSMP
	741	-0.407029	-2.95062	NSMP
	742	-0.412999	-2.81263	NSMP
	743	-0.402556	-2.90732	NSMP
	744	-0.344024	-2.91669	NSMP
	745	-0.459224	-2.84641	NSMP
	746	-0.453406	-2.89803	NSMP
	747	-0.502034	-2.80281	NSMP
	748	2.26517	-0.229167	NSMP
	749	2.31369	-0.127781	NSMP
	750	2.40057	-0.120488	NSMP
	751	2.47836	-0.0913132	NSMP
	752	2.5131	-0.124709	NSMP
	753	0.957068	-1.50263	NSMP
	754	1.19336	-1.37306	NSMP
	755	2.34544	-0.193791	NSMP
	756	2.43785	-0.143013	NSMP
	757	2.44695	-0.109661	NSMP
	758	1.08118	-1.59234	NSMP
	759	0.98223	-1.70826	NSMP
	760	0.981915	-1.68115	NSMP
	761	1.07825	-1.7208	NSMP
	762	0.909447	-3.18666	NSMP
	763	1.09214	-3.19594	NSMP
	764	2.22083	-0.185881	NSMP
	765	2.45215	-0.0866478	NSMP
	766	0.645779	-2.06462	NSMP
	767	0.633561	-2.09291	NSMP
	768	0.531018	-1.95831	NSMP
	769	0.514068	-2.00523	NSMP
	770	0.384057	-1.95437	NSMP
	771	0.776907	-1.99035	NSMP
	772	0.74354	-1.99648	NSMP
	773	0.771603	-1.8696	NSMP
	774	0.496446	-2.03294	NSMP
	775	0.528075	-2.02722	NSMP
	776	0.481606	-1.89437	NSMP
	777	0.92372	-1.96222	NSMP
	778	0.908413	-1.78484	NSMP
	779	0.845011	-1.84488	NSMP
	780	0.553408	-1.946	NSMP
	781	0.513239	-1.98764	NSMP
	782	0.387134	-1.84524	NSMP
	783	1.21505	-1.73844	NSMP
	784	0.892141	-1.65174	NSMP
	785	0.946574	-1.64333	NSMP
	786	0.794618	-1.77032	NSMP
	787	0.480103	-1.93281	NSMP
	788	0.373673	-1.89699	NSMP
	789	1.30701	-1.60625	NSMP
	790	1.17992	-1.48476	NSMP
	791	0.482522	-1.99812	NSMP
	792	0.461953	-2.00977	NSMP
	793	0.344904	-1.9788	NSMP
	794	1.97409	-2.28943	NSMP
	795	1.67432	-2.09282	NSMP
	796	1.52499	-2.08731	NSMP
	797	1.45948	-2.02406	NSMP
	798	0.934135	-1.32515	NSMP
	799	2.06952	-2.343	NSMP
	800	1.77927	-2.14981	NSMP
	801	1.56501	-2.02717	NSMP
	802	1.51878	-2.05416	NSMP
	803	1.41011	-2.19458	NSMP
	804	1.94936	-2.27216	NSMP
	805	1.61018	-1.97403	NSMP
	806	1.45672	-1.9413	NSMP
	807	1.36618	-1.82508	NSMP
	808	1.28404	-1.66412	NSMP
	809	1.69587	-2.06311	NSMP
	810	1.30498	-1.74557	NSMP
	811	1.28785	-1.76955	NSMP
	812	1.28289	-1.69123	NSMP
	813	1.36535	-1.73928	NSMP
	814	1.32815	-1.64131	NSMP
	815	1.29384	-1.66744	NSMP
	816	1.21338	-1.53913	NSMP
	817	1.0551	-0.855715	NSMP
	818	2.08691	-2.31308	NSMP
	819	1.94117	-2.26927	NSMP
	820	1.51065	-2.09142	NSMP
	821	1.39511	-2.15302	NSMP
	822	1.11788	-1.4085	NSMP
	823	1.01556	-1.36908	NSMP
	824	0.993209	-1.07587	NSMP
	825	1.20734	-1.58352	NSMP
	826	1.06808	-1.30254	NSMP
	827	1.08915	-1.26731	NSMP
	828	1.07986	-1.04085	NSMP
	829	1.10213	-1.32458	NSMP
	830	1.06207	-1.19662	NSMP
	831	0.928802	-0.62025	NSMP
	832	1.11871	-1.30509	NSMP
	833	1.04044	-1.06783	NSMP
	834	1.04765	-0.674865	NSMP
	835	0.875299	-0.438738	NSMP
	836	1.23329	-1.49787	NSMP
	837	0.0767213	0.783953	NSMP
	838	0.104006	0.762118	NSMP
	839	0.784554	4.29739	NSMP
	840	0.0981966	0.930111	NSMP
	841	0.351897	2.91174	NSMP
	842	0.0693484	0.931911	NSMP
	843	0.099666	0.70212	NSMP
	844	2.18318	-1.56085	NSMP
	845	0.631138	5.29652	NSMP
	846	0.651825	5.31395	NSMP
	847	3.25207	-3.65097	NSMP
	848	2.94358	-3.31743	NSMP
	849	3.20438	-3.66368	NSMP
	850	3.16481	-3.70056	NSMP
	851	3.21731	-3.70998	NSMP
	852	3.16632	-3.69386	NSMP
	853	3.06385	-3.68011	NSMP
	854	3.09155	-3.67889	NSMP
	855	2.99382	-3.64584	NSMP
	856	2.99065	-3.67019	NSMP
	857	3.01116	-3.66631	NSMP
	858	3.03761	-3.36644	NSMP
	859	2.87656	-3.22459	NSMP
	860	2.86815	-3.22748	NSMP
	861	2.839	-3.20585	NSMP
	862	2.84269	-3.26741	NSMP
	863	2.68728	-3.28333	NSMP
	864	2.78542	-3.22007	NSMP
	865	2.88832	-3.23859	NSMP
	866	2.89335	-3.24471	NSMP
	867	2.86245	-3.15727	NSMP
	868	2.84665	-3.15127	NSMP
	869	2.74327	-3.22641	NSMP
	870	2.89995	-3.28693	NSMP
	871	2.95351	-3.30747	NSMP
	872	2.90119	-3.22448	NSMP
	873	2.84467	-3.14143	NSMP
	874	2.85817	-3.1629	NSMP
	875	2.77869	-3.15723	NSMP
	876	2.95214	-3.31872	NSMP
	877	2.93101	-3.28207	NSMP
	878	2.8375	-3.14865	NSMP
	879	2.85661	-3.15813	NSMP
	880	2.84706	-3.14016	NSMP
	881	2.98795	-3.31475	NSMP
	882	2.84288	-3.23242	NSMP
	883	2.90888	-3.2853	NSMP
	884	2.89211	-3.33032	NSMP
	885	2.81756	-3.30827	NSMP
	886	3.75618	-4.1591	NSMP
	887	3.8218	-4.16644	NSMP
	888	3.79269	-4.14498	NSMP
	889	3.7931	-4.12063	NSMP
	890	3.76086	-4.12134	NSMP
	891	3.77271	-4.12131	NSMP
	892	3.75102	-4.08353	NSMP
	893	3.72506	-4.08838	NSMP
	894	3.75622	-4.10668	NSMP
	895	3.79821	-4.13651	NSMP
	896	3.79219	-4.10118	NSMP
	897	3.69492	-4.05228	NSMP
	898	3.7479	-4.10018	NSMP
	899	3.79724	-4.14068	NSMP
	900	3.78375	-4.12419	NSMP
	901	3.77703	-4.16071	NSMP
	902	3.79511	-4.16481	NSMP
	903	3.79848	-4.15415	NSMP
	904	3.91231	-4.25752	NSMP
	905	3.83936	-4.16282	NSMP
	906	3.84452	-4.11974	NSMP
	907	3.95738	-4.32403	NSMP
	908	4.01696	-4.38065	NSMP
	909	3.94404	-4.29696	NSMP
	910	3.84962	-4.18179	NSMP
	911	3.82201	-4.13096	NSMP
	912	4.03291	-4.40243	NSMP
	913	4.04236	-4.41125	NSMP
	914	4.0666	-4.43524	NSMP
	915	3.99188	-4.3549	NSMP
	916	3.82038	-4.17747	NSMP
	917	4.03251	-4.40183	NSMP
	918	4.05286	-4.42427	NSMP
	919	4.0439	-4.41301	NSMP
	920	4.06094	-4.43204	NSMP
	921	3.83804	-4.16749	NSMP
	922	3.84268	-4.12963	NSMP
	923	3.82033	-4.13332	NSMP
	924	-4.14211	1.31239	NSMP
	925	-4.13642	1.31036	NSMP
	926	-4.13218	1.30867	NSMP
	927	-4.14066	1.30838	NSMP
	928	-4.15202	1.31066	NSMP
	929	-4.11658	1.33408	NSMP
	930	-4.1344	1.3171	NSMP
	931	-4.12326	1.33058	NSMP
	932	-4.12793	1.32052	NSMP
	933	-4.12062	1.33358	NSMP
	934	-4.1116	1.34722	NSMP
	935	-4.08034	1.36345	NSMP
	936	-4.14113	1.34899	NSMP
	937	-4.11365	1.40125	NSMP
	938	2.37755	0.085852	NSMP
	939	0.792418	1.77434	NSMP
	940	1.16704	0.579194	NSMP
	941	0.801922	1.84657	NSMP
	942	1.01998	-0.0316814	NSMP
	943	1.58615	0.247537	NSMP
	944	1.77504	0.545048	NSMP
	945	1.44706	0.43065	NSMP
	946	0.560759	1.06252	NSMP
	947	0.59973	1.10515	NSMP
	948	-0.0122433	-1.42232	NSMP
	949	1.20183	-0.956397	NSMP
	950	1.2327	-0.973035	NSMP
	951	1.23258	-0.942696	NSMP
	952	1.26475	-0.961834	NSMP
	953	1.23533	-0.937243	NSMP
	954	1.29612	-0.88585	NSMP
	955	1.15236	-0.955713	NSMP
	956	1.24289	-0.913901	NSMP
	957	1.26393	-0.893217	NSMP
	958	2.72473	-3.0221	NSMP
	959	1.84698	-0.899913	NSMP
	960	1.34104	-0.837319	NSMP
	961	0.0557441	-1.13128	NSMP
	962	2.70287	-3.08882	NSMP
	963	2.69035	-3.06195	NSMP
	964	2.73141	-3.03429	NSMP
	965	2.65808	-3.0564	NSMP
	966	2.60022	-3.02635	NSMP
	967	1.69858	-0.867708	NSMP
	968	-1.51552	-2.01815	NSMP
	969	-1.48681	-2.00989	NSMP
	970	-1.46491	-2.06916	NSMP
	971	-1.39218	-2.14479	NSMP
	972	-1.37273	-2.11691	NSMP
	973	-1.44689	-2.12732	NSMP
	974	-1.45513	-2.22626	NSMP
	975	-1.46149	-2.25031	NSMP
	976	-1.41157	-2.17556	NSMP
	977	-1.41014	-2.2817	NSMP
	978	-1.43336	-2.26018	NSMP
	979	-1.46823	-2.02831	NSMP
	980	-1.18371	-2.11884	NSMP
	981	-1.07542	-2.38794	NSMP
	982	-1.49881	-2.06511	NSMP
	983	-1.48084	-2.00307	NSMP
	984	-1.38252	-1.95193	NSMP
	985	-0.848086	-1.37778	NSMP
	986	-0.840934	-1.36902	NSMP
	987	-0.388664	-1.03255	NSMP
	988	-0.151509	-0.780943	NSMP
	989	-0.991558	-1.47867	NSMP
	990	-0.987383	-1.47824	NSMP
	991	-0.850583	-1.3936	NSMP
	992	-0.320028	-1.10819	NSMP
	993	-0.901829	-1.44637	NSMP
	994	-0.98033	-1.46772	NSMP
	995	-1.01791	-1.52386	NSMP
	996	-0.715502	-1.3871	NSMP
	997	-1.05006	-1.52497	NSMP
	998	-0.0538977	-0.781704	NSMP
	999	-0.187501	-0.806423	NSMP
	1000	1.54039	0.742075	NSMP
	1001	1.53101	0.682013	NSMP
	1002	1.5336	0.616625	NSMP
	1003	2.26099	-0.00623584	NSMP
	1004	0.613834	-2.05282	NSMP
	1005	0.640027	-2.26964	NSMP
	1006	0.604196	-2.49901	NSMP
	1007	0.573399	-2.12479	NSMP
	1008	0.489052	-3.09902	NSMP
	1009	0.469624	-3.12904	NSMP
	1010	0.441197	-3.14252	NSMP
	1011	0.378113	-2.28192	NSMP
	1012	0.399603	-3.163	NSMP
	1013	0.405094	-3.18342	NSMP
	1014	0.394398	-3.14347	NSMP
	1015	0.38296	-3.18138	NSMP
	1016	0.360371	-3.16778	NSMP
	1017	0.388469	-3.17342	NSMP
	1018	0.385915	-3.16793	NSMP
	1019	0.563537	-2.29048	NSMP
	1020	0.510922	-2.9776	NSMP
	1021	0.557176	-3.05828	NSMP
	1022	-1.39187	-2.21164	NSMP
	1023	-1.42465	-2.20609	NSMP
	1024	-0.64552	1.11561	NSMP
	1025	-0.615872	1.07693	NSMP
	1026	0.862387	0.45406	NSMP
	1027	0.857301	0.37501	NSMP
	1028	0.901358	0.477859	NSMP
	1029	0.885381	0.405611	NSMP
	1030	0.987758	0.525283	NSMP
	1031	0.903243	0.486454	NSMP
	1032	0.906849	0.45295	NSMP
	1033	0.980444	0.482875	NSMP
	1034	1.01604	0.476117	NSMP
	1035	1.2034	0.560003	NSMP
	1036	1.13196	0.525599	NSMP
	1037	1.01162	0.511277	NSMP
	1038	1.0344	0.556652	NSMP
	1039	1.27617	0.605037	NSMP
	1040	1.17556	0.575329	NSMP
	1041	1.11969	0.549481	NSMP
	1042	1.02809	0.56648	NSMP
	1043	1.25932	0.599764	NSMP
	1044	1.03907	0.566432	NSMP
	1045	1.03732	0.546987	NSMP
	1046	0.933009	0.480677	NSMP
	1047	1.89512	1.71635	NSMP
	1048	0.797545	4.99042	NSMP
	1049	2.36272	-0.0226963	NSMP
	1050	2.39923	-0.0269241	NSMP
	1051	-0.873034	-5.20127	NSMP
	1052	-0.880144	-5.14673	NSMP
	1053	-0.870278	-5.16855	NSMP
	1054	-0.908346	-5.18604	NSMP
	1055	-0.877249	-5.17495	NSMP
	1056	-0.897398	-5.10377	NSMP
	1057	-0.873547	-5.15117	NSMP
	1058	-0.956213	-4.84632	NSMP
	1059	-1.70984	-3.83159	NSMP
	1060	-1.86888	-3.88561	NSMP
	1061	-1.94352	-3.70291	NSMP
	1062	-1.96308	-3.54298	NSMP
	1063	-1.61707	-3.54281	NSMP
	1064	-1.72499	-4.19429	NSMP
	1065	-1.80306	-4.12384	NSMP
	1066	-1.90262	-3.83459	NSMP
	1067	-1.95251	-3.65689	NSMP
	1068	-1.75666	-4.34272	NSMP
	1069	-1.76905	-4.12193	NSMP
	1070	-1.90763	-3.62774	NSMP
	1071	-1.69964	-3.48359	NSMP
	1072	-1.7428	-3.45968	NSMP
	1073	-1.8081	-3.4672	NSMP
	1074	0.8112	4.31243	NSMP
	1075	1.66559	2.54178	NSMP
	1076	0.092145	-1.4865	NSMP
	1077	0.772127	1.97519	NSMP
	1078	-0.0985623	1.18257	NSMP
	1079	-0.710284	0.983769	NSMP
	1080	-0.695432	1.00499	NSMP
	1081	-0.666817	0.912484	NSMP
	1082	0.142814	1.28171	NSMP
	1083	-0.775533	-4.32291	NSMP
	1084	-1.1326	1.30734	NSMP
	1085	-1.46289	-4.05568	NSMP
	1086	-4.07802	2.15945	NSMP
	1087	-4.14795	2.09027	NSMP
	1088	-4.13325	2.13846	NSMP
	1089	-4.10963	2.11674	NSMP
	1090	-4.05482	2.17276	NSMP
	1091	-4.07883	2.13503	NSMP
	1092	-4.15609	2.09921	NSMP
	1093	-4.20442	2.04645	NSMP
	1094	-4.09626	2.05532	NSMP
	1095	-4.13416	2.06427	NSMP
	1096	-4.17762	2.008	NSMP
	1097	-4.09337	2.01964	NSMP
	1098	-4.10432	2.07554	NSMP
	1099	-4.19473	2.01375	NSMP
	1100	-4.13872	2.02046	NSMP
	1101	-4.01298	2.07923	NSMP
	1102	-3.9244	2.10784	NSMP
	1103	-4.00176	1.99981	NSMP
	1104	-3.98584	2.0926	NSMP
	1105	-4.01324	2.12005	NSMP
	1106	-3.97387	2.13505	NSMP
	1107	-4.05396	2.11296	NSMP
	1108	-4.04037	2.15483	NSMP
	1109	-4.03852	2.15554	NSMP
	1110	-3.9461	2.01896	NSMP
	1111	-3.74341	2.12446	NSMP
	1112	-3.66526	2.15619	NSMP
	1113	-3.76815	2.15971	NSMP
	1114	-3.75264	2.175	NSMP
	1115	-3.78079	2.18761	NSMP
	1116	-0.971784	1.76323	NSMP
	1117	-3.75794	2.17484	NSMP
	1118	-3.76861	2.16183	NSMP
	1119	-3.7121	2.14375	NSMP
	1120	-2.60317	0.278254	NSMP
	1121	-2.61845	0.272619	NSMP
	1122	-2.63655	0.255553	NSMP
	1123	-2.59681	0.279893	NSMP
	1124	-2.62235	0.272341	NSMP
	1125	-2.59112	0.290608	NSMP
	1126	-2.61712	0.278823	NSMP
	1127	-2.62147	0.270267	NSMP
	1128	-2.58522	0.27379	NSMP
	1129	-2.5959	0.284186	NSMP
	1130	-2.60866	0.28049	NSMP
	1131	-2.38491	0.273129	NSMP
	1132	-2.41529	0.278823	NSMP
	1133	2.48337	4.74824	NSMP
	1134	-2.60892	0.261902	NSMP
	1135	2.03342	2.76033	NSMP
	1136	-4.14049	2.38676	NSMP
	1137	-4.13397	2.35456	NSMP
	1138	-4.14766	2.37611	NSMP
	1139	-4.0848	2.22872	NSMP
	1140	-4.1592	2.37817	NSMP
	1141	-4.15046	2.34971	NSMP
	1142	-4.1387	2.37512	NSMP
	1143	-4.15621	2.30156	NSMP
	1144	-4.20041	2.26221	NSMP
	1145	-4.08768	2.16216	NSMP
	1146	-4.19655	2.38606	NSMP
	1147	-4.17639	2.37224	NSMP
	1148	-4.17479	2.24173	NSMP
	1149	-4.18656	2.25162	NSMP
	1150	-4.14546	2.14717	NSMP
	1151	-4.10667	2.18529	NSMP
	1152	-4.1797	2.39754	NSMP
	1153	-4.19822	2.36776	NSMP
	1154	-4.19421	2.29692	NSMP
	1155	-4.23531	2.29128	NSMP
	1156	-4.26389	2.24517	NSMP
	1157	-4.02197	2.16307	NSMP
	1158	-4.03322	2.17524	NSMP
	1159	-4.10192	2.3036	NSMP
	1160	-3.96159	2.28048	NSMP
	1161	-4.02804	2.19375	NSMP
	1162	-4.99378	2.33968	NSMP
	1163	-5.08119	2.40383	NSMP
	1164	-5.07363	2.38155	NSMP
	1165	-5.06334	2.38095	NSMP
	1166	-4.98206	2.35479	NSMP
	1167	-5.06049	2.38033	NSMP
	1168	-5.0621	2.3689	NSMP
	1169	-5.12023	2.43283	NSMP
	1170	-5.09591	2.40958	NSMP
	1171	-5.01956	2.36588	NSMP
	1172	-5.04108	2.37972	NSMP
	1173	-5.0604	2.37338	NSMP
	1174	-5.10283	2.41818	NSMP
	1175	-5.12493	2.44358	NSMP
	1176	-5.11921	2.44064	NSMP
	1177	-5.02898	2.40779	NSMP
	1178	-4.96577	2.34709	NSMP
	1179	-5.06176	2.38383	NSMP
	1180	-5.09491	2.40771	NSMP
	1181	-5.10085	2.37155	NSMP
	1182	-5.05603	2.36871	NSMP
	1183	-4.98539	2.36942	NSMP
	1184	-5.02442	2.39337	NSMP
	1185	-4.9928	2.3573	NSMP
	1186	-4.98104	2.3479	NSMP
	1187	-5.04726	2.37958	NSMP
	1188	-4.97792	2.36142	NSMP
	1189	-4.93982	2.32046	NSMP
	1190	-5.00295	2.37872	NSMP
	1191	-4.99261	2.37169	NSMP
	1192	1.3533	0.812886	NSMP
	1193	1.25039	-3.54223	NSMP
	1194	1.22422	-3.60898	NSMP
	1195	1.25792	-3.61394	NSMP
	1196	1.27661	-3.52051	NSMP
	1197	1.26247	-3.60045	NSMP
	1198	1.31733	-3.64594	NSMP
	1199	1.35273	-3.63061	NSMP
	1200	1.3227	-3.66054	NSMP
	1201	1.42438	-0.805185	NSMP
	1202	1.34105	-0.868282	NSMP
	1203	1.37628	-0.757422	NSMP
	1204	1.35713	-0.801939	NSMP
	1205	1.3335	-0.810152	NSMP
	1206	1.3021	-0.754228	NSMP
	1207	1.57731	-0.593885	NSMP
	1208	1.3522	-0.800304	NSMP
	1209	1.42603	-0.73168	NSMP
	1210	1.51886	-0.671628	NSMP
	1211	1.82133	-0.902719	NSMP
	1212	1.72864	-0.688504	NSMP
	1213	1.82514	-0.881413	NSMP
	1214	1.73441	-0.941804	NSMP
	1215	1.78499	-0.758512	NSMP
	1216	1.82083	-0.755741	NSMP
	1217	1.88982	-0.445379	NSMP
	1218	1.74851	-0.543158	NSMP
	1219	2.11641	-0.00466123	NSMP
	1220	2.31292	0.0780548	NSMP
	1221	2.08765	0.892559	NSMP
	1222	0.464112	0.323045	NSMP
	1223	0.485893	-0.167316	NSMP
	1224	0.446824	0.194031	NSMP
	1225	0.427511	0.185323	NSMP
	1226	0.489381	-0.244623	NSMP
	1227	0.496747	-0.247844	NSMP
	1228	0.457782	-0.0769501	NSMP
	1229	0.473011	0.140042	NSMP
	1230	0.454484	0.185912	NSMP
	1231	0.459645	-0.281209	NSMP
	1232	0.454124	-0.249293	NSMP
	1233	0.610273	-0.22855	NSMP
	1234	0.499062	0.120766	NSMP
	1235	0.458174	0.17252	NSMP
	1236	0.325789	-0.242063	NSMP
	1237	-0.755503	1.47539	NSMP
	1238	-0.812412	1.55176	NSMP
	1239	-0.829992	1.55452	NSMP
	1240	-0.816196	1.56585	NSMP
	1241	-0.761421	1.39136	NSMP
	1242	-0.859032	1.52925	NSMP
	1243	-0.826419	1.57004	NSMP
	1244	-0.817167	1.54742	NSMP
	1245	1.99944	-0.958726	NSMP
	1246	1.99745	-1.20334	NSMP
	1247	2.02336	-1.22414	NSMP
	1248	2.00926	-1.27262	NSMP
	1249	2.02867	-1.40465	NSMP
	1250	2.03653	-1.35896	NSMP
	1251	2.03843	-1.38882	NSMP
	1252	1.75302	-0.106324	NSMP
	1253	2.5153	3.03779	NSMP
	1254	2.47526	3.01329	NSMP
	1255	2.49627	3.0297	NSMP
	1256	2.4939	3.02502	NSMP
	1257	2.64189	3.36908	NSMP
	1258	2.46354	3.02491	NSMP
	1259	2.50975	3.04149	NSMP
	1260	2.55229	3.11791	NSMP
	1261	2.46437	3.06099	NSMP
	1262	2.47553	3.01562	NSMP
	1263	2.48408	3.01924	NSMP
	1264	0.996981	0.3905	NSMP
	1265	0.804136	0.439257	NSMP
	1266	0.692064	0.719837	NSMP
	1267	-0.0621581	-2.63247	NSMP
	1268	-0.7285	-2.38857	NSMP
	1269	-0.709458	-2.35023	NSMP
	1270	-0.00404286	-2.65827	NSMP
	1271	-0.046427	-2.6567	NSMP
	1272	-0.129574	-2.46754	NSMP
	1273	-0.399569	-2.31274	NSMP
	1274	-0.537608	-2.13351	NSMP
	1275	-0.0118748	-2.62311	NSMP
	1276	-0.0315944	-2.62519	NSMP
	1277	-0.123828	-2.38642	NSMP
	1278	-0.150804	-2.17567	NSMP
	1279	-0.00856209	-2.61454	NSMP
	1280	-0.0618351	-2.51247	NSMP
	1281	0.0703734	-1.95936	NSMP
	1282	-0.7291	-2.29554	NSMP
	1283	1.48287	1.54713	NSMP
	1284	0.00753376	1.48126	NSMP
	1285	-0.228489	1.29598	NSMP
	1286	0.346193	1.61484	NSMP
	1287	-0.0596288	-1.36299	NSMP
	1288	-0.0334594	-1.39682	NSMP
	1289	1.21386	1.32529	NSMP
	1290	1.47234	0.963044	NSMP
	1291	1.26316	1.70236	NSMP
	1292	1.55578	1.39751	NSMP
	1293	1.14284	1.2911	NSMP
	1294	1.10782	1.37118	NSMP
	1295	1.11175	0.939961	NSMP
	1296	1.06302	2.97552	NSMP
	1297	0.872302	-0.144755	NSMP
	1298	-2.8372	-3.11093	NSMP
	1299	-2.84276	-3.11511	NSMP
	1300	-2.82135	-3.13535	NSMP
	1301	-2.72897	-3.20492	NSMP
	1302	-2.55218	-3.17822	NSMP
	1303	-2.8881	-3.11095	NSMP
	1304	-2.89816	-3.10475	NSMP
	1305	-2.88327	-3.11401	NSMP
	1306	-2.77055	-3.1681	NSMP
	1307	-2.87493	-3.10852	NSMP
	1308	-2.89879	-3.10589	NSMP
	1309	-2.90601	-3.10271	NSMP
	1310	-2.90204	-3.10296	NSMP
	1311	-2.88906	-3.10583	NSMP
	1312	-2.85554	-3.13329	NSMP
	1313	-2.89305	-3.10642	NSMP
	1314	-2.91107	-3.1017	NSMP
	1315	-2.90815	-3.10018	NSMP
	1316	-2.56433	-3.21143	NSMP
	1317	-2.70135	-3.18357	NSMP
	1318	-2.68497	-3.16546	NSMP
	1319	1.40215	1.12408	NSMP
	1320	1.35995	1.17187	NSMP
	1321	1.3309	1.0674	NSMP
	1322	1.30412	0.981348	NSMP
	1323	2.0025	0.537781	NSMP
	1324	1.83977	0.494406	NSMP
	1325	0.902653	1.66521	NSMP
	1326	0.448939	-4.14452	NSMP
	1327	0.42637	-4.17224	NSMP
	1328	0.461165	-4.14792	NSMP
	1329	0.419682	-4.15719	NSMP
	1330	0.348351	-4.19038	NSMP
	1331	0.332043	-3.92271	NSMP
	1332	0.459037	-4.13236	NSMP
	1333	0.460938	-4.10255	NSMP
	1334	0.387969	-3.86241	NSMP
	1335	0.468688	-4.09228	NSMP
	1336	0.425181	-4.09032	NSMP
	1337	0.497138	-3.98352	NSMP
	1338	0.445554	-4.13279	NSMP
	1339	0.40362	-4.1019	NSMP
	1340	0.404632	-4.02112	NSMP
	1341	0.758316	-2.38554	NSMP
	1342	0.766724	-2.39084	NSMP
	1343	0.786857	-2.37579	NSMP
	1344	0.8186	-2.41395	NSMP
	1345	0.804943	-2.34794	NSMP
	1346	0.851775	-2.38417	NSMP
	1347	0.825685	-2.3481	NSMP
	1348	0.882581	-2.36014	NSMP
	1349	1.00517	-2.30135	NSMP
	1350	0.744546	-2.37165	NSMP
	1351	0.758548	-2.38166	NSMP
	1352	1.81638	-0.952271	NSMP
	1353	1.64681	-1.27503	NSMP
	1354	1.64355	-1.1064	NSMP
	1355	1.53477	-1.24012	NSMP
	1356	1.51825	-1.22913	NSMP
	1357	1.54578	-1.13785	NSMP
	1358	1.47089	-1.18385	NSMP
	1359	1.41329	-1.14364	NSMP
	1360	1.36506	-1.17758	NSMP
	1361	1.96773	-0.962243	NSMP
	1362	-0.784701	1.59534	NSMP
	1363	-0.759791	1.60467	NSMP
	1364	-0.695143	1.60082	NSMP
	1365	-0.573066	0.994185	NSMP
	1366	-0.800003	1.60527	NSMP
	1367	-0.796065	1.61143	NSMP
	1368	-0.771108	1.56839	NSMP
	1369	-0.533259	1.01656	NSMP
	1370	1.1061	4.05873	NSMP
	1371	1.08871	4.02074	NSMP
	1372	0.0599947	-1.29082	NSMP
	1373	0.0742895	-1.25795	NSMP
	1374	0.0673832	-1.3485	NSMP
	1375	-2.16969	-3.19311	NSMP
	1376	-1.82938	-3.09428	NSMP
	1377	-2.0701	-3.12921	NSMP
	1378	-2.34628	-3.17665	NSMP
	1379	-2.35784	-3.1618	NSMP
	1380	-1.70352	-3.09545	NSMP
	1381	-1.97932	-3.16125	NSMP
	1382	-2.26618	-3.1843	NSMP
	1383	-2.36726	-3.1818	NSMP
	1384	-2.42098	-3.1448	NSMP
	1385	-1.73009	-3.18304	NSMP
	1386	-1.99975	-3.44294	NSMP
	1387	-2.11797	-3.40767	NSMP
	1388	-2.2651	-3.26309	NSMP
	1389	-2.25623	-3.29806	NSMP
	1390	-1.05486	-3.07187	NSMP
	1391	-1.09117	-3.08363	NSMP
	1392	-1.08916	-3.03042	NSMP
	1393	-1.1833	-3.04646	NSMP
	1394	-1.34756	-3.10703	NSMP
	1395	-0.957418	-3.09546	NSMP
	1396	-1.03747	-3.03196	NSMP
	1397	-1.06321	-3.02348	NSMP
	1398	-1.2009	-2.87886	NSMP
	1399	-1.15387	-2.91262	NSMP
	1400	-1.00159	-3.02416	NSMP
	1401	-1.04765	-3.02506	NSMP
	1402	-1.08755	-3.0672	NSMP
	1403	-1.14549	-2.93008	NSMP
	1404	-1.06822	-2.9365	NSMP
	1405	-1.06444	-2.97493	NSMP
	1406	-1.17382	-3.04803	NSMP
	1407	-1.112	-2.98836	NSMP
	1408	-1.32101	-3.22623	NSMP
	1409	-1.16443	-3.09643	NSMP
	1410	-1.20382	-3.08691	NSMP
	1411	-0.954734	-0.440103	NSMP
	1412	-0.92406	-0.441553	NSMP
	1413	-0.889156	-0.377386	NSMP
	1414	-0.901903	-0.423635	NSMP
	1415	-0.854898	-0.336306	NSMP
	1416	-0.741068	3.83439	NSMP
	1417	-1.02173	3.78402	NSMP
	1418	-0.930298	-0.285696	NSMP
	1419	-0.966185	-0.478403	NSMP
	1420	1.73217	-3.49499	NSMP
	1421	1.72002	-3.49162	NSMP
	1422	1.49794	-3.44484	NSMP
	1423	1.42131	-3.44785	NSMP
	1424	1.75797	-3.4935	NSMP
	1425	1.37981	-3.44348	NSMP
	1426	1.73659	-3.48509	NSMP
	1427	1.74457	-3.50198	NSMP
	1428	1.3807	-3.42104	NSMP
	1429	1.74774	-3.50726	NSMP
	1430	1.76526	-3.50564	NSMP
	1431	1.36054	-3.38761	NSMP
	1432	1.71911	-3.48151	NSMP
	1433	1.74777	-3.51751	NSMP
	1434	1.45123	-3.51845	NSMP
	1435	1.5461	-3.46113	NSMP
	1436	-2.00531	-3.40164	NSMP
	1437	-1.93829	-3.38545	NSMP
	1438	-1.89107	-3.30593	NSMP
	1439	-1.74666	-3.36375	NSMP
	1440	-1.57037	-3.24211	NSMP
	1441	-2.06047	-3.30186	NSMP
	1442	-2.01899	-3.31768	NSMP
	1443	2.92624	-3.30872	NSMP
	1444	0.368182	1.46497	NSMP
	1445	-0.246994	1.65686	NSMP
	1446	0.123584	1.23371	NSMP
	1447	0.315812	1.08193	NSMP
	1448	0.932934	3.94696	NSMP
	1449	1.32607	-3.24842	NSMP
	1450	1.27065	-3.18439	NSMP
	1451	1.22061	-3.07484	NSMP
	1452	1.18686	-2.97436	NSMP
	1453	1.30936	-3.27483	NSMP
	1454	1.24685	-3.17799	NSMP
	1455	1.20949	-3.04981	NSMP
	1456	1.37364	-3.28318	NSMP
	1457	1.43116	-3.26569	NSMP
	1458	1.44622	-3.25449	NSMP
	1459	1.39378	-3.27947	NSMP
	1460	1.44706	-3.27626	NSMP
	1461	1.44977	-3.29009	NSMP
	1462	1.4213	-3.2779	NSMP
	1463	1.32501	-3.33345	NSMP
	1464	1.15671	-3.3165	NSMP
	1465	1.30674	-3.54245	NSMP
	1466	1.42001	-3.61075	NSMP
	1467	1.42003	-3.40688	NSMP
	1468	1.40037	-3.38485	NSMP
	1469	1.37368	-3.31891	NSMP
	1470	1.27433	-3.43335	NSMP
	1471	1.40299	-3.48474	NSMP
	1472	1.4144	-3.37328	NSMP
	1473	1.376	-3.30844	NSMP
	1474	1.27099	-3.1992	NSMP
	1475	1.44636	-3.56074	NSMP
	1476	1.44228	-3.53412	NSMP
	1477	1.26462	-3.26241	NSMP
	1478	1.5452	0.582546	NSMP
	1479	0.775675	0.558103	NSMP
	1480	1.50167	-0.624122	NSMP
	1481	1.47375	-0.68041	NSMP
	1482	0.651553	0.783014	NSMP
	1483	0.672943	0.621108	NSMP
	1484	0.589452	0.589059	NSMP
	1485	0.561053	0.626285	NSMP
	1486	1.22959	-0.316633	NSMP
	1487	0.577563	0.550702	NSMP
	1488	1.22286	-0.417486	NSMP
	1489	-2.46203	-3.13431	NSMP
	1490	-2.55264	-3.13287	NSMP
	1491	1.27943	-0.369643	NSMP
	1492	-2.56681	-3.10709	NSMP
	1493	-2.54993	-3.14466	NSMP
	1494	-2.5801	-3.13881	NSMP
	1495	-0.00968653	-1.83227	NSMP
	1496	0.0532186	-1.56556	NSMP
	1497	-0.00111596	-1.75344	NSMP
	1498	0.0775026	-1.74893	NSMP
	1499	0.0449231	-1.79047	NSMP
	1500	0.0815128	-1.69722	NSMP
	1501	0.0235527	-1.78795	NSMP
	1502	0.000758587	-1.74661	NSMP
	1503	-0.00159163	-1.71749	NSMP
	1504	2.37595	-2.50425	NSMP
	1505	2.39243	-2.48199	NSMP
	1506	2.44376	-2.46796	NSMP
	1507	2.44329	-2.46766	NSMP
	1508	2.29204	-2.59578	NSMP
	1509	2.38308	-2.47834	NSMP
	1510	2.41937	-2.47971	NSMP
	1511	2.44792	-2.48204	NSMP
	1512	2.44691	-2.4577	NSMP
	1513	2.34451	-2.53604	NSMP
	1514	2.38139	-2.51645	NSMP
	1515	2.4184	-2.47157	NSMP
	1516	2.39873	-2.45314	NSMP
	1517	2.44451	-2.47344	NSMP
	1518	2.45417	-2.73552	NSMP
	1519	2.35061	-2.43545	NSMP
	1520	2.39359	-2.44388	NSMP
	1521	2.37309	-2.43703	NSMP
	1522	2.34267	-2.42037	NSMP
	1523	2.38064	-2.7106	NSMP
	1524	2.19526	-2.32283	NSMP
	1525	2.21346	-2.27271	NSMP
	1526	2.15503	-2.21847	NSMP
	1527	2.26405	-2.47291	NSMP
	1528	2.27236	-2.46038	NSMP
	1529	2.25797	-2.34785	NSMP
	1530	-2.41069	-4.05792	NSMP
	1531	-2.36398	-4.07621	NSMP
	1532	-2.3404	-4.07979	NSMP
	1533	-2.05771	-4.1317	NSMP
	1534	-2.41088	-4.06966	NSMP
	1535	-2.48431	-4.00518	NSMP
	1536	-2.48292	-4.00044	NSMP
	1537	-2.30937	-4.04205	NSMP
	1538	-2.15217	-4.07546	NSMP
	1539	-2.47651	-3.99435	NSMP
	1540	-2.49703	-3.91937	NSMP
	1541	-2.47018	-3.96245	NSMP
	1542	-2.40277	-3.98626	NSMP
	1543	-2.2449	-3.96527	NSMP
	1544	-2.45006	-3.89272	NSMP
	1545	-2.40634	-3.88442	NSMP
	1546	-2.43807	-3.93862	NSMP
	1547	-2.28766	-3.92634	NSMP
	1548	-1.70491	-3.03274	NSMP
	1549	-2.36885	-4.08795	NSMP
	1550	-2.35866	-4.08341	NSMP
	1551	-2.26955	-4.12367	NSMP
	1552	2.25884	4.98465	NSMP
	1553	3.06815	2.35163	NSMP
	1554	2.51587	4.67739	NSMP
	1555	1.8768	5.00898	NSMP
	1556	2.12756	5.02651	NSMP
	1557	0.166742	0.807975	NSMP
	1558	0.468801	0.767074	NSMP
	1559	0.012666	-0.16751	NSMP
	1560	-0.0654144	-0.54901	NSMP
	1561	-1.04933	-0.517997	NSMP
	1562	-1.07124	-0.50422	NSMP
	1563	3.74058	4.18262	NSMP
	1564	3.62565	4.30467	NSMP
	1565	2.57976	0.17234	NSMP
	1566	3.57625	4.38192	NSMP
	1567	0.515856	0.708384	NSMP
	1568	0.567538	-0.932193	NSMP
	1569	0.603138	-0.922965	NSMP
	1570	0.572033	-0.864464	NSMP
	1571	0.596831	-0.822665	NSMP
	1572	0.60106	-0.786518	NSMP
	1573	1.38799	0.782937	NSMP
	1574	0.496185	-0.690374	NSMP
	1575	1.30493	0.497986	NSMP
	1576	0.589726	-0.891772	NSMP
	1577	0.664769	-1.02755	NSMP
	1578	1.11728	-1.60396	NSMP
	1579	-0.984123	-2.44507	NSMP
	1580	-0.960056	-2.46871	NSMP
	1581	-0.94336	-2.42382	NSMP
	1582	-1.05911	-2.37979	NSMP
	1583	0.443705	-3.16876	NSMP
	1584	-0.494001	-2.12342	NSMP
	1585	-0.230785	-0.615352	NSMP
	1586	-0.222265	-0.541909	NSMP
	1587	-0.828425	-2.7743	NSMP
	1588	-0.615219	-2.06416	NSMP
	1589	-0.232211	-0.567607	NSMP
	1590	-0.22073	-0.531858	NSMP
	1591	-0.807954	-2.6791	NSMP
	1592	-0.778037	-2.209	NSMP
	1593	-0.261731	-0.636351	NSMP
	1594	-0.992258	-2.53349	NSMP
	1595	-0.804171	-2.72768	NSMP
	1596	0.388825	0.796861	NSMP
	1597	0.519982	-3.45622	NSMP
	1598	-0.0846006	-4.00373	NSMP
	1599	1.20449	-3.53235	NSMP
	1600	0.760369	-3.47624	NSMP
	1601	0.0956218	-3.60714	NSMP
	1602	1.13839	-3.56577	NSMP
	1603	0.751452	-3.49471	NSMP
	1604	0.0767742	-3.57361	NSMP
	1605	1.06512	-3.52834	NSMP
	1606	0.635557	-3.50149	NSMP
	1607	0.0579277	-3.52566	NSMP
	1608	1.10803	-3.5465	NSMP
	1609	0.370346	1.56486	NSMP
	1610	0.293457	1.45687	NSMP
	1611	0.389811	1.551	NSMP
	1612	0.323835	1.55153	NSMP
	1613	0.233448	1.1525	NSMP
	1614	0.37807	1.56418	NSMP
	1615	0.307488	1.58747	NSMP
	1616	0.382335	1.3817	NSMP
	1617	-0.163384	1.69529	NSMP
	1618	-0.18953	1.7244	NSMP
	1619	-0.13586	1.72442	NSMP
	1620	-0.156653	1.60748	NSMP
	1621	-0.162405	1.69046	NSMP
	1622	-0.152386	1.74958	NSMP
	1623	-0.0251977	1.93284	NSMP
	1624	-0.146503	1.63381	NSMP
	1625	-0.0453103	1.56042	NSMP
	1626	0.78746	2.21631	NSMP
	1627	-0.135392	1.69829	NSMP
	1628	-0.104047	1.66619	NSMP
	1629	2.54968	4.69436	NSMP
	1630	2.41903	4.80776	NSMP
	1631	2.52201	4.60725	NSMP
	1632	2.40923	4.8337	NSMP
	1633	1.01506	0.884325	NSMP
	1634	1.00914	1.02813	NSMP
	1635	0.98697	0.859263	NSMP
	1636	0.760417	0.791624	NSMP
	1637	0.761606	-1.73739	NSMP
	1638	0.660379	-1.78299	NSMP
	1639	2.93986	-3.44594	NSMP
	1640	2.64106	-3.0731	NSMP
	1641	-0.560655	-3.01441	NSMP
	1642	-0.587878	-3.03732	NSMP
	1643	-0.780434	-2.92768	NSMP
	1644	-0.502967	-3.02384	NSMP
	1645	-0.595887	-3.02487	NSMP
	1646	-0.801032	-2.97292	NSMP
	1647	-0.360574	-3.06996	NSMP
	1648	-0.600663	-3.01504	NSMP
	1649	-0.842368	-2.88112	NSMP
	1650	-1.0027	-2.70263	NSMP
	1651	-1.08132	-2.71597	NSMP
	1652	-0.888194	-2.80803	NSMP
	1653	4.13387	7.68838	p53abn-like NSMP
	1654	4.19096	7.66362	p53abn-like NSMP
	1655	4.32102	7.62228	p53abn-like NSMP
	1656	4.49475	7.52397	p53abn-like NSMP
	1657	3.87156	7.7273	p53abn-like NSMP
	1658	4.19091	7.6376	p53abn-like NSMP
	1659	4.2277	7.65142	p53abn-like NSMP
	1660	4.27065	7.63014	p53abn-like NSMP
	1661	4.34524	7.58755	p53abn-like NSMP
	1662	3.97133	7.6944	p53abn-like NSMP
	1663	4.05139	7.66489	p53abn-like NSMP
	1664	4.1312	7.66332	p53abn-like NSMP
	1665	4.14922	7.64804	p53abn-like NSMP
	1666	4.16147	7.61344	p53abn-like NSMP
	1667	3.9523	7.67339	p53abn-like NSMP
	1668	3.86907	7.66746	p53abn-like NSMP
	1669	3.84847	7.66839	p53abn-like NSMP
	1670	3.79317	7.64252	p53abn-like NSMP
	1671	3.57403	7.54919	p53abn-like NSMP
	1672	3.81302	7.65139	p53abn-like NSMP
	1673	3.95399	7.7934	p53abn-like NSMP
	1674	4.244	7.63688	p53abn-like NSMP
	1675	4.41932	7.58877	p53abn-like NSMP
	1676	3.69026	7.82575	p53abn-like NSMP
	1677	3.71615	7.73234	p53abn-like NSMP
	1678	3.8511	7.75687	p53abn-like NSMP
	1679	3.78676	7.73235	p53abn-like NSMP
	1680	3.6268	7.61865	p53abn-like NSMP
	1681	3.64898	7.71384	p53abn-like NSMP
	1682	3.71481	7.70172	p53abn-like NSMP
	1683	3.74537	7.71429	p53abn-like NSMP
	1684	3.74722	7.65975	p53abn-like NSMP
	1685	3.59432	7.63079	p53abn-like NSMP
	1686	3.61313	7.74445	p53abn-like NSMP
	1687	3.69853	7.75634	p53abn-like NSMP
	1688	3.66434	7.68769	p53abn-like NSMP
	1689	3.65518	7.66805	p53abn-like NSMP
	1690	3.43206	7.49423	p53abn-like NSMP
	1691	3.61111	7.76177	p53abn-like NSMP
	1692	3.65132	7.66528	p53abn-like NSMP
	1693	3.67878	7.76775	p53abn-like NSMP
	1694	3.61816	7.6478	p53abn-like NSMP
	1695	3.69724	7.73204	p53abn-like NSMP
	1696	3.74728	7.76805	p53abn-like NSMP
	1697	3.69111	7.76002	p53abn-like NSMP
	1698	3.67276	7.66183	p53abn-like NSMP
	1699	3.84026	8.55502	p53abn-like NSMP
	1700	3.85233	8.56938	p53abn-like NSMP
	1701	3.79916	8.59541	p53abn-like NSMP
	1702	3.88595	8.53599	p53abn-like NSMP
	1703	3.81799	8.56123	p53abn-like NSMP
	1704	3.81314	8.60947	p53abn-like NSMP
	1705	3.81893	8.56387	p53abn-like NSMP
	1706	3.87865	8.54435	p53abn-like NSMP
	1707	3.82168	8.5597	p53abn-like NSMP
	1708	3.81066	8.57334	p53abn-like NSMP
	1709	3.8198	8.51802	p53abn-like NSMP
	1710	3.85683	8.53274	p53abn-like NSMP
	1711	3.78119	8.45268	p53abn-like NSMP
	1712	3.79374	8.52624	p53abn-like NSMP
	1713	3.90254	8.51819	p53abn-like NSMP
	1714	3.87816	8.55462	p53abn-like NSMP
	1715	3.79696	8.57164	p53abn-like NSMP
	1716	3.8818	8.54361	p53abn-like NSMP
	1717	4.29005	8.37647	p53abn-like NSMP
	1718	4.25101	8.36019	p53abn-like NSMP
	1719	4.24437	8.36823	p53abn-like NSMP
	1720	4.22561	8.36519	p53abn-like NSMP
	1721	4.19956	8.35499	p53abn-like NSMP
	1722	4.18057	8.35285	p53abn-like NSMP
	1723	4.2277	8.36109	p53abn-like NSMP
	1724	4.14772	8.33024	p53abn-like NSMP
	1725	4.06926	8.34882	p53abn-like NSMP
	1726	4.06489	8.35463	p53abn-like NSMP
	1727	4.11333	8.36159	p53abn-like NSMP
	1728	3.85347	8.41704	p53abn-like NSMP
	1729	3.7966	8.33595	p53abn-like NSMP
	1730	3.83552	8.3658	p53abn-like NSMP
	1731	3.64376	3.74156	p53abn-like NSMP
	1732	3.7984	3.54405	p53abn-like NSMP
	1733	3.92638	3.38137	p53abn-like NSMP
	1734	3.67672	3.61332	p53abn-like NSMP
	1735	3.89864	3.49457	p53abn-like NSMP
	1736	3.48554	3.51679	p53abn-like NSMP
	1737	0.830791	5.38319	p53abn-like NSMP
	1738	0.755005	5.4418	p53abn-like NSMP
	1739	0.695793	5.51316	p53abn-like NSMP
	1740	0.684246	5.49071	p53abn-like NSMP
	1741	1.09636	5.29342	p53abn-like NSMP
	1742	0.936724	5.23907	p53abn-like NSMP
	1743	0.738423	5.47739	p53abn-like NSMP
	1744	0.688167	5.50588	p53abn-like NSMP
	1745	1.17566	4.92211	p53abn-like NSMP
	1746	0.895113	5.25598	p53abn-like NSMP
	1747	0.628049	5.32499	p53abn-like NSMP
	1748	1.00691	4.98464	p53abn-like NSMP
	1749	0.300211	7.95894	p53abn-like NSMP
	1750	0.238204	8.0392	p53abn-like NSMP
	1751	0.263331	8.06117	p53abn-like NSMP
	1752	0.636227	5.18784	p53abn-like NSMP
	1753	1.12874	4.99306	p53abn-like NSMP
	1754	0.656525	5.2213	p53abn-like NSMP
	1755	0.628098	5.17985	p53abn-like NSMP
	1756	0.671245	5.16773	p53abn-like NSMP
	1757	0.565453	5.19037	p53abn-like NSMP
	1758	0.555336	5.17926	p53abn-like NSMP
	1759	0.56779	5.18717	p53abn-like NSMP
	1760	0.583244	5.16703	p53abn-like NSMP
	1761	0.521225	5.14975	p53abn-like NSMP
	1762	0.531246	5.14334	p53abn-like NSMP
	1763	1.1295	5.00772	p53abn-like NSMP
	1764	2.73241	6.30468	p53abn-like NSMP
	1765	2.77292	6.41669	p53abn-like NSMP
	1766	2.78036	6.45253	p53abn-like NSMP
	1767	2.79194	6.3647	p53abn-like NSMP
	1768	2.74653	6.15316	p53abn-like NSMP
	1769	2.76956	6.43572	p53abn-like NSMP
	1770	2.7778	6.45249	p53abn-like NSMP
	1771	2.79544	6.4934	p53abn-like NSMP
	1772	2.80278	6.47465	p53abn-like NSMP
	1773	2.72946	6.09847	p53abn-like NSMP
	1774	2.78507	6.47191	p53abn-like NSMP
	1775	2.77302	6.44934	p53abn-like NSMP
	1776	2.78618	6.4544	p53abn-like NSMP
	1777	2.75547	6.42662	p53abn-like NSMP
	1778	2.77335	6.43593	p53abn-like NSMP
	1779	2.78493	6.42231	p53abn-like NSMP
	1780	2.78157	6.45665	p53abn-like NSMP
	1781	2.74507	6.12349	p53abn-like NSMP
	1782	2.70745	6.04671	p53abn-like NSMP
	1783	2.75478	6.15001	p53abn-like NSMP
	1784	2.75818	6.20799	p53abn-like NSMP
	1785	2.7426	6.08283	p53abn-like NSMP
	1786	2.86428	5.96493	p53abn-like NSMP
	1787	2.54577	5.86071	p53abn-like NSMP
	1788	2.55534	5.78012	p53abn-like NSMP
	1789	2.63935	5.84375	p53abn-like NSMP
	1790	2.76727	5.53751	p53abn-like NSMP
	1791	3.03761	4.98322	p53abn-like NSMP
	1792	3.12262	5.06224	p53abn-like NSMP
	1793	3.16183	5.04663	p53abn-like NSMP
	1794	3.17031	4.88651	p53abn-like NSMP
	1795	2.58851	3.22822	p53abn-like NSMP
	1796	2.91713	5.27007	p53abn-like NSMP
	1797	2.95306	5.29245	p53abn-like NSMP
	1798	2.95007	5.21822	p53abn-like NSMP
	1799	2.7661	5.28317	p53abn-like NSMP
	1800	2.89166	5.2815	p53abn-like NSMP
	1801	2.90381	5.27847	p53abn-like NSMP
	1802	2.73278	5.34523	p53abn-like NSMP
	1803	2.69329	5.32932	p53abn-like NSMP
	1804	2.85392	5.24615	p53abn-like NSMP
	1805	2.48012	5.38182	p53abn-like NSMP
	1806	2.27168	5.49247	p53abn-like NSMP
	1807	2.46506	5.42296	p53abn-like NSMP
	1808	2.59285	5.14698	p53abn-like NSMP
	1809	2.73554	5.98792	p53abn-like NSMP
	1810	3.90747	4.0442	p53abn-like NSMP
	1811	2.19991	5.48475	p53abn-like NSMP
	1812	2.46054	5.4787	p53abn-like NSMP
	1813	2.70853	5.99818	p53abn-like NSMP
	1814	2.79905	3.94503	p53abn-like NSMP
	1815	3.04422	4.66766	p53abn-like NSMP
	1816	3.10366	4.84926	p53abn-like NSMP
	1817	2.57211	2.89416	p53abn-like NSMP
	1818	2.10196	6.52956	p53abn-like NSMP
	1819	2.10055	6.53058	p53abn-like NSMP
	1820	2.13267	6.52658	p53abn-like NSMP
	1821	2.11612	6.52261	p53abn-like NSMP
	1822	2.11924	6.45824	p53abn-like NSMP
	1823	2.10743	6.4171	p53abn-like NSMP
	1824	2.10239	6.49351	p53abn-like NSMP
	1825	2.09583	6.46878	p53abn-like NSMP
	1826	2.07375	6.45254	p53abn-like NSMP
	1827	2.14244	6.29012	p53abn-like NSMP
	1828	2.12308	5.99825	p53abn-like NSMP
	1829	2.30195	5.61458	p53abn-like NSMP
	1830	2.18948	5.66109	p53abn-like NSMP
	1831	2.27036	5.71371	p53abn-like NSMP
	1832	2.26118	5.71303	p53abn-like NSMP
	1833	2.32656	5.97848	p53abn-like NSMP
	1834	2.52384	5.28541	p53abn-like NSMP
	1835	3.23027	4.58872	p53abn-like NSMP
	1836	3.04287	4.68316	p53abn-like NSMP
	1837	3.03163	4.68077	p53abn-like NSMP
	1838	2.78421	4.87025	p53abn-like NSMP
	1839	2.86709	4.77439	p53abn-like NSMP
	1840	4.09302	3.94933	p53abn-like NSMP
	1841	2.38172	4.55256	p53abn-like NSMP
	1842	2.48117	4.45828	p53abn-like NSMP
	1843	2.13904	6.48813	p53abn-like NSMP
	1844	2.10902	6.53568	p53abn-like NSMP
	1845	2.11462	6.50205	p53abn-like NSMP
	1846	2.14203	6.44783	p53abn-like NSMP
	1847	2.14856	6.39546	p53abn-like NSMP
	1848	2.25865	5.53374	p53abn-like NSMP
	1849	2.16944	5.63717	p53abn-like NSMP
	1850	1.98717	5.6302	p53abn-like NSMP
	1851	1.96292	5.5788	p53abn-like NSMP
	1852	2.24057	5.44888	p53abn-like NSMP
	1853	2.27545	5.48367	p53abn-like NSMP
	1854	2.24029	5.55565	p53abn-like NSMP
	1855	2.26506	5.50866	p53abn-like NSMP
	1856	1.87912	5.5168	p53abn-like NSMP
	1857	2.31577	5.40132	p53abn-like NSMP
	1858	2.44127	5.46353	p53abn-like NSMP
	1859	2.39142	5.45906	p53abn-like NSMP
	1860	2.32184	5.459	p53abn-like NSMP
	1861	1.78939	5.41837	p53abn-like NSMP
	1862	2.31302	5.38937	p53abn-like NSMP
	1863	2.49687	5.42279	p53abn-like NSMP
	1864	2.38169	5.47075	p53abn-like NSMP
	1865	2.1874	5.44919	p53abn-like NSMP
	1866	1.80846	5.42386	p53abn-like NSMP
	1867	2.45535	5.05711	p53abn-like NSMP
	1868	2.33081	4.94332	p53abn-like NSMP
	1869	1.99457	5.17936	p53abn-like NSMP
	1870	1.90084	5.9597	p53abn-like NSMP
	1871	1.51633	6.15922	p53abn-like NSMP
	1872	1.94943	5.62625	p53abn-like NSMP
	1873	2.02096	5.42814	p53abn-like NSMP
	1874	0.869434	4.42494	p53abn-like NSMP
	1875	-1.15148	2.41224	p53abn-like NSMP
	1876	5.90601	0.675517	p53abn-like NSMP
	1877	5.91134	0.691928	p53abn-like NSMP
	1878	5.87528	0.734693	p53abn-like NSMP
	1879	5.86474	0.745708	p53abn-like NSMP
	1880	5.94784	0.621264	p53abn-like NSMP
	1881	5.98738	0.573561	p53abn-like NSMP
	1882	6.02507	0.573972	p53abn-like NSMP
	1883	6.00729	0.562553	p53abn-like NSMP
	1884	5.94548	0.611593	p53abn-like NSMP
	1885	5.97396	0.583459	p53abn-like NSMP
	1886	6.01479	0.543971	p53abn-like NSMP
	1887	6.02897	0.530175	p53abn-like NSMP
	1888	6.02851	0.532722	p53abn-like NSMP
	1889	6.01643	0.543909	p53abn-like NSMP
	1890	6.02281	0.537709	p53abn-like NSMP
	1891	6.03611	0.52801	p53abn-like NSMP
	1892	6.04838	0.51143	p53abn-like NSMP
	1893	6.02494	0.524453	p53abn-like NSMP
	1894	4.26357	2.78651	p53abn-like NSMP
	1895	6.02583	0.534696	p53abn-like NSMP
	1896	6.03012	0.521409	p53abn-like NSMP
	1897	6.05508	0.524648	p53abn-like NSMP
	1898	6.08359	0.48707	p53abn-like NSMP
	1899	5.8244	0.811637	p53abn-like NSMP
	1900	5.81601	0.817955	p53abn-like NSMP
	1901	5.78058	0.838872	p53abn-like NSMP
	1902	5.19084	1.84454	p53abn-like NSMP
	1903	4.26234	2.74519	p53abn-like NSMP
	1904	5.23977	1.82326	p53abn-like NSMP
	1905	4.32588	2.68275	p53abn-like NSMP
	1906	5.18486	1.89254	p53abn-like NSMP
	1907	5.30917	1.77857	p53abn-like NSMP
	1908	5.34548	1.74924	p53abn-like NSMP
	1909	5.32571	1.76693	p53abn-like NSMP
	1910	5.31435	1.76373	p53abn-like NSMP
	1911	4.19655	2.73431	p53abn-like NSMP
	1912	5.29437	1.79635	p53abn-like NSMP
	1913	5.32027	1.77313	p53abn-like NSMP
	1914	5.33191	1.76212	p53abn-like NSMP
	1915	5.33503	1.7587	p53abn-like NSMP
	1916	5.34417	1.74952	p53abn-like NSMP
	1917	4.14858	2.69118	p53abn-like NSMP
	1918	5.24902	1.83284	p53abn-like NSMP
	1919	5.31913	1.7685	p53abn-like NSMP
	1920	5.33765	1.75748	p53abn-like NSMP
	1921	5.33393	1.76125	p53abn-like NSMP
	1922	4.22496	2.85896	p53abn-like NSMP
	1923	3.84721	3.523	p53abn-like NSMP
	1924	-1.24071	-3.80687	p53abn-like NSMP
	1925	5.97129	0.527292	p53abn-like NSMP
	1926	5.97783	0.526778	p53abn-like NSMP
	1927	5.77985	0.486706	p53abn-like NSMP
	1928	0.290454	1.71296	p53abn-like NSMP
	1929	0.280755	1.73685	p53abn-like NSMP
	1930	0.294382	1.72576	p53abn-like NSMP
	1931	0.301486	1.75589	p53abn-like NSMP
	1932	0.44654	0.916504	p53abn-like NSMP
	1933	0.334161	1.69304	p53abn-like NSMP
	1934	0.320604	1.7152	p53abn-like NSMP
	1935	-0.37732	3.71851	p53abn-like NSMP
	1936	0.253394	4.09001	p53abn-like NSMP
	1937	0.195473	3.97093	p53abn-like NSMP
	1938	0.294638	4.0135	p53abn-like NSMP
	1939	0.176328	4.02883	p53abn-like NSMP
	1940	0.196884	4.01864	p53abn-like NSMP
	1941	0.251415	3.97762	p53abn-like NSMP
	1942	-0.135632	4.0441	p53abn-like NSMP
	1943	-0.30702	4.05024	p53abn-like NSMP
	1944	-0.286725	3.98815	p53abn-like NSMP
	1945	0.294425	3.96923	p53abn-like NSMP
	1946	-0.335304	4.17796	p53abn-like NSMP
	1947	-0.330422	4.07869	p53abn-like NSMP
	1948	-0.338632	4.05376	p53abn-like NSMP
	1949	0.134239	3.76487	p53abn-like NSMP
	1950	-1.58607	2.45038	p53abn-like NSMP
	1951	-1.54035	2.49432	p53abn-like NSMP
	1952	-1.56707	2.49438	p53abn-like NSMP
	1953	-1.50377	2.58085	p53abn-like NSMP
	1954	-1.54957	2.49093	p53abn-like NSMP
	1955	-1.55048	2.44669	p53abn-like NSMP
	1956	-1.53512	2.44072	p53abn-like NSMP
	1957	6.10655	6.16385	p53abn-like NSMP
	1958	6.13678	6.19031	p53abn-like NSMP
	1959	5.85575	5.90744	p53abn-like NSMP
	1960	6.18009	6.23326	p53abn-like NSMP
	1961	6.0727	6.13096	p53abn-like NSMP
	1962	6.11426	6.16739	p53abn-like NSMP
	1963	6.10135	6.15687	p53abn-like NSMP
	1964	6.08659	6.1445	p53abn-like NSMP
	1965	6.05067	6.11834	p53abn-like NSMP
	1966	6.09747	6.15186	p53abn-like NSMP
	1967	6.12571	6.1784	p53abn-like NSMP
	1968	6.1406	6.19593	p53abn-like NSMP
	1969	6.05168	6.11454	p53abn-like NSMP
	1970	5.9524	6.06148	p53abn-like NSMP
	1971	6.01367	6.09898	p53abn-like NSMP
	1972	6.07283	6.13727	p53abn-like NSMP
	1973	6.0804	6.13883	p53abn-like NSMP
	1974	6.04602	6.11581	p53abn-like NSMP
	1975	5.98869	6.10633	p53abn-like NSMP
	1976	6.08019	6.14706	p53abn-like NSMP
	1977	6.07985	6.13816	p53abn-like NSMP
	1978	5.86596	5.97356	p53abn-like NSMP
	1979	5.75853	5.66939	p53abn-like NSMP
	1980	4.22753	0.733676	p53abn-like NSMP
	1981	4.17545	0.78743	p53abn-like NSMP
	1982	4.24011	0.711963	p53abn-like NSMP
	1983	4.17788	0.78328	p53abn-like NSMP
	1984	4.18214	0.77961	p53abn-like NSMP
	1985	4.18854	0.768835	p53abn-like NSMP
	1986	4.4331	0.48406	p53abn-like NSMP
	1987	4.43617	0.47807	p53abn-like NSMP
	1988	4.47923	0.428517	p53abn-like NSMP
	1989	4.44295	0.473563	p53abn-like NSMP
	1990	4.43753	0.479042	p53abn-like NSMP
	1991	4.45898	0.453796	p53abn-like NSMP
	1992	4.48294	0.430072	p53abn-like NSMP
	1993	4.45828	0.453499	p53abn-like NSMP
	1994	4.47292	0.439811	p53abn-like NSMP
	1995	4.4849	0.426005	p53abn-like NSMP
	1996	4.48443	0.419135	p53abn-like NSMP
	1997	2.26054	1.5602	p53abn-like NSMP
[truncated: 2,027 more rows]
