# Supplementary material for: AI-based histopathology image analysis reveals a distinct subset of endometrial cancers
Source: Nat Commun. 2024 Jun 26;15:4973. doi: 10.1038/s41467-024-49017-2 (PMC11208496; doi:10.1038/s41467-024-49017-2)
Supplement: Supplementary file 4 — Source Data [file 41467_2024_49017_MOESM4_ESM.zip › Source Data/Supplementary-Tables.xlsx]

## Sheet: Table 1
	Dataset	Unit	Subtype
			NSMP	p53abn
	TCGA (WSIs)	Patients	90	56
		Slides	94	61
		Manually Annotated Slides by Pathologists	14	13
		512×512 Pixel Patches at 20x	162,998	82,655
	German (WSIs)	Patients	182	40
		Slides	355	76
		Manually Annotated Slides by Pathologists	0	0
		512×512 Pixel Patches at 20x	576,553	125,376
	Vancouver (TMAs)	Patients	195	95
		Slides	670	422
		512×512 Pixel Patches at 20x with 65% Overlap	15,584	10,251
	Cross Canada (WSIs)	Patients	416	198
		Slides	432	208
		Manually Annotated Slides by Pathologists	0	0
		512×512 Pixel Patches at 20x	696,340	414,019

## Sheet: Table 2
	Source			NSMP	p53abn-like NSMP	p53abn
	Discovery Cohort	Disease Specific (German)	Total	155 (69.82%)	27 (12.16%)	40 (18.02%)
			Censored	143 (92.26%)	17 (62.96%)	23 (57.50%)
			Event	8 (5.16%)	9 (33.33%)	16 (40.00%)
			Unk	4 (2.58%)	1 (3.70%)	1 (2.50%)
		Progression Free (German and TCGA)	Total	221 (60.88%)	47 (12.95%)	95 (26.17%)
			Censored	197 (89.14%)	30 (63.82%)	53 (55.79%)
			Event	16 (7.24%)	13 (27.66%)	31 (32.63%)
			Unk	8 (3.62%)	4 (8.51%)	11 (11.58%)
	BC Validation Cohort	Disease Specific	Total	155 (53·82%)	38 (13·19%)	95 (32·99%)
			Censored	125 (80.65%)	22 (57.89%)	44 (46.32%)
			Event	16 (10.32%)	14 (36.84%)	42 (44.21%)
			Unk	14 (9.03%)	2 (5.26%)	9 (9.47%)
		Progression Free	Total	155 (53·82%)	38 (13·19%)	95 (32·99%)
			Censored	133 (85.81%)	22 (57.89%)	43 (45.26%)
			Event	12 (7.74%)	11 (28.95%)	36 (37.89%)
			Unk	10 (6.45%)	5 (13.16%)	16 (16.82%)
	CC Validation Cohort	Disease Specific	Total	390 (63.52%)	26 (4.23%)	198 (32.25%)
			Censored	382 (97.95%)	21 (80.87%)	165 (80.05%)
			Event	2 (0.51%)	5 (19.23%)	29 (14.95%)
			Unk	6 (1.54%)	0	4 (2.06%)
		Progression Free	Total	390 (63.52%)	26 (4.23%)	198 (32.25%)
			Censored	360 (92.31%)	18 (69.23%)	135 (68.18%)
			Event	26 (6.67%)	8 (30.77%)	63 (31.82%)
			Ukn	4 (1.03%)	0	0

## Sheet: Table 3
		Treatment	Total	NSMP	p53abn
	Discovery Cohort (German)	Total	217	178	39
		None	76 (32.02)	68 (37.99%)	8 (20.51%)
		RT only	8 (3.69%)	6 (3.35%)	2 (5.13%)
		brachy only	66 (30.41%)	63 (35.20%)	3 (7.69%)
		brachy+RT	4 (1.84%)	3 (1.68%)	1 (2.56%)
		chemo only	23 (10.60%)	9 (5.03%)	14 (35.90%)
		chemo+RT	5 (2.30%)	3 (1.68%)	2 (5.13%)
		chemo+brach+RT	1 (0.46%)	1 (0.56%)	0
		chemo+brachy	3 (1.38%)	1 (0.56%)	2 (5.13%)
		N / A	31 (14.29%)	24 (13.41%)	7 (17.95%)
	BC Validation Cohort	Total	288	193	95
		None	158 (54.86%)	128 (66.32%)	30 (31.58%)
		Rt only	47 (16.32%)	31 (16.06%)	16 (16.84%)
		Brachy only	5 (1.74%)	4 (2.07%)	1 (1.05%)
		Chemo only	27 (9.38%)	6 (3.11%)	21 (22.11%)
		Chemo + RT	43 (14.93%)	21 (10.88%)	22 (23.16%)
		N / A	8 (2.78%)	3 (1.55%)	5 (5.26%)
	CC Validation Cohort	Total	614	416	198
		None	342 (55.7%)	284 (68.27%)	58 (29.29%)
		RT only	28 (4.56%)	21 (5.05%)	7 (3.54%)
		brachy only	66 (10.75%)	53 (12.74%)	13 (6.57%)
		chemo+brachy+RT	26 (4.23%)	10 (2.4%)	16 (8.08%)
		chemo+brachy	33 (5.37%)	5 (1.2%)	28 (14.14%)
		chemo+RT	56 (9.12%)	20 (4.81%	36 (18.18%)
		brachy+RT	13 (2.12%)	9 (2.16%)	4 (2.02%)
		chemo only	46 (7.49%)	11 (2.64%)	35 (17.68%)
		chemo+brachy+RT+boost	3 (0.49%)	2 (0.48%)	1 (0.51%)
		horm only	1 (0.16%)	1 (0.24%)	0

## Sheet: Table 4
	Center	Total	NSMP	P53abn
	Total	614	416	198
	LGH	5 (0.81%)	4 (0.96%)	1 (0.51%)
	HAM	65 (10.59%)	25 (6.01%)	40 (20.2%)
	ARH	8 (1.3%)	8 (1.92%)	0 (0.0%)
	CHM	19 (3.09%)	14 (3.37%)	5 (2.53%)
	CMX	1 (0.16%)	1 (0.24%)	0 (0.0%)
	LAV	104 (16.94%)	75 (18.03%)	29 (14.65%)
	RGH	3 (0.49%)	3 (0.72%)	0 (0.0%)
	PEN	2 (0.33%)	2 (0.48%)	0 (0.0%)
	NAN	6 (0.98%)	5 (1.2%)	1 (0.51%)
	RJH	27 (4.4%)	21 (5.05%)	6 (3.03%)
	SSK	18 (2.93%)	12 (2.88%)	6 (3.03%)
	KAM	4 (0.65%)	3 (0.72%)	1 (0.51%)
	BBY	2 (0.33%)	2 (0.48%)	0 (0.0%)
	VER	1 (0.16%)	1 (0.24%)	0 (0.0%)
	JGH	39 (6.35%)	26 (6.25%)	13 (6.57%)
	KEL	4 (0.65%)	4 (0.96%)	0 (0.0%)
	WPG	19 (3.09%)	15 (3.61%)	4 (2.02%)
	CRN	1 (0.16%)	1 (0.24%)	0 (0.0%)
	UNH	5 (0.81%)	5 (1.2%)	0 (0.0%)
	RCH	12 (1.95%)	12 (2.88%)	0 (0.0%)
	NSH	56 (9.12%)	47 (11.3%)	9 (4.55%)
	SUN	115 (18.73%)	55 (13.22%)	60 (30.3%)
	VGH	81 (13.19%)	58 (13.94%)	23 (11.62%)
	SPH	8 (1.3%)	8 (1.92%)	0 (0.0%)
	TRL	2 (0.33%)	2 (0.48%)	0 (0.0%)
	SMH	7 (1.14%)	7 (1.68%)	0 (0.0%)

## Sheet: Table 5
	Non-tumor Accuracy	Tumor Accuracy	Kappa	F1 Score	AUC	Balanced Accuracy
	99.89%	99.61%	0.9952	0.9976	0.9994	99.75%

## Sheet: Table 6
	Source	p53abn Accuracy (%)	NSMP Accuracy (%)	Kappa	F1 score	AUC	Balanced Accuracy (%)
	Discovery Set	87.17 ± 10.86	91.59 ± 3.58	0.75 ± 0.09	0.87 ± 0.05	0.95 ± 0.03	89.38 ± 5.49
	BC Validation Set	81.99 ± 4.56	77.61 ± 5.62	0.58 ± 0.03	0.79 ± 0.02	0.88 ± 0.01	79.80 ± 1.34
	CC Validation Set	84.76 ± 3.48	92.24 ± 2.1	0.77 ± 0.02	0.88 ± 0.01	0.95 ± 0.0	88.5 ± 1.08

## Sheet: Table 7
	Source	Split	Metrics
			p53abn Accuracy (%)	NSMP Accuracy (%)	Kappa	F1 score	AUC	Average Score (%)
	Discovery	1	70.97	90.48	0.6208	0.8104	0.9078	80.72
		2	64.52	89.41	0.5506	0.7752	0.9120	76.96
		3	96.00	93.33	0.8332	0.9164	0.9867	94.67
		4	92.59	91.67	0.7928	0.8961	0.9749	92.13
		5	96.30	85.71	0.7205	0.8586	0.9616	91.01
		6	96.30	89.41	0.7784	0.8885	0.9760	92.85
		7	96.15	87.76	0.7262	0.8617	0.9380	91.95
		8	88.46	94.90	0.8107	0.9053	0.9686	91.68
		9	80.77	97.98	0.8225	0.9112	0.9526	89.37
		10	89.66	95.29	0.8400	0.9200	0.9542	92.47
	BC Validation Set	1	85.78	75.82	0.5897	0.7930	0.8836	80.80
		2	81.28	81.19	0.6121	0.8057	0.8822	81.24
		3	81.52	82.24	0.6263	0.8129	0.8972	81.88
		4	89.34	70.60	0.5619	0.7767	0.8869	79.97
		5	79.86	81.49	0.6032	0.8013	0.8892	80.68
		6	76.07	81.79	0.5733	0.7866	0.8766	78.93
		7	90.05	64.03	0.4974	0.7403	0.8679	77.04
		8	78.67	79.70	0.5722	0.7857	0.8755	79.19
		9	77.96	79.70	0.5660	0.7826	0.8731	78.83
		10	79.38	79.55	0.5767	0.7879	0.8742	79.47
	CC Validation Set	1	81.07	94.17	0.7659	0.8829	0.9428	87.62
		2	84.47	93.01	0.7767	0.8883	0.9491	88.74
		3	85.92	93.24	0.7916	0.8958	0.9545	89.58
		4	89.81	91.38	0.7957	0.8978	0.9507	90.59
		5	78.64	94.64	0.7527	0.8762	0.9471	86.64
		6	86.41	91.14	0.7658	0.8829	0.9439	88.77
		7	89.32	88.34	0.7502	0.8748	0.9430	88.83
		8	85.92	91.84	0.7718	0.8859	0.9418	88.88
		9	85.44	89.51	0.7356	0.8677	0.9394	87.47
		10	80.58	95.10	0.7755	0.8876	0.9526	87.84

## Sheet: Table 8
	Source	Number of patients	NSMP	p53abn-like NSMP
	Discovery Set	272	224 (82.35%)	48 (17.65%)
	BC Validation Set	195	156 (80%)	39 (20%)
	CC Validation Set	416	390 (93.75%)	26 (6.25%)

## Sheet: Table 9
A. Vanilla
	Source	P53abn Accuracy (%)	NSMP Accuracy (%)	Kappa	F1 score	AUC	Balanced Accuracy (%)
	Discovery Set	74.80 ± 11.91	92.28 ± 5.51	0.68 ± 0.10	0.84 ± 0.05	0.93 ± 0.04	83.54 ± 5.69
	BC Validation Set	79.46 ± 7.51	75.22 ± 11.43	0.53 ± 0.07	0.76 ± 0.04	0.84 ± 0.02	77.34 ± 2.85
	CC Validation Set	57.96 ± 30.74	74.69 ± 34.19	0.34 ± 0.18	0.62 ± 0.15	0.88 ± 0.04	66.32 ± 8.6
B. IDaRS
	Source	p53abn Accuracy (%)	NSMP Accuracy (%)	Kappa	F1 score	AUC	Balanced Accuracy (%)
	Discovery Set	81.63 ± 9.78	88.61 ± 5.22	0.66 ± 0.07	0.83 ± 0.04	0.93 ± 0.03	85.12 ± 3.98
	BC Validation Set	83.41 ± 5.21	71.19 ± 10.90	& 0.52 ± 0.08	0.75 ± 0.05	0.84 ± 0.02	77.30 ± 3.34
	CC Validation Set	86.07± 3.56	86.20± 10.41	0.7024± 0.1	0.85± 0.06	0.93± 0.01	86.13± 3.56
C: Histogram
	Source	p53abn Accuracy (%)	NSMP Accuracy (%)	Kappa	F1 score	AUC	Balanced Accuracy (%)
	Discovery Set	72.38 ± 10.26	94.83 ± 2.64	0.70 ± 0.10	0.85 ± 0.05	0.88 ± 0.05	83.60 ± 5.34
	BC Validation Set	75.88 ± 5.58	81.04 ± 4.95	0.56 ± 0.04	0.78 ± 0.02	0.80 ± 0.02	78.46 ± 1.77
	CC Validation Set	80.68 ± 5.65	93.68 ± 1.72	0.76 ± 0.03	0.88 ± 0.02	0.92 ± 0.01	87.18 ± 2.29
D: DeepMIL
	Source	p53abn Accuracy (%)	NSMP Accuracy (%)	Kappa	F1 score	AUC	Balanced Accuracy (%)
	Discovery Set	85.72 ± 11.55	91.45 ± 4.31	0.74 ± 0.12	0.87 ± 0.06	0.95 ± 0.03	88.58 ± 6.60
	BC Validation Set	82.84 ± 4.15	77.60 ± 5.65	0.59 ± 0.03	0.79 ± 0.02	0.88 ± 0.01	80.22 ± 1.32
	CC Validation Set	83.69± 1.77	93.26± 0.83	0.7741± 0.01	0.89± 0	0.95± 0	88.48± 0.61
E: VLAD
	Source	p53abn Accuracy (%)	NSMP Accuracy (%)	Kappa	F1 score	AUC	Balanced Accuracy (%)
	Discovery Set	79.11 ± 6.67	93.43 ± 2.45	0.73 ± 0.08	0.86 ± 0.04	0.92± 0.04	86.27 ± 3.87
	BC Validation Set	77.48 ± 4.56	80.36 ± 3.50	0.57 ± 0.03	0.78 ± 0.01	0.84 ± 0.01	78.92 ± 1.53
	CC Validation Set	83.18 ± 2.09	92.27 ± 1.14	0.76 ± 0.02	0.88 ± 0.01	0.93 ± 0.01	87.72 ± 1.05
F: CLAM-MB
	Source	p53abn Accuracy (%)	NSMP Accuracy (%)	Kappa	F1 score	AUC	Balanced Accuracy (%)
	Discovery Set	86.53 ± 11.8	97.72 ± 1.42	0.86 ± 0.1	0.93 ± 0.05	0.93 ± 0.06	92.12 ± 6.06
	BC Validation Set	77.15 ± 7.05	79.63 ± 7.93	0.56 ± 0.04	0.78 ± 0.02	0.85 ± 0.01	78.39 ± 1.33
	CC Validation Set	78.59 ± 5.61	94.22 ± 2.29	0.75 ± 0.03	0.87 ± 0.01	0.88 ± 0.02	86.41 ± 1.94
G: CLAM-SB
	Source	p53abn Accuracy (%)	NSMP Accuracy (%)	Kappa	F1 score	AUC	Balanced Accuracy (%)
	Discovery Set	86.97 ± 10.36	97.51 ± 2.78	0.86 ± 0.1	0.93 ± 0.05	0.92 ± 0.06	92.24 ± 5.56
	BC Validation Set	78.13 ± 6.8	79.65 ± 6.49	0.57 ± 0.03	0.78 ± 0.01	0.85 ± 0.01	78.89 ± 1.12
	CC Validation Set	78.25 ± 5.1	94.97 ± 1.32	0.75 ± 0.03	0.88 ± 0.01	0.88 ± 0.02	86.61 ± 1.99
H: TransMIL
	Source	p53abn Accuracy (%)	NSMP Accuracy (%)	Kappa	F1 score	AUC	Balanced Accuracy (%)
	Discovery Set	92.45 ± 8.39	97.46 ± 2.8	0.90 ± 0.	0.95 ± 0.05	0.98 ± 0.03	94.95 ± 5.29
	BC Validation Set	82.44 ± 13.93	70.39 ± 13.97	0.5 ± 0.09	0.74 ± 0.05	0.88 ± 0.01	76.41 ± 4.32
	CC Validation Set	81.46 ± 4.59	94.48 ± 1.64	0.77 ± 0.02	0.89 ± 0.01	0.95 ± 0	87.97 ± 1.54

## Sheet: Table 10
A: Vanilla
	Source	Number of patients	NSMP	p53abn-like NSMP
	Discovery Set	272	213 (78.31%)	59 (21.69%)
	BC Validation Set	195	163 (83.59%)	32 (16.41%)
	CC Validation Set	416	412 (99.04%)	4 (0.96%)
B: IDaRS
	Source	Number of patients	NSMP	p53abn-like NSMP
	Discovery Set	272	200 (73.53%)	72 (26.47%)
	BC Validation Set	195	152 (77.95%)	43 (22.05%)
	CC Validation Set	416	391 (93.99%)	25 (6.01%)
C: Histogram
	Source	Number of patients	NSMP	p53abn-like NSMP
	Discovery Set	272	232 (85.29%)	40 (14.71%)
	BC Validation Set	195	172 (88.21%)	23 (11.79%)
	CC Validation Set	416	399 (95.91%)	17 (4.09%)
D: DeepMIL
	Source	Number of patients	NSMP	p53abn-like NSMP
	Discovery Set	272	228 (83.82%)	44 (16.18%)
	BC Validation Set	195	157 (80.51%)	38 (19.49%)
	CC Validation Set	416	392 (94.23%)	24 (5.77%)
E: VLAD
	Source	Number of patients	NSMP	p53abn-like NSMP
	Discovery Set	272	232 (85.29%)	40 (14.71%)
	BC Validation Set	195	166 (85.13%)	29 (14.87%)
	CC Validation Set	416	394 (94.71%)	22 (5.29%)
F: CLAM-MB
	Source	Number of patients	NSMP	p53abn-like NSMP
	Discovery Set	272	251 (92.28%)	21 (7.72%)
	BC Validation Set	195	161 (82.56%)	34 (17.44%)
	CC Validation Set	416	398 (95.67%)	18 (4.33%)
F: CLAM-SB
	Source	Number of patients	NSMP	p53abn-like NSMP
	Discovery Set	272	247 (90.81%)	25 (9.19%)
	BC Validation Set	195	152 (77.95%)	43 (22.05%)
	CC Validation Set	416	396 (95.19%)	20 (4.81%)
F: TransMIL
	Source	Number of patients	NSMP	p53abn-like NSMP
	Discovery Set	272	248 (91.18%)	24 (8.82%)
	BC Validation Set	195	131 (67.18%)	64 (32.82%)
	CC Validation Set	416	397 (95.43%)	19 (4.57%)

[truncated: 4 more sheets: Table 11, Table 12, Table 13, Table 14]
